# Supplementary material for: Roles of DNA Methylation in Cold Priming in Tartary Buckwheat
Source: Front Plant Sci. 2020 Dec 7;11:608540. doi: 10.3389/fpls.2020.608540 (PMC7750358; doi:10.3389/fpls.2020.608540)
Supplement: Supplementary file 2 [file Table_2.xlsx]

## Sheet: C_1
C_1(CpG)						C_1(CHG)						C_1(CHH)						C_1(total_C)
Chromosome	start	end	methylation level			Chromosome	start	end	methylation level			Chromosome	start	end	methylation level			Chromosome	start	end	methylation level
chrFt1	0	99999	71.36			chrFt1	0	99999	17.63			chrFt1	0	99999	8.5			chrFt1	0	99999	18.14
chrFt1	100000	199999	66.46			chrFt1	100000	199999	28.06			chrFt1	100000	199999	11.33			chrFt1	100000	199999	21.1
chrFt1	200000	299999	60.4			chrFt1	200000	299999	19.55			chrFt1	200000	299999	11.41			chrFt1	200000	299999	19.31
chrFt1	300000	399999	71.18			chrFt1	300000	399999	18.24			chrFt1	300000	399999	7.9			chrFt1	300000	399999	17.58
chrFt1	400000	499999	70.39			chrFt1	400000	499999	25.35			chrFt1	400000	499999	8.83			chrFt1	400000	499999	19.23
chrFt1	500000	599999	73.53			chrFt1	500000	599999	27.26			chrFt1	500000	599999	9.81			chrFt1	500000	599999	20.38
chrFt1	600000	699999	66.26			chrFt1	600000	699999	21.47			chrFt1	600000	699999	8.17			chrFt1	600000	699999	17.29
chrFt1	700000	799999	68.93			chrFt1	700000	799999	24.87			chrFt1	700000	799999	11.08			chrFt1	700000	799999	21.22
chrFt1	800000	899999	74.01			chrFt1	800000	899999	33.73			chrFt1	800000	899999	12.07			chrFt1	800000	899999	23.7
chrFt1	900000	999999	91.21			chrFt1	900000	999999	57.84			chrFt1	900000	999999	12.23			chrFt1	900000	999999	31.9
chrFt1	1000000	1099999	70.75			chrFt1	1000000	1099999	32.43			chrFt1	1000000	1099999	10.71			chrFt1	1000000	1099999	21.64
chrFt1	1100000	1199999	66.65			chrFt1	1100000	1199999	16			chrFt1	1100000	1199999	8.57			chrFt1	1100000	1199999	16.66
chrFt1	1200000	1299999	75.7			chrFt1	1200000	1299999	28.46			chrFt1	1200000	1299999	9.65			chrFt1	1200000	1299999	20.8
chrFt1	1300000	1399999	76.67			chrFt1	1300000	1399999	39.27			chrFt1	1300000	1399999	12.98			chrFt1	1300000	1399999	25.35
chrFt1	1400000	1499999	73.03			chrFt1	1400000	1499999	24.93			chrFt1	1400000	1499999	10.98			chrFt1	1400000	1499999	20.16
chrFt1	1500000	1599999	78.59			chrFt1	1500000	1599999	31.62			chrFt1	1500000	1599999	10.55			chrFt1	1500000	1599999	21.46
chrFt1	1600000	1699999	80.27			chrFt1	1600000	1699999	21.07			chrFt1	1600000	1699999	9.97			chrFt1	1600000	1699999	20.47
chrFt1	1700000	1799999	69.55			chrFt1	1700000	1799999	36.32			chrFt1	1700000	1799999	9.58			chrFt1	1700000	1799999	21.3
chrFt1	1800000	1899999	74.01			chrFt1	1800000	1899999	32.66			chrFt1	1800000	1899999	15.8			chrFt1	1800000	1899999	26.12
chrFt1	1900000	1999999	72.94			chrFt1	1900000	1999999	30.69			chrFt1	1900000	1999999	11.29			chrFt1	1900000	1999999	22.58
chrFt1	2000000	2099999	78.49			chrFt1	2000000	2099999	42.01			chrFt1	2000000	2099999	12.26			chrFt1	2000000	2099999	25.86
chrFt1	2100000	2199999	73.96			chrFt1	2100000	2199999	34.42			chrFt1	2100000	2199999	10.47			chrFt1	2100000	2199999	21.17
chrFt1	2200000	2299999	78.71			chrFt1	2200000	2299999	39.8			chrFt1	2200000	2299999	13.49			chrFt1	2200000	2299999	25.81
chrFt1	2300000	2399999	83.01			chrFt1	2300000	2399999	45.85			chrFt1	2300000	2399999	13.66			chrFt1	2300000	2399999	28.57
chrFt1	2400000	2499999	50.27			chrFt1	2400000	2499999	22.16			chrFt1	2400000	2499999	8.13			chrFt1	2400000	2499999	17.88
chrFt1	2500000	2599999	75.21			chrFt1	2500000	2599999	38.5			chrFt1	2500000	2599999	11.54			chrFt1	2500000	2599999	23.74
chrFt1	2600000	2699999	71.96			chrFt1	2600000	2699999	35.95			chrFt1	2600000	2699999	14.53			chrFt1	2600000	2699999	26.11
chrFt1	2700000	2799999	77.7			chrFt1	2700000	2799999	33.96			chrFt1	2700000	2799999	10.61			chrFt1	2700000	2799999	22.39
chrFt1	2800000	2899999	80.66			chrFt1	2800000	2899999	40.73			chrFt1	2800000	2899999	14.31			chrFt1	2800000	2899999	27.51
chrFt1	2900000	2999999	75.57			chrFt1	2900000	2999999	37.57			chrFt1	2900000	2999999	13.46			chrFt1	2900000	2999999	25.55
chrFt1	3000000	3099999	80.96			chrFt1	3000000	3099999	49.23			chrFt1	3000000	3099999	10.18			chrFt1	3000000	3099999	25.3
chrFt1	3100000	3199999	79.36			chrFt1	3100000	3199999	50.19			chrFt1	3100000	3199999	8.99			chrFt1	3100000	3199999	24.57
chrFt1	3200000	3299999	73.17			chrFt1	3200000	3299999	26.05			chrFt1	3200000	3299999	7.99			chrFt1	3200000	3299999	18.8
chrFt1	3300000	3399999	72.45			chrFt1	3300000	3399999	24.46			chrFt1	3300000	3399999	7.81			chrFt1	3300000	3399999	18.13
chrFt1	3400000	3499999	78.15			chrFt1	3400000	3499999	40.84			chrFt1	3400000	3499999	12.27			chrFt1	3400000	3499999	25.47
chrFt1	3500000	3599999	85.07			chrFt1	3500000	3599999	50.56			chrFt1	3500000	3599999	12.39			chrFt1	3500000	3599999	26.99
chrFt1	3600000	3699999	79.45			chrFt1	3600000	3699999	40.97			chrFt1	3600000	3699999	14.07			chrFt1	3600000	3699999	26.41
chrFt1	3700000	3799999	74.06			chrFt1	3700000	3799999	33.13			chrFt1	3700000	3799999	12.18			chrFt1	3700000	3799999	22.71
chrFt1	3800000	3899999	74.52			chrFt1	3800000	3899999	29.98			chrFt1	3800000	3899999	11.26			chrFt1	3800000	3899999	21.33
chrFt1	3900000	3999999	73.67			chrFt1	3900000	3999999	36.01			chrFt1	3900000	3999999	14.25			chrFt1	3900000	3999999	25.9
chrFt1	4000000	4099999	74.27			chrFt1	4000000	4099999	37.96			chrFt1	4000000	4099999	11.63			chrFt1	4000000	4099999	23.66
chrFt1	4100000	4199999	82.47			chrFt1	4100000	4199999	45.15			chrFt1	4100000	4199999	12.83			chrFt1	4100000	4199999	27.37
chrFt1	4200000	4299999	78.17			chrFt1	4200000	4299999	45.2			chrFt1	4200000	4299999	11.87			chrFt1	4200000	4299999	25.88
chrFt1	4300000	4399999	78.78			chrFt1	4300000	4399999	43.97			chrFt1	4300000	4399999	11.8			chrFt1	4300000	4399999	24.75
chrFt1	4400000	4499999	78.82			chrFt1	4400000	4499999	46.45			chrFt1	4400000	4499999	13.71			chrFt1	4400000	4499999	27.09
chrFt1	4500000	4599999	74.59			chrFt1	4500000	4599999	29.68			chrFt1	4500000	4599999	9.03			chrFt1	4500000	4599999	20.24
chrFt1	4600000	4699999	78.08			chrFt1	4600000	4699999	34.79			chrFt1	4600000	4699999	13.43			chrFt1	4600000	4699999	25.42
chrFt1	4700000	4799999	77.4			chrFt1	4700000	4799999	36.65			chrFt1	4700000	4799999	13.34			chrFt1	4700000	4799999	24.74
chrFt1	4800000	4899999	80.9			chrFt1	4800000	4899999	39.04			chrFt1	4800000	4899999	12.68			chrFt1	4800000	4899999	25.42
chrFt1	4900000	4999999	70.85			chrFt1	4900000	4999999	31.49			chrFt1	4900000	4999999	9.97			chrFt1	4900000	4999999	20.52
chrFt1	5000000	5099999	74.92			chrFt1	5000000	5099999	37.68			chrFt1	5000000	5099999	12.33			chrFt1	5000000	5099999	24.12
chrFt1	5100000	5199999	74.75			chrFt1	5100000	5199999	32.56			chrFt1	5100000	5199999	10.49			chrFt1	5100000	5199999	21.75
chrFt1	5200000	5299999	78.53			chrFt1	5200000	5299999	39.19			chrFt1	5200000	5299999	14.3			chrFt1	5200000	5299999	26.73
chrFt1	5300000	5399999	81.82			chrFt1	5300000	5399999	41.23			chrFt1	5300000	5399999	12.11			chrFt1	5300000	5399999	26.18
chrFt1	5400000	5499999	71.61			chrFt1	5400000	5499999	28.48			chrFt1	5400000	5499999	10.15			chrFt1	5400000	5499999	20.44
chrFt1	5500000	5599999	79.87			chrFt1	5500000	5599999	30.88			chrFt1	5500000	5599999	10.79			chrFt1	5500000	5599999	21.92
chrFt1	5600000	5699999	69.19			chrFt1	5600000	5699999	32.94			chrFt1	5600000	5699999	10.1			chrFt1	5600000	5699999	20.91
chrFt1	5700000	5799999	74.51			chrFt1	5700000	5799999	34.76			chrFt1	5700000	5799999	8.14			chrFt1	5700000	5799999	21.09
chrFt1	5800000	5899999	76.36			chrFt1	5800000	5899999	46.48			chrFt1	5800000	5899999	12.65			chrFt1	5800000	5899999	25.96
chrFt1	5900000	5999999	76.29			chrFt1	5900000	5999999	40.55			chrFt1	5900000	5999999	12.36			chrFt1	5900000	5999999	24.74
chrFt1	6000000	6099999	75.48			chrFt1	6000000	6099999	40.26			chrFt1	6000000	6099999	10.07			chrFt1	6000000	6099999	23.05
chrFt1	6100000	6199999	75.1			chrFt1	6100000	6199999	40.89			chrFt1	6100000	6199999	15.95			chrFt1	6100000	6199999	27.92
chrFt1	6200000	6299999	67.58			chrFt1	6200000	6299999	35.72			chrFt1	6200000	6299999	12.72			chrFt1	6200000	6299999	23.83
chrFt1	6300000	6399999	81.53			chrFt1	6300000	6399999	38.42			chrFt1	6300000	6399999	9.65			chrFt1	6300000	6399999	22.55
chrFt1	6400000	6499999	85.6			chrFt1	6400000	6499999	52.92			chrFt1	6400000	6499999	13.38			chrFt1	6400000	6499999	28.56
chrFt1	6500000	6599999	76.85			chrFt1	6500000	6599999	35.84			chrFt1	6500000	6599999	12.16			chrFt1	6500000	6599999	24.21
chrFt1	6600000	6699999	84.02			chrFt1	6600000	6699999	33.09			chrFt1	6600000	6699999	10.7			chrFt1	6600000	6699999	24.83
chrFt1	6700000	6799999	67.74			chrFt1	6700000	6799999	34.19			chrFt1	6700000	6799999	9.19			chrFt1	6700000	6799999	20.53
chrFt1	6800000	6899999	75.31			chrFt1	6800000	6899999	42.22			chrFt1	6800000	6899999	13.25			chrFt1	6800000	6899999	26.04
chrFt1	6900000	6999999	73.25			chrFt1	6900000	6999999	29.89			chrFt1	6900000	6999999	10.02			chrFt1	6900000	6999999	21
chrFt1	7000000	7099999	75.4			chrFt1	7000000	7099999	38.81			chrFt1	7000000	7099999	9.66			chrFt1	7000000	7099999	22.31
chrFt1	7100000	7199999	78.5			chrFt1	7100000	7199999	36.26			chrFt1	7100000	7199999	10			chrFt1	7100000	7199999	22.29
chrFt1	7200000	7299999	75.96			chrFt1	7200000	7299999	39.19			chrFt1	7200000	7299999	12.7			chrFt1	7200000	7299999	24.88
chrFt1	7300000	7399999	79.73			chrFt1	7300000	7399999	49.08			chrFt1	7300000	7399999	12.97			chrFt1	7300000	7399999	27.29
chrFt1	7400000	7499999	74.31			chrFt1	7400000	7499999	39.74			chrFt1	7400000	7499999	11.52			chrFt1	7400000	7499999	24.18
chrFt1	7500000	7599999	75.91			chrFt1	7500000	7599999	40.05			chrFt1	7500000	7599999	10.74			chrFt1	7500000	7599999	23.49
chrFt1	7600000	7699999	75.39			chrFt1	7600000	7699999	38.54			chrFt1	7600000	7699999	10.04			chrFt1	7600000	7699999	23.3
chrFt1	7700000	7799999	73.43			chrFt1	7700000	7799999	41.68			chrFt1	7700000	7799999	13.64			chrFt1	7700000	7799999	26.1
chrFt1	7800000	7899999	77.21			chrFt1	7800000	7899999	39.17			chrFt1	7800000	7899999	10.41			chrFt1	7800000	7899999	24.46
chrFt1	7900000	7999999	79.44			chrFt1	7900000	7999999	23.62			chrFt1	7900000	7999999	10.58			chrFt1	7900000	7999999	21.49
chrFt1	8000000	8099999	86.78			chrFt1	8000000	8099999	51.54			chrFt1	8000000	8099999	11.3			chrFt1	8000000	8099999	29.63
chrFt1	8100000	8199999	76.1			chrFt1	8100000	8199999	33.24			chrFt1	8100000	8199999	10.46			chrFt1	8100000	8199999	22.4
chrFt1	8200000	8299999	84.92			chrFt1	8200000	8299999	46.75			chrFt1	8200000	8299999	11.89			chrFt1	8200000	8299999	28.82
chrFt1	8300000	8399999	83.82			chrFt1	8300000	8399999	46.1			chrFt1	8300000	8399999	12.65			chrFt1	8300000	8399999	28.94
chrFt1	8400000	8499999	72.97			chrFt1	8400000	8499999	40.89			chrFt1	8400000	8499999	13.4			chrFt1	8400000	8499999	25.83
chrFt1	8500000	8599999	80.11			chrFt1	8500000	8599999	30.89			chrFt1	8500000	8599999	11.72			chrFt1	8500000	8599999	24.4
chrFt1	8600000	8699999	82.78			chrFt1	8600000	8699999	51.51			chrFt1	8600000	8699999	12.9			chrFt1	8600000	8699999	28.65
chrFt1	8700000	8799999	80.85			chrFt1	8700000	8799999	46.72			chrFt1	8700000	8799999	13.64			chrFt1	8700000	8799999	28.92
chrFt1	8800000	8899999	71.45			chrFt1	8800000	8899999	28.98			chrFt1	8800000	8899999	11.38			chrFt1	8800000	8899999	22.07
chrFt1	8900000	8999999	83.77			chrFt1	8900000	8999999	38.86			chrFt1	8900000	8999999	11.75			chrFt1	8900000	8999999	25.58
chrFt1	9000000	9099999	80.65			chrFt1	9000000	9099999	44.94			chrFt1	9000000	9099999	12.71			chrFt1	9000000	9099999	26.63
chrFt1	9100000	9199999	84.39			chrFt1	9100000	9199999	49.69			chrFt1	9100000	9199999	12.39			chrFt1	9100000	9199999	27.65
chrFt1	9200000	9299999	71.23			chrFt1	9200000	9299999	31.86			chrFt1	9200000	9299999	11.2			chrFt1	9200000	9299999	23.29
chrFt1	9300000	9399999	79.06			chrFt1	9300000	9399999	42.92			chrFt1	9300000	9399999	12.83			chrFt1	9300000	9399999	27.13
chrFt1	9400000	9499999	77.91			chrFt1	9400000	9499999	41.7			chrFt1	9400000	9499999	9.43			chrFt1	9400000	9499999	23.44
chrFt1	9500000	9599999	65.65			chrFt1	9500000	9599999	27.63			chrFt1	9500000	9599999	11.28			chrFt1	9500000	9599999	20.64
chrFt1	9600000	9699999	82.83			chrFt1	9600000	9699999	37.2			chrFt1	9600000	9699999	10.64			chrFt1	9600000	9699999	24.41
chrFt1	9700000	9799999	80.89			chrFt1	9700000	9799999	25.53			chrFt1	9700000	9799999	11.22			chrFt1	9700000	9799999	23.18
chrFt1	9800000	9899999	79.91			chrFt1	9800000	9899999	34.68			chrFt1	9800000	9899999	13.2			chrFt1	9800000	9899999	25.42
chrFt1	9900000	9999999	80.92			chrFt1	9900000	9999999	32.14			chrFt1	9900000	9999999	10.54			chrFt1	9900000	9999999	23.73
chrFt1	10000000	10099999	84.27			chrFt1	10000000	10099999	41.06			chrFt1	10000000	10099999	13.17			chrFt1	10000000	10099999	27.75
chrFt1	10100000	10199999	82.82			chrFt1	10100000	10199999	51.5			chrFt1	10100000	10199999	11.05			chrFt1	10100000	10199999	27.02
chrFt1	10200000	10299999	81.58			chrFt1	10200000	10299999	48			chrFt1	10200000	10299999	12.21			chrFt1	10200000	10299999	27.12
chrFt1	10300000	10399999	79.19			chrFt1	10300000	10399999	46.99			chrFt1	10300000	10399999	11.85			chrFt1	10300000	10399999	26.43
chrFt1	10400000	10499999	74.68			chrFt1	10400000	10499999	33.74			chrFt1	10400000	10499999	9.61			chrFt1	10400000	10499999	22.39
chrFt1	10500000	10599999	73.68			chrFt1	10500000	10599999	25.74			chrFt1	10500000	10599999	8.82			chrFt1	10500000	10599999	19.64
chrFt1	10600000	10699999	78.74			chrFt1	10600000	10699999	47.85			chrFt1	10600000	10699999	12.97			chrFt1	10600000	10699999	26.99
chrFt1	10700000	10799999	78.15			chrFt1	10700000	10799999	41.85			chrFt1	10700000	10799999	12.52			chrFt1	10700000	10799999	26.29
chrFt1	10800000	10899999	78.58			chrFt1	10800000	10899999	34.6			chrFt1	10800000	10899999	14.04			chrFt1	10800000	10899999	25.22
chrFt1	10900000	10999999	66.98			chrFt1	10900000	10999999	41.01			chrFt1	10900000	10999999	9.46			chrFt1	10900000	10999999	20.75
chrFt1	11000000	11099999	80.2			chrFt1	11000000	11099999	49.67			chrFt1	11000000	11099999	12.1			chrFt1	11000000	11099999	26.18
chrFt1	11100000	11199999	73.17			chrFt1	11100000	11199999	37.62			chrFt1	11100000	11199999	13.61			chrFt1	11100000	11199999	26
chrFt1	11200000	11299999	79.87			chrFt1	11200000	11299999	43.51			chrFt1	11200000	11299999	11.65			chrFt1	11200000	11299999	26.25
chrFt1	11300000	11399999	87.62			chrFt1	11300000	11399999	56.46			chrFt1	11300000	11399999	10.35			chrFt1	11300000	11399999	27.05
chrFt1	11400000	11499999	74.4			chrFt1	11400000	11499999	44.19			chrFt1	11400000	11499999	11.19			chrFt1	11400000	11499999	24.49
chrFt1	11500000	11599999	66.25			chrFt1	11500000	11599999	34.2			chrFt1	11500000	11599999	12.77			chrFt1	11500000	11599999	22.89
chrFt1	11600000	11699999	78.15			chrFt1	11600000	11699999	38.31			chrFt1	11600000	11699999	14.73			chrFt1	11600000	11699999	27.15
chrFt1	11700000	11799999	77.17			chrFt1	11700000	11799999	39.32			chrFt1	11700000	11799999	12.34			chrFt1	11700000	11799999	25.64
chrFt1	11800000	11899999	80.58			chrFt1	11800000	11899999	44.02			chrFt1	11800000	11899999	12.72			chrFt1	11800000	11899999	27.46
chrFt1	11900000	11999999	83.69			chrFt1	11900000	11999999	49.98			chrFt1	11900000	11999999	10			chrFt1	11900000	11999999	28.11
chrFt1	12000000	12099999	87.31			chrFt1	12000000	12099999	53.11			chrFt1	12000000	12099999	12.85			chrFt1	12000000	12099999	30.07
chrFt1	12100000	12199999	87.83			chrFt1	12100000	12199999	57.1			chrFt1	12100000	12199999	11.84			chrFt1	12100000	12199999	29.48
chrFt1	12200000	12299999	84.86			chrFt1	12200000	12299999	46.62			chrFt1	12200000	12299999	7.93			chrFt1	12200000	12299999	24.36
chrFt1	12300000	12399999	79.58			chrFt1	12300000	12399999	36.4			chrFt1	12300000	12399999	12.15			chrFt1	12300000	12399999	25.24
chrFt1	12400000	12499999	72.89			chrFt1	12400000	12499999	28.2			chrFt1	12400000	12499999	8.17			chrFt1	12400000	12499999	20.54
chrFt1	12500000	12599999	74.32			chrFt1	12500000	12599999	39.6			chrFt1	12500000	12599999	9.23			chrFt1	12500000	12599999	22.6
chrFt1	12600000	12699999	77.8			chrFt1	12600000	12699999	40.05			chrFt1	12600000	12699999	12.12			chrFt1	12600000	12699999	24.05
chrFt1	12700000	12799999	77.1			chrFt1	12700000	12799999	41.03			chrFt1	12700000	12799999	14.15			chrFt1	12700000	12799999	26.39
chrFt1	12800000	12899999	80.46			chrFt1	12800000	12899999	46.46			chrFt1	12800000	12899999	15.66			chrFt1	12800000	12899999	30.13
chrFt1	12900000	12999999	80.64			chrFt1	12900000	12999999	40.84			chrFt1	12900000	12999999	11.37			chrFt1	12900000	12999999	25.6
chrFt1	13000000	13099999	80.31			chrFt1	13000000	13099999	42.67			chrFt1	13000000	13099999	10.9			chrFt1	13000000	13099999	24.87
chrFt1	13100000	13199999	77.9			chrFt1	13100000	13199999	40.07			chrFt1	13100000	13199999	12.62			chrFt1	13100000	13199999	25.56
chrFt1	13200000	13299999	78.29			chrFt1	13200000	13299999	44.77			chrFt1	13200000	13299999	11.77			chrFt1	13200000	13299999	26.33
chrFt1	13300000	13399999	76.34			chrFt1	13300000	13399999	41.71			chrFt1	13300000	13399999	13.59			chrFt1	13300000	13399999	25.79
chrFt1	13400000	13499999	76.91			chrFt1	13400000	13499999	24.99			chrFt1	13400000	13499999	11.35			chrFt1	13400000	13499999	21.72
chrFt1	13500000	13599999	89.46			chrFt1	13500000	13599999	47.12			chrFt1	13500000	13599999	12.44			chrFt1	13500000	13599999	28.75
chrFt1	13600000	13699999	81.7			chrFt1	13600000	13699999	42.16			chrFt1	13600000	13699999	11.75			chrFt1	13600000	13699999	25.12
chrFt1	13700000	13799999	78.97			chrFt1	13700000	13799999	25.08			chrFt1	13700000	13799999	10.73			chrFt1	13700000	13799999	21.03
chrFt1	13800000	13899999	77.18			chrFt1	13800000	13899999	44.49			chrFt1	13800000	13899999	14.88			chrFt1	13800000	13899999	27.98
chrFt1	13900000	13999999	77.22			chrFt1	13900000	13999999	48.38			chrFt1	13900000	13999999	10.76			chrFt1	13900000	13999999	24.8
chrFt1	14000000	14099999	78.56			chrFt1	14000000	14099999	44.77			chrFt1	14000000	14099999	11.12			chrFt1	14000000	14099999	24.96
chrFt1	14100000	14199999	83.59			chrFt1	14100000	14199999	53.66			chrFt1	14100000	14199999	10.07			chrFt1	14100000	14199999	25.75
chrFt1	14200000	14299999	79.69			chrFt1	14200000	14299999	47.04			chrFt1	14200000	14299999	9.03			chrFt1	14200000	14299999	24.51
chrFt1	14300000	14399999	78.15			chrFt1	14300000	14399999	44.02			chrFt1	14300000	14399999	11.86			chrFt1	14300000	14399999	24.59
chrFt1	14400000	14499999	78.7			chrFt1	14400000	14499999	44.28			chrFt1	14400000	14499999	10.61			chrFt1	14400000	14499999	25.29
chrFt1	14500000	14599999	79.29			chrFt1	14500000	14599999	46.02			chrFt1	14500000	14599999	9.98			chrFt1	14500000	14599999	24.95
chrFt1	14600000	14699999	83.08			chrFt1	14600000	14699999	43.51			chrFt1	14600000	14699999	9.79			chrFt1	14600000	14699999	24.8
chrFt1	14700000	14799999	82.54			chrFt1	14700000	14799999	46.42			chrFt1	14700000	14799999	14.55			chrFt1	14700000	14799999	29.82
chrFt1	14800000	14899999	79.19			chrFt1	14800000	14899999	45.19			chrFt1	14800000	14899999	12.51			chrFt1	14800000	14899999	26.26
chrFt1	14900000	14999999	88.98			chrFt1	14900000	14999999	58.83			chrFt1	14900000	14999999	14.38			chrFt1	14900000	14999999	33.18
chrFt1	15000000	15099999	88.29			chrFt1	15000000	15099999	55.01			chrFt1	15000000	15099999	12.09			chrFt1	15000000	15099999	29.17
chrFt1	15100000	15199999	53.86			chrFt1	15100000	15199999	37.45			chrFt1	15100000	15199999	6.84			chrFt1	15100000	15199999	17.19
chrFt1	15200000	15299999	80.98			chrFt1	15200000	15299999	39.02			chrFt1	15200000	15299999	11.61			chrFt1	15200000	15299999	24.4
chrFt1	15300000	15399999	69.47			chrFt1	15300000	15399999	28.23			chrFt1	15300000	15399999	11.45			chrFt1	15300000	15399999	21.76
chrFt1	15400000	15499999	86.87			chrFt1	15400000	15499999	50.62			chrFt1	15400000	15499999	11.77			chrFt1	15400000	15499999	27.75
chrFt1	15500000	15599999	81.79			chrFt1	15500000	15599999	31.44			chrFt1	15500000	15599999	9.23			chrFt1	15500000	15599999	21.92
chrFt1	15600000	15699999	81.51			chrFt1	15600000	15699999	39.2			chrFt1	15600000	15699999	9.75			chrFt1	15600000	15699999	22.26
chrFt1	15700000	15799999	78.16			chrFt1	15700000	15799999	29.16			chrFt1	15700000	15799999	10.45			chrFt1	15700000	15799999	22.96
chrFt1	15800000	15899999	75.82			chrFt1	15800000	15899999	43.4			chrFt1	15800000	15899999	11.87			chrFt1	15800000	15899999	24.91
chrFt1	15900000	15999999	79.94			chrFt1	15900000	15999999	38.2			chrFt1	15900000	15999999	8.98			chrFt1	15900000	15999999	21.73
chrFt1	16000000	16099999	77.35			chrFt1	16000000	16099999	44.13			chrFt1	16000000	16099999	9.95			chrFt1	16000000	16099999	23.76
chrFt1	16100000	16199999	71.79			chrFt1	16100000	16199999	25.73			chrFt1	16100000	16199999	8.14			chrFt1	16100000	16199999	18.29
chrFt1	16200000	16299999	42.46			chrFt1	16200000	16299999	34.63			chrFt1	16200000	16299999	7.88			chrFt1	16200000	16299999	16.21
chrFt1	16300000	16399999	74.8			chrFt1	16300000	16399999	43.81			chrFt1	16300000	16399999	11.38			chrFt1	16300000	16399999	23.88
chrFt1	16400000	16499999	79.83			chrFt1	16400000	16499999	41.14			chrFt1	16400000	16499999	12.9			chrFt1	16400000	16499999	26.25
chrFt1	16500000	16599999	75.51			chrFt1	16500000	16599999	40.34			chrFt1	16500000	16599999	11.19			chrFt1	16500000	16599999	24.06
chrFt1	16600000	16699999	82.84			chrFt1	16600000	16699999	37.59			chrFt1	16600000	16699999	11.07			chrFt1	16600000	16699999	24.59
chrFt1	16700000	16799999	82.99			chrFt1	16700000	16799999	51.62			chrFt1	16700000	16799999	14.16			chrFt1	16700000	16799999	28.53
chrFt1	16800000	16899999	78.62			chrFt1	16800000	16899999	43.84			chrFt1	16800000	16899999	12.92			chrFt1	16800000	16899999	25.6
chrFt1	16900000	16999999	85.02			chrFt1	16900000	16999999	38.65			chrFt1	16900000	16999999	11.37			chrFt1	16900000	16999999	25.16
chrFt1	17000000	17099999	81.13			chrFt1	17000000	17099999	35.05			chrFt1	17000000	17099999	10.34			chrFt1	17000000	17099999	22.66
chrFt1	17100000	17199999	83.59			chrFt1	17100000	17199999	46.94			chrFt1	17100000	17199999	11.18			chrFt1	17100000	17199999	26.05
chrFt1	17200000	17299999	82.83			chrFt1	17200000	17299999	54.21			chrFt1	17200000	17299999	11.52			chrFt1	17200000	17299999	26.66
chrFt1	17300000	17399999	79.79			chrFt1	17300000	17399999	44.05			chrFt1	17300000	17399999	11.35			chrFt1	17300000	17399999	24.25
chrFt1	17400000	17499999	82.14			chrFt1	17400000	17499999	44.07			chrFt1	17400000	17499999	11.76			chrFt1	17400000	17499999	26
chrFt1	17500000	17599999	83.35			chrFt1	17500000	17599999	45.53			chrFt1	17500000	17599999	12.37			chrFt1	17500000	17599999	27.86
chrFt1	17600000	17699999	91.75			chrFt1	17600000	17699999	61.66			chrFt1	17600000	17699999	13.46			chrFt1	17600000	17699999	33.41
chrFt1	17700000	17799999	85.71			chrFt1	17700000	17799999	38.2			chrFt1	17700000	17799999	13.56			chrFt1	17700000	17799999	28.26
chrFt1	17800000	17899999	80.59			chrFt1	17800000	17899999	43.1			chrFt1	17800000	17899999	11.51			chrFt1	17800000	17899999	24.48
chrFt1	17900000	17999999	77.57			chrFt1	17900000	17999999	45.51			chrFt1	17900000	17999999	14.23			chrFt1	17900000	17999999	25.88
chrFt1	18000000	18099999	83.7			chrFt1	18000000	18099999	50.27			chrFt1	18000000	18099999	13.73			chrFt1	18000000	18099999	29.12
chrFt1	18100000	18199999	82.04			chrFt1	18100000	18199999	39.94			chrFt1	18100000	18199999	11.5			chrFt1	18100000	18199999	25.53
chrFt1	18200000	18299999	78.34			chrFt1	18200000	18299999	36.53			chrFt1	18200000	18299999	11.99			chrFt1	18200000	18299999	23.05
chrFt1	18300000	18399999	86.79			chrFt1	18300000	18399999	48.11			chrFt1	18300000	18399999	12.54			chrFt1	18300000	18399999	28.35
chrFt1	18400000	18499999	83.96			chrFt1	18400000	18499999	40.78			chrFt1	18400000	18499999	12.72			chrFt1	18400000	18499999	27.54
chrFt1	18500000	18599999	85.83			chrFt1	18500000	18599999	46.5			chrFt1	18500000	18599999	10.72			chrFt1	18500000	18599999	27.49
chrFt1	18600000	18699999	82.52			chrFt1	18600000	18699999	40.45			chrFt1	18600000	18699999	10.79			chrFt1	18600000	18699999	25.5
chrFt1	18700000	18799999	82.42			chrFt1	18700000	18799999	34.19			chrFt1	18700000	18799999	11.05			chrFt1	18700000	18799999	24.06
chrFt1	18800000	18899999	89.07			chrFt1	18800000	18899999	54.04			chrFt1	18800000	18899999	11.43			chrFt1	18800000	18899999	28.76
chrFt1	18900000	18999999	80.71			chrFt1	18900000	18999999	46.95			chrFt1	18900000	18999999	12.02			chrFt1	18900000	18999999	26.63
chrFt1	19000000	19099999	87.18			chrFt1	19000000	19099999	50.19			chrFt1	19000000	19099999	11.92			chrFt1	19000000	19099999	27.66
chrFt1	19100000	19199999	87.65			chrFt1	19100000	19199999	45.55			chrFt1	19100000	19199999	9.53			chrFt1	19100000	19199999	26.98
chrFt1	19200000	19299999	75.79			chrFt1	19200000	19299999	27.52			chrFt1	19200000	19299999	8.6			chrFt1	19200000	19299999	20.7
chrFt1	19300000	19399999	81.97			chrFt1	19300000	19399999	37.08			chrFt1	19300000	19399999	12.09			chrFt1	19300000	19399999	24.7
chrFt1	19400000	19499999	80.99			chrFt1	19400000	19499999	39.23			chrFt1	19400000	19499999	11.55			chrFt1	19400000	19499999	25.4
chrFt1	19500000	19599999	82.23			chrFt1	19500000	19599999	43.22			chrFt1	19500000	19599999	8.71			chrFt1	19500000	19599999	24.08
chrFt1	19600000	19699999	88.3			chrFt1	19600000	19699999	52.58			chrFt1	19600000	19699999	11.25			chrFt1	19600000	19699999	27.54
chrFt1	19700000	19799999	82.52			chrFt1	19700000	19799999	45.23			chrFt1	19700000	19799999	11.39			chrFt1	19700000	19799999	25.93
chrFt1	19800000	19899999	88.12			chrFt1	19800000	19899999	51.55			chrFt1	19800000	19899999	11.52			chrFt1	19800000	19899999	28.04
chrFt1	19900000	19999999	87.99			chrFt1	19900000	19999999	53.66			chrFt1	19900000	19999999	10.17			chrFt1	19900000	19999999	25.58
chrFt1	20000000	20099999	84.4			chrFt1	20000000	20099999	55.71			chrFt1	20000000	20099999	10.93			chrFt1	20000000	20099999	28.07
chrFt1	20100000	20199999	84.87			chrFt1	20100000	20199999	33.97			chrFt1	20100000	20199999	10.1			chrFt1	20100000	20199999	23.72
chrFt1	20200000	20299999	77.77			chrFt1	20200000	20299999	48.09			chrFt1	20200000	20299999	12.25			chrFt1	20200000	20299999	25.83
chrFt1	20300000	20399999	82.29			chrFt1	20300000	20399999	48.25			chrFt1	20300000	20399999	11.58			chrFt1	20300000	20399999	27.93
chrFt1	20400000	20499999	83.6			chrFt1	20400000	20499999	46.3			chrFt1	20400000	20499999	12.74			chrFt1	20400000	20499999	27.38
chrFt1	20500000	20599999	87.55			chrFt1	20500000	20599999	48.89			chrFt1	20500000	20599999	10.73			chrFt1	20500000	20599999	27.77
chrFt1	20600000	20699999	85.15			chrFt1	20600000	20699999	44.09			chrFt1	20600000	20699999	10.82			chrFt1	20600000	20699999	26.65
chrFt1	20700000	20799999	79.21			chrFt1	20700000	20799999	39.91			chrFt1	20700000	20799999	10.64			chrFt1	20700000	20799999	24.16
chrFt1	20800000	20899999	92.45			chrFt1	20800000	20899999	62.46			chrFt1	20800000	20899999	13.08			chrFt1	20800000	20899999	32.49
chrFt1	20900000	20999999	86.4			chrFt1	20900000	20999999	43.72			chrFt1	20900000	20999999	9.92			chrFt1	20900000	20999999	23.84
chrFt1	21000000	21099999	82.03			chrFt1	21000000	21099999	41.21			chrFt1	21000000	21099999	11.15			chrFt1	21000000	21099999	24.25
chrFt1	21100000	21199999	86.8			chrFt1	21100000	21199999	41.24			chrFt1	21100000	21199999	11.29			chrFt1	21100000	21199999	25.16
chrFt1	21200000	21299999	83.54			chrFt1	21200000	21299999	42.77			chrFt1	21200000	21299999	10.24			chrFt1	21200000	21299999	24.49
chrFt1	21300000	21399999	87.77			chrFt1	21300000	21399999	51.52			chrFt1	21300000	21399999	17.28			chrFt1	21300000	21399999	32.01
chrFt1	21400000	21499999	9.33			chrFt1	21400000	21499999	6.29			chrFt1	21400000	21499999	1.87			chrFt1	21400000	21499999	3.73
chrFt1	21500000	21599999	82.58			chrFt1	21500000	21599999	42.55			chrFt1	21500000	21599999	10.89			chrFt1	21500000	21599999	25.51
chrFt1	21600000	21699999	90.47			chrFt1	21600000	21699999	52.19			chrFt1	21600000	21699999	10.73			chrFt1	21600000	21699999	28.7
chrFt1	21700000	21799999	80.1			chrFt1	21700000	21799999	28.68			chrFt1	21700000	21799999	7.83			chrFt1	21700000	21799999	19.03
chrFt1	21800000	21899999	86.11			chrFt1	21800000	21899999	55.39			chrFt1	21800000	21899999	11.48			chrFt1	21800000	21899999	27.42
chrFt1	21900000	21999999	87.23			chrFt1	21900000	21999999	48.42			chrFt1	21900000	21999999	9.59			chrFt1	21900000	21999999	24.86
chrFt1	22000000	22099999	81.07			chrFt1	22000000	22099999	43.3			chrFt1	22000000	22099999	11.19			chrFt1	22000000	22099999	24.65
chrFt1	22100000	22199999	84.97			chrFt1	22100000	22199999	37.17			chrFt1	22100000	22199999	11.57			chrFt1	22100000	22199999	25.59
chrFt1	22200000	22299999	81.79			chrFt1	22200000	22299999	38.11			chrFt1	22200000	22299999	11.02			chrFt1	22200000	22299999	24.66
chrFt1	22300000	22399999	88.98			chrFt1	22300000	22399999	58.9			chrFt1	22300000	22399999	10.05			chrFt1	22300000	22399999	29.22
chrFt1	22400000	22499999	80.91			chrFt1	22400000	22499999	45.22			chrFt1	22400000	22499999	10.85			chrFt1	22400000	22499999	25.95
chrFt1	22500000	22599999	84.88			chrFt1	22500000	22599999	46.49			chrFt1	22500000	22599999	10.77			chrFt1	22500000	22599999	25.71
chrFt1	22600000	22699999	93.84			chrFt1	22600000	22699999	52.82			chrFt1	22600000	22699999	12.68			chrFt1	22600000	22699999	33.96
chrFt1	22700000	22799999	86.21			chrFt1	22700000	22799999	45.7			chrFt1	22700000	22799999	9.65			chrFt1	22700000	22799999	26.77
chrFt1	22800000	22899999	78.08			chrFt1	22800000	22899999	46.8			chrFt1	22800000	22899999	11.81			chrFt1	22800000	22899999	25.93
chrFt1	22900000	22999999	85.51			chrFt1	22900000	22999999	46.31			chrFt1	22900000	22999999	11.48			chrFt1	22900000	22999999	26.03
chrFt1	23000000	23099999	75.1			chrFt1	23000000	23099999	47.51			chrFt1	23000000	23099999	12.74			chrFt1	23000000	23099999	25.6
chrFt1	23100000	23199999	88.57			chrFt1	23100000	23199999	44.99			chrFt1	23100000	23199999	10.88			chrFt1	23100000	23199999	26.39
chrFt1	23200000	23299999	86.33			chrFt1	23200000	23299999	52.32			chrFt1	23200000	23299999	10.41			chrFt1	23200000	23299999	26.57
chrFt1	23300000	23399999	81.66			chrFt1	23300000	23399999	40.29			chrFt1	23300000	23399999	9.78			chrFt1	23300000	23399999	22.68
chrFt1	23400000	23499999	84.01			chrFt1	23400000	23499999	51.78			chrFt1	23400000	23499999	9.04			chrFt1	23400000	23499999	24.8
chrFt1	23500000	23599999	95.14			chrFt1	23500000	23599999	51.01			chrFt1	23500000	23599999	11.4			chrFt1	23500000	23599999	33.35
chrFt1	23600000	23699999	86.76			chrFt1	23600000	23699999	47.37			chrFt1	23600000	23699999	10.64			chrFt1	23600000	23699999	27.8
chrFt1	23700000	23799999	86.19			chrFt1	23700000	23799999	48.91			chrFt1	23700000	23799999	13.62			chrFt1	23700000	23799999	28.57
chrFt1	23800000	23899999	91.1			chrFt1	23800000	23899999	51.12			chrFt1	23800000	23899999	9.82			chrFt1	23800000	23899999	27.94
chrFt1	23900000	23999999	93.16			chrFt1	23900000	23999999	55.15			chrFt1	23900000	23999999	9.68			chrFt1	23900000	23999999	27.52
chrFt1	24000000	24099999	94.76			chrFt1	24000000	24099999	54.51			chrFt1	24000000	24099999	9.53			chrFt1	24000000	24099999	30.67
chrFt1	24100000	24199999	29.57			chrFt1	24100000	24199999	26.34			chrFt1	24100000	24199999	6.13			chrFt1	24100000	24199999	13.53
chrFt1	24200000	24299999	80.38			chrFt1	24200000	24299999	22.45			chrFt1	24200000	24299999	10.79			chrFt1	24200000	24299999	21.77
chrFt1	24300000	24399999	92.72			chrFt1	24300000	24399999	53.53			chrFt1	24300000	24399999	10.26			chrFt1	24300000	24399999	30.93
chrFt1	24400000	24499999	84.17			chrFt1	24400000	24499999	42.95			chrFt1	24400000	24499999	11.89			chrFt1	24400000	24499999	27.05
chrFt1	24500000	24599999	88.54			chrFt1	24500000	24599999	51.74			chrFt1	24500000	24599999	12.14			chrFt1	24500000	24599999	29.39
chrFt1	24600000	24699999	90.27			chrFt1	24600000	24699999	48.04			chrFt1	24600000	24699999	10.03			chrFt1	24600000	24699999	26.13
chrFt1	24700000	24799999	83.04			chrFt1	24700000	24799999	43.49			chrFt1	24700000	24799999	15.48			chrFt1	24700000	24799999	28.54
chrFt1	24800000	24899999	85.76			chrFt1	24800000	24899999	51.92			chrFt1	24800000	24899999	10.79			chrFt1	24800000	24899999	25.7
chrFt1	24900000	24999999	89.78			chrFt1	24900000	24999999	56.46			chrFt1	24900000	24999999	11.29			chrFt1	24900000	24999999	29.3
chrFt1	25000000	25099999	84.85			chrFt1	25000000	25099999	48.38			chrFt1	25000000	25099999	13.25			chrFt1	25000000	25099999	28.25
chrFt1	25100000	25199999	87.17			chrFt1	25100000	25199999	55.96			chrFt1	25100000	25199999	10			chrFt1	25100000	25199999	25.77
chrFt1	25200000	25299999	91.81			chrFt1	25200000	25299999	57.33			chrFt1	25200000	25299999	11.17			chrFt1	25200000	25299999	29.6
chrFt1	25300000	25399999	90.43			chrFt1	25300000	25399999	38.18			chrFt1	25300000	25399999	11.48			chrFt1	25300000	25399999	32.52
chrFt1	25400000	25499999	91.62			chrFt1	25400000	25499999	43.47			chrFt1	25400000	25499999	10.91			chrFt1	25400000	25499999	29.55
chrFt1	25500000	25599999	85.98			chrFt1	25500000	25599999	51			chrFt1	25500000	25599999	12.02			chrFt1	25500000	25599999	27.42
chrFt1	25600000	25699999	89.5			chrFt1	25600000	25699999	55.3			chrFt1	25600000	25699999	12.72			chrFt1	25600000	25699999	30.99
chrFt1	25700000	25799999	88.07			chrFt1	25700000	25799999	46.7			chrFt1	25700000	25799999	11.65			chrFt1	25700000	25799999	27.8
chrFt1	25800000	25899999	90.87			chrFt1	25800000	25899999	50.01			chrFt1	25800000	25899999	9.96			chrFt1	25800000	25899999	25.88
chrFt1	25900000	25999999	82.18			chrFt1	25900000	25999999	36.27			chrFt1	25900000	25999999	11.66			chrFt1	25900000	25999999	23.88
chrFt1	26000000	26099999	89.09			chrFt1	26000000	26099999	42.5			chrFt1	26000000	26099999	8.34			chrFt1	26000000	26099999	23.38
chrFt1	26100000	26199999	89.04			chrFt1	26100000	26199999	51.59			chrFt1	26100000	26199999	9.44			chrFt1	26100000	26199999	25.32
chrFt1	26200000	26299999	91.72			chrFt1	26200000	26299999	56.82			chrFt1	26200000	26299999	11.74			chrFt1	26200000	26299999	30.37
chrFt1	26300000	26399999	84.39			chrFt1	26300000	26399999	49.95			chrFt1	26300000	26399999	12.1			chrFt1	26300000	26399999	26.04
chrFt1	26400000	26499999	89.77			chrFt1	26400000	26499999	53.2			chrFt1	26400000	26499999	11.07			chrFt1	26400000	26499999	28.46
chrFt1	26500000	26599999	87.19			chrFt1	26500000	26599999	54.82			chrFt1	26500000	26599999	11.09			chrFt1	26500000	26599999	28.54
chrFt1	26600000	26699999	88.82			chrFt1	26600000	26699999	58.6			chrFt1	26600000	26699999	12.83			chrFt1	26600000	26699999	31.97
chrFt1	26700000	26799999	39.86			chrFt1	26700000	26799999	28.18			chrFt1	26700000	26799999	6.95			chrFt1	26700000	26799999	15.56
chrFt1	26800000	26899999	90.85			chrFt1	26800000	26899999	45.03			chrFt1	26800000	26899999	9.9			chrFt1	26800000	26899999	26.59
chrFt1	26900000	26999999	86.48			chrFt1	26900000	26999999	51.68			chrFt1	26900000	26999999	10.11			chrFt1	26900000	26999999	27.86
chrFt1	27000000	27099999	83.43			chrFt1	27000000	27099999	48.78			chrFt1	27000000	27099999	14.44			chrFt1	27000000	27099999	28.84
chrFt1	27100000	27199999	84.14			chrFt1	27100000	27199999	44.47			chrFt1	27100000	27199999	10.5			chrFt1	27100000	27199999	25.85
chrFt1	27200000	27299999	92.03			chrFt1	27200000	27299999	42.44			chrFt1	27200000	27299999	8.67			chrFt1	27200000	27299999	25.35
chrFt1	27300000	27399999	90.55			chrFt1	27300000	27399999	52.55			chrFt1	27300000	27399999	14.09			chrFt1	27300000	27399999	33.38
chrFt1	27400000	27499999	92.52			chrFt1	27400000	27499999	38.48			chrFt1	27400000	27499999	11.82			chrFt1	27400000	27499999	28.6
chrFt1	27500000	27599999	90.48			chrFt1	27500000	27599999	52.53			chrFt1	27500000	27599999	12.27			chrFt1	27500000	27599999	30
chrFt1	27600000	27699999	81.52			chrFt1	27600000	27699999	44.31			chrFt1	27600000	27699999	9.76			chrFt1	27600000	27699999	24.07
chrFt1	27700000	27799999	88.41			chrFt1	27700000	27799999	47.63			chrFt1	27700000	27799999	15.01			chrFt1	27700000	27799999	31.93
chrFt1	27800000	27899999	95.78			chrFt1	27800000	27899999	49.12			chrFt1	27800000	27899999	10.83			chrFt1	27800000	27899999	33.68
chrFt1	27900000	27999999	92.04			chrFt1	27900000	27999999	55.77			chrFt1	27900000	27999999	11.62			chrFt1	27900000	27999999	32.05
chrFt1	28000000	28099999	89.37			chrFt1	28000000	28099999	47.41			chrFt1	28000000	28099999	8.84			chrFt1	28000000	28099999	25.65
chrFt1	28100000	28199999	89.27			chrFt1	28100000	28199999	53.05			chrFt1	28100000	28199999	11.87			chrFt1	28100000	28199999	28.16
chrFt1	28200000	28299999	93.25			chrFt1	28200000	28299999	51.67			chrFt1	28200000	28299999	10.55			chrFt1	28200000	28299999	32.4
chrFt1	28300000	28399999	84.6			chrFt1	28300000	28399999	42.82			chrFt1	28300000	28399999	11.85			chrFt1	28300000	28399999	27.43
chrFt1	28400000	28499999	87.3			chrFt1	28400000	28499999	52.18			chrFt1	28400000	28499999	14.11			chrFt1	28400000	28499999	28.32
chrFt1	28500000	28599999	87.6			chrFt1	28500000	28599999	54.72			chrFt1	28500000	28599999	11.63			chrFt1	28500000	28599999	29.93
chrFt1	28600000	28699999	86.72			chrFt1	28600000	28699999	49.09			chrFt1	28600000	28699999	11.59			chrFt1	28600000	28699999	27.86
chrFt1	28700000	28799999	90.6			chrFt1	28700000	28799999	52.73			chrFt1	28700000	28799999	12.14			chrFt1	28700000	28799999	28.64
chrFt1	28800000	28899999	88.12			chrFt1	28800000	28899999	53.54			chrFt1	28800000	28899999	12.83			chrFt1	28800000	28899999	29.02
chrFt1	28900000	28999999	91.14			chrFt1	28900000	28999999	55.43			chrFt1	28900000	28999999	12.63			chrFt1	28900000	28999999	31.1
chrFt1	29000000	29099999	88.94			chrFt1	29000000	29099999	49.75			chrFt1	29000000	29099999	10.31			chrFt1	29000000	29099999	25.87
chrFt1	29100000	29199999	91.24			chrFt1	29100000	29199999	51.43			chrFt1	29100000	29199999	9.31			chrFt1	29100000	29199999	27.28
chrFt1	29200000	29299999	88.45			chrFt1	29200000	29299999	37.34			chrFt1	29200000	29299999	10.72			chrFt1	29200000	29299999	25.42
chrFt1	29300000	29399999	87.81			chrFt1	29300000	29399999	50.01			chrFt1	29300000	29399999	10.11			chrFt1	29300000	29399999	25.44
chrFt1	29400000	29499999	93.81			chrFt1	29400000	29499999	56.99			chrFt1	29400000	29499999	12			chrFt1	29400000	29499999	31.14
chrFt1	29500000	29599999	90.84			chrFt1	29500000	29599999	54.31			chrFt1	29500000	29599999	9.97			chrFt1	29500000	29599999	27.84
chrFt1	29600000	29699999	90.28			chrFt1	29600000	29699999	52.38			chrFt1	29600000	29699999	8.52			chrFt1	29600000	29699999	27.07
chrFt1	29700000	29799999	84.47			chrFt1	29700000	29799999	44.53			chrFt1	29700000	29799999	10.13			chrFt1	29700000	29799999	25.94
chrFt1	29800000	29899999	87.37			chrFt1	29800000	29899999	54.84			chrFt1	29800000	29899999	13.28			chrFt1	29800000	29899999	31.44
chrFt1	29900000	29999999	88.46			chrFt1	29900000	29999999	49.62			chrFt1	29900000	29999999	10.38			chrFt1	29900000	29999999	28.24
chrFt1	30000000	30099999	89.23			chrFt1	30000000	30099999	53.67			chrFt1	30000000	30099999	13.11			chrFt1	30000000	30099999	29.26
chrFt1	30100000	30199999	90.87			chrFt1	30100000	30199999	55.82			chrFt1	30100000	30199999	13.77			chrFt1	30100000	30199999	32.95
chrFt1	30200000	30299999	90.18			chrFt1	30200000	30299999	40.97			chrFt1	30200000	30299999	12.85			chrFt1	30200000	30299999	27.76
chrFt1	30300000	30399999	89.75			chrFt1	30300000	30399999	48.81			chrFt1	30300000	30399999	10.69			chrFt1	30300000	30399999	26.42
chrFt1	30400000	30499999	93.66			chrFt1	30400000	30499999	42.55			chrFt1	30400000	30499999	8.89			chrFt1	30400000	30499999	25.28
chrFt1	30500000	30599999	88.93			chrFt1	30500000	30599999	53.2			chrFt1	30500000	30599999	11.83			chrFt1	30500000	30599999	28.01
chrFt1	30600000	30699999	91.83			chrFt1	30600000	30699999	52.44			chrFt1	30600000	30699999	11.77			chrFt1	30600000	30699999	30.13
chrFt1	30700000	30799999	90.9			chrFt1	30700000	30799999	32.94			chrFt1	30700000	30799999	8.06			chrFt1	30700000	30799999	22.26
chrFt1	30800000	30899999	89.48			chrFt1	30800000	30899999	48.09			chrFt1	30800000	30899999	8.69			chrFt1	30800000	30899999	25.94
chrFt1	30900000	30999999	94.88			chrFt1	30900000	30999999	52.87			chrFt1	30900000	30999999	10.06			chrFt1	30900000	30999999	29.52
chrFt1	31000000	31099999	90.69			chrFt1	31000000	31099999	48.67			chrFt1	31000000	31099999	10.65			chrFt1	31000000	31099999	27.4
chrFt1	31100000	31199999	89.46			chrFt1	31100000	31199999	55.29			chrFt1	31100000	31199999	12.56			chrFt1	31100000	31199999	30.02
chrFt1	31200000	31299999	87.84			chrFt1	31200000	31299999	46.82			chrFt1	31200000	31299999	10.53			chrFt1	31200000	31299999	26.12
chrFt1	31300000	31399999	89.24			chrFt1	31300000	31399999	33.62			chrFt1	31300000	31399999	8.72			chrFt1	31300000	31399999	23.43
chrFt1	31400000	31499999	92.55			chrFt1	31400000	31499999	48.23			chrFt1	31400000	31499999	11.09			chrFt1	31400000	31499999	29.22
chrFt1	31500000	31599999	86.61			chrFt1	31500000	31599999	45.67			chrFt1	31500000	31599999	8.96			chrFt1	31500000	31599999	24.01
chrFt1	31600000	31699999	82.22			chrFt1	31600000	31699999	38.64			chrFt1	31600000	31699999	9.83			chrFt1	31600000	31699999	24.02
chrFt1	31700000	31799999	92.11			chrFt1	31700000	31799999	55.69			chrFt1	31700000	31799999	11.69			chrFt1	31700000	31799999	29.89
chrFt1	31800000	31899999	90.06			chrFt1	31800000	31899999	54.82			chrFt1	31800000	31899999	14.44			chrFt1	31800000	31899999	31.26
chrFt1	31900000	31999999	83.35			chrFt1	31900000	31999999	46.58			chrFt1	31900000	31999999	12.4			chrFt1	31900000	31999999	29.45
chrFt1	32000000	32099999	88.62			chrFt1	32000000	32099999	51.01			chrFt1	32000000	32099999	11.68			chrFt1	32000000	32099999	28.46
chrFt1	32100000	32199999	90.54			chrFt1	32100000	32199999	45.83			chrFt1	32100000	32199999	9.53			chrFt1	32100000	32199999	26.53
chrFt1	32200000	32299999	94.04			chrFt1	32200000	32299999	38.59			chrFt1	32200000	32299999	6.24			chrFt1	32200000	32299999	23.27
chrFt1	32300000	32399999	92.38			chrFt1	32300000	32399999	39.65			chrFt1	32300000	32399999	7.62			chrFt1	32300000	32399999	25.33
chrFt1	32400000	32499999	91.14			chrFt1	32400000	32499999	31.48			chrFt1	32400000	32499999	7.94			chrFt1	32400000	32499999	23.09
chrFt1	32500000	32599999	92.49			chrFt1	32500000	32599999	39.57			chrFt1	32500000	32599999	9.83			chrFt1	32500000	32599999	28.1
chrFt1	32600000	32699999	95.52			chrFt1	32600000	32699999	32.7			chrFt1	32600000	32699999	8.92			chrFt1	32600000	32699999	27.91
chrFt1	32700000	32799999	96			chrFt1	32700000	32799999	36.29			chrFt1	32700000	32799999	9.39			chrFt1	32700000	32799999	30.81
chrFt1	32800000	32899999	79.59			chrFt1	32800000	32899999	37.82			chrFt1	32800000	32899999	7.44			chrFt1	32800000	32899999	20.6
chrFt1	32900000	32999999	82.59			chrFt1	32900000	32999999	41.16			chrFt1	32900000	32999999	9.66			chrFt1	32900000	32999999	25.01
chrFt1	33000000	33099999	95.14			chrFt1	33000000	33099999	27.87			chrFt1	33000000	33099999	6.72			chrFt1	33000000	33099999	23.09
chrFt1	33100000	33199999	95.9			chrFt1	33100000	33199999	38.79			chrFt1	33100000	33199999	8.37			chrFt1	33100000	33199999	28.8
chrFt1	33200000	33299999	94.74			chrFt1	33200000	33299999	40.36			chrFt1	33200000	33299999	7.69			chrFt1	33200000	33299999	30.99
chrFt1	33300000	33399999	93.75			chrFt1	33300000	33399999	37.83			chrFt1	33300000	33399999	6.67			chrFt1	33300000	33399999	27.2
chrFt1	33400000	33499999	92.94			chrFt1	33400000	33499999	48.33			chrFt1	33400000	33499999	10.42			chrFt1	33400000	33499999	30.72
chrFt1	33500000	33599999	89.36			chrFt1	33500000	33599999	54.38			chrFt1	33500000	33599999	8.44			chrFt1	33500000	33599999	26.76
chrFt1	33600000	33699999	86.74			chrFt1	33600000	33699999	47.24			chrFt1	33600000	33699999	9.45			chrFt1	33600000	33699999	26.61
chrFt1	33700000	33799999	89.86			chrFt1	33700000	33799999	57.25			chrFt1	33700000	33799999	13.49			chrFt1	33700000	33799999	30.13
chrFt1	33800000	33899999	90.71			chrFt1	33800000	33899999	50.4			chrFt1	33800000	33899999	11.16			chrFt1	33800000	33899999	27.5
chrFt1	33900000	33999999	89.56			chrFt1	33900000	33999999	51.19			chrFt1	33900000	33999999	10.77			chrFt1	33900000	33999999	28.22
chrFt1	34000000	34099999	91.34			chrFt1	34000000	34099999	55.22			chrFt1	34000000	34099999	10.85			chrFt1	34000000	34099999	29.77
chrFt1	34100000	34199999	92.76			chrFt1	34100000	34199999	52.27			chrFt1	34100000	34199999	9.22			chrFt1	34100000	34199999	27.84
chrFt1	34200000	34299999	86.98			chrFt1	34200000	34299999	50.71			chrFt1	34200000	34299999	9.14			chrFt1	34200000	34299999	24.91
chrFt1	34300000	34399999	92.08			chrFt1	34300000	34399999	48.36			chrFt1	34300000	34399999	9.56			chrFt1	34300000	34399999	28.18
chrFt1	34400000	34499999	90.86			chrFt1	34400000	34499999	55.2			chrFt1	34400000	34499999	8.89			chrFt1	34400000	34499999	26.06
chrFt1	34500000	34599999	89.3			chrFt1	34500000	34599999	49.72			chrFt1	34500000	34599999	11.43			chrFt1	34500000	34599999	27.64
chrFt1	34600000	34699999	90.89			chrFt1	34600000	34699999	50.61			chrFt1	34600000	34699999	9.56			chrFt1	34600000	34699999	28.22
chrFt1	34700000	34799999	90.29			chrFt1	34700000	34799999	51.63			chrFt1	34700000	34799999	11.04			chrFt1	34700000	34799999	29.6
chrFt1	34800000	34899999	94.01			chrFt1	34800000	34899999	44.75			chrFt1	34800000	34899999	8.69			chrFt1	34800000	34899999	27.25
chrFt1	34900000	34999999	90.98			chrFt1	34900000	34999999	43.87			chrFt1	34900000	34999999	9.07			chrFt1	34900000	34999999	23.74
chrFt1	35000000	35099999	90.18			chrFt1	35000000	35099999	53.01			chrFt1	35000000	35099999	9.32			chrFt1	35000000	35099999	29.54
chrFt1	35100000	35199999	92.63			chrFt1	35100000	35199999	56.79			chrFt1	35100000	35199999	10.19			chrFt1	35100000	35199999	31.19
chrFt1	35200000	35299999	87.73			chrFt1	35200000	35299999	40.48			chrFt1	35200000	35299999	10.5			chrFt1	35200000	35299999	24.88
chrFt1	35300000	35399999	89.79			chrFt1	35300000	35399999	50.47			chrFt1	35300000	35399999	10.42			chrFt1	35300000	35399999	30.73
chrFt1	35400000	35499999	84.26			chrFt1	35400000	35499999	44.01			chrFt1	35400000	35499999	9.8			chrFt1	35400000	35499999	23.27
chrFt1	35500000	35599999	92.24			chrFt1	35500000	35599999	38.06			chrFt1	35500000	35599999	7.84			chrFt1	35500000	35599999	22.71
chrFt1	35600000	35699999	90.52			chrFt1	35600000	35699999	48.44			chrFt1	35600000	35699999	10.89			chrFt1	35600000	35699999	25.95
chrFt1	35700000	35799999	90.29			chrFt1	35700000	35799999	50.58			chrFt1	35700000	35799999	11.58			chrFt1	35700000	35799999	29.67
chrFt1	35800000	35899999	85.06			chrFt1	35800000	35899999	51.05			chrFt1	35800000	35899999	10.33			chrFt1	35800000	35899999	25.97
chrFt1	35900000	35999999	85.67			chrFt1	35900000	35999999	51.07			chrFt1	35900000	35999999	10.36			chrFt1	35900000	35999999	27.27
chrFt1	36000000	36099999	87.99			chrFt1	36000000	36099999	40.52			chrFt1	36000000	36099999	9.11			chrFt1	36000000	36099999	23.41
chrFt1	36100000	36199999	90.64			chrFt1	36100000	36199999	43.29			chrFt1	36100000	36199999	10.45			chrFt1	36100000	36199999	26.76
chrFt1	36200000	36299999	91.89			chrFt1	36200000	36299999	57.05			chrFt1	36200000	36299999	11.07			chrFt1	36200000	36299999	30.02
chrFt1	36300000	36399999	88.23			chrFt1	36300000	36399999	50.66			chrFt1	36300000	36399999	12.95			chrFt1	36300000	36399999	29.23
chrFt1	36400000	36499999	86.84			chrFt1	36400000	36499999	51.18			chrFt1	36400000	36499999	11.06			chrFt1	36400000	36499999	26.67
chrFt1	36500000	36599999	92.81			chrFt1	36500000	36599999	56.77			chrFt1	36500000	36599999	9.87			chrFt1	36500000	36599999	30.15
chrFt1	36600000	36699999	89.52			chrFt1	36600000	36699999	49.55			chrFt1	36600000	36699999	11.69			chrFt1	36600000	36699999	28.62
chrFt1	36700000	36799999	89.01			chrFt1	36700000	36799999	49.36			chrFt1	36700000	36799999	9.24			chrFt1	36700000	36799999	25.53
chrFt1	36800000	36899999	89.04			chrFt1	36800000	36899999	46.46			chrFt1	36800000	36899999	11.1			chrFt1	36800000	36899999	27.5
chrFt1	36900000	36999999	86.75			chrFt1	36900000	36999999	45.64			chrFt1	36900000	36999999	11.66			chrFt1	36900000	36999999	26.89
chrFt1	37000000	37099999	92.96			chrFt1	37000000	37099999	46.94			chrFt1	37000000	37099999	9.86			chrFt1	37000000	37099999	27.67
chrFt1	37100000	37199999	91.03			chrFt1	37100000	37199999	52.46			chrFt1	37100000	37199999	11.81			chrFt1	37100000	37199999	31.31
chrFt1	37200000	37299999	87.02			chrFt1	37200000	37299999	50.83			chrFt1	37200000	37299999	10.62			chrFt1	37200000	37299999	26.66
chrFt1	37300000	37399999	91.39			chrFt1	37300000	37399999	51.49			chrFt1	37300000	37399999	13.46			chrFt1	37300000	37399999	30.91
chrFt1	37400000	37499999	90.92			chrFt1	37400000	37499999	45.23			chrFt1	37400000	37499999	11.6			chrFt1	37400000	37499999	29.86
chrFt1	37500000	37599999	90.26			chrFt1	37500000	37599999	44.31			chrFt1	37500000	37599999	11.42			chrFt1	37500000	37599999	29.85
chrFt1	37600000	37699999	83.72			chrFt1	37600000	37699999	33.94			chrFt1	37600000	37699999	8.17			chrFt1	37600000	37699999	22.48
chrFt1	37700000	37799999	86.09			chrFt1	37700000	37799999	47.94			chrFt1	37700000	37799999	11.09			chrFt1	37700000	37799999	26.12
chrFt1	37800000	37899999	88.61			chrFt1	37800000	37899999	51.21			chrFt1	37800000	37899999	13.61			chrFt1	37800000	37899999	29.33
chrFt1	37900000	37999999	80.05			chrFt1	37900000	37999999	43.36			chrFt1	37900000	37999999	13.77			chrFt1	37900000	37999999	27.14
chrFt1	38000000	38099999	88.08			chrFt1	38000000	38099999	41.86			chrFt1	38000000	38099999	11.29			chrFt1	38000000	38099999	25.23
chrFt1	38100000	38199999	93.06			chrFt1	38100000	38199999	56.54			chrFt1	38100000	38199999	12.57			chrFt1	38100000	38199999	32.22
chrFt1	38200000	38299999	91.98			chrFt1	38200000	38299999	54.91			chrFt1	38200000	38299999	10.61			chrFt1	38200000	38299999	30.43
chrFt1	38300000	38399999	85.77			chrFt1	38300000	38399999	51.91			chrFt1	38300000	38399999	10.27			chrFt1	38300000	38399999	25.74
chrFt1	38400000	38499999	92.46			chrFt1	38400000	38499999	54.01			chrFt1	38400000	38499999	9.77			chrFt1	38400000	38499999	29.94
chrFt1	38500000	38599999	93.43			chrFt1	38500000	38599999	55.19			chrFt1	38500000	38599999	12.44			chrFt1	38500000	38599999	33.17
chrFt1	38600000	38699999	88.5			chrFt1	38600000	38699999	51.88			chrFt1	38600000	38699999	13.25			chrFt1	38600000	38699999	31.15
chrFt1	38700000	38799999	93.72			chrFt1	38700000	38799999	62.52			chrFt1	38700000	38799999	14.13			chrFt1	38700000	38799999	33.23
chrFt1	38800000	38899999	86.8			chrFt1	38800000	38899999	48.08			chrFt1	38800000	38899999	12.82			chrFt1	38800000	38899999	28.76
chrFt1	38900000	38999999	88.55			chrFt1	38900000	38999999	56.4			chrFt1	38900000	38999999	12.99			chrFt1	38900000	38999999	30.47
chrFt1	39000000	39099999	89.13			chrFt1	39000000	39099999	45.92			chrFt1	39000000	39099999	10.63			chrFt1	39000000	39099999	27.03
chrFt1	39100000	39199999	83.92			chrFt1	39100000	39199999	54.26			chrFt1	39100000	39199999	11.86			chrFt1	39100000	39199999	27.1
chrFt1	39200000	39299999	85.86			chrFt1	39200000	39299999	56.69			chrFt1	39200000	39299999	11			chrFt1	39200000	39299999	27.27
chrFt1	39300000	39399999	84.15			chrFt1	39300000	39399999	41.7			chrFt1	39300000	39399999	9.95			chrFt1	39300000	39399999	24.89
chrFt1	39400000	39499999	89.3			chrFt1	39400000	39499999	49.75			chrFt1	39400000	39499999	12.11			chrFt1	39400000	39499999	28.4
chrFt1	39500000	39599999	85.72			chrFt1	39500000	39599999	41.2			chrFt1	39500000	39599999	9.07			chrFt1	39500000	39599999	23.02
chrFt1	39600000	39699999	85.97			chrFt1	39600000	39699999	51.32			chrFt1	39600000	39699999	11.22			chrFt1	39600000	39699999	26.66
chrFt1	39700000	39799999	87.26			chrFt1	39700000	39799999	54.2			chrFt1	39700000	39799999	11.97			chrFt1	39700000	39799999	28.73
chrFt1	39800000	39899999	85.49			chrFt1	39800000	39899999	47.82			chrFt1	39800000	39899999	11.5			chrFt1	39800000	39899999	26.45
chrFt1	39900000	39999999	90.3			chrFt1	39900000	39999999	37.88			chrFt1	39900000	39999999	10.07			chrFt1	39900000	39999999	25.24
chrFt1	40000000	40099999	87.01			chrFt1	40000000	40099999	40.19			chrFt1	40000000	40099999	13.1			chrFt1	40000000	40099999	28.21
chrFt1	40100000	40199999	94.95			chrFt1	40100000	40199999	49.2			chrFt1	40100000	40199999	10.73			chrFt1	40100000	40199999	31.8
chrFt1	40200000	40299999	94.26			chrFt1	40200000	40299999	50.76			chrFt1	40200000	40299999	10.17			chrFt1	40200000	40299999	32.25
chrFt1	40300000	40399999	88.93			chrFt1	40300000	40399999	41.19			chrFt1	40300000	40399999	9.68			chrFt1	40300000	40399999	25.16
chrFt1	40400000	40499999	85.5			chrFt1	40400000	40499999	51.69			chrFt1	40400000	40499999	10.69			chrFt1	40400000	40499999	26.14
chrFt1	40500000	40599999	89.73			chrFt1	40500000	40599999	51.35			chrFt1	40500000	40599999	13.04			chrFt1	40500000	40599999	31.16
chrFt1	40600000	40699999	86.62			chrFt1	40600000	40699999	44.45			chrFt1	40600000	40699999	13.35			chrFt1	40600000	40699999	27.68
chrFt1	40700000	40799999	89.14			chrFt1	40700000	40799999	51.55			chrFt1	40700000	40799999	13.05			chrFt1	40700000	40799999	29.67
chrFt1	40800000	40899999	83.22			chrFt1	40800000	40899999	39.44			chrFt1	40800000	40899999	11.1			chrFt1	40800000	40899999	24.9
chrFt1	40900000	40999999	90.69			chrFt1	40900000	40999999	54.85			chrFt1	40900000	40999999	12.42			chrFt1	40900000	40999999	29.56
chrFt1	41000000	41099999	84.32			chrFt1	41000000	41099999	40.34			chrFt1	41000000	41099999	13.17			chrFt1	41000000	41099999	26.11
chrFt1	41100000	41199999	89.58			chrFt1	41100000	41199999	50.47			chrFt1	41100000	41199999	11.59			chrFt1	41100000	41199999	27.83
chrFt1	41200000	41299999	87.98			chrFt1	41200000	41299999	42.02			chrFt1	41200000	41299999	10.78			chrFt1	41200000	41299999	27.14
chrFt1	41300000	41399999	90.72			chrFt1	41300000	41399999	51.97			chrFt1	41300000	41399999	11.98			chrFt1	41300000	41399999	29.82
chrFt1	41400000	41499999	83.26			chrFt1	41400000	41499999	51			chrFt1	41400000	41499999	12.21			chrFt1	41400000	41499999	27
chrFt1	41500000	41599999	84.31			chrFt1	41500000	41599999	48.3			chrFt1	41500000	41599999	11.05			chrFt1	41500000	41599999	26.35
chrFt1	41600000	41699999	90.15			chrFt1	41600000	41699999	42.33			chrFt1	41600000	41699999	9.81			chrFt1	41600000	41699999	24.86
chrFt1	41700000	41799999	80.4			chrFt1	41700000	41799999	46.58			chrFt1	41700000	41799999	11.77			chrFt1	41700000	41799999	24.89
chrFt1	41800000	41899999	85.88			chrFt1	41800000	41899999	53.87			chrFt1	41800000	41899999	13.44			chrFt1	41800000	41899999	29.57
chrFt1	41900000	41999999	86.52			chrFt1	41900000	41999999	57.35			chrFt1	41900000	41999999	12.6			chrFt1	41900000	41999999	30.49
chrFt1	42000000	42099999	82.64			chrFt1	42000000	42099999	52.9			chrFt1	42000000	42099999	13.49			chrFt1	42000000	42099999	27.97
chrFt1	42100000	42199999	79.8			chrFt1	42100000	42199999	38.36			chrFt1	42100000	42199999	11.29			chrFt1	42100000	42199999	24.17
chrFt1	42200000	42299999	87.5			chrFt1	42200000	42299999	51.21			chrFt1	42200000	42299999	10.03			chrFt1	42200000	42299999	26.15
chrFt1	42300000	42399999	86.04			chrFt1	42300000	42399999	51.78			chrFt1	42300000	42399999	11.16			chrFt1	42300000	42399999	27.5
chrFt1	42400000	42499999	79.29			chrFt1	42400000	42499999	43.02			chrFt1	42400000	42499999	12.65			chrFt1	42400000	42499999	26.18
chrFt1	42500000	42599999	85.22			chrFt1	42500000	42599999	52.09			chrFt1	42500000	42599999	12.08			chrFt1	42500000	42599999	27.58
chrFt1	42600000	42699999	74.39			chrFt1	42600000	42699999	34.21			chrFt1	42600000	42699999	13.16			chrFt1	42600000	42699999	23.82
chrFt1	42700000	42799999	79.7			chrFt1	42700000	42799999	46.25			chrFt1	42700000	42799999	11.78			chrFt1	42700000	42799999	25.86
chrFt1	42800000	42899999	84.13			chrFt1	42800000	42899999	45.89			chrFt1	42800000	42899999	9.58			chrFt1	42800000	42899999	25.82
chrFt1	42900000	42999999	94.61			chrFt1	42900000	42999999	60.68			chrFt1	42900000	42999999	11.23			chrFt1	42900000	42999999	32.74
chrFt1	43000000	43099999	95.32			chrFt1	43000000	43099999	49.66			chrFt1	43000000	43099999	10.8			chrFt1	43000000	43099999	32.58
chrFt1	43100000	43199999	95.46			chrFt1	43100000	43199999	52.46			chrFt1	43100000	43199999	10.48			chrFt1	43100000	43199999	34.59
chrFt1	43200000	43299999	81.85			chrFt1	43200000	43299999	45.23			chrFt1	43200000	43299999	9.52			chrFt1	43200000	43299999	23.38
chrFt1	43300000	43399999	85.65			chrFt1	43300000	43399999	50.75			chrFt1	43300000	43399999	12			chrFt1	43300000	43399999	27.02
chrFt1	43400000	43499999	85.1			chrFt1	43400000	43499999	52.06			chrFt1	43400000	43499999	11.9			chrFt1	43400000	43499999	27.36
chrFt1	43500000	43599999	84.19			chrFt1	43500000	43599999	43.99			chrFt1	43500000	43599999	11.36			chrFt1	43500000	43599999	26.29
chrFt1	43600000	43699999	84.76			chrFt1	43600000	43699999	53.23			chrFt1	43600000	43699999	11.19			chrFt1	43600000	43699999	27.76
chrFt1	43700000	43799999	87.42			chrFt1	43700000	43799999	50.78			chrFt1	43700000	43799999	11.15			chrFt1	43700000	43799999	29.35
chrFt1	43800000	43899999	84.1			chrFt1	43800000	43899999	50.51			chrFt1	43800000	43899999	12.04			chrFt1	43800000	43899999	28.02
chrFt1	43900000	43999999	81.12			chrFt1	43900000	43999999	39.66			chrFt1	43900000	43999999	13.88			chrFt1	43900000	43999999	26.23
chrFt1	44000000	44099999	85.71			chrFt1	44000000	44099999	54.33			chrFt1	44000000	44099999	11.74			chrFt1	44000000	44099999	28.19
chrFt1	44100000	44199999	82.91			chrFt1	44100000	44199999	46.96			chrFt1	44100000	44199999	14.77			chrFt1	44100000	44199999	30.33
chrFt1	44200000	44299999	92.55			chrFt1	44200000	44299999	54.44			chrFt1	44200000	44299999	12.3			chrFt1	44200000	44299999	31.17
chrFt1	44300000	44399999	89.03			chrFt1	44300000	44399999	43.29			chrFt1	44300000	44399999	12.71			chrFt1	44300000	44399999	29.61
chrFt1	44400000	44499999	87.2			chrFt1	44400000	44499999	51.9			chrFt1	44400000	44499999	11.28			chrFt1	44400000	44499999	28.96
chrFt1	44500000	44599999	90.87			chrFt1	44500000	44599999	52.63			chrFt1	44500000	44599999	10.03			chrFt1	44500000	44599999	28.27
chrFt1	44600000	44699999	91.4			chrFt1	44600000	44699999	54.32			chrFt1	44600000	44699999	10.52			chrFt1	44600000	44699999	30.05
chrFt1	44700000	44799999	95.11			chrFt1	44700000	44799999	60			chrFt1	44700000	44799999	11.31			chrFt1	44700000	44799999	32.88
chrFt1	44800000	44899999	84.98			chrFt1	44800000	44899999	48.63			chrFt1	44800000	44899999	13.02			chrFt1	44800000	44899999	29.14
chrFt1	44900000	44999999	86.02			chrFt1	44900000	44999999	51.22			chrFt1	44900000	44999999	13.27			chrFt1	44900000	44999999	28.48
chrFt1	45000000	45099999	89.67			chrFt1	45000000	45099999	53.94			chrFt1	45000000	45099999	10.55			chrFt1	45000000	45099999	28.5
chrFt1	45100000	45199999	84.1			chrFt1	45100000	45199999	52.55			chrFt1	45100000	45199999	13.44			chrFt1	45100000	45199999	28.43
chrFt1	45200000	45299999	89.29			chrFt1	45200000	45299999	49.66			chrFt1	45200000	45299999	11.72			chrFt1	45200000	45299999	29.17
chrFt1	45300000	45399999	84.57			chrFt1	45300000	45399999	50.35			chrFt1	45300000	45399999	11.69			chrFt1	45300000	45399999	27.44
chrFt1	45400000	45499999	78.73			chrFt1	45400000	45499999	35.07			chrFt1	45400000	45499999	11.21			chrFt1	45400000	45499999	24.06
chrFt1	45500000	45599999	86.25			chrFt1	45500000	45599999	56.22			chrFt1	45500000	45599999	11.41			chrFt1	45500000	45599999	29.15
chrFt1	45600000	45699999	78.48			chrFt1	45600000	45699999	51.64			chrFt1	45600000	45699999	13.06			chrFt1	45600000	45699999	27.56
chrFt1	45700000	45799999	84.25			chrFt1	45700000	45799999	50.37			chrFt1	45700000	45799999	12.89			chrFt1	45700000	45799999	28.47
chrFt1	45800000	45899999	92.15			chrFt1	45800000	45899999	58.13			chrFt1	45800000	45899999	13.27			chrFt1	45800000	45899999	33.49
chrFt1	45900000	45999999	80.55			chrFt1	45900000	45999999	49.72			chrFt1	45900000	45999999	12.1			chrFt1	45900000	45999999	27.28
chrFt1	46000000	46099999	83			chrFt1	46000000	46099999	47.88			chrFt1	46000000	46099999	12.47			chrFt1	46000000	46099999	29
chrFt1	46100000	46199999	83.05			chrFt1	46100000	46199999	43.49			chrFt1	46100000	46199999	12.12			chrFt1	46100000	46199999	27.17
chrFt1	46200000	46299999	80.34			chrFt1	46200000	46299999	36.14			chrFt1	46200000	46299999	10.09			chrFt1	46200000	46299999	22.84
chrFt1	46300000	46399999	79.5			chrFt1	46300000	46399999	45.61			chrFt1	46300000	46399999	11.94			chrFt1	46300000	46399999	25.26
chrFt1	46400000	46499999	81.25			chrFt1	46400000	46499999	50.83			chrFt1	46400000	46499999	13.08			chrFt1	46400000	46499999	27.91
chrFt1	46500000	46599999	80.12			chrFt1	46500000	46599999	49.55			chrFt1	46500000	46599999	11.9			chrFt1	46500000	46599999	26.53
chrFt1	46600000	46699999	87.8			chrFt1	46600000	46699999	55.11			chrFt1	46600000	46699999	14.75			chrFt1	46600000	46699999	31.58
chrFt1	46700000	46799999	90.12			chrFt1	46700000	46799999	57.71			chrFt1	46700000	46799999	13.14			chrFt1	46700000	46799999	32.03
chrFt1	46800000	46899999	85.18			chrFt1	46800000	46899999	47.57			chrFt1	46800000	46899999	13.54			chrFt1	46800000	46899999	28.5
chrFt1	46900000	46999999	82.89			chrFt1	46900000	46999999	51.74			chrFt1	46900000	46999999	11.07			chrFt1	46900000	46999999	27.35
chrFt1	47000000	47099999	83.11			chrFt1	47000000	47099999	51.24			chrFt1	47000000	47099999	12.44			chrFt1	47000000	47099999	29.8
chrFt1	47100000	47199999	90.32			chrFt1	47100000	47199999	52.52			chrFt1	47100000	47199999	12.51			chrFt1	47100000	47199999	31.21
chrFt1	47200000	47299999	82.85			chrFt1	47200000	47299999	48.8			chrFt1	47200000	47299999	13.39			chrFt1	47200000	47299999	28.99
chrFt1	47300000	47399999	90.64			chrFt1	47300000	47399999	58.46			chrFt1	47300000	47399999	11.16			chrFt1	47300000	47399999	31.02
chrFt1	47400000	47499999	78.58			chrFt1	47400000	47499999	42.37			chrFt1	47400000	47499999	10.75			chrFt1	47400000	47499999	25.06
chrFt1	47500000	47599999	79.93			chrFt1	47500000	47599999	30.06			chrFt1	47500000	47599999	10.06			chrFt1	47500000	47599999	23.09
chrFt1	47600000	47699999	85.48			chrFt1	47600000	47699999	44.26			chrFt1	47600000	47699999	11.09			chrFt1	47600000	47699999	26.52
chrFt1	47700000	47799999	88.11			chrFt1	47700000	47799999	50.68			chrFt1	47700000	47799999	9.91			chrFt1	47700000	47799999	25.74
chrFt1	47800000	47899999	74.88			chrFt1	47800000	47899999	33.91			chrFt1	47800000	47899999	11.82			chrFt1	47800000	47899999	24.03
chrFt1	47900000	47999999	86.12			chrFt1	47900000	47999999	48.35			chrFt1	47900000	47999999	10.74			chrFt1	47900000	47999999	25.36
chrFt1	48000000	48099999	83.79			chrFt1	48000000	48099999	43.57			chrFt1	48000000	48099999	13.3			chrFt1	48000000	48099999	27
chrFt1	48100000	48199999	80.52			chrFt1	48100000	48199999	41.89			chrFt1	48100000	48199999	11.74			chrFt1	48100000	48199999	26.2
chrFt1	48200000	48299999	81.76			chrFt1	48200000	48299999	39.44			chrFt1	48200000	48299999	11.7			chrFt1	48200000	48299999	24.67
chrFt1	48300000	48399999	84.01			chrFt1	48300000	48399999	40.26			chrFt1	48300000	48399999	12.34			chrFt1	48300000	48399999	26.13
chrFt1	48400000	48499999	73.29			chrFt1	48400000	48499999	26.4			chrFt1	48400000	48499999	11.16			chrFt1	48400000	48499999	20.76
chrFt1	48500000	48599999	85.54			chrFt1	48500000	48599999	42.44			chrFt1	48500000	48599999	11.7			chrFt1	48500000	48599999	24.83
chrFt1	48600000	48699999	86.65			chrFt1	48600000	48699999	53.61			chrFt1	48600000	48699999	15.35			chrFt1	48600000	48699999	30.57
chrFt1	48700000	48799999	74.63			chrFt1	48700000	48799999	33.86			chrFt1	48700000	48799999	10.44			chrFt1	48700000	48799999	22.37
chrFt1	48800000	48899999	84.82			chrFt1	48800000	48899999	46.53			chrFt1	48800000	48899999	11.51			chrFt1	48800000	48899999	27.46
chrFt1	48900000	48999999	76.33			chrFt1	48900000	48999999	38.67			chrFt1	48900000	48999999	12.91			chrFt1	48900000	48999999	25.67
chrFt1	49000000	49099999	74.99			chrFt1	49000000	49099999	33.4			chrFt1	49000000	49099999	12.68			chrFt1	49000000	49099999	23.79
chrFt1	49100000	49199999	82.38			chrFt1	49100000	49199999	50.04			chrFt1	49100000	49199999	14.9			chrFt1	49100000	49199999	28.12
chrFt1	49200000	49299999	80.87			chrFt1	49200000	49299999	50.8			chrFt1	49200000	49299999	11.13			chrFt1	49200000	49299999	26.55
chrFt1	49300000	49399999	78.46			chrFt1	49300000	49399999	39.71			chrFt1	49300000	49399999	13.52			chrFt1	49300000	49399999	25.66
chrFt1	49400000	49499999	82.23			chrFt1	49400000	49499999	49.19			chrFt1	49400000	49499999	11.57			chrFt1	49400000	49499999	26.09
chrFt1	49500000	49599999	83.12			chrFt1	49500000	49599999	36.17			chrFt1	49500000	49599999	13.13			chrFt1	49500000	49599999	24.62
chrFt1	49600000	49699999	79.48			chrFt1	49600000	49699999	29.23			chrFt1	49600000	49699999	10.87			chrFt1	49600000	49699999	22.16
chrFt1	49700000	49799999	77.92			chrFt1	49700000	49799999	21.84			chrFt1	49700000	49799999	6.39			chrFt1	49700000	49799999	17.38
chrFt1	49800000	49899999	87.06			chrFt1	49800000	49899999	38.97			chrFt1	49800000	49899999	10.83			chrFt1	49800000	49899999	24.45
chrFt1	49900000	49999999	83.69			chrFt1	49900000	49999999	46.55			chrFt1	49900000	49999999	13.03			chrFt1	49900000	49999999	27.48
chrFt1	50000000	50099999	76.57			chrFt1	50000000	50099999	46.06			chrFt1	50000000	50099999	9.89			chrFt1	50000000	50099999	23.63
chrFt1	50100000	50199999	83.29			chrFt1	50100000	50199999	50.64			chrFt1	50100000	50199999	11.63			chrFt1	50100000	50199999	27.98
chrFt1	50200000	50299999	89.6			chrFt1	50200000	50299999	50.01			chrFt1	50200000	50299999	10.33			chrFt1	50200000	50299999	26.6
chrFt1	50300000	50399999	84.88			chrFt1	50300000	50399999	55.27			chrFt1	50300000	50399999	13.05			chrFt1	50300000	50399999	30.63
chrFt1	50400000	50499999	80.37			chrFt1	50400000	50499999	26.48			chrFt1	50400000	50499999	7.96			chrFt1	50400000	50499999	18.99
chrFt1	50500000	50599999	85.29			chrFt1	50500000	50599999	50.34			chrFt1	50500000	50599999	12.52			chrFt1	50500000	50599999	28.34
chrFt1	50600000	50699999	85.7			chrFt1	50600000	50699999	48.64			chrFt1	50600000	50699999	10.96			chrFt1	50600000	50699999	27.78
chrFt1	50700000	50799999	83.36			chrFt1	50700000	50799999	46.53			chrFt1	50700000	50799999	12.58			chrFt1	50700000	50799999	27.31
chrFt1	50800000	50899999	83.53			chrFt1	50800000	50899999	46.53			chrFt1	50800000	50899999	9.23			chrFt1	50800000	50899999	24.66
chrFt1	50900000	50999999	79.79			chrFt1	50900000	50999999	33.21			chrFt1	50900000	50999999	10.87			chrFt1	50900000	50999999	23.15
chrFt1	51000000	51099999	81.96			chrFt1	51000000	51099999	32.4			chrFt1	51000000	51099999	8.99			chrFt1	51000000	51099999	21.89
chrFt1	51100000	51199999	76.02			chrFt1	51100000	51199999	19.87			chrFt1	51100000	51199999	8.01			chrFt1	51100000	51199999	17.94
chrFt1	51200000	51299999	82.26			chrFt1	51200000	51299999	38.89			chrFt1	51200000	51299999	11.17			chrFt1	51200000	51299999	24.21
chrFt1	51300000	51399999	67.71			chrFt1	51300000	51399999	24.94			chrFt1	51300000	51399999	9.39			chrFt1	51300000	51399999	19.37
chrFt1	51400000	51499999	84.1			chrFt1	51400000	51499999	27.66			chrFt1	51400000	51499999	10.39			chrFt1	51400000	51499999	22.26
chrFt1	51500000	51599999	72.02			chrFt1	51500000	51599999	34.4			chrFt1	51500000	51599999	12.64			chrFt1	51500000	51599999	24.89
chrFt1	51600000	51699999	76.66			chrFt1	51600000	51699999	39.67			chrFt1	51600000	51699999	14.86			chrFt1	51600000	51699999	26.21
chrFt1	51700000	51799999	84.45			chrFt1	51700000	51799999	42.56			chrFt1	51700000	51799999	10.59			chrFt1	51700000	51799999	24.85
chrFt1	51800000	51899999	87.37			chrFt1	51800000	51899999	52.19			chrFt1	51800000	51899999	12.41			chrFt1	51800000	51899999	28.11
chrFt1	51900000	51999999	80.31			chrFt1	51900000	51999999	44.27			chrFt1	51900000	51999999	8.65			chrFt1	51900000	51999999	23.91
chrFt1	52000000	52099999	75.95			chrFt1	52000000	52099999	39.19			chrFt1	52000000	52099999	9.86			chrFt1	52000000	52099999	21.95
chrFt1	52100000	52199999	79.35			chrFt1	52100000	52199999	33.45			chrFt1	52100000	52199999	10.1			chrFt1	52100000	52199999	22.82
chrFt1	52200000	52299999	79.87			chrFt1	52200000	52299999	36.14			chrFt1	52200000	52299999	12.26			chrFt1	52200000	52299999	26.61
chrFt1	52300000	52399999	81.71			chrFt1	52300000	52399999	26.8			chrFt1	52300000	52399999	10.51			chrFt1	52300000	52399999	22.25
chrFt1	52400000	52499999	84.85			chrFt1	52400000	52499999	31.27			chrFt1	52400000	52499999	9.03			chrFt1	52400000	52499999	22.09
chrFt1	52500000	52599999	74.57			chrFt1	52500000	52599999	43.55			chrFt1	52500000	52599999	11.4			chrFt1	52500000	52599999	24.26
chrFt1	52600000	52699999	82.41			chrFt1	52600000	52699999	44.13			chrFt1	52600000	52699999	10.8			chrFt1	52600000	52699999	26.65
chrFt1	52700000	52799999	72.47			chrFt1	52700000	52799999	35.68			chrFt1	52700000	52799999	12.75			chrFt1	52700000	52799999	23.1
chrFt1	52800000	52899999	78.66			chrFt1	52800000	52899999	40.83			chrFt1	52800000	52899999	14.16			chrFt1	52800000	52899999	26.68
chrFt1	52900000	52999999	79.9			chrFt1	52900000	52999999	48.27			chrFt1	52900000	52999999	10.87			chrFt1	52900000	52999999	26.62
chrFt1	53000000	53099999	81.14			chrFt1	53000000	53099999	51.08			chrFt1	53000000	53099999	11.3			chrFt1	53000000	53099999	26.46
chrFt1	53100000	53199999	8.37			chrFt1	53100000	53199999	5.94			chrFt1	53100000	53199999	1.58			chrFt1	53100000	53199999	3.27
chrFt1	53200000	53299999	78.24			chrFt1	53200000	53299999	46.68			chrFt1	53200000	53299999	14.41			chrFt1	53200000	53299999	27.8
chrFt1	53300000	53399999	80.43			chrFt1	53300000	53399999	43.72			chrFt1	53300000	53399999	11.97			chrFt1	53300000	53399999	25.45
chrFt1	53400000	53499999	76.41			chrFt1	53400000	53499999	40.07			chrFt1	53400000	53499999	10.73			chrFt1	53400000	53499999	23.12
chrFt1	53500000	53599999	71.56			chrFt1	53500000	53599999	36.52			chrFt1	53500000	53599999	14.05			chrFt1	53500000	53599999	25.37
chrFt1	53600000	53699999	87.57			chrFt1	53600000	53699999	55.38			chrFt1	53600000	53699999	10.85			chrFt1	53600000	53699999	28.15
chrFt1	53700000	53799999	76.37			chrFt1	53700000	53799999	42.41			chrFt1	53700000	53799999	13.02			chrFt1	53700000	53799999	25.25
chrFt1	53800000	53899999	81			chrFt1	53800000	53899999	41.82			chrFt1	53800000	53899999	10			chrFt1	53800000	53899999	24.58
chrFt1	53900000	53999999	81.71			chrFt1	53900000	53999999	40.19			chrFt1	53900000	53999999	12.7			chrFt1	53900000	53999999	26.16
chrFt1	54000000	54099999	78.01			chrFt1	54000000	54099999	30.48			chrFt1	54000000	54099999	11.52			chrFt1	54000000	54099999	22.8
chrFt1	54100000	54199999	88.57			chrFt1	54100000	54199999	29.31			chrFt1	54100000	54199999	8.67			chrFt1	54100000	54199999	21.95
chrFt1	54200000	54299999	78.08			chrFt1	54200000	54299999	43.9			chrFt1	54200000	54299999	13.55			chrFt1	54200000	54299999	26.79
chrFt1	54300000	54399999	70.23			chrFt1	54300000	54399999	26.93			chrFt1	54300000	54399999	11.88			chrFt1	54300000	54399999	22.23
chrFt1	54400000	54499999	74.81			chrFt1	54400000	54499999	28.77			chrFt1	54400000	54499999	10.28			chrFt1	54400000	54499999	21.38
chrFt1	54500000	54599999	79.05			chrFt1	54500000	54599999	42.03			chrFt1	54500000	54599999	10.07			chrFt1	54500000	54599999	24.5
chrFt1	54600000	54699999	73.93			chrFt1	54600000	54699999	30.02			chrFt1	54600000	54699999	10.44			chrFt1	54600000	54699999	22.57
chrFt1	54700000	54799999	74.09			chrFt1	54700000	54799999	38.14			chrFt1	54700000	54799999	15.44			chrFt1	54700000	54799999	26.84
chrFt1	54800000	54899999	77.32			chrFt1	54800000	54899999	35.16			chrFt1	54800000	54899999	12.73			chrFt1	54800000	54899999	24.65
chrFt1	54900000	54999999	74			chrFt1	54900000	54999999	13.89			chrFt1	54900000	54999999	7.69			chrFt1	54900000	54999999	16.08
chrFt1	55000000	55099999	67.76			chrFt1	55000000	55099999	24.52			chrFt1	55000000	55099999	10.97			chrFt1	55000000	55099999	20.56
chrFt1	55100000	55199999	79.47			chrFt1	55100000	55199999	40.88			chrFt1	55100000	55199999	11.33			chrFt1	55100000	55199999	24.2
chrFt1	55200000	55299999	80.49			chrFt1	55200000	55299999	35.38			chrFt1	55200000	55299999	11.49			chrFt1	55200000	55299999	24.07
chrFt1	55300000	55399999	70.6			chrFt1	55300000	55399999	26.56			chrFt1	55300000	55399999	9.11			chrFt1	55300000	55399999	19.02
chrFt1	55400000	55499999	79.68			chrFt1	55400000	55499999	41.47			chrFt1	55400000	55499999	9.33			chrFt1	55400000	55499999	23.68
chrFt1	55500000	55599999	75.29			chrFt1	55500000	55599999	29.91			chrFt1	55500000	55599999	10.24			chrFt1	55500000	55599999	21.35
chrFt1	55600000	55699999	63.57			chrFt1	55600000	55699999	25.06			chrFt1	55600000	55699999	11.51			chrFt1	55600000	55699999	20.26
chrFt1	55700000	55799999	69.57			chrFt1	55700000	55799999	34.81			chrFt1	55700000	55799999	16.13			chrFt1	55700000	55799999	25.68
chrFt1	55800000	55899999	68.82			chrFt1	55800000	55899999	27.63			chrFt1	55800000	55899999	10.1			chrFt1	55800000	55899999	20.25
chrFt1	55900000	55999999	70.09			chrFt1	55900000	55999999	33.37			chrFt1	55900000	55999999	11.17			chrFt1	55900000	55999999	22.22
chrFt1	56000000	56099999	78.98			chrFt1	56000000	56099999	43.38			chrFt1	56000000	56099999	11.56			chrFt1	56000000	56099999	24.23
chrFt1	56100000	56199999	70.24			chrFt1	56100000	56199999	33.71			chrFt1	56100000	56199999	10.96			chrFt1	56100000	56199999	21.88
chrFt1	56200000	56299999	76.38			chrFt1	56200000	56299999	37.41			chrFt1	56200000	56299999	9.23			chrFt1	56200000	56299999	21.52
chrFt1	56300000	56399999	75.01			chrFt1	56300000	56399999	43.02			chrFt1	56300000	56399999	11.28			chrFt1	56300000	56399999	24.78
chrFt1	56400000	56499999	69.91			chrFt1	56400000	56499999	24.18			chrFt1	56400000	56499999	7.25			chrFt1	56400000	56499999	17.68
chrFt1	56500000	56599999	72.14			chrFt1	56500000	56599999	28.63			chrFt1	56500000	56599999	10.58			chrFt1	56500000	56599999	20.04
chrFt1	56600000	56699999	72.34			chrFt1	56600000	56699999	39.5			chrFt1	56600000	56699999	11.02			chrFt1	56600000	56699999	21.61
chrFt1	56700000	56799999	77.96			chrFt1	56700000	56799999	21.18			chrFt1	56700000	56799999	7.33			chrFt1	56700000	56799999	18.91
chrFt1	56800000	56899999	75.47			chrFt1	56800000	56899999	36.06			chrFt1	56800000	56899999	10.73			chrFt1	56800000	56899999	23
chrFt1	56900000	56999999	59.71			chrFt1	56900000	56999999	33.29			chrFt1	56900000	56999999	10.13			chrFt1	56900000	56999999	20.49
chrFt1	57000000	57099999	77.89			chrFt1	57000000	57099999	33.9			chrFt1	57000000	57099999	11.84			chrFt1	57000000	57099999	24.65
chrFt1	57100000	57199999	68.87			chrFt1	57100000	57199999	32.09			chrFt1	57100000	57199999	13.1			chrFt1	57100000	57199999	23.21
chrFt1	57200000	57299999	77.61			chrFt1	57200000	57299999	43.43			chrFt1	57200000	57299999	11.67			chrFt1	57200000	57299999	24.99
chrFt1	57300000	57399999	73.07			chrFt1	57300000	57399999	45.39			chrFt1	57300000	57399999	10.18			chrFt1	57300000	57399999	23.4
chrFt1	57400000	57499999	65.33			chrFt1	57400000	57499999	22.99			chrFt1	57400000	57499999	9.26			chrFt1	57400000	57499999	19.19
chrFt1	57500000	57599999	61.06			chrFt1	57500000	57599999	11.98			chrFt1	57500000	57599999	8.33			chrFt1	57500000	57599999	15.7
chrFt1	57600000	57699999	73.32			chrFt1	57600000	57699999	31.07			chrFt1	57600000	57699999	12.65			chrFt1	57600000	57699999	23.3
chrFt1	57700000	57799999	70.17			chrFt1	57700000	57799999	35.85			chrFt1	57700000	57799999	11.65			chrFt1	57700000	57799999	22.95
chrFt1	57800000	57899999	64.69			chrFt1	57800000	57899999	12.25			chrFt1	57800000	57899999	7.83			chrFt1	57800000	57899999	15.38
chrFt1	57900000	57999999	76.87			chrFt1	57900000	57999999	34.82			chrFt1	57900000	57999999	10.94			chrFt1	57900000	57999999	23.05
chrFt1	58000000	58099999	68.65			chrFt1	58000000	58099999	22.98			chrFt1	58000000	58099999	10.18			chrFt1	58000000	58099999	21.05
chrFt1	58100000	58199999	63.82			chrFt1	58100000	58199999	19.08			chrFt1	58100000	58199999	8.72			chrFt1	58100000	58199999	17.21
chrFt1	58200000	58299999	69.36			chrFt1	58200000	58299999	40.26			chrFt1	58200000	58299999	11.66			chrFt1	58200000	58299999	22.79
chrFt1	58300000	58399999	73.14			chrFt1	58300000	58399999	27.9			chrFt1	58300000	58399999	12.23			chrFt1	58300000	58399999	23.02
chrFt1	58400000	58499999	71.24			chrFt1	58400000	58499999	31.26			chrFt1	58400000	58499999	12.74			chrFt1	58400000	58499999	23.57
chrFt1	58500000	58599999	75.37			chrFt1	58500000	58599999	37.7			chrFt1	58500000	58599999	11.44			chrFt1	58500000	58599999	24.23
chrFt1	58600000	58699999	70.5			chrFt1	58600000	58699999	30.53			chrFt1	58600000	58699999	11.65			chrFt1	58600000	58699999	22.25
chrFt1	58700000	58799999	69.43			chrFt1	58700000	58799999	26.78			chrFt1	58700000	58799999	11.56			chrFt1	58700000	58799999	22.01
chrFt1	58800000	58899999	69.22			chrFt1	58800000	58899999	28.76			chrFt1	58800000	58899999	12.97			chrFt1	58800000	58899999	23.38
chrFt1	58900000	58999999	67.85			chrFt1	58900000	58999999	26.86			chrFt1	58900000	58999999	12.93			chrFt1	58900000	58999999	21.94
chrFt1	59000000	59099999	63.57			chrFt1	59000000	59099999	25.9			chrFt1	59000000	59099999	13.79			chrFt1	59000000	59099999	22.68
chrFt1	59100000	59199999	81.14			chrFt1	59100000	59199999	39.13			chrFt1	59100000	59199999	9.82			chrFt1	59100000	59199999	25.6
chrFt1	59200000	59299999	68.48			chrFt1	59200000	59299999	16.12			chrFt1	59200000	59299999	5.87			chrFt1	59200000	59299999	16.16
chrFt1	59300000	59399999	70.38			chrFt1	59300000	59399999	33.67			chrFt1	59300000	59399999	12.11			chrFt1	59300000	59399999	23.1
chrFt1	59400000	59499999	67.88			chrFt1	59400000	59499999	27.09			chrFt1	59400000	59499999	10.49			chrFt1	59400000	59499999	20.66
chrFt1	59500000	59599999	67.86			chrFt1	59500000	59599999	25.99			chrFt1	59500000	59599999	10.85			chrFt1	59500000	59599999	20.15
chrFt1	59600000	59699999	73.19			chrFt1	59600000	59699999	29.2			chrFt1	59600000	59699999	13.52			chrFt1	59600000	59699999	25.07
chrFt1	59700000	59799999	69.51			chrFt1	59700000	59799999	26.03			chrFt1	59700000	59799999	11.22			chrFt1	59700000	59799999	20.95
chrFt1	59800000	59899999	72.01			chrFt1	59800000	59899999	32.79			chrFt1	59800000	59899999	10.51			chrFt1	59800000	59899999	22.18
chrFt1	59900000	59999999	77.97			chrFt1	59900000	59999999	29.42			chrFt1	59900000	59999999	11.03			chrFt1	59900000	59999999	22.21
chrFt1	60000000	60099999	73.34			chrFt1	60000000	60099999	32.82			chrFt1	60000000	60099999	11.6			chrFt1	60000000	60099999	22.91
chrFt1	60100000	60199999	73.59			chrFt1	60100000	60199999	42.38			chrFt1	60100000	60199999	13.11			chrFt1	60100000	60199999	25.2
chrFt1	60200000	60299999	66.62			chrFt1	60200000	60299999	26.72			chrFt1	60200000	60299999	12.79			chrFt1	60200000	60299999	22.38
chrFt1	60300000	60399999	78.06			chrFt1	60300000	60399999	31.19			chrFt1	60300000	60399999	10.99			chrFt1	60300000	60399999	22.77
chrFt1	60400000	60499999	64.14			chrFt1	60400000	60499999	23.71			chrFt1	60400000	60499999	8.1			chrFt1	60400000	60499999	17.66
chrFt1	60500000	60599999	70.94			chrFt1	60500000	60599999	32.19			chrFt1	60500000	60599999	11.56			chrFt1	60500000	60599999	21.74
chrFt1	60600000	60699999	59.51			chrFt1	60600000	60699999	22.24			chrFt1	60600000	60699999	8.8			chrFt1	60600000	60699999	16.72
chrFt1	60700000	60799999	76.01			chrFt1	60700000	60799999	38.07			chrFt1	60700000	60799999	10.02			chrFt1	60700000	60799999	23.15
chrFt1	60800000	60899999	76.36			chrFt1	60800000	60899999	38.78			chrFt1	60800000	60899999	14.48			chrFt1	60800000	60899999	26.01
chrFt1	60900000	60999999	69.79			chrFt1	60900000	60999999	31.71			chrFt1	60900000	60999999	11.43			chrFt1	60900000	60999999	23.05
chrFt1	61000000	61099999	75.27			chrFt1	61000000	61099999	26.37			chrFt1	61000000	61099999	11.18			chrFt1	61000000	61099999	22.21
chrFt1	61100000	61199999	77.68			chrFt1	61100000	61199999	36.5			chrFt1	61100000	61199999	11.1			chrFt1	61100000	61199999	23.28
chrFt1	61200000	61299999	73.45			chrFt1	61200000	61299999	29.35			chrFt1	61200000	61299999	10.28			chrFt1	61200000	61299999	20.63
chrFt1	61300000	61399999	81.71			chrFt1	61300000	61399999	46.58			chrFt1	61300000	61399999	13.12			chrFt1	61300000	61399999	27.67
chrFt1	61400000	61499999	76.4			chrFt1	61400000	61499999	37.12			chrFt1	61400000	61499999	12.26			chrFt1	61400000	61499999	24.26
chrFt1	61500000	61599999	84.28			chrFt1	61500000	61599999	30.5			chrFt1	61500000	61599999	11.78			chrFt1	61500000	61599999	23.68
chrFt1	61600000	61699999	64.84			chrFt1	61600000	61699999	15.62			chrFt1	61600000	61699999	8.77			chrFt1	61600000	61699999	17.18
chrFt1	61700000	61799999	65			chrFt1	61700000	61799999	22.92			chrFt1	61700000	61799999	11.3			chrFt1	61700000	61799999	19.68
chrFt1	61800000	61899999	74.42			chrFt1	61800000	61899999	28.05			chrFt1	61800000	61899999	11.58			chrFt1	61800000	61899999	21.61
chrFt1	61900000	61999999	87.26			chrFt1	61900000	61999999	38.88			chrFt1	61900000	61999999	12.66			chrFt1	61900000	61999999	27.19
chrFt1	62000000	62099999	90.5			chrFt1	62000000	62099999	24.93			chrFt1	62000000	62099999	9.48			chrFt1	62000000	62099999	28.49
chrFt2	0	99999	53.86			chrFt2	0	99999	18.32			chrFt2	0	99999	2.8			chrFt2	0	99999	21.14
chrFt2	100000	199999	87.51			chrFt2	100000	199999	37.87			chrFt2	100000	199999	9.82			chrFt2	100000	199999	26.02
chrFt2	200000	299999	81.18			chrFt2	200000	299999	42.61			chrFt2	200000	299999	8.9			chrFt2	200000	299999	24.13
chrFt2	300000	399999	84			chrFt2	300000	399999	37.88			chrFt2	300000	399999	8.89			chrFt2	300000	399999	23.16
chrFt2	400000	499999	81.57			chrFt2	400000	499999	40.44			chrFt2	400000	499999	11.11			chrFt2	400000	499999	26.03
chrFt2	500000	599999	87.65			chrFt2	500000	599999	44.57			chrFt2	500000	599999	9.7			chrFt2	500000	599999	25.93
chrFt2	600000	699999	76.66			chrFt2	600000	699999	33.98			chrFt2	600000	699999	13.63			chrFt2	600000	699999	26.3
chrFt2	700000	799999	77.41			chrFt2	700000	799999	33.24			chrFt2	700000	799999	9.06			chrFt2	700000	799999	21.93
chrFt2	800000	899999	74.87			chrFt2	800000	899999	35.47			chrFt2	800000	899999	10.78			chrFt2	800000	899999	22.67
chrFt2	900000	999999	82.61			chrFt2	900000	999999	38.41			chrFt2	900000	999999	11.79			chrFt2	900000	999999	26.05
chrFt2	1000000	1099999	83.77			chrFt2	1000000	1099999	49.62			chrFt2	1000000	1099999	12.68			chrFt2	1000000	1099999	28.31
chrFt2	1100000	1199999	71.28			chrFt2	1100000	1199999	28.46			chrFt2	1100000	1199999	11.85			chrFt2	1100000	1199999	22.89
chrFt2	1200000	1299999	83.07			chrFt2	1200000	1299999	50.7			chrFt2	1200000	1299999	9.9			chrFt2	1200000	1299999	26.32
chrFt2	1300000	1399999	76.97			chrFt2	1300000	1399999	22.81			chrFt2	1300000	1399999	10.95			chrFt2	1300000	1399999	22
chrFt2	1400000	1499999	79.72			chrFt2	1400000	1499999	33.03			chrFt2	1400000	1499999	9.82			chrFt2	1400000	1499999	23.64
chrFt2	1500000	1599999	80.96			chrFt2	1500000	1599999	44.99			chrFt2	1500000	1599999	12.99			chrFt2	1500000	1599999	26.65
chrFt2	1600000	1699999	87.88			chrFt2	1600000	1699999	54.09			chrFt2	1600000	1699999	14.77			chrFt2	1600000	1699999	30.87
chrFt2	1700000	1799999	78.53			chrFt2	1700000	1799999	38.39			chrFt2	1700000	1799999	12.83			chrFt2	1700000	1799999	25.01
chrFt2	1800000	1899999	82.08			chrFt2	1800000	1899999	41.63			chrFt2	1800000	1899999	10.59			chrFt2	1800000	1899999	25.88
chrFt2	1900000	1999999	75.22			chrFt2	1900000	1999999	28.66			chrFt2	1900000	1999999	12.6			chrFt2	1900000	1999999	23.36
chrFt2	2000000	2099999	75.03			chrFt2	2000000	2099999	35.7			chrFt2	2000000	2099999	10.36			chrFt2	2000000	2099999	23.33
chrFt2	2100000	2199999	70.04			chrFt2	2100000	2199999	31.72			chrFt2	2100000	2199999	9.35			chrFt2	2100000	2199999	19.83
chrFt2	2200000	2299999	82.23			chrFt2	2200000	2299999	58.14			chrFt2	2200000	2299999	17.6			chrFt2	2200000	2299999	31.8
chrFt2	2300000	2399999	73.76			chrFt2	2300000	2399999	35.77			chrFt2	2300000	2399999	13.7			chrFt2	2300000	2399999	25.78
chrFt2	2400000	2499999	74.13			chrFt2	2400000	2499999	25.1			chrFt2	2400000	2499999	9.95			chrFt2	2400000	2499999	20.88
chrFt2	2500000	2599999	77.83			chrFt2	2500000	2599999	37.55			chrFt2	2500000	2599999	13.09			chrFt2	2500000	2599999	25.81
chrFt2	2600000	2699999	82.63			chrFt2	2600000	2699999	54.25			chrFt2	2600000	2699999	16.27			chrFt2	2600000	2699999	31.32
chrFt2	2700000	2799999	75.81			chrFt2	2700000	2799999	39.36			chrFt2	2700000	2799999	10.23			chrFt2	2700000	2799999	21.81
chrFt2	2800000	2899999	73.93			chrFt2	2800000	2899999	37.6			chrFt2	2800000	2899999	11.61			chrFt2	2800000	2899999	23.58
chrFt2	2900000	2999999	76.79			chrFt2	2900000	2999999	46.3			chrFt2	2900000	2999999	12.53			chrFt2	2900000	2999999	25.41
chrFt2	3000000	3099999	83.96			chrFt2	3000000	3099999	43.07			chrFt2	3000000	3099999	10.98			chrFt2	3000000	3099999	26.17
chrFt2	3100000	3199999	67.38			chrFt2	3100000	3199999	13.35			chrFt2	3100000	3199999	8.98			chrFt2	3100000	3199999	16.54
chrFt2	3200000	3299999	83.68			chrFt2	3200000	3299999	35.53			chrFt2	3200000	3299999	11.57			chrFt2	3200000	3299999	25.48
chrFt2	3300000	3399999	68.79			chrFt2	3300000	3399999	28.73			chrFt2	3300000	3399999	12.66			chrFt2	3300000	3399999	22.7
chrFt2	3400000	3499999	73.13			chrFt2	3400000	3499999	35.48			chrFt2	3400000	3499999	10.47			chrFt2	3400000	3499999	21.44
chrFt2	3500000	3599999	77.07			chrFt2	3500000	3599999	37.1			chrFt2	3500000	3599999	10.11			chrFt2	3500000	3599999	21.48
chrFt2	3600000	3699999	75.53			chrFt2	3600000	3699999	31.44			chrFt2	3600000	3699999	11.63			chrFt2	3600000	3699999	22.41
chrFt2	3700000	3799999	78.51			chrFt2	3700000	3799999	39.85			chrFt2	3700000	3799999	10.63			chrFt2	3700000	3799999	23.94
chrFt2	3800000	3899999	76.97			chrFt2	3800000	3899999	39.78			chrFt2	3800000	3899999	13.08			chrFt2	3800000	3899999	25.96
chrFt2	3900000	3999999	79.05			chrFt2	3900000	3999999	44.68			chrFt2	3900000	3999999	14.29			chrFt2	3900000	3999999	28.03
chrFt2	4000000	4099999	74.52			chrFt2	4000000	4099999	43.5			chrFt2	4000000	4099999	9.86			chrFt2	4000000	4099999	23.5
chrFt2	4100000	4199999	78.97			chrFt2	4100000	4199999	45.89			chrFt2	4100000	4199999	10.32			chrFt2	4100000	4199999	25.39
chrFt2	4200000	4299999	79.42			chrFt2	4200000	4299999	38.53			chrFt2	4200000	4299999	12.24			chrFt2	4200000	4299999	25.12
chrFt2	4300000	4399999	81.87			chrFt2	4300000	4399999	42.53			chrFt2	4300000	4399999	9.67			chrFt2	4300000	4399999	24.63
chrFt2	4400000	4499999	72.13			chrFt2	4400000	4499999	40.37			chrFt2	4400000	4499999	13.18			chrFt2	4400000	4499999	24.12
chrFt2	4500000	4599999	80.74			chrFt2	4500000	4599999	42.05			chrFt2	4500000	4599999	9.52			chrFt2	4500000	4599999	23.54
chrFt2	4600000	4699999	82.92			chrFt2	4600000	4699999	49.06			chrFt2	4600000	4699999	12.25			chrFt2	4600000	4699999	27.84
chrFt2	4700000	4799999	74.61			chrFt2	4700000	4799999	37.26			chrFt2	4700000	4799999	10.71			chrFt2	4700000	4799999	22.94
chrFt2	4800000	4899999	77.45			chrFt2	4800000	4899999	40.09			chrFt2	4800000	4899999	8.98			chrFt2	4800000	4899999	22.07
chrFt2	4900000	4999999	63.94			chrFt2	4900000	4999999	23.69			chrFt2	4900000	4999999	10.63			chrFt2	4900000	4999999	19.43
chrFt2	5000000	5099999	83.5			chrFt2	5000000	5099999	50.93			chrFt2	5000000	5099999	10.54			chrFt2	5000000	5099999	26.28
chrFt2	5100000	5199999	71.13			chrFt2	5100000	5199999	27			chrFt2	5100000	5199999	8.95			chrFt2	5100000	5199999	19.64
chrFt2	5200000	5299999	78.13			chrFt2	5200000	5299999	39.59			chrFt2	5200000	5299999	11.59			chrFt2	5200000	5299999	24.7
chrFt2	5300000	5399999	84.81			chrFt2	5300000	5399999	40.59			chrFt2	5300000	5399999	11.14			chrFt2	5300000	5399999	26.09
chrFt2	5400000	5499999	72.43			chrFt2	5400000	5499999	37.52			chrFt2	5400000	5499999	10.68			chrFt2	5400000	5499999	23.17
chrFt2	5500000	5599999	79.94			chrFt2	5500000	5599999	38.36			chrFt2	5500000	5599999	11.35			chrFt2	5500000	5599999	24.52
chrFt2	5600000	5699999	77.24			chrFt2	5600000	5699999	30.25			chrFt2	5600000	5699999	10.2			chrFt2	5600000	5699999	21.41
chrFt2	5700000	5799999	85.51			chrFt2	5700000	5799999	47			chrFt2	5700000	5799999	13.03			chrFt2	5700000	5799999	28.14
chrFt2	5800000	5899999	83.92			chrFt2	5800000	5899999	41.83			chrFt2	5800000	5899999	10.98			chrFt2	5800000	5899999	25.02
chrFt2	5900000	5999999	88.3			chrFt2	5900000	5999999	56.82			chrFt2	5900000	5999999	13.92			chrFt2	5900000	5999999	29.99
chrFt2	6000000	6099999	76.55			chrFt2	6000000	6099999	36.44			chrFt2	6000000	6099999	10.28			chrFt2	6000000	6099999	22.98
chrFt2	6100000	6199999	74.12			chrFt2	6100000	6199999	39.28			chrFt2	6100000	6199999	12.34			chrFt2	6100000	6199999	24.81
chrFt2	6200000	6299999	80.73			chrFt2	6200000	6299999	36.69			chrFt2	6200000	6299999	13.22			chrFt2	6200000	6299999	26.94
chrFt2	6300000	6399999	84.01			chrFt2	6300000	6399999	38.28			chrFt2	6300000	6399999	11			chrFt2	6300000	6399999	26.13
chrFt2	6400000	6499999	80.37			chrFt2	6400000	6499999	43.58			chrFt2	6400000	6499999	13.39			chrFt2	6400000	6499999	27.38
chrFt2	6500000	6599999	80.85			chrFt2	6500000	6599999	40.5			chrFt2	6500000	6599999	9.51			chrFt2	6500000	6599999	24.62
chrFt2	6600000	6699999	88.6			chrFt2	6600000	6699999	49.68			chrFt2	6600000	6699999	10.6			chrFt2	6600000	6699999	27.94
chrFt2	6700000	6799999	78.97			chrFt2	6700000	6799999	34.2			chrFt2	6700000	6799999	10.28			chrFt2	6700000	6799999	22.76
chrFt2	6800000	6899999	77			chrFt2	6800000	6899999	33.87			chrFt2	6800000	6899999	10.71			chrFt2	6800000	6899999	22.79
chrFt2	6900000	6999999	84			chrFt2	6900000	6999999	36.11			chrFt2	6900000	6999999	10.99			chrFt2	6900000	6999999	24.27
chrFt2	7000000	7099999	90.93			chrFt2	7000000	7099999	42.04			chrFt2	7000000	7099999	10.34			chrFt2	7000000	7099999	26.26
chrFt2	7100000	7199999	78.44			chrFt2	7100000	7199999	27.2			chrFt2	7100000	7199999	8.93			chrFt2	7100000	7199999	20.33
chrFt2	7200000	7299999	81.9			chrFt2	7200000	7299999	40.26			chrFt2	7200000	7299999	15.42			chrFt2	7200000	7299999	27.26
chrFt2	7300000	7399999	83			chrFt2	7300000	7399999	33.91			chrFt2	7300000	7399999	11.48			chrFt2	7300000	7399999	23.74
chrFt2	7400000	7499999	88.77			chrFt2	7400000	7499999	45.66			chrFt2	7400000	7499999	11.48			chrFt2	7400000	7499999	27.67
chrFt2	7500000	7599999	79			chrFt2	7500000	7599999	37			chrFt2	7500000	7599999	8.23			chrFt2	7500000	7599999	19.74
chrFt2	7600000	7699999	83.34			chrFt2	7600000	7699999	49.99			chrFt2	7600000	7699999	9.8			chrFt2	7600000	7699999	25.43
chrFt2	7700000	7799999	84.05			chrFt2	7700000	7799999	39.59			chrFt2	7700000	7799999	9.87			chrFt2	7700000	7799999	24.86
chrFt2	7800000	7899999	80.05			chrFt2	7800000	7899999	32.7			chrFt2	7800000	7899999	9.13			chrFt2	7800000	7899999	22.43
chrFt2	7900000	7999999	88.42			chrFt2	7900000	7999999	53.34			chrFt2	7900000	7999999	11.29			chrFt2	7900000	7999999	28.26
chrFt2	8000000	8099999	74.27			chrFt2	8000000	8099999	40.02			chrFt2	8000000	8099999	9.2			chrFt2	8000000	8099999	21.28
chrFt2	8100000	8199999	88.61			chrFt2	8100000	8199999	56.1			chrFt2	8100000	8199999	11.65			chrFt2	8100000	8199999	29.98
chrFt2	8200000	8299999	79.23			chrFt2	8200000	8299999	28.16			chrFt2	8200000	8299999	9.58			chrFt2	8200000	8299999	20.57
chrFt2	8300000	8399999	85			chrFt2	8300000	8399999	46.64			chrFt2	8300000	8399999	11.1			chrFt2	8300000	8399999	25.55
chrFt2	8400000	8499999	84.93			chrFt2	8400000	8499999	44.23			chrFt2	8400000	8499999	14.82			chrFt2	8400000	8499999	29.49
chrFt2	8500000	8599999	80.94			chrFt2	8500000	8599999	46.97			chrFt2	8500000	8599999	15.2			chrFt2	8500000	8599999	29.28
chrFt2	8600000	8699999	89.3			chrFt2	8600000	8699999	55.24			chrFt2	8600000	8699999	11.22			chrFt2	8600000	8699999	29.21
chrFt2	8700000	8799999	90.12			chrFt2	8700000	8799999	48.72			chrFt2	8700000	8799999	12.22			chrFt2	8700000	8799999	28.47
chrFt2	8800000	8899999	83.67			chrFt2	8800000	8899999	36.3			chrFt2	8800000	8899999	11.34			chrFt2	8800000	8899999	24.22
chrFt2	8900000	8999999	79.18			chrFt2	8900000	8999999	27.97			chrFt2	8900000	8999999	9.23			chrFt2	8900000	8999999	20.52
chrFt2	9000000	9099999	89.23			chrFt2	9000000	9099999	48.03			chrFt2	9000000	9099999	10.43			chrFt2	9000000	9099999	27.32
chrFt2	9100000	9199999	92.59			chrFt2	9100000	9199999	50.24			chrFt2	9100000	9199999	11.23			chrFt2	9100000	9199999	31.19
chrFt2	9200000	9299999	95.41			chrFt2	9200000	9299999	62.19			chrFt2	9200000	9299999	9.21			chrFt2	9200000	9299999	31.87
chrFt2	9300000	9399999	85.86			chrFt2	9300000	9399999	47.81			chrFt2	9300000	9399999	12.01			chrFt2	9300000	9399999	28.7
chrFt2	9400000	9499999	92.2			chrFt2	9400000	9499999	48.86			chrFt2	9400000	9499999	12.92			chrFt2	9400000	9499999	31.32
chrFt2	9500000	9599999	93.75			chrFt2	9500000	9599999	57.74			chrFt2	9500000	9599999	13.55			chrFt2	9500000	9599999	31.79
chrFt2	9600000	9699999	89.05			chrFt2	9600000	9699999	50.22			chrFt2	9600000	9699999	15.15			chrFt2	9600000	9699999	32.72
chrFt2	9700000	9799999	85.09			chrFt2	9700000	9799999	51.17			chrFt2	9700000	9799999	11.6			chrFt2	9700000	9799999	27.32
chrFt2	9800000	9899999	83.55			chrFt2	9800000	9899999	43.18			chrFt2	9800000	9899999	12.26			chrFt2	9800000	9899999	25.92
chrFt2	9900000	9999999	88.24			chrFt2	9900000	9999999	52.84			chrFt2	9900000	9999999	11.65			chrFt2	9900000	9999999	28.55
chrFt2	10000000	10099999	89.47			chrFt2	10000000	10099999	46.18			chrFt2	10000000	10099999	12.57			chrFt2	10000000	10099999	29.11
chrFt2	10100000	10199999	83.47			chrFt2	10100000	10199999	48.1			chrFt2	10100000	10199999	10.96			chrFt2	10100000	10199999	25.21
chrFt2	10200000	10299999	81.21			chrFt2	10200000	10299999	43.74			chrFt2	10200000	10299999	9.89			chrFt2	10200000	10299999	24.13
chrFt2	10300000	10399999	88.75			chrFt2	10300000	10399999	47.09			chrFt2	10300000	10399999	10.33			chrFt2	10300000	10399999	27.21
chrFt2	10400000	10499999	93.88			chrFt2	10400000	10499999	55.31			chrFt2	10400000	10499999	10.32			chrFt2	10400000	10499999	30.38
chrFt2	10500000	10599999	78.93			chrFt2	10500000	10599999	37.75			chrFt2	10500000	10599999	11.18			chrFt2	10500000	10599999	23.82
chrFt2	10600000	10699999	85.48			chrFt2	10600000	10699999	50.22			chrFt2	10600000	10699999	11.58			chrFt2	10600000	10699999	27.2
chrFt2	10700000	10799999	92.19			chrFt2	10700000	10799999	55.27			chrFt2	10700000	10799999	13.16			chrFt2	10700000	10799999	32.05
chrFt2	10800000	10899999	89.23			chrFt2	10800000	10899999	52.44			chrFt2	10800000	10899999	13			chrFt2	10800000	10899999	29.16
chrFt2	10900000	10999999	90.26			chrFt2	10900000	10999999	42.56			chrFt2	10900000	10999999	10.06			chrFt2	10900000	10999999	28.59
chrFt2	11000000	11099999	84.06			chrFt2	11000000	11099999	51.03			chrFt2	11000000	11099999	10.54			chrFt2	11000000	11099999	26.29
chrFt2	11100000	11199999	80.32			chrFt2	11100000	11199999	39.31			chrFt2	11100000	11199999	13.26			chrFt2	11100000	11199999	27.08
chrFt2	11200000	11299999	78.67			chrFt2	11200000	11299999	44.43			chrFt2	11200000	11299999	13.11			chrFt2	11200000	11299999	26.32
chrFt2	11300000	11399999	90.62			chrFt2	11300000	11399999	54.07			chrFt2	11300000	11399999	12.21			chrFt2	11300000	11399999	29.93
chrFt2	11400000	11499999	80.08			chrFt2	11400000	11499999	37.35			chrFt2	11400000	11499999	11.39			chrFt2	11400000	11499999	23.63
chrFt2	11500000	11599999	87.92			chrFt2	11500000	11599999	48.88			chrFt2	11500000	11599999	13.44			chrFt2	11500000	11599999	29.13
chrFt2	11600000	11699999	82.59			chrFt2	11600000	11699999	42.66			chrFt2	11600000	11699999	10.2			chrFt2	11600000	11699999	24.55
chrFt2	11700000	11799999	90.33			chrFt2	11700000	11799999	57.11			chrFt2	11700000	11799999	11.42			chrFt2	11700000	11799999	28.66
chrFt2	11800000	11899999	84.76			chrFt2	11800000	11899999	50.83			chrFt2	11800000	11899999	11.18			chrFt2	11800000	11899999	26.24
chrFt2	11900000	11999999	81.68			chrFt2	11900000	11999999	38.79			chrFt2	11900000	11999999	12.63			chrFt2	11900000	11999999	25.03
chrFt2	12000000	12099999	85.61			chrFt2	12000000	12099999	52.51			chrFt2	12000000	12099999	12.03			chrFt2	12000000	12099999	28.69
chrFt2	12100000	12199999	78.69			chrFt2	12100000	12199999	45.72			chrFt2	12100000	12199999	13.04			chrFt2	12100000	12199999	27.24
chrFt2	12200000	12299999	76.16			chrFt2	12200000	12299999	29.87			chrFt2	12200000	12299999	9.26			chrFt2	12200000	12299999	19.4
chrFt2	12300000	12399999	83.69			chrFt2	12300000	12399999	38.68			chrFt2	12300000	12399999	11.99			chrFt2	12300000	12399999	25.86
chrFt2	12400000	12499999	85.14			chrFt2	12400000	12499999	46.04			chrFt2	12400000	12499999	11.93			chrFt2	12400000	12499999	27.2
chrFt2	12500000	12599999	85.6			chrFt2	12500000	12599999	48.83			chrFt2	12500000	12599999	9.11			chrFt2	12500000	12599999	23.68
chrFt2	12600000	12699999	87.71			chrFt2	12600000	12699999	44.73			chrFt2	12600000	12699999	12.34			chrFt2	12600000	12699999	27.18
chrFt2	12700000	12799999	88.19			chrFt2	12700000	12799999	54.62			chrFt2	12700000	12799999	11.83			chrFt2	12700000	12799999	28.93
chrFt2	12800000	12899999	86.55			chrFt2	12800000	12899999	42.03			chrFt2	12800000	12899999	10.65			chrFt2	12800000	12899999	25.56
chrFt2	12900000	12999999	88.63			chrFt2	12900000	12999999	45.39			chrFt2	12900000	12999999	14.45			chrFt2	12900000	12999999	29.48
chrFt2	13000000	13099999	86.28			chrFt2	13000000	13099999	41.33			chrFt2	13000000	13099999	11.3			chrFt2	13000000	13099999	26.03
chrFt2	13100000	13199999	84.75			chrFt2	13100000	13199999	31.47			chrFt2	13100000	13199999	10.11			chrFt2	13100000	13199999	23.09
chrFt2	13200000	13299999	92.91			chrFt2	13200000	13299999	60.16			chrFt2	13200000	13299999	12.29			chrFt2	13200000	13299999	33
chrFt2	13300000	13399999	81.09			chrFt2	13300000	13399999	40.08			chrFt2	13300000	13399999	10.11			chrFt2	13300000	13399999	23.17
chrFt2	13400000	13499999	82.92			chrFt2	13400000	13499999	48.85			chrFt2	13400000	13499999	11.73			chrFt2	13400000	13499999	27.2
chrFt2	13500000	13599999	88.41			chrFt2	13500000	13599999	42.51			chrFt2	13500000	13599999	10.82			chrFt2	13500000	13599999	25.88
chrFt2	13600000	13699999	87.81			chrFt2	13600000	13699999	50			chrFt2	13600000	13699999	12.5			chrFt2	13600000	13699999	28.94
chrFt2	13700000	13799999	89.34			chrFt2	13700000	13799999	48.12			chrFt2	13700000	13799999	10.45			chrFt2	13700000	13799999	26.64
chrFt2	13800000	13899999	91.66			chrFt2	13800000	13899999	54.49			chrFt2	13800000	13899999	9.2			chrFt2	13800000	13899999	27.9
chrFt2	13900000	13999999	67.56			chrFt2	13900000	13999999	34.37			chrFt2	13900000	13999999	9.18			chrFt2	13900000	13999999	21.02
chrFt2	14000000	14099999	86.19			chrFt2	14000000	14099999	36.62			chrFt2	14000000	14099999	10.65			chrFt2	14000000	14099999	24.62
chrFt2	14100000	14199999	83.47			chrFt2	14100000	14199999	32.28			chrFt2	14100000	14199999	7.62			chrFt2	14100000	14199999	21.19
chrFt2	14200000	14299999	91.83			chrFt2	14200000	14299999	49.43			chrFt2	14200000	14299999	10.66			chrFt2	14200000	14299999	27.49
chrFt2	14300000	14399999	89.6			chrFt2	14300000	14399999	40.24			chrFt2	14300000	14399999	8.84			chrFt2	14300000	14399999	23.97
chrFt2	14400000	14499999	87.08			chrFt2	14400000	14499999	46.2			chrFt2	14400000	14499999	14.8			chrFt2	14400000	14499999	29.34
chrFt2	14500000	14599999	88.89			chrFt2	14500000	14599999	54.67			chrFt2	14500000	14599999	15.34			chrFt2	14500000	14599999	30.51
chrFt2	14600000	14699999	86.46			chrFt2	14600000	14699999	55.3			chrFt2	14600000	14699999	12.21			chrFt2	14600000	14699999	28.03
chrFt2	14700000	14799999	86.12			chrFt2	14700000	14799999	38.75			chrFt2	14700000	14799999	9.3			chrFt2	14700000	14799999	23.81
chrFt2	14800000	14899999	89.67			chrFt2	14800000	14899999	55.69			chrFt2	14800000	14899999	11.47			chrFt2	14800000	14899999	29.15
chrFt2	14900000	14999999	93.34			chrFt2	14900000	14999999	54.76			chrFt2	14900000	14999999	12.24			chrFt2	14900000	14999999	33.11
chrFt2	15000000	15099999	89.81			chrFt2	15000000	15099999	43.76			chrFt2	15000000	15099999	9.14			chrFt2	15000000	15099999	25.56
chrFt2	15100000	15199999	88.98			chrFt2	15100000	15199999	48.96			chrFt2	15100000	15199999	12.32			chrFt2	15100000	15199999	29.68
chrFt2	15200000	15299999	82.04			chrFt2	15200000	15299999	40.02			chrFt2	15200000	15299999	12.07			chrFt2	15200000	15299999	26.03
chrFt2	15300000	15399999	80.9			chrFt2	15300000	15399999	38.72			chrFt2	15300000	15399999	12.41			chrFt2	15300000	15399999	25.31
chrFt2	15400000	15499999	88.16			chrFt2	15400000	15499999	51.06			chrFt2	15400000	15499999	15.18			chrFt2	15400000	15499999	30.14
chrFt2	15500000	15599999	89.25			chrFt2	15500000	15599999	31.29			chrFt2	15500000	15599999	9.21			chrFt2	15500000	15599999	22.54
chrFt2	15600000	15699999	89.53			chrFt2	15600000	15699999	58.91			chrFt2	15600000	15699999	13.18			chrFt2	15600000	15699999	30.35
chrFt2	15700000	15799999	86.09			chrFt2	15700000	15799999	48.38			chrFt2	15700000	15799999	11.82			chrFt2	15700000	15799999	28.39
chrFt2	15800000	15899999	88.3			chrFt2	15800000	15899999	54.76			chrFt2	15800000	15899999	11.83			chrFt2	15800000	15899999	30.31
chrFt2	15900000	15999999	88.49			chrFt2	15900000	15999999	55.82			chrFt2	15900000	15999999	13.19			chrFt2	15900000	15999999	30.3
chrFt2	16000000	16099999	86.14			chrFt2	16000000	16099999	47.64			chrFt2	16000000	16099999	10.8			chrFt2	16000000	16099999	25.81
chrFt2	16100000	16199999	86.7			chrFt2	16100000	16199999	49.71			chrFt2	16100000	16199999	12.06			chrFt2	16100000	16199999	27.35
chrFt2	16200000	16299999	87.06			chrFt2	16200000	16299999	40.6			chrFt2	16200000	16299999	11.17			chrFt2	16200000	16299999	26.31
chrFt2	16300000	16399999	90.7			chrFt2	16300000	16399999	58.22			chrFt2	16300000	16399999	11.73			chrFt2	16300000	16399999	30.63
chrFt2	16400000	16499999	87.89			chrFt2	16400000	16499999	56.92			chrFt2	16400000	16499999	16.59			chrFt2	16400000	16499999	33.58
chrFt2	16500000	16599999	88.69			chrFt2	16500000	16599999	48.39			chrFt2	16500000	16599999	11.85			chrFt2	16500000	16599999	29.45
chrFt2	16600000	16699999	89.44			chrFt2	16600000	16699999	34.61			chrFt2	16600000	16699999	8.51			chrFt2	16600000	16699999	24.44
chrFt2	16700000	16799999	85.49			chrFt2	16700000	16799999	34.16			chrFt2	16700000	16799999	10.35			chrFt2	16700000	16799999	23.43
chrFt2	16800000	16899999	80.3			chrFt2	16800000	16899999	43.88			chrFt2	16800000	16899999	13.75			chrFt2	16800000	16899999	27.24
chrFt2	16900000	16999999	90.75			chrFt2	16900000	16999999	53.52			chrFt2	16900000	16999999	13.29			chrFt2	16900000	16999999	31.27
chrFt2	17000000	17099999	89.41			chrFt2	17000000	17099999	46.07			chrFt2	17000000	17099999	12.27			chrFt2	17000000	17099999	29.46
chrFt2	17100000	17199999	90.6			chrFt2	17100000	17199999	50.62			chrFt2	17100000	17199999	10.12			chrFt2	17100000	17199999	27.96
chrFt2	17200000	17299999	89.28			chrFt2	17200000	17299999	44.67			chrFt2	17200000	17299999	11.68			chrFt2	17200000	17299999	28.69
chrFt2	17300000	17399999	89.72			chrFt2	17300000	17399999	45.21			chrFt2	17300000	17399999	11.37			chrFt2	17300000	17399999	27.7
chrFt2	17400000	17499999	88.96			chrFt2	17400000	17499999	46.88			chrFt2	17400000	17499999	11.73			chrFt2	17400000	17499999	28.5
chrFt2	17500000	17599999	87.89			chrFt2	17500000	17599999	49.25			chrFt2	17500000	17599999	11.13			chrFt2	17500000	17599999	28.18
chrFt2	17600000	17699999	90.03			chrFt2	17600000	17699999	47.57			chrFt2	17600000	17699999	9.51			chrFt2	17600000	17699999	26.71
chrFt2	17700000	17799999	87.41			chrFt2	17700000	17799999	50.97			chrFt2	17700000	17799999	11.76			chrFt2	17700000	17799999	27.48
chrFt2	17800000	17899999	91.26			chrFt2	17800000	17899999	48.74			chrFt2	17800000	17899999	9.91			chrFt2	17800000	17899999	27.39
chrFt2	17900000	17999999	89.41			chrFt2	17900000	17999999	51.67			chrFt2	17900000	17999999	11.24			chrFt2	17900000	17999999	27.25
chrFt2	18000000	18099999	91.58			chrFt2	18000000	18099999	56.27			chrFt2	18000000	18099999	9.73			chrFt2	18000000	18099999	27.37
chrFt2	18100000	18199999	87.23			chrFt2	18100000	18199999	49.63			chrFt2	18100000	18199999	8.66			chrFt2	18100000	18199999	24.29
chrFt2	18200000	18299999	90.56			chrFt2	18200000	18299999	53.47			chrFt2	18200000	18299999	10.04			chrFt2	18200000	18299999	25.52
chrFt2	18300000	18399999	88.81			chrFt2	18300000	18399999	53.89			chrFt2	18300000	18399999	11.81			chrFt2	18300000	18399999	27.58
chrFt2	18400000	18499999	86.68			chrFt2	18400000	18499999	56.3			chrFt2	18400000	18499999	14.18			chrFt2	18400000	18499999	31.04
chrFt2	18500000	18599999	91.06			chrFt2	18500000	18599999	46.86			chrFt2	18500000	18599999	10.08			chrFt2	18500000	18599999	27.76
chrFt2	18600000	18699999	82.07			chrFt2	18600000	18699999	44.29			chrFt2	18600000	18699999	13.4			chrFt2	18600000	18699999	27.47
chrFt2	18700000	18799999	91.21			chrFt2	18700000	18799999	54.69			chrFt2	18700000	18799999	12.04			chrFt2	18700000	18799999	30.81
chrFt2	18800000	18899999	88.51			chrFt2	18800000	18899999	55.56			chrFt2	18800000	18899999	11.03			chrFt2	18800000	18899999	32.08
chrFt2	18900000	18999999	88.59			chrFt2	18900000	18999999	48.42			chrFt2	18900000	18999999	10.52			chrFt2	18900000	18999999	26.63
chrFt2	19000000	19099999	92.68			chrFt2	19000000	19099999	48.13			chrFt2	19000000	19099999	10.58			chrFt2	19000000	19099999	26.51
chrFt2	19100000	19199999	91.09			chrFt2	19100000	19199999	49.29			chrFt2	19100000	19199999	9.28			chrFt2	19100000	19199999	27.32
chrFt2	19200000	19299999	90.46			chrFt2	19200000	19299999	43.95			chrFt2	19200000	19299999	9.21			chrFt2	19200000	19299999	23.88
chrFt2	19300000	19399999	94.77			chrFt2	19300000	19399999	47.74			chrFt2	19300000	19399999	9.18			chrFt2	19300000	19399999	28.56
chrFt2	19400000	19499999	88.36			chrFt2	19400000	19499999	50.5			chrFt2	19400000	19499999	10.89			chrFt2	19400000	19499999	27.82
chrFt2	19500000	19599999	82.34			chrFt2	19500000	19599999	46.38			chrFt2	19500000	19599999	9.97			chrFt2	19500000	19599999	25.09
chrFt2	19600000	19699999	84.12			chrFt2	19600000	19699999	46.42			chrFt2	19600000	19699999	13.47			chrFt2	19600000	19699999	27.4
chrFt2	19700000	19799999	92.48			chrFt2	19700000	19799999	50.65			chrFt2	19700000	19799999	10.44			chrFt2	19700000	19799999	28.78
chrFt2	19800000	19899999	90.07			chrFt2	19800000	19899999	55.09			chrFt2	19800000	19899999	11.98			chrFt2	19800000	19899999	30.65
chrFt2	19900000	19999999	93.06			chrFt2	19900000	19999999	60			chrFt2	19900000	19999999	11.37			chrFt2	19900000	19999999	32.31
chrFt2	20000000	20099999	82.92			chrFt2	20000000	20099999	43.19			chrFt2	20000000	20099999	11.56			chrFt2	20000000	20099999	26.11
chrFt2	20100000	20199999	85.77			chrFt2	20100000	20199999	55.04			chrFt2	20100000	20199999	13.25			chrFt2	20100000	20199999	29.34
chrFt2	20200000	20299999	91.3			chrFt2	20200000	20299999	55.17			chrFt2	20200000	20299999	10.18			chrFt2	20200000	20299999	28.26
chrFt2	20300000	20399999	91.75			chrFt2	20300000	20399999	45.98			chrFt2	20300000	20399999	10.81			chrFt2	20300000	20399999	30.14
chrFt2	20400000	20499999	95.43			chrFt2	20400000	20499999	38.86			chrFt2	20400000	20499999	6.3			chrFt2	20400000	20499999	25.88
chrFt2	20500000	20599999	95.45			chrFt2	20500000	20599999	36.05			chrFt2	20500000	20599999	7.05			chrFt2	20500000	20599999	25.5
chrFt2	20600000	20699999	94.86			chrFt2	20600000	20699999	35.59			chrFt2	20600000	20699999	6.29			chrFt2	20600000	20699999	21.84
chrFt2	20700000	20799999	95			chrFt2	20700000	20799999	35.45			chrFt2	20700000	20799999	7.06			chrFt2	20700000	20799999	26.35
chrFt2	20800000	20899999	93.35			chrFt2	20800000	20899999	33.9			chrFt2	20800000	20899999	6.15			chrFt2	20800000	20899999	20.83
chrFt2	20900000	20999999	89.99			chrFt2	20900000	20999999	49.63			chrFt2	20900000	20999999	10.47			chrFt2	20900000	20999999	27.01
chrFt2	21000000	21099999	92.29			chrFt2	21000000	21099999	46.95			chrFt2	21000000	21099999	11.42			chrFt2	21000000	21099999	30.55
chrFt2	21100000	21199999	89.75			chrFt2	21100000	21199999	53.56			chrFt2	21100000	21199999	9.15			chrFt2	21100000	21199999	27.2
chrFt2	21200000	21299999	90.79			chrFt2	21200000	21299999	54.18			chrFt2	21200000	21299999	11.39			chrFt2	21200000	21299999	30.14
chrFt2	21300000	21399999	91.29			chrFt2	21300000	21399999	50.98			chrFt2	21300000	21399999	9.84			chrFt2	21300000	21399999	25.73
chrFt2	21400000	21499999	80.12			chrFt2	21400000	21499999	45.59			chrFt2	21400000	21499999	12.66			chrFt2	21400000	21499999	26.95
chrFt2	21500000	21599999	89.94			chrFt2	21500000	21599999	42.49			chrFt2	21500000	21599999	9.94			chrFt2	21500000	21599999	24.77
chrFt2	21600000	21699999	87.44			chrFt2	21600000	21699999	51.55			chrFt2	21600000	21699999	15.24			chrFt2	21600000	21699999	31.72
chrFt2	21700000	21799999	82.72			chrFt2	21700000	21799999	43.61			chrFt2	21700000	21799999	11.82			chrFt2	21700000	21799999	26.63
chrFt2	21800000	21899999	86.73			chrFt2	21800000	21899999	47.63			chrFt2	21800000	21899999	12.01			chrFt2	21800000	21899999	29.8
chrFt2	21900000	21999999	90.64			chrFt2	21900000	21999999	47.96			chrFt2	21900000	21999999	11.79			chrFt2	21900000	21999999	29.54
chrFt2	22000000	22099999	87.69			chrFt2	22000000	22099999	54.89			chrFt2	22000000	22099999	11.76			chrFt2	22000000	22099999	29.38
chrFt2	22100000	22199999	90.59			chrFt2	22100000	22199999	54.11			chrFt2	22100000	22199999	11.06			chrFt2	22100000	22199999	29.32
chrFt2	22200000	22299999	88.71			chrFt2	22200000	22299999	49.89			chrFt2	22200000	22299999	9.81			chrFt2	22200000	22299999	26.19
chrFt2	22300000	22399999	82.16			chrFt2	22300000	22399999	34.05			chrFt2	22300000	22399999	10.27			chrFt2	22300000	22399999	23.66
chrFt2	22400000	22499999	92.81			chrFt2	22400000	22499999	34.36			chrFt2	22400000	22499999	7.86			chrFt2	22400000	22499999	27.42
chrFt2	22500000	22599999	94.93			chrFt2	22500000	22599999	36.86			chrFt2	22500000	22599999	9.08			chrFt2	22500000	22599999	35.15
chrFt2	22600000	22699999	95.97			chrFt2	22600000	22699999	36.18			chrFt2	22600000	22699999	8.15			chrFt2	22600000	22699999	30.35
chrFt2	22700000	22799999	93.06			chrFt2	22700000	22799999	53			chrFt2	22700000	22799999	10.89			chrFt2	22700000	22799999	31.82
chrFt2	22800000	22899999	89.89			chrFt2	22800000	22899999	57.72			chrFt2	22800000	22899999	11.62			chrFt2	22800000	22899999	29.49
chrFt2	22900000	22999999	91.09			chrFt2	22900000	22999999	48.35			chrFt2	22900000	22999999	9.56			chrFt2	22900000	22999999	30.04
chrFt2	23000000	23099999	91.65			chrFt2	23000000	23099999	54.76			chrFt2	23000000	23099999	10.83			chrFt2	23000000	23099999	28.32
chrFt2	23100000	23199999	88.21			chrFt2	23100000	23199999	50.63			chrFt2	23100000	23199999	10.38			chrFt2	23100000	23199999	25.56
chrFt2	23200000	23299999	80.59			chrFt2	23200000	23299999	38.63			chrFt2	23200000	23299999	13.28			chrFt2	23200000	23299999	25.05
chrFt2	23300000	23399999	84.6			chrFt2	23300000	23399999	52.54			chrFt2	23300000	23399999	11.83			chrFt2	23300000	23399999	27.21
chrFt2	23400000	23499999	87.94			chrFt2	23400000	23499999	50.65			chrFt2	23400000	23499999	11.51			chrFt2	23400000	23499999	27.8
chrFt2	23500000	23599999	84.89			chrFt2	23500000	23599999	53.61			chrFt2	23500000	23599999	13.14			chrFt2	23500000	23599999	29.91
chrFt2	23600000	23699999	86.68			chrFt2	23600000	23699999	56.13			chrFt2	23600000	23699999	15.29			chrFt2	23600000	23699999	32.36
chrFt2	23700000	23799999	85.92			chrFt2	23700000	23799999	49.29			chrFt2	23700000	23799999	12.73			chrFt2	23700000	23799999	30.03
chrFt2	23800000	23899999	81.31			chrFt2	23800000	23899999	40.79			chrFt2	23800000	23899999	12.25			chrFt2	23800000	23899999	26.28
chrFt2	23900000	23999999	87.72			chrFt2	23900000	23999999	47.8			chrFt2	23900000	23999999	11.63			chrFt2	23900000	23999999	27.67
chrFt2	24000000	24099999	93.84			chrFt2	24000000	24099999	49.84			chrFt2	24000000	24099999	8.71			chrFt2	24000000	24099999	27.47
chrFt2	24100000	24199999	81.5			chrFt2	24100000	24199999	47.37			chrFt2	24100000	24199999	11.84			chrFt2	24100000	24199999	26.2
chrFt2	24200000	24299999	89.71			chrFt2	24200000	24299999	54.43			chrFt2	24200000	24299999	11.55			chrFt2	24200000	24299999	28.2
chrFt2	24300000	24399999	85.7			chrFt2	24300000	24399999	45.72			chrFt2	24300000	24399999	10.97			chrFt2	24300000	24399999	26.93
chrFt2	24400000	24499999	88.76			chrFt2	24400000	24499999	51.98			chrFt2	24400000	24499999	9.92			chrFt2	24400000	24499999	28.61
chrFt2	24500000	24599999	86.85			chrFt2	24500000	24599999	53.47			chrFt2	24500000	24599999	10.78			chrFt2	24500000	24599999	26.99
chrFt2	24600000	24699999	93.05			chrFt2	24600000	24699999	57.17			chrFt2	24600000	24699999	9.83			chrFt2	24600000	24699999	29.18
chrFt2	24700000	24799999	87.32			chrFt2	24700000	24799999	46.34			chrFt2	24700000	24799999	8.66			chrFt2	24700000	24799999	23.67
chrFt2	24800000	24899999	85.6			chrFt2	24800000	24899999	49.29			chrFt2	24800000	24899999	13.63			chrFt2	24800000	24899999	27.6
chrFt2	24900000	24999999	85.35			chrFt2	24900000	24999999	44.3			chrFt2	24900000	24999999	12.45			chrFt2	24900000	24999999	26.8
chrFt2	25000000	25099999	82.67			chrFt2	25000000	25099999	43.44			chrFt2	25000000	25099999	9.85			chrFt2	25000000	25099999	25
chrFt2	25100000	25199999	89.52			chrFt2	25100000	25199999	49.11			chrFt2	25100000	25199999	11.94			chrFt2	25100000	25199999	28.55
chrFt2	25200000	25299999	85.98			chrFt2	25200000	25299999	41.91			chrFt2	25200000	25299999	11.48			chrFt2	25200000	25299999	26.3
chrFt2	25300000	25399999	89.31			chrFt2	25300000	25399999	55.89			chrFt2	25300000	25399999	13.02			chrFt2	25300000	25399999	30.1
chrFt2	25400000	25499999	89.41			chrFt2	25400000	25499999	54.12			chrFt2	25400000	25499999	14.79			chrFt2	25400000	25499999	31.88
chrFt2	25500000	25599999	85.96			chrFt2	25500000	25599999	45.02			chrFt2	25500000	25599999	10.67			chrFt2	25500000	25599999	27.12
chrFt2	25600000	25699999	84.86			chrFt2	25600000	25699999	48.4			chrFt2	25600000	25699999	14.03			chrFt2	25600000	25699999	28.47
chrFt2	25700000	25799999	83.76			chrFt2	25700000	25799999	46.08			chrFt2	25700000	25799999	13.09			chrFt2	25700000	25799999	28.37
chrFt2	25800000	25899999	83.61			chrFt2	25800000	25899999	49.88			chrFt2	25800000	25899999	14.34			chrFt2	25800000	25899999	29.84
chrFt2	25900000	25999999	91.68			chrFt2	25900000	25999999	53.41			chrFt2	25900000	25999999	10.43			chrFt2	25900000	25999999	29.64
chrFt2	26000000	26099999	87.24			chrFt2	26000000	26099999	52.21			chrFt2	26000000	26099999	14.55			chrFt2	26000000	26099999	29.81
chrFt2	26100000	26199999	86.18			chrFt2	26100000	26199999	48.25			chrFt2	26100000	26199999	11.26			chrFt2	26100000	26199999	27.23
chrFt2	26200000	26299999	84.96			chrFt2	26200000	26299999	42.72			chrFt2	26200000	26299999	11.37			chrFt2	26200000	26299999	26.06
chrFt2	26300000	26399999	83.67			chrFt2	26300000	26399999	31.27			chrFt2	26300000	26399999	11.34			chrFt2	26300000	26399999	23.03
chrFt2	26400000	26499999	78.75			chrFt2	26400000	26499999	42.69			chrFt2	26400000	26499999	10.88			chrFt2	26400000	26499999	22.98
chrFt2	26500000	26599999	82.65			chrFt2	26500000	26599999	39.79			chrFt2	26500000	26599999	10.93			chrFt2	26500000	26599999	24.17
chrFt2	26600000	26699999	93.09			chrFt2	26600000	26699999	59.54			chrFt2	26600000	26699999	10.33			chrFt2	26600000	26699999	29.29
chrFt2	26700000	26799999	82.98			chrFt2	26700000	26799999	38.97			chrFt2	26700000	26799999	9.7			chrFt2	26700000	26799999	23.25
chrFt2	26800000	26899999	85.17			chrFt2	26800000	26899999	49.54			chrFt2	26800000	26899999	12.18			chrFt2	26800000	26899999	28.11
chrFt2	26900000	26999999	88.11			chrFt2	26900000	26999999	52.39			chrFt2	26900000	26999999	12.3			chrFt2	26900000	26999999	29.22
chrFt2	27000000	27099999	91.19			chrFt2	27000000	27099999	46.02			chrFt2	27000000	27099999	9.53			chrFt2	27000000	27099999	25.04
chrFt2	27100000	27199999	91.8			chrFt2	27100000	27199999	46.45			chrFt2	27100000	27199999	11.22			chrFt2	27100000	27199999	29.12
chrFt2	27200000	27299999	85.79			chrFt2	27200000	27299999	50.54			chrFt2	27200000	27299999	12.49			chrFt2	27200000	27299999	28.02
chrFt2	27300000	27399999	82.81			chrFt2	27300000	27399999	37.14			chrFt2	27300000	27399999	10.23			chrFt2	27300000	27399999	22.55
chrFt2	27400000	27499999	83.24			chrFt2	27400000	27499999	48.91			chrFt2	27400000	27499999	13.15			chrFt2	27400000	27499999	27.16
chrFt2	27500000	27599999	93.76			chrFt2	27500000	27599999	55.26			chrFt2	27500000	27599999	9.89			chrFt2	27500000	27599999	29.98
chrFt2	27600000	27699999	87.55			chrFt2	27600000	27699999	58.25			chrFt2	27600000	27699999	13.24			chrFt2	27600000	27699999	31.68
chrFt2	27700000	27799999	88.75			chrFt2	27700000	27799999	59.43			chrFt2	27700000	27799999	13.33			chrFt2	27700000	27799999	31.08
chrFt2	27800000	27899999	88.05			chrFt2	27800000	27899999	52.16			chrFt2	27800000	27899999	12.42			chrFt2	27800000	27899999	29.31
chrFt2	27900000	27999999	86.14			chrFt2	27900000	27999999	41.79			chrFt2	27900000	27999999	12.1			chrFt2	27900000	27999999	26.9
chrFt2	28000000	28099999	89.45			chrFt2	28000000	28099999	53.87			chrFt2	28000000	28099999	12.53			chrFt2	28000000	28099999	29.89
chrFt2	28100000	28199999	90.18			chrFt2	28100000	28199999	40.82			chrFt2	28100000	28199999	10.53			chrFt2	28100000	28199999	26.36
chrFt2	28200000	28299999	90.58			chrFt2	28200000	28299999	51.97			chrFt2	28200000	28299999	12.23			chrFt2	28200000	28299999	28.48
chrFt2	28300000	28399999	93.13			chrFt2	28300000	28399999	57.6			chrFt2	28300000	28399999	11.36			chrFt2	28300000	28399999	30.28
chrFt2	28400000	28499999	81.8			chrFt2	28400000	28499999	29.89			chrFt2	28400000	28499999	8.59			chrFt2	28400000	28499999	20.74
chrFt2	28500000	28599999	80.83			chrFt2	28500000	28599999	33.17			chrFt2	28500000	28599999	10.33			chrFt2	28500000	28599999	23.02
chrFt2	28600000	28699999	85.29			chrFt2	28600000	28699999	54.83			chrFt2	28600000	28699999	12.02			chrFt2	28600000	28699999	28.96
chrFt2	28700000	28799999	93.02			chrFt2	28700000	28799999	59.21			chrFt2	28700000	28799999	9.18			chrFt2	28700000	28799999	27.38
chrFt2	28800000	28899999	84.98			chrFt2	28800000	28899999	49.37			chrFt2	28800000	28899999	12.02			chrFt2	28800000	28899999	27.08
chrFt2	28900000	28999999	88.98			chrFt2	28900000	28999999	43.75			chrFt2	28900000	28999999	11.77			chrFt2	28900000	28999999	28.28
chrFt2	29000000	29099999	34.21			chrFt2	29000000	29099999	27.61			chrFt2	29000000	29099999	7.04			chrFt2	29000000	29099999	14.91
chrFt2	29100000	29199999	78.41			chrFt2	29100000	29199999	42.74			chrFt2	29100000	29199999	10.02			chrFt2	29100000	29199999	24.29
chrFt2	29200000	29299999	83.25			chrFt2	29200000	29299999	48.51			chrFt2	29200000	29299999	10.07			chrFt2	29200000	29299999	25.81
chrFt2	29300000	29399999	86.62			chrFt2	29300000	29399999	47.56			chrFt2	29300000	29399999	9.63			chrFt2	29300000	29399999	23.99
chrFt2	29400000	29499999	83.46			chrFt2	29400000	29499999	50.48			chrFt2	29400000	29499999	11.47			chrFt2	29400000	29499999	27.98
chrFt2	29500000	29599999	81.4			chrFt2	29500000	29599999	52.33			chrFt2	29500000	29599999	10.78			chrFt2	29500000	29599999	25.24
chrFt2	29600000	29699999	82.79			chrFt2	29600000	29699999	51.72			chrFt2	29600000	29699999	10.84			chrFt2	29600000	29699999	27.15
chrFt2	29700000	29799999	82.5			chrFt2	29700000	29799999	41.01			chrFt2	29700000	29799999	10.57			chrFt2	29700000	29799999	24.42
chrFt2	29800000	29899999	82.65			chrFt2	29800000	29899999	60.46			chrFt2	29800000	29899999	13.11			chrFt2	29800000	29899999	28.78
chrFt2	29900000	29999999	78.18			chrFt2	29900000	29999999	39.61			chrFt2	29900000	29999999	9.73			chrFt2	29900000	29999999	22.84
chrFt2	30000000	30099999	77.95			chrFt2	30000000	30099999	35.8			chrFt2	30000000	30099999	14.59			chrFt2	30000000	30099999	26.98
chrFt2	30100000	30199999	73.75			chrFt2	30100000	30199999	32.71			chrFt2	30100000	30199999	8.92			chrFt2	30100000	30199999	20.14
chrFt2	30200000	30299999	88.6			chrFt2	30200000	30299999	51.66			chrFt2	30200000	30299999	11.24			chrFt2	30200000	30299999	28.68
chrFt2	30300000	30399999	85.28			chrFt2	30300000	30399999	42.88			chrFt2	30300000	30399999	13.9			chrFt2	30300000	30399999	29.28
chrFt2	30400000	30499999	86.82			chrFt2	30400000	30499999	47.86			chrFt2	30400000	30499999	12.82			chrFt2	30400000	30499999	28.76
chrFt2	30500000	30599999	86.38			chrFt2	30500000	30599999	47.57			chrFt2	30500000	30599999	9.83			chrFt2	30500000	30599999	27.07
chrFt2	30600000	30699999	95.42			chrFt2	30600000	30699999	50.03			chrFt2	30600000	30699999	9.32			chrFt2	30600000	30699999	30.47
chrFt2	30700000	30799999	95.67			chrFt2	30700000	30799999	47.89			chrFt2	30700000	30799999	13.54			chrFt2	30700000	30799999	35.29
chrFt2	30800000	30899999	95.28			chrFt2	30800000	30899999	54.86			chrFt2	30800000	30899999	10.04			chrFt2	30800000	30899999	32.28
chrFt2	30900000	30999999	92.95			chrFt2	30900000	30999999	59.65			chrFt2	30900000	30999999	10.45			chrFt2	30900000	30999999	30.54
chrFt2	31000000	31099999	87.55			chrFt2	31000000	31099999	57.32			chrFt2	31000000	31099999	12.2			chrFt2	31000000	31099999	30.06
chrFt2	31100000	31199999	59.39			chrFt2	31100000	31199999	41.22			chrFt2	31100000	31199999	7.9			chrFt2	31100000	31199999	19.99
chrFt2	31200000	31299999	83.77			chrFt2	31200000	31299999	47.97			chrFt2	31200000	31299999	11.2			chrFt2	31200000	31299999	26.94
chrFt2	31300000	31399999	79.88			chrFt2	31300000	31399999	48.11			chrFt2	31300000	31399999	12.09			chrFt2	31300000	31399999	27.41
chrFt2	31400000	31499999	87.35			chrFt2	31400000	31499999	49.07			chrFt2	31400000	31499999	13.43			chrFt2	31400000	31499999	28.41
chrFt2	31500000	31599999	83.42			chrFt2	31500000	31599999	50.89			chrFt2	31500000	31599999	12.13			chrFt2	31500000	31599999	27.19
chrFt2	31600000	31699999	82.47			chrFt2	31600000	31699999	43.67			chrFt2	31600000	31699999	11.05			chrFt2	31600000	31699999	24.59
chrFt2	31700000	31799999	72.74			chrFt2	31700000	31799999	30.41			chrFt2	31700000	31799999	8.78			chrFt2	31700000	31799999	20.34
chrFt2	31800000	31899999	81			chrFt2	31800000	31899999	48.2			chrFt2	31800000	31899999	12.33			chrFt2	31800000	31899999	27.6
chrFt2	31900000	31999999	80.55			chrFt2	31900000	31999999	43.13			chrFt2	31900000	31999999	11.9			chrFt2	31900000	31999999	27.02
chrFt2	32000000	32099999	80.7			chrFt2	32000000	32099999	50.04			chrFt2	32000000	32099999	11.18			chrFt2	32000000	32099999	26.59
chrFt2	32100000	32199999	86.05			chrFt2	32100000	32199999	50.76			chrFt2	32100000	32199999	11.89			chrFt2	32100000	32199999	29.06
chrFt2	32200000	32299999	80.33			chrFt2	32200000	32299999	43			chrFt2	32200000	32299999	12.09			chrFt2	32200000	32299999	26.83
chrFt2	32300000	32399999	67.04			chrFt2	32300000	32399999	22.59			chrFt2	32300000	32399999	6.59			chrFt2	32300000	32399999	17.08
chrFt2	32400000	32499999	79.67			chrFt2	32400000	32499999	43.55			chrFt2	32400000	32499999	12.27			chrFt2	32400000	32499999	27.1
chrFt2	32500000	32599999	85.54			chrFt2	32500000	32599999	46.67			chrFt2	32500000	32599999	11.28			chrFt2	32500000	32599999	27.22
chrFt2	32600000	32699999	83.42			chrFt2	32600000	32699999	41.65			chrFt2	32600000	32699999	9.88			chrFt2	32600000	32699999	24.36
chrFt2	32700000	32799999	77.33			chrFt2	32700000	32799999	42.39			chrFt2	32700000	32799999	13.26			chrFt2	32700000	32799999	26.28
chrFt2	32800000	32899999	80.47			chrFt2	32800000	32899999	39.76			chrFt2	32800000	32899999	10.95			chrFt2	32800000	32899999	23.44
chrFt2	32900000	32999999	83.4			chrFt2	32900000	32999999	48.15			chrFt2	32900000	32999999	12.49			chrFt2	32900000	32999999	26.66
chrFt2	33000000	33099999	82.39			chrFt2	33000000	33099999	52.65			chrFt2	33000000	33099999	14.21			chrFt2	33000000	33099999	29.61
chrFt2	33100000	33199999	78.1			chrFt2	33100000	33199999	37.26			chrFt2	33100000	33199999	10.66			chrFt2	33100000	33199999	22.8
chrFt2	33200000	33299999	80.07			chrFt2	33200000	33299999	44.62			chrFt2	33200000	33299999	13.15			chrFt2	33200000	33299999	25.75
chrFt2	33300000	33399999	73.3			chrFt2	33300000	33399999	47.25			chrFt2	33300000	33399999	10.95			chrFt2	33300000	33399999	25.68
chrFt2	33400000	33499999	67.17			chrFt2	33400000	33499999	29.57			chrFt2	33400000	33499999	12.11			chrFt2	33400000	33499999	21.25
chrFt2	33500000	33599999	82.15			chrFt2	33500000	33599999	51.99			chrFt2	33500000	33599999	11.93			chrFt2	33500000	33599999	27.39
chrFt2	33600000	33699999	79.24			chrFt2	33600000	33699999	43.19			chrFt2	33600000	33699999	12.79			chrFt2	33600000	33699999	25.93
chrFt2	33700000	33799999	80.76			chrFt2	33700000	33799999	47.77			chrFt2	33700000	33799999	13.43			chrFt2	33700000	33799999	27.56
chrFt2	33800000	33899999	94.93			chrFt2	33800000	33899999	56.32			chrFt2	33800000	33899999	9.98			chrFt2	33800000	33899999	29.86
chrFt2	33900000	33999999	84.05			chrFt2	33900000	33999999	52.31			chrFt2	33900000	33999999	12.33			chrFt2	33900000	33999999	29.8
chrFt2	34000000	34099999	77.58			chrFt2	34000000	34099999	43.79			chrFt2	34000000	34099999	12.24			chrFt2	34000000	34099999	25.79
chrFt2	34100000	34199999	88.42			chrFt2	34100000	34199999	56.96			chrFt2	34100000	34199999	14.73			chrFt2	34100000	34199999	31.51
chrFt2	34200000	34299999	73.48			chrFt2	34200000	34299999	41.33			chrFt2	34200000	34299999	10.88			chrFt2	34200000	34299999	23.27
chrFt2	34300000	34399999	72.35			chrFt2	34300000	34399999	40.07			chrFt2	34300000	34399999	11.35			chrFt2	34300000	34399999	23.13
chrFt2	34400000	34499999	87.06			chrFt2	34400000	34499999	59.13			chrFt2	34400000	34499999	14.64			chrFt2	34400000	34499999	33.26
chrFt2	34500000	34599999	83.78			chrFt2	34500000	34599999	57.54			chrFt2	34500000	34599999	14.2			chrFt2	34500000	34599999	30.31
chrFt2	34600000	34699999	79.57			chrFt2	34600000	34699999	51.1			chrFt2	34600000	34699999	12.34			chrFt2	34600000	34699999	26.97
chrFt2	34700000	34799999	79.59			chrFt2	34700000	34799999	40.81			chrFt2	34700000	34799999	13.17			chrFt2	34700000	34799999	27.07
chrFt2	34800000	34899999	83.32			chrFt2	34800000	34899999	41.19			chrFt2	34800000	34899999	11.66			chrFt2	34800000	34899999	26.24
chrFt2	34900000	34999999	84.47			chrFt2	34900000	34999999	32.44			chrFt2	34900000	34999999	12.67			chrFt2	34900000	34999999	25.28
chrFt2	35000000	35099999	89.82			chrFt2	35000000	35099999	53.83			chrFt2	35000000	35099999	12.62			chrFt2	35000000	35099999	29.48
chrFt2	35100000	35199999	78.88			chrFt2	35100000	35199999	37.58			chrFt2	35100000	35199999	11.88			chrFt2	35100000	35199999	24.4
chrFt2	35200000	35299999	86.98			chrFt2	35200000	35299999	49.78			chrFt2	35200000	35299999	12.52			chrFt2	35200000	35299999	27.59
chrFt2	35300000	35399999	82.28			chrFt2	35300000	35399999	52.06			chrFt2	35300000	35399999	12.95			chrFt2	35300000	35399999	28.55
chrFt2	35400000	35499999	84.16			chrFt2	35400000	35499999	44.91			chrFt2	35400000	35499999	11.13			chrFt2	35400000	35499999	25.76
chrFt2	35500000	35599999	77.13			chrFt2	35500000	35599999	35.64			chrFt2	35500000	35599999	9.03			chrFt2	35500000	35599999	21.5
chrFt2	35600000	35699999	78.17			chrFt2	35600000	35699999	42.56			chrFt2	35600000	35699999	11.69			chrFt2	35600000	35699999	25.47
chrFt2	35700000	35799999	84.52			chrFt2	35700000	35799999	54.84			chrFt2	35700000	35799999	13.09			chrFt2	35700000	35799999	28.94
chrFt2	35800000	35899999	77.34			chrFt2	35800000	35899999	49.56			chrFt2	35800000	35899999	15.9			chrFt2	35800000	35899999	29.29
chrFt2	35900000	35999999	82.22			chrFt2	35900000	35999999	44.14			chrFt2	35900000	35999999	12.59			chrFt2	35900000	35999999	26.27
chrFt2	36000000	36099999	82.57			chrFt2	36000000	36099999	43.27			chrFt2	36000000	36099999	11.94			chrFt2	36000000	36099999	25.56
chrFt2	36100000	36199999	85.14			chrFt2	36100000	36199999	51.53			chrFt2	36100000	36199999	13.09			chrFt2	36100000	36199999	28.61
chrFt2	36200000	36299999	74.88			chrFt2	36200000	36299999	33.15			chrFt2	36200000	36299999	13.25			chrFt2	36200000	36299999	24.65
chrFt2	36300000	36399999	80			chrFt2	36300000	36399999	40.32			chrFt2	36300000	36399999	12.44			chrFt2	36300000	36399999	24.53
chrFt2	36400000	36499999	71.32			chrFt2	36400000	36499999	28.66			chrFt2	36400000	36499999	11.8			chrFt2	36400000	36499999	22.3
chrFt2	36500000	36599999	81.54			chrFt2	36500000	36599999	45.92			chrFt2	36500000	36599999	12.07			chrFt2	36500000	36599999	27.19
chrFt2	36600000	36699999	73.75			chrFt2	36600000	36699999	29.43			chrFt2	36600000	36699999	13.27			chrFt2	36600000	36699999	24.3
chrFt2	36700000	36799999	71.24			chrFt2	36700000	36799999	29.3			chrFt2	36700000	36799999	13.27			chrFt2	36700000	36799999	23.4
chrFt2	36800000	36899999	80			chrFt2	36800000	36899999	44.17			chrFt2	36800000	36899999	14.36			chrFt2	36800000	36899999	28.51
chrFt2	36900000	36999999	82.49			chrFt2	36900000	36999999	44.95			chrFt2	36900000	36999999	14.56			chrFt2	36900000	36999999	28.06
chrFt2	37000000	37099999	71.8			chrFt2	37000000	37099999	21.23			chrFt2	37000000	37099999	6.83			chrFt2	37000000	37099999	17.19
chrFt2	37100000	37199999	76.52			chrFt2	37100000	37199999	37.99			chrFt2	37100000	37199999	14.21			chrFt2	37100000	37199999	26.14
chrFt2	37200000	37299999	76.68			chrFt2	37200000	37299999	38.01			chrFt2	37200000	37299999	14.64			chrFt2	37200000	37299999	25.27
chrFt2	37300000	37399999	71.47			chrFt2	37300000	37399999	34.48			chrFt2	37300000	37399999	12.91			chrFt2	37300000	37399999	24.25
chrFt2	37400000	37499999	79.01			chrFt2	37400000	37499999	47.41			chrFt2	37400000	37499999	11.3			chrFt2	37400000	37499999	25.26
chrFt2	37500000	37599999	81.64			chrFt2	37500000	37599999	35.5			chrFt2	37500000	37599999	11.31			chrFt2	37500000	37599999	24.4
chrFt2	37600000	37699999	80.13			chrFt2	37600000	37699999	37.47			chrFt2	37600000	37699999	11.55			chrFt2	37600000	37699999	25.2
chrFt2	37700000	37799999	40.09			chrFt2	37700000	37799999	20.72			chrFt2	37700000	37799999	6.81			chrFt2	37700000	37799999	14.45
chrFt2	37800000	37899999	76.29			chrFt2	37800000	37899999	34.42			chrFt2	37800000	37899999	12.47			chrFt2	37800000	37899999	24.22
chrFt2	37900000	37999999	82.4			chrFt2	37900000	37999999	49.24			chrFt2	37900000	37999999	11.66			chrFt2	37900000	37999999	26.82
chrFt2	38000000	38099999	74.61			chrFt2	38000000	38099999	42.8			chrFt2	38000000	38099999	13.74			chrFt2	38000000	38099999	25.86
chrFt2	38100000	38199999	77.94			chrFt2	38100000	38199999	39.4			chrFt2	38100000	38199999	11.01			chrFt2	38100000	38199999	22.54
chrFt2	38200000	38299999	79.6			chrFt2	38200000	38299999	40.93			chrFt2	38200000	38299999	10.18			chrFt2	38200000	38299999	22.85
chrFt2	38300000	38399999	79.18			chrFt2	38300000	38399999	44.79			chrFt2	38300000	38399999	13.76			chrFt2	38300000	38399999	27.67
chrFt2	38400000	38499999	75.34			chrFt2	38400000	38499999	30.16			chrFt2	38400000	38499999	9.89			chrFt2	38400000	38499999	20.86
chrFt2	38500000	38599999	72.08			chrFt2	38500000	38599999	31.4			chrFt2	38500000	38599999	8.89			chrFt2	38500000	38599999	20.08
chrFt2	38600000	38699999	81.81			chrFt2	38600000	38699999	48.35			chrFt2	38600000	38699999	12.63			chrFt2	38600000	38699999	27.19
chrFt2	38700000	38799999	70.34			chrFt2	38700000	38799999	34.93			chrFt2	38700000	38799999	13.81			chrFt2	38700000	38799999	24.17
chrFt2	38800000	38899999	83.72			chrFt2	38800000	38899999	42.65			chrFt2	38800000	38899999	12.31			chrFt2	38800000	38899999	25.75
chrFt2	38900000	38999999	72.27			chrFt2	38900000	38999999	40.06			chrFt2	38900000	38999999	12.42			chrFt2	38900000	38999999	24.66
chrFt2	39000000	39099999	29.84			chrFt2	39000000	39099999	16.42			chrFt2	39000000	39099999	4.84			chrFt2	39000000	39099999	10.65
chrFt2	39100000	39199999	43.22			chrFt2	39100000	39199999	20.67			chrFt2	39100000	39199999	6.89			chrFt2	39100000	39199999	14.26
chrFt2	39200000	39299999	83.53			chrFt2	39200000	39299999	40.19			chrFt2	39200000	39299999	11.09			chrFt2	39200000	39299999	24.15
chrFt2	39300000	39399999	81.87			chrFt2	39300000	39399999	49			chrFt2	39300000	39399999	13.76			chrFt2	39300000	39399999	28.35
chrFt2	39400000	39499999	82.65			chrFt2	39400000	39499999	34.14			chrFt2	39400000	39499999	11.72			chrFt2	39400000	39499999	24.22
chrFt2	39500000	39599999	80.1			chrFt2	39500000	39599999	41.14			chrFt2	39500000	39599999	12.3			chrFt2	39500000	39599999	24.7
chrFt2	39600000	39699999	74.82			chrFt2	39600000	39699999	38.56			chrFt2	39600000	39699999	13			chrFt2	39600000	39699999	25.29
chrFt2	39700000	39799999	69.92			chrFt2	39700000	39799999	32.78			chrFt2	39700000	39799999	12.66			chrFt2	39700000	39799999	23.43
chrFt2	39800000	39899999	77.4			chrFt2	39800000	39899999	43.45			chrFt2	39800000	39899999	14.05			chrFt2	39800000	39899999	26.65
chrFt2	39900000	39999999	73.56			chrFt2	39900000	39999999	40.94			chrFt2	39900000	39999999	13.08			chrFt2	39900000	39999999	25.1
chrFt2	40000000	40099999	77.42			chrFt2	40000000	40099999	39.51			chrFt2	40000000	40099999	12.65			chrFt2	40000000	40099999	24.72
chrFt2	40100000	40199999	75.68			chrFt2	40100000	40199999	42.7			chrFt2	40100000	40199999	14.53			chrFt2	40100000	40199999	26.66
chrFt2	40200000	40299999	87.59			chrFt2	40200000	40299999	55.52			chrFt2	40200000	40299999	11.68			chrFt2	40200000	40299999	29.48
chrFt2	40300000	40399999	77.62			chrFt2	40300000	40399999	42.28			chrFt2	40300000	40399999	14.15			chrFt2	40300000	40399999	27.65
chrFt2	40400000	40499999	70.89			chrFt2	40400000	40499999	21.96			chrFt2	40400000	40499999	9.44			chrFt2	40400000	40499999	17.99
chrFt2	40500000	40599999	77.04			chrFt2	40500000	40599999	40.38			chrFt2	40500000	40599999	9.71			chrFt2	40500000	40599999	23.39
chrFt2	40600000	40699999	80.43			chrFt2	40600000	40699999	50.33			chrFt2	40600000	40699999	11.33			chrFt2	40600000	40699999	25.61
chrFt2	40700000	40799999	71.08			chrFt2	40700000	40799999	32.62			chrFt2	40700000	40799999	11.26			chrFt2	40700000	40799999	23.13
chrFt2	40800000	40899999	79.42			chrFt2	40800000	40899999	50.75			chrFt2	40800000	40899999	13.12			chrFt2	40800000	40899999	27.76
chrFt2	40900000	40999999	84.86			chrFt2	40900000	40999999	49.96			chrFt2	40900000	40999999	9.69			chrFt2	40900000	40999999	27.13
chrFt2	41000000	41099999	73.65			chrFt2	41000000	41099999	42.34			chrFt2	41000000	41099999	11.79			chrFt2	41000000	41099999	24.72
chrFt2	41100000	41199999	82.33			chrFt2	41100000	41199999	44.58			chrFt2	41100000	41199999	10.57			chrFt2	41100000	41199999	24.77
chrFt2	41200000	41299999	75.21			chrFt2	41200000	41299999	38.32			chrFt2	41200000	41299999	12.4			chrFt2	41200000	41299999	24.45
chrFt2	41300000	41399999	81.87			chrFt2	41300000	41399999	37.2			chrFt2	41300000	41399999	13.31			chrFt2	41300000	41399999	25.74
chrFt2	41400000	41499999	77.8			chrFt2	41400000	41499999	40.87			chrFt2	41400000	41499999	13.06			chrFt2	41400000	41499999	26.41
chrFt2	41500000	41599999	75.19			chrFt2	41500000	41599999	35.72			chrFt2	41500000	41599999	11.86			chrFt2	41500000	41599999	23.83
chrFt2	41600000	41699999	75.84			chrFt2	41600000	41699999	39.09			chrFt2	41600000	41699999	10.19			chrFt2	41600000	41699999	22.27
chrFt2	41700000	41799999	80.2			chrFt2	41700000	41799999	53.35			chrFt2	41700000	41799999	14.33			chrFt2	41700000	41799999	28.76
chrFt2	41800000	41899999	77.9			chrFt2	41800000	41899999	35.45			chrFt2	41800000	41899999	14.4			chrFt2	41800000	41899999	26.28
chrFt2	41900000	41999999	76.36			chrFt2	41900000	41999999	42.64			chrFt2	41900000	41999999	11.79			chrFt2	41900000	41999999	24.96
chrFt2	42000000	42099999	72.03			chrFt2	42000000	42099999	31.37			chrFt2	42000000	42099999	11.9			chrFt2	42000000	42099999	23.16
chrFt2	42100000	42199999	74.88			chrFt2	42100000	42199999	33.89			chrFt2	42100000	42199999	12.88			chrFt2	42100000	42199999	24.96
chrFt2	42200000	42299999	67.96			chrFt2	42200000	42299999	35.69			chrFt2	42200000	42299999	12.11			chrFt2	42200000	42299999	23.51
chrFt2	42300000	42399999	71.99			chrFt2	42300000	42399999	33.12			chrFt2	42300000	42399999	11.7			chrFt2	42300000	42399999	22.84
chrFt2	42400000	42499999	73.04			chrFt2	42400000	42499999	31.91			chrFt2	42400000	42499999	13.13			chrFt2	42400000	42499999	24.5
chrFt2	42500000	42599999	71.81			chrFt2	42500000	42599999	38.68			chrFt2	42500000	42599999	12.7			chrFt2	42500000	42599999	24.22
chrFt2	42600000	42699999	91.8			chrFt2	42600000	42699999	55.94			chrFt2	42600000	42699999	11.05			chrFt2	42600000	42699999	30.44
chrFt2	42700000	42799999	74.19			chrFt2	42700000	42799999	47.77			chrFt2	42700000	42799999	11.79			chrFt2	42700000	42799999	25.5
chrFt2	42800000	42899999	46.39			chrFt2	42800000	42899999	20.44			chrFt2	42800000	42899999	9.76			chrFt2	42800000	42899999	17.48
chrFt2	42900000	42999999	74.13			chrFt2	42900000	42999999	35.27			chrFt2	42900000	42999999	11.72			chrFt2	42900000	42999999	23.9
chrFt2	43000000	43099999	69.44			chrFt2	43000000	43099999	34.08			chrFt2	43000000	43099999	12.88			chrFt2	43000000	43099999	23.43
chrFt2	43100000	43199999	70			chrFt2	43100000	43199999	35.79			chrFt2	43100000	43199999	13.44			chrFt2	43100000	43199999	24.02
chrFt2	43200000	43299999	75.91			chrFt2	43200000	43299999	37.41			chrFt2	43200000	43299999	13.15			chrFt2	43200000	43299999	25.51
chrFt2	43300000	43399999	78.84			chrFt2	43300000	43399999	38.97			chrFt2	43300000	43399999	14.35			chrFt2	43300000	43399999	26.73
chrFt2	43400000	43499999	68.1			chrFt2	43400000	43499999	39.3			chrFt2	43400000	43499999	11.12			chrFt2	43400000	43499999	21.92
chrFt2	43500000	43599999	74.57			chrFt2	43500000	43599999	32.3			chrFt2	43500000	43599999	9.45			chrFt2	43500000	43599999	21.09
chrFt2	43600000	43699999	72.23			chrFt2	43600000	43699999	41.28			chrFt2	43600000	43699999	13.03			chrFt2	43600000	43699999	25.97
chrFt2	43700000	43799999	72.39			chrFt2	43700000	43799999	35.3			chrFt2	43700000	43799999	11.95			chrFt2	43700000	43799999	24.11
chrFt2	43800000	43899999	76.23			chrFt2	43800000	43899999	27.37			chrFt2	43800000	43899999	10.76			chrFt2	43800000	43899999	21.47
chrFt2	43900000	43999999	81.54			chrFt2	43900000	43999999	45.08			chrFt2	43900000	43999999	13.57			chrFt2	43900000	43999999	27.5
chrFt2	44000000	44099999	79.91			chrFt2	44000000	44099999	44.16			chrFt2	44000000	44099999	14.11			chrFt2	44000000	44099999	28.49
chrFt2	44100000	44199999	80.76			chrFt2	44100000	44199999	42.53			chrFt2	44100000	44199999	10.24			chrFt2	44100000	44199999	23.88
chrFt2	44200000	44299999	81.44			chrFt2	44200000	44299999	43.96			chrFt2	44200000	44299999	8.22			chrFt2	44200000	44299999	23.55
chrFt2	44300000	44399999	90.13			chrFt2	44300000	44399999	50.61			chrFt2	44300000	44399999	9.27			chrFt2	44300000	44399999	28.4
chrFt2	44400000	44499999	84.64			chrFt2	44400000	44499999	47.26			chrFt2	44400000	44499999	9.35			chrFt2	44400000	44499999	25.54
chrFt2	44500000	44599999	74.34			chrFt2	44500000	44599999	37.85			chrFt2	44500000	44599999	10.82			chrFt2	44500000	44599999	23.25
chrFt2	44600000	44699999	70.59			chrFt2	44600000	44699999	28.96			chrFt2	44600000	44699999	10.98			chrFt2	44600000	44699999	21.35
chrFt2	44700000	44799999	72.01			chrFt2	44700000	44799999	26.18			chrFt2	44700000	44799999	12.09			chrFt2	44700000	44799999	22.26
chrFt2	44800000	44899999	71.34			chrFt2	44800000	44899999	34.44			chrFt2	44800000	44899999	14.45			chrFt2	44800000	44899999	24.85
chrFt2	44900000	44999999	73.96			chrFt2	44900000	44999999	37.29			chrFt2	44900000	44999999	11.91			chrFt2	44900000	44999999	23.61
chrFt2	45000000	45099999	75.88			chrFt2	45000000	45099999	39.01			chrFt2	45000000	45099999	12.76			chrFt2	45000000	45099999	25.07
chrFt2	45100000	45199999	82.05			chrFt2	45100000	45199999	50.63			chrFt2	45100000	45199999	11.42			chrFt2	45100000	45199999	27.33
chrFt2	45200000	45299999	72.46			chrFt2	45200000	45299999	37.91			chrFt2	45200000	45299999	16.48			chrFt2	45200000	45299999	26.98
chrFt2	45300000	45399999	72.07			chrFt2	45300000	45399999	31.13			chrFt2	45300000	45399999	12.99			chrFt2	45300000	45399999	23.41
chrFt2	45400000	45499999	63.46			chrFt2	45400000	45499999	27.96			chrFt2	45400000	45499999	14.03			chrFt2	45400000	45499999	23.04
chrFt2	45500000	45599999	79.84			chrFt2	45500000	45599999	35.55			chrFt2	45500000	45599999	12.19			chrFt2	45500000	45599999	23.98
chrFt2	45600000	45699999	78.94			chrFt2	45600000	45699999	26.53			chrFt2	45600000	45699999	8.91			chrFt2	45600000	45699999	19.8
chrFt2	45700000	45799999	77.15			chrFt2	45700000	45799999	32.1			chrFt2	45700000	45799999	12.82			chrFt2	45700000	45799999	24.26
chrFt2	45800000	45899999	73.64			chrFt2	45800000	45899999	27.3			chrFt2	45800000	45899999	11.44			chrFt2	45800000	45899999	22.28
chrFt2	45900000	45999999	47.58			chrFt2	45900000	45999999	19.26			chrFt2	45900000	45999999	6.21			chrFt2	45900000	45999999	11.8
chrFt2	46000000	46099999	78.15			chrFt2	46000000	46099999	39.82			chrFt2	46000000	46099999	13.88			chrFt2	46000000	46099999	25.71
chrFt2	46100000	46199999	82.36			chrFt2	46100000	46199999	51.67			chrFt2	46100000	46199999	13.39			chrFt2	46100000	46199999	27.74
chrFt2	46200000	46299999	74.57			chrFt2	46200000	46299999	37.68			chrFt2	46200000	46299999	13.84			chrFt2	46200000	46299999	25.69
chrFt2	46300000	46399999	79.33			chrFt2	46300000	46399999	40.64			chrFt2	46300000	46399999	16.02			chrFt2	46300000	46399999	28.98
chrFt2	46400000	46499999	66.11			chrFt2	46400000	46499999	36.92			chrFt2	46400000	46499999	13.53			chrFt2	46400000	46499999	24.12
chrFt2	46500000	46599999	80.98			chrFt2	46500000	46599999	29.32			chrFt2	46500000	46599999	8.78			chrFt2	46500000	46599999	20.51
chrFt2	46600000	46699999	77.98			chrFt2	46600000	46699999	38.42			chrFt2	46600000	46699999	10.64			chrFt2	46600000	46699999	23.16
chrFt2	46700000	46799999	83.34			chrFt2	46700000	46799999	46.45			chrFt2	46700000	46799999	14.26			chrFt2	46700000	46799999	27.55
chrFt2	46800000	46899999	68.29			chrFt2	46800000	46899999	36.76			chrFt2	46800000	46899999	11.95			chrFt2	46800000	46899999	23.56
chrFt2	46900000	46999999	71.21			chrFt2	46900000	46999999	27.41			chrFt2	46900000	46999999	13			chrFt2	46900000	46999999	23.46
chrFt2	47000000	47099999	79.71			chrFt2	47000000	47099999	31.98			chrFt2	47000000	47099999	10.74			chrFt2	47000000	47099999	22.16
chrFt2	47100000	47199999	75.76			chrFt2	47100000	47199999	24.07			chrFt2	47100000	47199999	8.22			chrFt2	47100000	47199999	19.19
chrFt2	47200000	47299999	82.8			chrFt2	47200000	47299999	35.72			chrFt2	47200000	47299999	14.11			chrFt2	47200000	47299999	26.51
chrFt2	47300000	47399999	80.89			chrFt2	47300000	47399999	45.22			chrFt2	47300000	47399999	14.03			chrFt2	47300000	47399999	27.38
chrFt2	47400000	47499999	84.84			chrFt2	47400000	47499999	30.68			chrFt2	47400000	47499999	10			chrFt2	47400000	47499999	22.92
chrFt2	47500000	47599999	66.29			chrFt2	47500000	47599999	31.92			chrFt2	47500000	47599999	10.39			chrFt2	47500000	47599999	20.65
chrFt2	47600000	47699999	75.21			chrFt2	47600000	47699999	33.03			chrFt2	47600000	47699999	9.35			chrFt2	47600000	47699999	21.87
chrFt2	47700000	47799999	78.4			chrFt2	47700000	47799999	37.44			chrFt2	47700000	47799999	10.98			chrFt2	47700000	47799999	24.44
chrFt2	47800000	47899999	77.81			chrFt2	47800000	47899999	43.95			chrFt2	47800000	47899999	12.79			chrFt2	47800000	47899999	25.89
chrFt2	47900000	47999999	75.93			chrFt2	47900000	47999999	40.18			chrFt2	47900000	47999999	14.83			chrFt2	47900000	47999999	27.15
chrFt2	48000000	48099999	75.83			chrFt2	48000000	48099999	38.2			chrFt2	48000000	48099999	11.7			chrFt2	48000000	48099999	24.5
chrFt2	48100000	48199999	64.71			chrFt2	48100000	48199999	28.9			chrFt2	48100000	48199999	11.49			chrFt2	48100000	48199999	20.96
chrFt2	48200000	48299999	70.44			chrFt2	48200000	48299999	23.57			chrFt2	48200000	48299999	11.55			chrFt2	48200000	48299999	20.64
chrFt2	48300000	48399999	77.41			chrFt2	48300000	48399999	33.38			chrFt2	48300000	48399999	12.54			chrFt2	48300000	48399999	24.44
chrFt2	48400000	48499999	74.55			chrFt2	48400000	48499999	36.32			chrFt2	48400000	48499999	14.1			chrFt2	48400000	48499999	25.46
chrFt2	48500000	48599999	71.54			chrFt2	48500000	48599999	31.65			chrFt2	48500000	48599999	14.19			chrFt2	48500000	48599999	24.49
chrFt2	48600000	48699999	86.88			chrFt2	48600000	48699999	55.18			chrFt2	48600000	48699999	14.46			chrFt2	48600000	48699999	31.34
chrFt2	48700000	48799999	76.58			chrFt2	48700000	48799999	25.38			chrFt2	48700000	48799999	10.85			chrFt2	48700000	48799999	22.54
chrFt2	48800000	48899999	74.32			chrFt2	48800000	48899999	35.62			chrFt2	48800000	48899999	11.11			chrFt2	48800000	48899999	23.91
chrFt2	48900000	48999999	70.94			chrFt2	48900000	48999999	30.41			chrFt2	48900000	48999999	8.53			chrFt2	48900000	48999999	20.19
chrFt2	49000000	49099999	71.52			chrFt2	49000000	49099999	28.53			chrFt2	49000000	49099999	12.4			chrFt2	49000000	49099999	22.09
chrFt2	49100000	49199999	74.2			chrFt2	49100000	49199999	23.01			chrFt2	49100000	49199999	10.71			chrFt2	49100000	49199999	20.6
chrFt2	49200000	49299999	68.67			chrFt2	49200000	49299999	17.57			chrFt2	49200000	49299999	6.5			chrFt2	49200000	49299999	14.91
chrFt2	49300000	49399999	70.63			chrFt2	49300000	49399999	26.33			chrFt2	49300000	49399999	12.42			chrFt2	49300000	49399999	21.87
chrFt2	49400000	49499999	73.8			chrFt2	49400000	49499999	41.12			chrFt2	49400000	49499999	13.48			chrFt2	49400000	49499999	24.81
chrFt2	49500000	49599999	75.06			chrFt2	49500000	49599999	23.21			chrFt2	49500000	49599999	11.79			chrFt2	49500000	49599999	22.03
chrFt2	49600000	49699999	62.56			chrFt2	49600000	49699999	18.57			chrFt2	49600000	49699999	12.05			chrFt2	49600000	49699999	19.36
chrFt2	49700000	49799999	73.14			chrFt2	49700000	49799999	27.69			chrFt2	49700000	49799999	12.15			chrFt2	49700000	49799999	22.71
chrFt2	49800000	49899999	80.55			chrFt2	49800000	49899999	39.72			chrFt2	49800000	49899999	12.47			chrFt2	49800000	49899999	25.61
chrFt2	49900000	49999999	73.23			chrFt2	49900000	49999999	31.88			chrFt2	49900000	49999999	12.92			chrFt2	49900000	49999999	24.13
chrFt2	50000000	50099999	77.36			chrFt2	50000000	50099999	36.29			chrFt2	50000000	50099999	10.26			chrFt2	50000000	50099999	22.43
chrFt2	50100000	50199999	72.92			chrFt2	50100000	50199999	36.31			chrFt2	50100000	50199999	13.54			chrFt2	50100000	50199999	25.74
chrFt2	50200000	50299999	75			chrFt2	50200000	50299999	37.94			chrFt2	50200000	50299999	12.02			chrFt2	50200000	50299999	24.13
chrFt2	50300000	50399999	73.31			chrFt2	50300000	50399999	28.31			chrFt2	50300000	50399999	11.42			chrFt2	50300000	50399999	22.87
chrFt2	50400000	50499999	74.93			chrFt2	50400000	50499999	44.39			chrFt2	50400000	50499999	12.79			chrFt2	50400000	50499999	26.57
chrFt2	50500000	50599999	76.36			chrFt2	50500000	50599999	31.67			chrFt2	50500000	50599999	11.34			chrFt2	50500000	50599999	23.26
chrFt2	50600000	50699999	79.32			chrFt2	50600000	50699999	26.55			chrFt2	50600000	50699999	11.92			chrFt2	50600000	50699999	22.47
chrFt2	50700000	50799999	64.09			chrFt2	50700000	50799999	20.43			chrFt2	50700000	50799999	10.66			chrFt2	50700000	50799999	19.78
chrFt2	50800000	50899999	81.09			chrFt2	50800000	50899999	28.15			chrFt2	50800000	50899999	13.23			chrFt2	50800000	50899999	24.63
chrFt2	50900000	50999999	75.82			chrFt2	50900000	50999999	35.98			chrFt2	50900000	50999999	11.41			chrFt2	50900000	50999999	23.42
chrFt2	51000000	51099999	72.45			chrFt2	51000000	51099999	30.11			chrFt2	51000000	51099999	13.79			chrFt2	51000000	51099999	24.16
chrFt2	51100000	51199999	73.96			chrFt2	51100000	51199999	27.32			chrFt2	51100000	51199999	10.46			chrFt2	51100000	51199999	20.97
chrFt2	51200000	51299999	80.74			chrFt2	51200000	51299999	40.38			chrFt2	51200000	51299999	12.73			chrFt2	51200000	51299999	25.51
chrFt2	51300000	51399999	78.91			chrFt2	51300000	51399999	23.29			chrFt2	51300000	51399999	11.06			chrFt2	51300000	51399999	21.41
chrFt2	51400000	51499999	68.92			chrFt2	51400000	51499999	26.32			chrFt2	51400000	51499999	12.31			chrFt2	51400000	51499999	21.38
chrFt2	51500000	51599999	77.25			chrFt2	51500000	51599999	27.55			chrFt2	51500000	51599999	11.25			chrFt2	51500000	51599999	22.78
chrFt2	51600000	51699999	81.95			chrFt2	51600000	51699999	54.57			chrFt2	51600000	51699999	13.31			chrFt2	51600000	51699999	28.97
chrFt2	51700000	51799999	82.64			chrFt2	51700000	51799999	47.77			chrFt2	51700000	51799999	14.67			chrFt2	51700000	51799999	27.44
chrFt2	51800000	51899999	66.84			chrFt2	51800000	51899999	35.22			chrFt2	51800000	51899999	15.58			chrFt2	51800000	51899999	25.85
chrFt2	51900000	51999999	69.22			chrFt2	51900000	51999999	34.23			chrFt2	51900000	51999999	13.44			chrFt2	51900000	51999999	22.95
chrFt2	52000000	52099999	66.39			chrFt2	52000000	52099999	30.23			chrFt2	52000000	52099999	11.43			chrFt2	52000000	52099999	21.49
chrFt2	52100000	52199999	65.97			chrFt2	52100000	52199999	22.58			chrFt2	52100000	52199999	10.69			chrFt2	52100000	52199999	19.74
chrFt2	52200000	52299999	73.7			chrFt2	52200000	52299999	35.27			chrFt2	52200000	52299999	13.04			chrFt2	52200000	52299999	24.1
chrFt2	52300000	52399999	69.94			chrFt2	52300000	52399999	26.13			chrFt2	52300000	52399999	9.59			chrFt2	52300000	52399999	19.87
chrFt2	52400000	52499999	68.26			chrFt2	52400000	52499999	34.22			chrFt2	52400000	52499999	11.67			chrFt2	52400000	52499999	22
chrFt2	52500000	52599999	72.39			chrFt2	52500000	52599999	26.1			chrFt2	52500000	52599999	13.88			chrFt2	52500000	52599999	24.02
chrFt2	52600000	52699999	76.7			chrFt2	52600000	52699999	35.14			chrFt2	52600000	52699999	14.1			chrFt2	52600000	52699999	25.49
chrFt2	52700000	52799999	69.21			chrFt2	52700000	52799999	20.87			chrFt2	52700000	52799999	10.79			chrFt2	52700000	52799999	19.28
chrFt2	52800000	52899999	77.8			chrFt2	52800000	52899999	39.13			chrFt2	52800000	52899999	13.54			chrFt2	52800000	52899999	25.71
chrFt2	52900000	52999999	70.73			chrFt2	52900000	52999999	30.22			chrFt2	52900000	52999999	11.28			chrFt2	52900000	52999999	21.67
chrFt2	53000000	53099999	70.69			chrFt2	53000000	53099999	29.01			chrFt2	53000000	53099999	12.98			chrFt2	53000000	53099999	23.28
chrFt2	53100000	53199999	83.34			chrFt2	53100000	53199999	42.26			chrFt2	53100000	53199999	12.35			chrFt2	53100000	53199999	27.29
chrFt2	53200000	53299999	73.2			chrFt2	53200000	53299999	34.39			chrFt2	53200000	53299999	12.81			chrFt2	53200000	53299999	24.66
chrFt2	53300000	53399999	77.66			chrFt2	53300000	53399999	38.05			chrFt2	53300000	53399999	13.99			chrFt2	53300000	53399999	26.1
chrFt2	53400000	53499999	65.66			chrFt2	53400000	53499999	21.91			chrFt2	53400000	53499999	10.89			chrFt2	53400000	53499999	20.08
chrFt2	53500000	53599999	69.66			chrFt2	53500000	53599999	28.82			chrFt2	53500000	53599999	11.52			chrFt2	53500000	53599999	21.6
chrFt2	53600000	53699999	63.28			chrFt2	53600000	53699999	22.93			chrFt2	53600000	53699999	11.87			chrFt2	53600000	53699999	20.37
chrFt2	53700000	53799999	80.89			chrFt2	53700000	53799999	33.54			chrFt2	53700000	53799999	11.43			chrFt2	53700000	53799999	22.64
chrFt2	53800000	53899999	71.94			chrFt2	53800000	53899999	24.05			chrFt2	53800000	53899999	12.07			chrFt2	53800000	53899999	21.27
chrFt2	53900000	53999999	74.57			chrFt2	53900000	53999999	33.53			chrFt2	53900000	53999999	12.99			chrFt2	53900000	53999999	24.29
chrFt2	54000000	54099999	64.83			chrFt2	54000000	54099999	19.22			chrFt2	54000000	54099999	9.27			chrFt2	54000000	54099999	17.62
chrFt2	54100000	54199999	74.45			chrFt2	54100000	54199999	28.88			chrFt2	54100000	54199999	12.5			chrFt2	54100000	54199999	23.21
chrFt2	54200000	54299999	70.4			chrFt2	54200000	54299999	28.42			chrFt2	54200000	54299999	10.98			chrFt2	54200000	54299999	21.46
chrFt2	54300000	54399999	71.59			chrFt2	54300000	54399999	29.98			chrFt2	54300000	54399999	12.71			chrFt2	54300000	54399999	22.97
chrFt2	54400000	54499999	75.79			chrFt2	54400000	54499999	30.59			chrFt2	54400000	54499999	12.63			chrFt2	54400000	54499999	24.34
chrFt2	54500000	54599999	73.99			chrFt2	54500000	54599999	32.95			chrFt2	54500000	54599999	11.66			chrFt2	54500000	54599999	22.77
chrFt2	54600000	54699999	67.37			chrFt2	54600000	54699999	31.66			chrFt2	54600000	54699999	13.15			chrFt2	54600000	54699999	23.27
chrFt2	54700000	54799999	68.93			chrFt2	54700000	54799999	36.34			chrFt2	54700000	54799999	13.6			chrFt2	54700000	54799999	24.39
chrFt2	54800000	54899999	75.83			chrFt2	54800000	54899999	37.31			chrFt2	54800000	54899999	12.22			chrFt2	54800000	54899999	23.93
chrFt2	54900000	54999999	71.35			chrFt2	54900000	54999999	34.26			chrFt2	54900000	54999999	13.65			chrFt2	54900000	54999999	24.38
chrFt2	55000000	55099999	66.15			chrFt2	55000000	55099999	34.33			chrFt2	55000000	55099999	12.53			chrFt2	55000000	55099999	23.26
chrFt2	55100000	55199999	69.39			chrFt2	55100000	55199999	29.88			chrFt2	55100000	55199999	10.7			chrFt2	55100000	55199999	21.02
chrFt2	55200000	55299999	72.26			chrFt2	55200000	55299999	38.96			chrFt2	55200000	55299999	14.85			chrFt2	55200000	55299999	26.31
chrFt2	55300000	55399999	65.8			chrFt2	55300000	55399999	25.38			chrFt2	55300000	55399999	10.75			chrFt2	55300000	55399999	19.99
chrFt2	55400000	55499999	75.09			chrFt2	55400000	55499999	29.85			chrFt2	55400000	55499999	10.75			chrFt2	55400000	55499999	21.45
chrFt2	55500000	55599999	73.13			chrFt2	55500000	55599999	43.95			chrFt2	55500000	55599999	12.79			chrFt2	55500000	55599999	25.27
chrFt2	55600000	55699999	74.66			chrFt2	55600000	55699999	39.32			chrFt2	55600000	55699999	11.77			chrFt2	55600000	55699999	23.79
chrFt2	55700000	55799999	66.04			chrFt2	55700000	55799999	27.02			chrFt2	55700000	55799999	9.59			chrFt2	55700000	55799999	18.87
chrFt2	55800000	55899999	77.6			chrFt2	55800000	55899999	41.82			chrFt2	55800000	55899999	13.4			chrFt2	55800000	55899999	26.48
chrFt2	55900000	55999999	60.66			chrFt2	55900000	55999999	18.32			chrFt2	55900000	55999999	10.36			chrFt2	55900000	55999999	18.15
chrFt2	56000000	56099999	73.45			chrFt2	56000000	56099999	42.77			chrFt2	56000000	56099999	14.92			chrFt2	56000000	56099999	26.57
chrFt2	56100000	56199999	67.84			chrFt2	56100000	56199999	19.38			chrFt2	56100000	56199999	10.07			chrFt2	56100000	56199999	19.24
chrFt2	56200000	56299999	76.76			chrFt2	56200000	56299999	37.28			chrFt2	56200000	56299999	13.24			chrFt2	56200000	56299999	25.5
chrFt2	56300000	56399999	69.62			chrFt2	56300000	56399999	34.56			chrFt2	56300000	56399999	11.01			chrFt2	56300000	56399999	21.96
chrFt2	56400000	56499999	63.42			chrFt2	56400000	56499999	21.83			chrFt2	56400000	56499999	9.8			chrFt2	56400000	56499999	18.55
chrFt2	56500000	56599999	73.71			chrFt2	56500000	56599999	31.7			chrFt2	56500000	56599999	11.76			chrFt2	56500000	56599999	22.62
chrFt2	56600000	56699999	73.61			chrFt2	56600000	56699999	38.9			chrFt2	56600000	56699999	14.19			chrFt2	56600000	56699999	26.26
chrFt2	56700000	56799999	37.56			chrFt2	56700000	56799999	21.77			chrFt2	56700000	56799999	8.58			chrFt2	56700000	56799999	15.03
chrFt2	56800000	56899999	76.63			chrFt2	56800000	56899999	38.7			chrFt2	56800000	56899999	11.52			chrFt2	56800000	56899999	23.96
chrFt2	56900000	56999999	67.14			chrFt2	56900000	56999999	28.9			chrFt2	56900000	56999999	14.54			chrFt2	56900000	56999999	23.78
chrFt2	57000000	57099999	66.06			chrFt2	57000000	57099999	31.45			chrFt2	57000000	57099999	12.21			chrFt2	57000000	57099999	21.98
chrFt2	57100000	57199999	71.78			chrFt2	57100000	57199999	22.65			chrFt2	57100000	57199999	10			chrFt2	57100000	57199999	19.26
chrFt2	57200000	57299999	74.32			chrFt2	57200000	57299999	26.02			chrFt2	57200000	57299999	13.23			chrFt2	57200000	57299999	22.83
chrFt2	57300000	57399999	77.22			chrFt2	57300000	57399999	38.4			chrFt2	57300000	57399999	14.26			chrFt2	57300000	57399999	26.39
chrFt2	57400000	57499999	79.63			chrFt2	57400000	57499999	33.99			chrFt2	57400000	57499999	12.96			chrFt2	57400000	57499999	25.28
chrFt2	57500000	57599999	68.55			chrFt2	57500000	57599999	16.7			chrFt2	57500000	57599999	9.8			chrFt2	57500000	57599999	18.02
chrFt2	57600000	57699999	63.99			chrFt2	57600000	57699999	21.52			chrFt2	57600000	57699999	11.18			chrFt2	57600000	57699999	19.8
chrFt2	57700000	57799999	68.94			chrFt2	57700000	57799999	27.41			chrFt2	57700000	57799999	10.74			chrFt2	57700000	57799999	21.15
chrFt2	57800000	57899999	76.52			chrFt2	57800000	57899999	31.91			chrFt2	57800000	57899999	12.6			chrFt2	57800000	57899999	23.85
chrFt2	57900000	57999999	82.36			chrFt2	57900000	57999999	31.71			chrFt2	57900000	57999999	10.94			chrFt2	57900000	57999999	23.27
chrFt2	58000000	58099999	62.88			chrFt2	58000000	58099999	26.44			chrFt2	58000000	58099999	10.83			chrFt2	58000000	58099999	20.14
chrFt2	58100000	58199999	73.02			chrFt2	58100000	58199999	20.53			chrFt2	58100000	58199999	10.05			chrFt2	58100000	58199999	19.19
chrFt2	58200000	58299999	74.24			chrFt2	58200000	58299999	25.16			chrFt2	58200000	58299999	11.4			chrFt2	58200000	58299999	20.61
chrFt2	58300000	58399999	52.32			chrFt2	58300000	58399999	21.11			chrFt2	58300000	58399999	7.51			chrFt2	58300000	58399999	14.45
chrFt2	58400000	58499999	66.74			chrFt2	58400000	58499999	30.86			chrFt2	58400000	58499999	10.52			chrFt2	58400000	58499999	20.12
chrFt2	58500000	58599999	69.6			chrFt2	58500000	58599999	23.62			chrFt2	58500000	58599999	10.41			chrFt2	58500000	58599999	20.41
chrFt2	58600000	58699999	66.2			chrFt2	58600000	58699999	28.95			chrFt2	58600000	58699999	13.96			chrFt2	58600000	58699999	23.08
chrFt2	58700000	58799999	82.37			chrFt2	58700000	58799999	40.67			chrFt2	58700000	58799999	14.16			chrFt2	58700000	58799999	27.24
chrFt2	58800000	58899999	67.6			chrFt2	58800000	58899999	30.75			chrFt2	58800000	58899999	12.79			chrFt2	58800000	58899999	23.09
chrFt2	58900000	58999999	66.91			chrFt2	58900000	58999999	25.77			chrFt2	58900000	58999999	10.01			chrFt2	58900000	58999999	19.85
chrFt2	59000000	59099999	69.79			chrFt2	59000000	59099999	23.84			chrFt2	59000000	59099999	11.8			chrFt2	59000000	59099999	21.03
chrFt2	59100000	59199999	66.73			chrFt2	59100000	59199999	19.57			chrFt2	59100000	59199999	9.29			chrFt2	59100000	59199999	18.11
chrFt2	59200000	59299999	71.68			chrFt2	59200000	59299999	27.32			chrFt2	59200000	59299999	10.12			chrFt2	59200000	59299999	19.99
chrFt2	59300000	59399999	64.51			chrFt2	59300000	59399999	22.95			chrFt2	59300000	59399999	10.04			chrFt2	59300000	59399999	19.98
chrFt2	59400000	59499999	62.88			chrFt2	59400000	59499999	20.09			chrFt2	59400000	59499999	12.21			chrFt2	59400000	59499999	20.3
chrFt2	59500000	59599999	66.78			chrFt2	59500000	59599999	33.31			chrFt2	59500000	59599999	11.93			chrFt2	59500000	59599999	22.36
chrFt2	59600000	59699999	74.68			chrFt2	59600000	59699999	34.01			chrFt2	59600000	59699999	13.26			chrFt2	59600000	59699999	24.26
chrFt2	59700000	59799999	64.42			chrFt2	59700000	59799999	22.81			chrFt2	59700000	59799999	9.2			chrFt2	59700000	59799999	18.27
chrFt2	59800000	59899999	70.14			chrFt2	59800000	59899999	26.46			chrFt2	59800000	59899999	13.09			chrFt2	59800000	59899999	22.66
chrFt2	59900000	59999999	69.53			chrFt2	59900000	59999999	22.49			chrFt2	59900000	59999999	11.98			chrFt2	59900000	59999999	21.42
chrFt2	60000000	60099999	61.67			chrFt2	60000000	60099999	19.63			chrFt2	60000000	60099999	9.39			chrFt2	60000000	60099999	17.51
chrFt2	60100000	60199999	69.8			chrFt2	60100000	60199999	18.19			chrFt2	60100000	60199999	10.51			chrFt2	60100000	60199999	18.97
chrFt2	60200000	60299999	64.07			chrFt2	60200000	60299999	27.65			chrFt2	60200000	60299999	11.66			chrFt2	60200000	60299999	20.89
chrFt2	60300000	60399999	65.35			chrFt2	60300000	60399999	23.85			chrFt2	60300000	60399999	12.26			chrFt2	60300000	60399999	21.59
chrFt2	60400000	60499999	65.97			chrFt2	60400000	60499999	19.55			chrFt2	60400000	60499999	9.76			chrFt2	60400000	60499999	18.33
chrFt2	60500000	60599999	57.32			chrFt2	60500000	60599999	19.49			chrFt2	60500000	60599999	7.52			chrFt2	60500000	60599999	15.76
chrFt2	60600000	60699999	71.32			chrFt2	60600000	60699999	39.5			chrFt2	60600000	60699999	12.95			chrFt2	60600000	60699999	24.58
chrFt2	60700000	60799999	78.07			chrFt2	60700000	60799999	39.46			chrFt2	60700000	60799999	12.26			chrFt2	60700000	60799999	25.62
chrFt2	60800000	60899999	93.65			chrFt2	60800000	60899999	43.55			chrFt2	60800000	60899999	12.37			chrFt2	60800000	60899999	33.36
chrFt3	0	99999	91.93			chrFt3	0	99999	48.96			chrFt3	0	99999	11.86			chrFt3	0	99999	32.51
chrFt3	100000	199999	77.7			chrFt3	100000	199999	35.18			chrFt3	100000	199999	9.15			chrFt3	100000	199999	22.44
chrFt3	200000	299999	84.77			chrFt3	200000	299999	39.06			chrFt3	200000	299999	9.82			chrFt3	200000	299999	27.21
chrFt3	300000	399999	82.1			chrFt3	300000	399999	34.15			chrFt3	300000	399999	12.2			chrFt3	300000	399999	27.47
chrFt3	400000	499999	64.96			chrFt3	400000	499999	26.34			chrFt3	400000	499999	10.19			chrFt3	400000	499999	20.06
chrFt3	500000	599999	67.61			chrFt3	500000	599999	32.92			chrFt3	500000	599999	12.38			chrFt3	500000	599999	22.13
chrFt3	600000	699999	62.66			chrFt3	600000	699999	20.26			chrFt3	600000	699999	9.33			chrFt3	600000	699999	17.75
chrFt3	700000	799999	61.48			chrFt3	700000	799999	24.75			chrFt3	700000	799999	11.98			chrFt3	700000	799999	20.75
chrFt3	800000	899999	66.77			chrFt3	800000	899999	26.74			chrFt3	800000	899999	10.8			chrFt3	800000	899999	20.82
chrFt3	900000	999999	73.38			chrFt3	900000	999999	33.66			chrFt3	900000	999999	13.49			chrFt3	900000	999999	24.93
chrFt3	1000000	1099999	66.81			chrFt3	1000000	1099999	20.51			chrFt3	1000000	1099999	10.47			chrFt3	1000000	1099999	19.21
chrFt3	1100000	1199999	67.14			chrFt3	1100000	1199999	23.67			chrFt3	1100000	1199999	12.96			chrFt3	1100000	1199999	20.84
chrFt3	1200000	1299999	68.78			chrFt3	1200000	1299999	31.85			chrFt3	1200000	1299999	9.86			chrFt3	1200000	1299999	20.38
chrFt3	1300000	1399999	83.79			chrFt3	1300000	1399999	35.84			chrFt3	1300000	1399999	8.97			chrFt3	1300000	1399999	24.31
chrFt3	1400000	1499999	78.21			chrFt3	1400000	1499999	31.59			chrFt3	1400000	1499999	8.7			chrFt3	1400000	1499999	20.69
chrFt3	1500000	1599999	73.61			chrFt3	1500000	1599999	24.18			chrFt3	1500000	1599999	10.58			chrFt3	1500000	1599999	20.65
chrFt3	1600000	1699999	70.18			chrFt3	1600000	1699999	24.15			chrFt3	1600000	1699999	11.37			chrFt3	1600000	1699999	21.17
chrFt3	1700000	1799999	71.91			chrFt3	1700000	1799999	23.34			chrFt3	1700000	1799999	8.29			chrFt3	1700000	1799999	18.16
chrFt3	1800000	1899999	69.92			chrFt3	1800000	1899999	34.7			chrFt3	1800000	1899999	9.8			chrFt3	1800000	1899999	21.88
chrFt3	1900000	1999999	68.85			chrFt3	1900000	1999999	21.48			chrFt3	1900000	1999999	8.07			chrFt3	1900000	1999999	18.19
chrFt3	2000000	2099999	78.87			chrFt3	2000000	2099999	33.77			chrFt3	2000000	2099999	15.03			chrFt3	2000000	2099999	26.01
chrFt3	2100000	2199999	71.5			chrFt3	2100000	2199999	21.87			chrFt3	2100000	2199999	10.63			chrFt3	2100000	2199999	18.69
chrFt3	2200000	2299999	72.51			chrFt3	2200000	2299999	30.69			chrFt3	2200000	2299999	10.61			chrFt3	2200000	2299999	21.31
chrFt3	2300000	2399999	78.06			chrFt3	2300000	2399999	32.09			chrFt3	2300000	2399999	13.67			chrFt3	2300000	2399999	25.28
chrFt3	2400000	2499999	72.05			chrFt3	2400000	2499999	28.59			chrFt3	2400000	2499999	11.53			chrFt3	2400000	2499999	22.38
chrFt3	2500000	2599999	73.66			chrFt3	2500000	2599999	23.62			chrFt3	2500000	2599999	9.83			chrFt3	2500000	2599999	19.65
chrFt3	2600000	2699999	64			chrFt3	2600000	2699999	25.17			chrFt3	2600000	2699999	10.51			chrFt3	2600000	2699999	19.4
chrFt3	2700000	2799999	72.76			chrFt3	2700000	2799999	37.24			chrFt3	2700000	2799999	13.72			chrFt3	2700000	2799999	24.41
chrFt3	2800000	2899999	70.28			chrFt3	2800000	2899999	25.28			chrFt3	2800000	2899999	10.77			chrFt3	2800000	2899999	20.35
chrFt3	2900000	2999999	76.99			chrFt3	2900000	2999999	24.81			chrFt3	2900000	2999999	11.75			chrFt3	2900000	2999999	21.89
chrFt3	3000000	3099999	77.13			chrFt3	3000000	3099999	29.4			chrFt3	3000000	3099999	11.1			chrFt3	3000000	3099999	22.59
chrFt3	3100000	3199999	70.28			chrFt3	3100000	3199999	22.6			chrFt3	3100000	3199999	10.94			chrFt3	3100000	3199999	19.91
chrFt3	3200000	3299999	68.04			chrFt3	3200000	3299999	15.34			chrFt3	3200000	3299999	7.39			chrFt3	3200000	3299999	16
chrFt3	3300000	3399999	76.24			chrFt3	3300000	3399999	32.67			chrFt3	3300000	3399999	9.92			chrFt3	3300000	3399999	22.37
chrFt3	3400000	3499999	74.41			chrFt3	3400000	3499999	27.03			chrFt3	3400000	3499999	11.22			chrFt3	3400000	3499999	22.95
chrFt3	3500000	3599999	71.17			chrFt3	3500000	3599999	30.61			chrFt3	3500000	3599999	9			chrFt3	3500000	3599999	20.39
chrFt3	3600000	3699999	62.31			chrFt3	3600000	3699999	17.27			chrFt3	3600000	3699999	8.24			chrFt3	3600000	3699999	16.31
chrFt3	3700000	3799999	72.74			chrFt3	3700000	3799999	31.4			chrFt3	3700000	3799999	10.83			chrFt3	3700000	3799999	21.53
chrFt3	3800000	3899999	72.84			chrFt3	3800000	3899999	26.47			chrFt3	3800000	3899999	13.65			chrFt3	3800000	3899999	23.21
chrFt3	3900000	3999999	76.38			chrFt3	3900000	3999999	20.99			chrFt3	3900000	3999999	10.6			chrFt3	3900000	3999999	20.21
chrFt3	4000000	4099999	76.72			chrFt3	4000000	4099999	22.92			chrFt3	4000000	4099999	9.57			chrFt3	4000000	4099999	19.87
chrFt3	4100000	4199999	69.64			chrFt3	4100000	4199999	34			chrFt3	4100000	4199999	13.31			chrFt3	4100000	4199999	23.41
chrFt3	4200000	4299999	75.71			chrFt3	4200000	4299999	42			chrFt3	4200000	4299999	13.91			chrFt3	4200000	4299999	26.49
chrFt3	4300000	4399999	81.37			chrFt3	4300000	4399999	39.1			chrFt3	4300000	4399999	14.19			chrFt3	4300000	4399999	28.46
chrFt3	4400000	4499999	64.39			chrFt3	4400000	4499999	19.11			chrFt3	4400000	4499999	9.24			chrFt3	4400000	4499999	17.71
chrFt3	4500000	4599999	73.35			chrFt3	4500000	4599999	25.41			chrFt3	4500000	4599999	9.7			chrFt3	4500000	4599999	20.38
chrFt3	4600000	4699999	63.88			chrFt3	4600000	4699999	17.56			chrFt3	4600000	4699999	9.48			chrFt3	4600000	4699999	17.5
chrFt3	4700000	4799999	67.1			chrFt3	4700000	4799999	25.75			chrFt3	4700000	4799999	8.85			chrFt3	4700000	4799999	19.26
chrFt3	4800000	4899999	72.44			chrFt3	4800000	4899999	24.23			chrFt3	4800000	4899999	10.34			chrFt3	4800000	4899999	21.34
chrFt3	4900000	4999999	74.86			chrFt3	4900000	4999999	34.12			chrFt3	4900000	4999999	13.17			chrFt3	4900000	4999999	25.58
chrFt3	5000000	5099999	66.79			chrFt3	5000000	5099999	30.44			chrFt3	5000000	5099999	13.13			chrFt3	5000000	5099999	23.13
chrFt3	5100000	5199999	73.15			chrFt3	5100000	5199999	36.64			chrFt3	5100000	5199999	14.36			chrFt3	5100000	5199999	25.5
chrFt3	5200000	5299999	67.34			chrFt3	5200000	5299999	38.75			chrFt3	5200000	5299999	12.93			chrFt3	5200000	5299999	23.7
chrFt3	5300000	5399999	65.66			chrFt3	5300000	5399999	23.55			chrFt3	5300000	5399999	11.02			chrFt3	5300000	5399999	19.79
chrFt3	5400000	5499999	69.38			chrFt3	5400000	5499999	39.08			chrFt3	5400000	5499999	12.91			chrFt3	5400000	5499999	23.93
chrFt3	5500000	5599999	71.05			chrFt3	5500000	5599999	33.92			chrFt3	5500000	5599999	13.7			chrFt3	5500000	5599999	24.31
chrFt3	5600000	5699999	68.3			chrFt3	5600000	5699999	26.01			chrFt3	5600000	5699999	11.16			chrFt3	5600000	5699999	20.19
chrFt3	5700000	5799999	75.4			chrFt3	5700000	5799999	43.61			chrFt3	5700000	5799999	14.39			chrFt3	5700000	5799999	26.59
chrFt3	5800000	5899999	72.08			chrFt3	5800000	5899999	34.99			chrFt3	5800000	5899999	11.22			chrFt3	5800000	5899999	22.93
chrFt3	5900000	5999999	51.46			chrFt3	5900000	5999999	24.06			chrFt3	5900000	5999999	6.72			chrFt3	5900000	5999999	14.76
chrFt3	6000000	6099999	66.17			chrFt3	6000000	6099999	31.52			chrFt3	6000000	6099999	9.94			chrFt3	6000000	6099999	20.29
chrFt3	6100000	6199999	72.87			chrFt3	6100000	6199999	25.83			chrFt3	6100000	6199999	12.41			chrFt3	6100000	6199999	22.23
chrFt3	6200000	6299999	69.87			chrFt3	6200000	6299999	24.9			chrFt3	6200000	6299999	10.79			chrFt3	6200000	6299999	21.32
chrFt3	6300000	6399999	65.77			chrFt3	6300000	6399999	26.85			chrFt3	6300000	6399999	12.04			chrFt3	6300000	6399999	21.23
chrFt3	6400000	6499999	72.1			chrFt3	6400000	6499999	33.98			chrFt3	6400000	6499999	10.91			chrFt3	6400000	6499999	22.38
chrFt3	6500000	6599999	68.29			chrFt3	6500000	6599999	31.47			chrFt3	6500000	6599999	12.26			chrFt3	6500000	6599999	23.01
chrFt3	6600000	6699999	70.14			chrFt3	6600000	6699999	25.74			chrFt3	6600000	6699999	9.38			chrFt3	6600000	6699999	20.43
chrFt3	6700000	6799999	68.91			chrFt3	6700000	6799999	29.68			chrFt3	6700000	6799999	11.09			chrFt3	6700000	6799999	21.75
chrFt3	6800000	6899999	74.82			chrFt3	6800000	6899999	38.41			chrFt3	6800000	6899999	13.37			chrFt3	6800000	6899999	24.88
chrFt3	6900000	6999999	68.3			chrFt3	6900000	6999999	24.34			chrFt3	6900000	6999999	11.05			chrFt3	6900000	6999999	21.11
chrFt3	7000000	7099999	66.38			chrFt3	7000000	7099999	33.37			chrFt3	7000000	7099999	13.7			chrFt3	7000000	7099999	23.35
chrFt3	7100000	7199999	66.8			chrFt3	7100000	7199999	35.99			chrFt3	7100000	7199999	14.44			chrFt3	7100000	7199999	24.81
chrFt3	7200000	7299999	73.08			chrFt3	7200000	7299999	26.12			chrFt3	7200000	7299999	10.09			chrFt3	7200000	7299999	20.03
chrFt3	7300000	7399999	81.48			chrFt3	7300000	7399999	15.21			chrFt3	7300000	7399999	7.76			chrFt3	7300000	7399999	17.42
chrFt3	7400000	7499999	77.09			chrFt3	7400000	7499999	30.92			chrFt3	7400000	7499999	11.87			chrFt3	7400000	7499999	23.52
chrFt3	7500000	7599999	71.74			chrFt3	7500000	7599999	27.92			chrFt3	7500000	7599999	8.9			chrFt3	7500000	7599999	19.47
chrFt3	7600000	7699999	64.25			chrFt3	7600000	7699999	25.85			chrFt3	7600000	7699999	12.33			chrFt3	7600000	7699999	21.02
chrFt3	7700000	7799999	68.35			chrFt3	7700000	7799999	22.68			chrFt3	7700000	7799999	10.35			chrFt3	7700000	7799999	20.51
chrFt3	7800000	7899999	69.89			chrFt3	7800000	7899999	31.15			chrFt3	7800000	7899999	9.28			chrFt3	7800000	7899999	20.36
chrFt3	7900000	7999999	71.44			chrFt3	7900000	7999999	24.81			chrFt3	7900000	7999999	11.81			chrFt3	7900000	7999999	21.91
chrFt3	8000000	8099999	71.26			chrFt3	8000000	8099999	15.2			chrFt3	8000000	8099999	8.6			chrFt3	8000000	8099999	17.11
chrFt3	8100000	8199999	74.23			chrFt3	8100000	8199999	27.96			chrFt3	8100000	8199999	11.58			chrFt3	8100000	8199999	22.53
chrFt3	8200000	8299999	76.85			chrFt3	8200000	8299999	37.92			chrFt3	8200000	8299999	11.75			chrFt3	8200000	8299999	24.16
chrFt3	8300000	8399999	70.19			chrFt3	8300000	8399999	27.14			chrFt3	8300000	8399999	11.98			chrFt3	8300000	8399999	22.04
chrFt3	8400000	8499999	83.78			chrFt3	8400000	8499999	37.78			chrFt3	8400000	8499999	12.77			chrFt3	8400000	8499999	25.57
chrFt3	8500000	8599999	70.04			chrFt3	8500000	8599999	16.46			chrFt3	8500000	8599999	9.09			chrFt3	8500000	8599999	17.93
chrFt3	8600000	8699999	64.46			chrFt3	8600000	8699999	15.84			chrFt3	8600000	8699999	10.29			chrFt3	8600000	8699999	17.69
chrFt3	8700000	8799999	68.81			chrFt3	8700000	8799999	26.38			chrFt3	8700000	8799999	13.27			chrFt3	8700000	8799999	22.69
chrFt3	8800000	8899999	68.49			chrFt3	8800000	8899999	26.52			chrFt3	8800000	8899999	11.96			chrFt3	8800000	8899999	21.84
chrFt3	8900000	8999999	67.69			chrFt3	8900000	8999999	28.51			chrFt3	8900000	8999999	11.82			chrFt3	8900000	8999999	22.04
chrFt3	9000000	9099999	64.75			chrFt3	9000000	9099999	14.81			chrFt3	9000000	9099999	9.65			chrFt3	9000000	9099999	17.66
chrFt3	9100000	9199999	67.21			chrFt3	9100000	9199999	24.92			chrFt3	9100000	9199999	9.84			chrFt3	9100000	9199999	19.78
chrFt3	9200000	9299999	69.92			chrFt3	9200000	9299999	31.1			chrFt3	9200000	9299999	10.7			chrFt3	9200000	9299999	23.01
chrFt3	9300000	9399999	68.57			chrFt3	9300000	9399999	22.06			chrFt3	9300000	9399999	9.52			chrFt3	9300000	9399999	19.46
chrFt3	9400000	9499999	64.69			chrFt3	9400000	9499999	22.46			chrFt3	9400000	9499999	13.04			chrFt3	9400000	9499999	21.29
chrFt3	9500000	9599999	69.36			chrFt3	9500000	9599999	26.56			chrFt3	9500000	9599999	11.45			chrFt3	9500000	9599999	21.66
chrFt3	9600000	9699999	72.82			chrFt3	9600000	9699999	26.87			chrFt3	9600000	9699999	13.67			chrFt3	9600000	9699999	24.44
chrFt3	9700000	9799999	76.61			chrFt3	9700000	9799999	43.18			chrFt3	9700000	9799999	11.92			chrFt3	9700000	9799999	24.59
chrFt3	9800000	9899999	24.39			chrFt3	9800000	9899999	11.04			chrFt3	9800000	9899999	6.46			chrFt3	9800000	9899999	10.58
chrFt3	9900000	9999999	79.17			chrFt3	9900000	9999999	27.86			chrFt3	9900000	9999999	9.61			chrFt3	9900000	9999999	21.68
chrFt3	10000000	10099999	70.99			chrFt3	10000000	10099999	30.34			chrFt3	10000000	10099999	11.21			chrFt3	10000000	10099999	21.52
chrFt3	10100000	10199999	73.8			chrFt3	10100000	10199999	18.99			chrFt3	10100000	10199999	9.37			chrFt3	10100000	10199999	18.47
chrFt3	10200000	10299999	73.3			chrFt3	10200000	10299999	31			chrFt3	10200000	10299999	12.55			chrFt3	10200000	10299999	23.77
chrFt3	10300000	10399999	76.25			chrFt3	10300000	10399999	36.16			chrFt3	10300000	10399999	13.17			chrFt3	10300000	10399999	25.2
chrFt3	10400000	10499999	80.29			chrFt3	10400000	10499999	21.88			chrFt3	10400000	10499999	11			chrFt3	10400000	10499999	21.22
chrFt3	10500000	10599999	83.41			chrFt3	10500000	10599999	41.61			chrFt3	10500000	10599999	15.22			chrFt3	10500000	10599999	28.32
chrFt3	10600000	10699999	70.36			chrFt3	10600000	10699999	30.04			chrFt3	10600000	10699999	11.52			chrFt3	10600000	10699999	22.09
chrFt3	10700000	10799999	74.79			chrFt3	10700000	10799999	29.6			chrFt3	10700000	10799999	11.91			chrFt3	10700000	10799999	23.11
chrFt3	10800000	10899999	76.67			chrFt3	10800000	10899999	39.56			chrFt3	10800000	10899999	13.03			chrFt3	10800000	10899999	26.16
chrFt3	10900000	10999999	72.17			chrFt3	10900000	10999999	29.04			chrFt3	10900000	10999999	9.7			chrFt3	10900000	10999999	21.08
chrFt3	11000000	11099999	70.52			chrFt3	11000000	11099999	23.4			chrFt3	11000000	11099999	8.23			chrFt3	11000000	11099999	17.88
chrFt3	11100000	11199999	75.05			chrFt3	11100000	11199999	36.49			chrFt3	11100000	11199999	10.9			chrFt3	11100000	11199999	24.33
chrFt3	11200000	11299999	83.62			chrFt3	11200000	11299999	44.71			chrFt3	11200000	11299999	13.51			chrFt3	11200000	11299999	28.12
chrFt3	11300000	11399999	67.16			chrFt3	11300000	11399999	25.19			chrFt3	11300000	11399999	9.49			chrFt3	11300000	11399999	18.77
chrFt3	11400000	11499999	73.65			chrFt3	11400000	11499999	24.11			chrFt3	11400000	11499999	11.02			chrFt3	11400000	11499999	20.79
chrFt3	11500000	11599999	74.45			chrFt3	11500000	11599999	32.18			chrFt3	11500000	11599999	13.04			chrFt3	11500000	11599999	23.74
chrFt3	11600000	11699999	69.43			chrFt3	11600000	11699999	34.16			chrFt3	11600000	11699999	12.95			chrFt3	11600000	11699999	24.05
chrFt3	11700000	11799999	75.46			chrFt3	11700000	11799999	31.12			chrFt3	11700000	11799999	13.01			chrFt3	11700000	11799999	24.78
chrFt3	11800000	11899999	66.14			chrFt3	11800000	11899999	29.72			chrFt3	11800000	11899999	12.54			chrFt3	11800000	11899999	22.89
chrFt3	11900000	11999999	71.82			chrFt3	11900000	11999999	36.54			chrFt3	11900000	11999999	10.25			chrFt3	11900000	11999999	21.5
chrFt3	12000000	12099999	78.31			chrFt3	12000000	12099999	39.13			chrFt3	12000000	12099999	13			chrFt3	12000000	12099999	25.69
chrFt3	12100000	12199999	69.12			chrFt3	12100000	12199999	38.96			chrFt3	12100000	12199999	15.79			chrFt3	12100000	12199999	25.17
chrFt3	12200000	12299999	67.07			chrFt3	12200000	12299999	24.2			chrFt3	12200000	12299999	10.7			chrFt3	12200000	12299999	19.69
chrFt3	12300000	12399999	70.57			chrFt3	12300000	12399999	30.68			chrFt3	12300000	12399999	11.04			chrFt3	12300000	12399999	20.94
chrFt3	12400000	12499999	79.35			chrFt3	12400000	12499999	39.35			chrFt3	12400000	12499999	12.75			chrFt3	12400000	12499999	25.2
chrFt3	12500000	12599999	68.6			chrFt3	12500000	12599999	23.57			chrFt3	12500000	12599999	11.12			chrFt3	12500000	12599999	20.04
chrFt3	12600000	12699999	73.23			chrFt3	12600000	12699999	29.68			chrFt3	12600000	12699999	10.58			chrFt3	12600000	12699999	21.57
chrFt3	12700000	12799999	83.32			chrFt3	12700000	12799999	29.95			chrFt3	12700000	12799999	10.14			chrFt3	12700000	12799999	22.48
chrFt3	12800000	12899999	78.12			chrFt3	12800000	12899999	35			chrFt3	12800000	12899999	11.44			chrFt3	12800000	12899999	24.42
chrFt3	12900000	12999999	77.6			chrFt3	12900000	12999999	32.81			chrFt3	12900000	12999999	11.95			chrFt3	12900000	12999999	23.2
chrFt3	13000000	13099999	75.26			chrFt3	13000000	13099999	32.14			chrFt3	13000000	13099999	11.11			chrFt3	13000000	13099999	22.85
chrFt3	13100000	13199999	78.12			chrFt3	13100000	13199999	35.26			chrFt3	13100000	13199999	10.51			chrFt3	13100000	13199999	22.96
chrFt3	13200000	13299999	89.54			chrFt3	13200000	13299999	54.18			chrFt3	13200000	13299999	10.44			chrFt3	13200000	13299999	29.17
chrFt3	13300000	13399999	76.58			chrFt3	13300000	13399999	27.57			chrFt3	13300000	13399999	9.73			chrFt3	13300000	13399999	20.25
chrFt3	13400000	13499999	83.93			chrFt3	13400000	13499999	35.95			chrFt3	13400000	13499999	11.69			chrFt3	13400000	13499999	25.47
chrFt3	13500000	13599999	75.99			chrFt3	13500000	13599999	20.98			chrFt3	13500000	13599999	9.14			chrFt3	13500000	13599999	18.68
chrFt3	13600000	13699999	81.94			chrFt3	13600000	13699999	45.16			chrFt3	13600000	13699999	12.23			chrFt3	13600000	13699999	26.23
chrFt3	13700000	13799999	79.33			chrFt3	13700000	13799999	46.87			chrFt3	13700000	13799999	11.51			chrFt3	13700000	13799999	25.54
chrFt3	13800000	13899999	80.2			chrFt3	13800000	13899999	45.7			chrFt3	13800000	13899999	10.3			chrFt3	13800000	13899999	23.97
chrFt3	13900000	13999999	79.65			chrFt3	13900000	13999999	46.13			chrFt3	13900000	13999999	14.56			chrFt3	13900000	13999999	28.57
chrFt3	14000000	14099999	71.7			chrFt3	14000000	14099999	20.1			chrFt3	14000000	14099999	8.06			chrFt3	14000000	14099999	17.71
chrFt3	14100000	14199999	82.27			chrFt3	14100000	14199999	35.99			chrFt3	14100000	14199999	10.8			chrFt3	14100000	14199999	23.29
chrFt3	14200000	14299999	84.01			chrFt3	14200000	14299999	42.2			chrFt3	14200000	14299999	10.95			chrFt3	14200000	14299999	25.33
chrFt3	14300000	14399999	73.39			chrFt3	14300000	14399999	38.49			chrFt3	14300000	14399999	10.01			chrFt3	14300000	14399999	23.93
chrFt3	14400000	14499999	77.84			chrFt3	14400000	14499999	40.38			chrFt3	14400000	14499999	11.18			chrFt3	14400000	14499999	24.03
chrFt3	14500000	14599999	83.63			chrFt3	14500000	14599999	46.9			chrFt3	14500000	14599999	13.56			chrFt3	14500000	14599999	28.12
chrFt3	14600000	14699999	77.46			chrFt3	14600000	14699999	39.39			chrFt3	14600000	14699999	12.24			chrFt3	14600000	14699999	24.59
chrFt3	14700000	14799999	77.05			chrFt3	14700000	14799999	33.68			chrFt3	14700000	14799999	11.54			chrFt3	14700000	14799999	22.83
chrFt3	14800000	14899999	76.51			chrFt3	14800000	14899999	39.17			chrFt3	14800000	14899999	10.16			chrFt3	14800000	14899999	23.15
chrFt3	14900000	14999999	74.49			chrFt3	14900000	14999999	39.74			chrFt3	14900000	14999999	10.78			chrFt3	14900000	14999999	22.75
chrFt3	15000000	15099999	85.47			chrFt3	15000000	15099999	50.15			chrFt3	15000000	15099999	11.69			chrFt3	15000000	15099999	27.44
chrFt3	15100000	15199999	81.31			chrFt3	15100000	15199999	41.52			chrFt3	15100000	15199999	10.78			chrFt3	15100000	15199999	24.75
chrFt3	15200000	15299999	81.15			chrFt3	15200000	15299999	40.57			chrFt3	15200000	15299999	13.9			chrFt3	15200000	15299999	27.44
chrFt3	15300000	15399999	79.04			chrFt3	15300000	15399999	36.64			chrFt3	15300000	15399999	12.05			chrFt3	15300000	15399999	24.88
chrFt3	15400000	15499999	75.13			chrFt3	15400000	15499999	31.38			chrFt3	15400000	15499999	12.57			chrFt3	15400000	15499999	24.18
chrFt3	15500000	15599999	78.44			chrFt3	15500000	15599999	38.97			chrFt3	15500000	15599999	11.87			chrFt3	15500000	15599999	23.63
chrFt3	15600000	15699999	80.59			chrFt3	15600000	15699999	33.3			chrFt3	15600000	15699999	11.92			chrFt3	15600000	15699999	24.07
chrFt3	15700000	15799999	84.35			chrFt3	15700000	15799999	40.31			chrFt3	15700000	15799999	11.38			chrFt3	15700000	15799999	24.98
chrFt3	15800000	15899999	81.58			chrFt3	15800000	15899999	35.65			chrFt3	15800000	15899999	9.69			chrFt3	15800000	15899999	23.13
chrFt3	15900000	15999999	78.93			chrFt3	15900000	15999999	32.88			chrFt3	15900000	15999999	11.51			chrFt3	15900000	15999999	23.13
chrFt3	16000000	16099999	77.81			chrFt3	16000000	16099999	37.6			chrFt3	16000000	16099999	12.71			chrFt3	16000000	16099999	25.36
chrFt3	16100000	16199999	73.45			chrFt3	16100000	16199999	25.75			chrFt3	16100000	16199999	9.63			chrFt3	16100000	16199999	20.47
chrFt3	16200000	16299999	69.23			chrFt3	16200000	16299999	27.04			chrFt3	16200000	16299999	9.28			chrFt3	16200000	16299999	19.05
chrFt3	16300000	16399999	74.78			chrFt3	16300000	16399999	34.86			chrFt3	16300000	16399999	12.03			chrFt3	16300000	16399999	24.21
chrFt3	16400000	16499999	77.05			chrFt3	16400000	16499999	44.24			chrFt3	16400000	16499999	10.92			chrFt3	16400000	16499999	24.05
chrFt3	16500000	16599999	84.17			chrFt3	16500000	16599999	43.98			chrFt3	16500000	16599999	11.82			chrFt3	16500000	16599999	25.94
chrFt3	16600000	16699999	83.85			chrFt3	16600000	16699999	47.38			chrFt3	16600000	16699999	10.99			chrFt3	16600000	16699999	26.66
chrFt3	16700000	16799999	87.42			chrFt3	16700000	16799999	39.94			chrFt3	16700000	16799999	9.54			chrFt3	16700000	16799999	24.23
chrFt3	16800000	16899999	84.17			chrFt3	16800000	16899999	47.09			chrFt3	16800000	16899999	11.32			chrFt3	16800000	16899999	26.58
chrFt3	16900000	16999999	82.74			chrFt3	16900000	16999999	39.68			chrFt3	16900000	16999999	12.7			chrFt3	16900000	16999999	25.68
chrFt3	17000000	17099999	82.62			chrFt3	17000000	17099999	45.55			chrFt3	17000000	17099999	13.49			chrFt3	17000000	17099999	27.56
chrFt3	17100000	17199999	88.81			chrFt3	17100000	17199999	54.19			chrFt3	17100000	17199999	13.32			chrFt3	17100000	17199999	29.77
chrFt3	17200000	17299999	83.96			chrFt3	17200000	17299999	44.19			chrFt3	17200000	17299999	10.62			chrFt3	17200000	17299999	25.44
chrFt3	17300000	17399999	82.97			chrFt3	17300000	17399999	35.42			chrFt3	17300000	17399999	10.73			chrFt3	17300000	17399999	23.66
chrFt3	17400000	17499999	87.16			chrFt3	17400000	17499999	47.19			chrFt3	17400000	17499999	10.87			chrFt3	17400000	17499999	26.87
chrFt3	17500000	17599999	88.92			chrFt3	17500000	17599999	41.27			chrFt3	17500000	17599999	10.64			chrFt3	17500000	17599999	25.57
chrFt3	17600000	17699999	75.74			chrFt3	17600000	17699999	38.4			chrFt3	17600000	17699999	10.9			chrFt3	17600000	17699999	23.4
chrFt3	17700000	17799999	83.07			chrFt3	17700000	17799999	40.1			chrFt3	17700000	17799999	8.67			chrFt3	17700000	17799999	22.63
chrFt3	17800000	17899999	87.04			chrFt3	17800000	17899999	31.92			chrFt3	17800000	17899999	9.24			chrFt3	17800000	17899999	21.78
chrFt3	17900000	17999999	87.6			chrFt3	17900000	17999999	37.92			chrFt3	17900000	17999999	10.41			chrFt3	17900000	17999999	23.24
chrFt3	18000000	18099999	78.31			chrFt3	18000000	18099999	26.82			chrFt3	18000000	18099999	11.74			chrFt3	18000000	18099999	23.01
chrFt3	18100000	18199999	90.16			chrFt3	18100000	18199999	52			chrFt3	18100000	18199999	12.69			chrFt3	18100000	18199999	29.43
chrFt3	18200000	18299999	89.66			chrFt3	18200000	18299999	47.2			chrFt3	18200000	18299999	11.36			chrFt3	18200000	18299999	27.47
chrFt3	18300000	18399999	91.76			chrFt3	18300000	18399999	45.34			chrFt3	18300000	18399999	13.49			chrFt3	18300000	18399999	29.64
chrFt3	18400000	18499999	90.46			chrFt3	18400000	18499999	36.7			chrFt3	18400000	18499999	7.4			chrFt3	18400000	18499999	21.82
chrFt3	18500000	18599999	81.4			chrFt3	18500000	18599999	47.08			chrFt3	18500000	18599999	14.29			chrFt3	18500000	18599999	28.61
chrFt3	18600000	18699999	83.38			chrFt3	18600000	18699999	40.98			chrFt3	18600000	18699999	10.99			chrFt3	18600000	18699999	26.03
chrFt3	18700000	18799999	87.64			chrFt3	18700000	18799999	41.52			chrFt3	18700000	18799999	11.47			chrFt3	18700000	18799999	25.99
chrFt3	18800000	18899999	63.4			chrFt3	18800000	18899999	29.29			chrFt3	18800000	18899999	8.43			chrFt3	18800000	18899999	20.14
chrFt3	18900000	18999999	83.86			chrFt3	18900000	18999999	31.43			chrFt3	18900000	18999999	9.29			chrFt3	18900000	18999999	21.61
chrFt3	19000000	19099999	83.33			chrFt3	19000000	19099999	36.68			chrFt3	19000000	19099999	12.72			chrFt3	19000000	19099999	25.12
chrFt3	19100000	19199999	90.6			chrFt3	19100000	19199999	46.21			chrFt3	19100000	19199999	10.6			chrFt3	19100000	19199999	28.58
chrFt3	19200000	19299999	83.37			chrFt3	19200000	19299999	46.45			chrFt3	19200000	19299999	12.6			chrFt3	19200000	19299999	27.34
chrFt3	19300000	19399999	90.26			chrFt3	19300000	19399999	40.31			chrFt3	19300000	19399999	12.38			chrFt3	19300000	19399999	26.93
chrFt3	19400000	19499999	83.97			chrFt3	19400000	19499999	42.31			chrFt3	19400000	19499999	10.92			chrFt3	19400000	19499999	24.7
chrFt3	19500000	19599999	84.53			chrFt3	19500000	19599999	31.59			chrFt3	19500000	19599999	9.15			chrFt3	19500000	19599999	21.11
chrFt3	19600000	19699999	89.58			chrFt3	19600000	19699999	41.44			chrFt3	19600000	19699999	11.76			chrFt3	19600000	19699999	27.1
chrFt3	19700000	19799999	81			chrFt3	19700000	19799999	27.26			chrFt3	19700000	19799999	9.68			chrFt3	19700000	19799999	21.21
chrFt3	19800000	19899999	80			chrFt3	19800000	19899999	32.19			chrFt3	19800000	19899999	10.22			chrFt3	19800000	19899999	22.52
chrFt3	19900000	19999999	86.57			chrFt3	19900000	19999999	47.32			chrFt3	19900000	19999999	10.07			chrFt3	19900000	19999999	25.28
chrFt3	20000000	20099999	88.24			chrFt3	20000000	20099999	44.63			chrFt3	20000000	20099999	11.35			chrFt3	20000000	20099999	25.83
chrFt3	20100000	20199999	79.04			chrFt3	20100000	20199999	36.11			chrFt3	20100000	20199999	10.36			chrFt3	20100000	20199999	23.31
chrFt3	20200000	20299999	87.43			chrFt3	20200000	20299999	42.51			chrFt3	20200000	20299999	11.95			chrFt3	20200000	20299999	25.08
chrFt3	20300000	20399999	78.45			chrFt3	20300000	20399999	28.72			chrFt3	20300000	20399999	9.1			chrFt3	20300000	20399999	20.8
chrFt3	20400000	20499999	83.09			chrFt3	20400000	20499999	37.03			chrFt3	20400000	20499999	11.73			chrFt3	20400000	20499999	23.82
chrFt3	20500000	20599999	85.18			chrFt3	20500000	20599999	41.12			chrFt3	20500000	20599999	12.06			chrFt3	20500000	20599999	25.83
chrFt3	20600000	20699999	94.34			chrFt3	20600000	20699999	58.72			chrFt3	20600000	20699999	12.26			chrFt3	20600000	20699999	30.93
chrFt3	20700000	20799999	75.8			chrFt3	20700000	20799999	35.54			chrFt3	20700000	20799999	10.87			chrFt3	20700000	20799999	22.63
chrFt3	20800000	20899999	81.54			chrFt3	20800000	20899999	39.38			chrFt3	20800000	20899999	10.18			chrFt3	20800000	20899999	23.94
chrFt3	20900000	20999999	86.91			chrFt3	20900000	20999999	53.83			chrFt3	20900000	20999999	10.96			chrFt3	20900000	20999999	28.13
chrFt3	21000000	21099999	85.27			chrFt3	21000000	21099999	51.02			chrFt3	21000000	21099999	14.03			chrFt3	21000000	21099999	30.74
chrFt3	21100000	21199999	86.34			chrFt3	21100000	21199999	49.74			chrFt3	21100000	21199999	16.5			chrFt3	21100000	21199999	32.25
chrFt3	21200000	21299999	86.32			chrFt3	21200000	21299999	44.99			chrFt3	21200000	21299999	11.98			chrFt3	21200000	21299999	27.42
chrFt3	21300000	21399999	88.16			chrFt3	21300000	21399999	46.7			chrFt3	21300000	21399999	13.07			chrFt3	21300000	21399999	28.02
chrFt3	21400000	21499999	82.29			chrFt3	21400000	21499999	36.35			chrFt3	21400000	21499999	11.5			chrFt3	21400000	21499999	25.38
chrFt3	21500000	21599999	84.13			chrFt3	21500000	21599999	51.2			chrFt3	21500000	21599999	10.43			chrFt3	21500000	21599999	24.73
chrFt3	21600000	21699999	85.81			chrFt3	21600000	21699999	44.97			chrFt3	21600000	21699999	9.21			chrFt3	21600000	21699999	22.58
chrFt3	21700000	21799999	80.31			chrFt3	21700000	21799999	48.63			chrFt3	21700000	21799999	12.57			chrFt3	21700000	21799999	26.77
chrFt3	21800000	21899999	12.61			chrFt3	21800000	21899999	6.88			chrFt3	21800000	21899999	1.71			chrFt3	21800000	21899999	4.38
chrFt3	21900000	21999999	86.49			chrFt3	21900000	21999999	44.88			chrFt3	21900000	21999999	11.43			chrFt3	21900000	21999999	27.65
chrFt3	22000000	22099999	83.04			chrFt3	22000000	22099999	39.8			chrFt3	22000000	22099999	11.91			chrFt3	22000000	22099999	25.63
chrFt3	22100000	22199999	87.98			chrFt3	22100000	22199999	34.84			chrFt3	22100000	22199999	9.38			chrFt3	22100000	22199999	23.77
chrFt3	22200000	22299999	92.87			chrFt3	22200000	22299999	44.15			chrFt3	22200000	22299999	10.24			chrFt3	22200000	22299999	26.62
chrFt3	22300000	22399999	79.6			chrFt3	22300000	22399999	50.76			chrFt3	22300000	22399999	11.85			chrFt3	22300000	22399999	27.55
chrFt3	22400000	22499999	87.12			chrFt3	22400000	22499999	53.8			chrFt3	22400000	22499999	10.54			chrFt3	22400000	22499999	27.76
chrFt3	22500000	22599999	84.6			chrFt3	22500000	22599999	56.75			chrFt3	22500000	22599999	13.71			chrFt3	22500000	22599999	29.42
chrFt3	22600000	22699999	84.3			chrFt3	22600000	22699999	50.8			chrFt3	22600000	22699999	10.65			chrFt3	22600000	22699999	26.6
chrFt3	22700000	22799999	90.92			chrFt3	22700000	22799999	56.3			chrFt3	22700000	22799999	10.78			chrFt3	22700000	22799999	28.27
chrFt3	22800000	22899999	87.63			chrFt3	22800000	22899999	59.65			chrFt3	22800000	22899999	16.42			chrFt3	22800000	22899999	33.35
chrFt3	22900000	22999999	84.45			chrFt3	22900000	22999999	45.3			chrFt3	22900000	22999999	10.19			chrFt3	22900000	22999999	26.16
chrFt3	23000000	23099999	89.17			chrFt3	23000000	23099999	57.31			chrFt3	23000000	23099999	11.84			chrFt3	23000000	23099999	30
chrFt3	23100000	23199999	83.9			chrFt3	23100000	23199999	51.85			chrFt3	23100000	23199999	12.49			chrFt3	23100000	23199999	29.72
chrFt3	23200000	23299999	82.58			chrFt3	23200000	23299999	54.28			chrFt3	23200000	23299999	13.86			chrFt3	23200000	23299999	28.69
chrFt3	23300000	23399999	87.36			chrFt3	23300000	23399999	55.08			chrFt3	23300000	23399999	11.36			chrFt3	23300000	23399999	29.36
chrFt3	23400000	23499999	81.52			chrFt3	23400000	23499999	48.23			chrFt3	23400000	23499999	13.77			chrFt3	23400000	23499999	28.92
chrFt3	23500000	23599999	87.05			chrFt3	23500000	23599999	55.45			chrFt3	23500000	23599999	12.68			chrFt3	23500000	23599999	30.67
chrFt3	23600000	23699999	89.2			chrFt3	23600000	23699999	61.66			chrFt3	23600000	23699999	15.21			chrFt3	23600000	23699999	32.62
chrFt3	23700000	23799999	86.04			chrFt3	23700000	23799999	49.89			chrFt3	23700000	23799999	11.7			chrFt3	23700000	23799999	26.67
chrFt3	23800000	23899999	88.61			chrFt3	23800000	23899999	45.28			chrFt3	23800000	23899999	11.35			chrFt3	23800000	23899999	26.27
chrFt3	23900000	23999999	83.32			chrFt3	23900000	23999999	53.49			chrFt3	23900000	23999999	11.16			chrFt3	23900000	23999999	27.11
chrFt3	24000000	24099999	92.41			chrFt3	24000000	24099999	58.77			chrFt3	24000000	24099999	12.62			chrFt3	24000000	24099999	30.46
chrFt3	24100000	24199999	81.83			chrFt3	24100000	24199999	50.1			chrFt3	24100000	24199999	13.41			chrFt3	24100000	24199999	28.15
chrFt3	24200000	24299999	83.11			chrFt3	24200000	24299999	49.89			chrFt3	24200000	24299999	9.76			chrFt3	24200000	24299999	25.69
chrFt3	24300000	24399999	89.57			chrFt3	24300000	24399999	56.17			chrFt3	24300000	24399999	11.56			chrFt3	24300000	24399999	29.22
chrFt3	24400000	24499999	79.79			chrFt3	24400000	24499999	41.99			chrFt3	24400000	24499999	12.05			chrFt3	24400000	24499999	24.16
chrFt3	24500000	24599999	85.83			chrFt3	24500000	24599999	47.54			chrFt3	24500000	24599999	11.76			chrFt3	24500000	24599999	26.29
chrFt3	24600000	24699999	89.89			chrFt3	24600000	24699999	56.04			chrFt3	24600000	24699999	12.28			chrFt3	24600000	24699999	29.79
chrFt3	24700000	24799999	82.77			chrFt3	24700000	24799999	49.02			chrFt3	24700000	24799999	14.67			chrFt3	24700000	24799999	27.84
chrFt3	24800000	24899999	81.6			chrFt3	24800000	24899999	38.92			chrFt3	24800000	24899999	12.2			chrFt3	24800000	24899999	24.23
chrFt3	24900000	24999999	90.19			chrFt3	24900000	24999999	50.5			chrFt3	24900000	24999999	11.83			chrFt3	24900000	24999999	29.95
chrFt3	25000000	25099999	84.61			chrFt3	25000000	25099999	47.37			chrFt3	25000000	25099999	11.27			chrFt3	25000000	25099999	27.82
chrFt3	25100000	25199999	92.92			chrFt3	25100000	25199999	51.74			chrFt3	25100000	25199999	9.94			chrFt3	25100000	25199999	30.75
chrFt3	25200000	25299999	89.08			chrFt3	25200000	25299999	44.85			chrFt3	25200000	25299999	13.01			chrFt3	25200000	25299999	29.57
chrFt3	25300000	25399999	83.69			chrFt3	25300000	25399999	56.18			chrFt3	25300000	25399999	10.32			chrFt3	25300000	25399999	26.56
chrFt3	25400000	25499999	80.81			chrFt3	25400000	25499999	54.71			chrFt3	25400000	25499999	12.83			chrFt3	25400000	25499999	28.26
chrFt3	25500000	25599999	83.47			chrFt3	25500000	25599999	45			chrFt3	25500000	25599999	11.75			chrFt3	25500000	25599999	25.16
chrFt3	25600000	25699999	89.86			chrFt3	25600000	25699999	50.74			chrFt3	25600000	25699999	10.24			chrFt3	25600000	25699999	27.44
chrFt3	25700000	25799999	86.35			chrFt3	25700000	25799999	41.67			chrFt3	25700000	25799999	10.23			chrFt3	25700000	25799999	25.83
chrFt3	25800000	25899999	86.28			chrFt3	25800000	25899999	48.74			chrFt3	25800000	25899999	10.78			chrFt3	25800000	25899999	25.09
chrFt3	25900000	25999999	86.77			chrFt3	25900000	25999999	46.64			chrFt3	25900000	25999999	10.07			chrFt3	25900000	25999999	25.08
chrFt3	26000000	26099999	91.83			chrFt3	26000000	26099999	54.8			chrFt3	26000000	26099999	11.59			chrFt3	26000000	26099999	29.94
chrFt3	26100000	26199999	89.68			chrFt3	26100000	26199999	47.13			chrFt3	26100000	26199999	11.22			chrFt3	26100000	26199999	26.33
chrFt3	26200000	26299999	83.57			chrFt3	26200000	26299999	51.76			chrFt3	26200000	26299999	12.18			chrFt3	26200000	26299999	27.3
chrFt3	26300000	26399999	70.67			chrFt3	26300000	26399999	36.7			chrFt3	26300000	26399999	7.12			chrFt3	26300000	26399999	19.81
chrFt3	26400000	26499999	87.05			chrFt3	26400000	26499999	50.12			chrFt3	26400000	26499999	12.81			chrFt3	26400000	26499999	28.96
chrFt3	26500000	26599999	88.78			chrFt3	26500000	26599999	57.39			chrFt3	26500000	26599999	10.43			chrFt3	26500000	26599999	26.79
chrFt3	26600000	26699999	82.68			chrFt3	26600000	26699999	41.23			chrFt3	26600000	26699999	10.66			chrFt3	26600000	26699999	24.68
chrFt3	26700000	26799999	82.48			chrFt3	26700000	26799999	40.2			chrFt3	26700000	26799999	8.73			chrFt3	26700000	26799999	21.54
chrFt3	26800000	26899999	86.53			chrFt3	26800000	26899999	31.09			chrFt3	26800000	26899999	9.71			chrFt3	26800000	26899999	23.35
chrFt3	26900000	26999999	85.97			chrFt3	26900000	26999999	50.04			chrFt3	26900000	26999999	10.49			chrFt3	26900000	26999999	26.35
chrFt3	27000000	27099999	81.88			chrFt3	27000000	27099999	33.69			chrFt3	27000000	27099999	9.54			chrFt3	27000000	27099999	23.63
chrFt3	27100000	27199999	88.02			chrFt3	27100000	27199999	61.5			chrFt3	27100000	27199999	10.09			chrFt3	27100000	27199999	26.71
chrFt3	27200000	27299999	87.87			chrFt3	27200000	27299999	41.42			chrFt3	27200000	27299999	10.34			chrFt3	27200000	27299999	24.29
chrFt3	27300000	27399999	86.74			chrFt3	27300000	27399999	43.72			chrFt3	27300000	27399999	10.22			chrFt3	27300000	27399999	26.58
chrFt3	27400000	27499999	82.33			chrFt3	27400000	27499999	37.75			chrFt3	27400000	27499999	10.02			chrFt3	27400000	27499999	23.82
chrFt3	27500000	27599999	87.43			chrFt3	27500000	27599999	43.81			chrFt3	27500000	27599999	10.64			chrFt3	27500000	27599999	26.2
chrFt3	27600000	27699999	87.73			chrFt3	27600000	27699999	44.06			chrFt3	27600000	27699999	11.17			chrFt3	27600000	27699999	27
chrFt3	27700000	27799999	83.2			chrFt3	27700000	27799999	42.13			chrFt3	27700000	27799999	12.27			chrFt3	27700000	27799999	26.26
chrFt3	27800000	27899999	83.99			chrFt3	27800000	27899999	35.72			chrFt3	27800000	27899999	10.12			chrFt3	27800000	27899999	23.02
chrFt3	27900000	27999999	84.85			chrFt3	27900000	27999999	45.25			chrFt3	27900000	27999999	11.2			chrFt3	27900000	27999999	26.55
chrFt3	28000000	28099999	81.75			chrFt3	28000000	28099999	45.65			chrFt3	28000000	28099999	10.89			chrFt3	28000000	28099999	26.5
chrFt3	28100000	28199999	90.42			chrFt3	28100000	28199999	54.94			chrFt3	28100000	28199999	11.01			chrFt3	28100000	28199999	30.86
chrFt3	28200000	28299999	89.05			chrFt3	28200000	28299999	46.08			chrFt3	28200000	28299999	9.41			chrFt3	28200000	28299999	25.04
chrFt3	28300000	28399999	92.37			chrFt3	28300000	28399999	59.1			chrFt3	28300000	28399999	11.53			chrFt3	28300000	28399999	30.25
chrFt3	28400000	28499999	88.1			chrFt3	28400000	28499999	49.15			chrFt3	28400000	28499999	12.72			chrFt3	28400000	28499999	27.59
chrFt3	28500000	28599999	87.07			chrFt3	28500000	28599999	46.53			chrFt3	28500000	28599999	11.38			chrFt3	28500000	28599999	27.77
chrFt3	28600000	28699999	86.66			chrFt3	28600000	28699999	54.04			chrFt3	28600000	28699999	12.37			chrFt3	28600000	28699999	29.13
chrFt3	28700000	28799999	92.17			chrFt3	28700000	28799999	54.92			chrFt3	28700000	28799999	11.42			chrFt3	28700000	28799999	29.8
chrFt3	28800000	28899999	90.59			chrFt3	28800000	28899999	55.59			chrFt3	28800000	28899999	11.41			chrFt3	28800000	28899999	29.45
chrFt3	28900000	28999999	87.05			chrFt3	28900000	28999999	52.82			chrFt3	28900000	28999999	12.77			chrFt3	28900000	28999999	28.53
chrFt3	29000000	29099999	79.27			chrFt3	29000000	29099999	45.47			chrFt3	29000000	29099999	12.33			chrFt3	29000000	29099999	25.88
chrFt3	29100000	29199999	90.76			chrFt3	29100000	29199999	47.83			chrFt3	29100000	29199999	12.01			chrFt3	29100000	29199999	26.93
chrFt3	29200000	29299999	88.21			chrFt3	29200000	29299999	40.11			chrFt3	29200000	29299999	10.79			chrFt3	29200000	29299999	25.92
chrFt3	29300000	29399999	91.64			chrFt3	29300000	29399999	57.12			chrFt3	29300000	29399999	12.4			chrFt3	29300000	29399999	30.53
chrFt3	29400000	29499999	88.3			chrFt3	29400000	29499999	53.69			chrFt3	29400000	29499999	11.99			chrFt3	29400000	29499999	29.91
chrFt3	29500000	29599999	95.33			chrFt3	29500000	29599999	56.97			chrFt3	29500000	29599999	9.43			chrFt3	29500000	29599999	31.56
chrFt3	29600000	29699999	88.95			chrFt3	29600000	29699999	49.72			chrFt3	29600000	29699999	9.93			chrFt3	29600000	29699999	27.54
chrFt3	29700000	29799999	88.9			chrFt3	29700000	29799999	55.38			chrFt3	29700000	29799999	9.6			chrFt3	29700000	29799999	26.66
chrFt3	29800000	29899999	86.74			chrFt3	29800000	29899999	47.14			chrFt3	29800000	29899999	11.01			chrFt3	29800000	29899999	26.14
chrFt3	29900000	29999999	90.85			chrFt3	29900000	29999999	52.38			chrFt3	29900000	29999999	11.81			chrFt3	29900000	29999999	27.93
chrFt3	30000000	30099999	87.36			chrFt3	30000000	30099999	42.34			chrFt3	30000000	30099999	9.81			chrFt3	30000000	30099999	24.57
chrFt3	30100000	30199999	87.94			chrFt3	30100000	30199999	54.01			chrFt3	30100000	30199999	13.17			chrFt3	30100000	30199999	30.93
chrFt3	30200000	30299999	91.34			chrFt3	30200000	30299999	59.1			chrFt3	30200000	30299999	10.2			chrFt3	30200000	30299999	29.09
chrFt3	30300000	30399999	88.39			chrFt3	30300000	30399999	49.92			chrFt3	30300000	30399999	12.38			chrFt3	30300000	30399999	29.48
chrFt3	30400000	30499999	87.9			chrFt3	30400000	30499999	39.44			chrFt3	30400000	30499999	13.8			chrFt3	30400000	30499999	27.79
chrFt3	30500000	30599999	85.88			chrFt3	30500000	30599999	42.14			chrFt3	30500000	30599999	11.55			chrFt3	30500000	30599999	25.57
chrFt3	30600000	30699999	93.04			chrFt3	30600000	30699999	62.74			chrFt3	30600000	30699999	10.88			chrFt3	30600000	30699999	29.6
chrFt3	30700000	30799999	88.77			chrFt3	30700000	30799999	46.82			chrFt3	30700000	30799999	13.48			chrFt3	30700000	30799999	29.98
chrFt3	30800000	30899999	86.75			chrFt3	30800000	30899999	53.13			chrFt3	30800000	30899999	11.58			chrFt3	30800000	30899999	27.09
chrFt3	30900000	30999999	89.71			chrFt3	30900000	30999999	54.09			chrFt3	30900000	30999999	10.49			chrFt3	30900000	30999999	28.33
chrFt3	31000000	31099999	92.07			chrFt3	31000000	31099999	48.95			chrFt3	31000000	31099999	7.81			chrFt3	31000000	31099999	24.92
chrFt3	31100000	31199999	90.11			chrFt3	31100000	31199999	36.31			chrFt3	31100000	31199999	10.58			chrFt3	31100000	31199999	26.3
chrFt3	31200000	31299999	90.44			chrFt3	31200000	31299999	44.09			chrFt3	31200000	31299999	10.77			chrFt3	31200000	31299999	27.79
chrFt3	31300000	31399999	84.44			chrFt3	31300000	31399999	41.35			chrFt3	31300000	31399999	9.11			chrFt3	31300000	31399999	23.21
chrFt3	31400000	31499999	78.19			chrFt3	31400000	31499999	39.94			chrFt3	31400000	31499999	7.58			chrFt3	31400000	31499999	22.1
chrFt3	31500000	31599999	91.06			chrFt3	31500000	31599999	52.73			chrFt3	31500000	31599999	10.23			chrFt3	31500000	31599999	29.21
chrFt3	31600000	31699999	84.17			chrFt3	31600000	31699999	41.66			chrFt3	31600000	31699999	9.18			chrFt3	31600000	31699999	22.17
chrFt3	31700000	31799999	93.79			chrFt3	31700000	31799999	50.37			chrFt3	31700000	31799999	10.68			chrFt3	31700000	31799999	30.88
chrFt3	31800000	31899999	88.11			chrFt3	31800000	31899999	49.15			chrFt3	31800000	31899999	12.97			chrFt3	31800000	31899999	28.95
chrFt3	31900000	31999999	89.98			chrFt3	31900000	31999999	37.42			chrFt3	31900000	31999999	9.46			chrFt3	31900000	31999999	23.76
chrFt3	32000000	32099999	89.83			chrFt3	32000000	32099999	53.07			chrFt3	32000000	32099999	11.64			chrFt3	32000000	32099999	30.79
chrFt3	32100000	32199999	88.13			chrFt3	32100000	32199999	55.12			chrFt3	32100000	32199999	13.74			chrFt3	32100000	32199999	31.15
chrFt3	32200000	32299999	88.37			chrFt3	32200000	32299999	56.19			chrFt3	32200000	32299999	12.11			chrFt3	32200000	32299999	29.33
chrFt3	32300000	32399999	86.27			chrFt3	32300000	32399999	50.59			chrFt3	32300000	32399999	9.76			chrFt3	32300000	32399999	25.21
chrFt3	32400000	32499999	91			chrFt3	32400000	32499999	60.49			chrFt3	32400000	32499999	11.83			chrFt3	32400000	32499999	30.43
chrFt3	32500000	32599999	90.03			chrFt3	32500000	32599999	51.66			chrFt3	32500000	32599999	10.36			chrFt3	32500000	32599999	28
chrFt3	32600000	32699999	89.59			chrFt3	32600000	32699999	56.96			chrFt3	32600000	32699999	12.23			chrFt3	32600000	32699999	30.67
chrFt3	32700000	32799999	92.81			chrFt3	32700000	32799999	56.63			chrFt3	32700000	32799999	10.11			chrFt3	32700000	32799999	31.51
chrFt3	32800000	32899999	93.25			chrFt3	32800000	32899999	57.98			chrFt3	32800000	32899999	10.06			chrFt3	32800000	32899999	28.33
chrFt3	32900000	32999999	92.17			chrFt3	32900000	32999999	60.86			chrFt3	32900000	32999999	7.82			chrFt3	32900000	32999999	25.17
chrFt3	33000000	33099999	91.44			chrFt3	33000000	33099999	50.28			chrFt3	33000000	33099999	9.32			chrFt3	33000000	33099999	27.63
chrFt3	33100000	33199999	87.41			chrFt3	33100000	33199999	47.39			chrFt3	33100000	33199999	10.1			chrFt3	33100000	33199999	26.66
chrFt3	33200000	33299999	86.12			chrFt3	33200000	33299999	47.54			chrFt3	33200000	33299999	10.69			chrFt3	33200000	33299999	25.12
chrFt3	33300000	33399999	91.15			chrFt3	33300000	33399999	47.33			chrFt3	33300000	33399999	9.42			chrFt3	33300000	33399999	25.54
chrFt3	33400000	33499999	88.35			chrFt3	33400000	33499999	45.35			chrFt3	33400000	33499999	10.73			chrFt3	33400000	33499999	27.12
chrFt3	33500000	33599999	93.91			chrFt3	33500000	33599999	54.9			chrFt3	33500000	33599999	8.77			chrFt3	33500000	33599999	26.25
chrFt3	33600000	33699999	92.04			chrFt3	33600000	33699999	55.33			chrFt3	33600000	33699999	9.7			chrFt3	33600000	33699999	27.03
chrFt3	33700000	33799999	86.27			chrFt3	33700000	33799999	36.59			chrFt3	33700000	33799999	11.23			chrFt3	33700000	33799999	24.41
chrFt3	33800000	33899999	92.7			chrFt3	33800000	33899999	49.19			chrFt3	33800000	33899999	8.68			chrFt3	33800000	33899999	26.58
chrFt3	33900000	33999999	91.46			chrFt3	33900000	33999999	50.77			chrFt3	33900000	33999999	9.66			chrFt3	33900000	33999999	27.33
chrFt3	34000000	34099999	92.86			chrFt3	34000000	34099999	53.69			chrFt3	34000000	34099999	9.85			chrFt3	34000000	34099999	28.2
chrFt3	34100000	34199999	90.37			chrFt3	34100000	34199999	48.99			chrFt3	34100000	34199999	10.18			chrFt3	34100000	34199999	27.92
chrFt3	34200000	34299999	94.21			chrFt3	34200000	34299999	53.97			chrFt3	34200000	34299999	9.51			chrFt3	34200000	34299999	25.91
chrFt3	34300000	34399999	90.42			chrFt3	34300000	34399999	41.18			chrFt3	34300000	34399999	10.48			chrFt3	34300000	34399999	27.2
chrFt3	34400000	34499999	90.13			chrFt3	34400000	34499999	52.66			chrFt3	34400000	34499999	11.14			chrFt3	34400000	34499999	32.13
chrFt3	34500000	34599999	93.46			chrFt3	34500000	34599999	50.17			chrFt3	34500000	34599999	7.53			chrFt3	34500000	34599999	23.67
chrFt3	34600000	34699999	92.32			chrFt3	34600000	34699999	54.19			chrFt3	34600000	34699999	10.78			chrFt3	34600000	34699999	31.26
chrFt3	34700000	34799999	93.12			chrFt3	34700000	34799999	55.02			chrFt3	34700000	34799999	10.68			chrFt3	34700000	34799999	31.92
chrFt3	34800000	34899999	94.84			chrFt3	34800000	34899999	50.61			chrFt3	34800000	34899999	8.89			chrFt3	34800000	34899999	30.47
chrFt3	34900000	34999999	92.82			chrFt3	34900000	34999999	58.84			chrFt3	34900000	34999999	11.35			chrFt3	34900000	34999999	32.67
chrFt3	35000000	35099999	93.84			chrFt3	35000000	35099999	50.3			chrFt3	35000000	35099999	13.23			chrFt3	35000000	35099999	32.68
chrFt3	35100000	35199999	96.05			chrFt3	35100000	35199999	33.11			chrFt3	35100000	35199999	9.84			chrFt3	35100000	35199999	33.05
chrFt3	35200000	35299999	93.42			chrFt3	35200000	35299999	48.22			chrFt3	35200000	35299999	11.27			chrFt3	35200000	35299999	35.94
chrFt3	35300000	35399999	93.93			chrFt3	35300000	35399999	44.6			chrFt3	35300000	35399999	10.66			chrFt3	35300000	35399999	30.26
chrFt3	35400000	35499999	92.83			chrFt3	35400000	35499999	47.18			chrFt3	35400000	35499999	11.46			chrFt3	35400000	35499999	33.96
chrFt3	35500000	35599999	80.97			chrFt3	35500000	35599999	42.33			chrFt3	35500000	35599999	10.1			chrFt3	35500000	35599999	25.41
chrFt3	35600000	35699999	94.37			chrFt3	35600000	35699999	35.86			chrFt3	35600000	35699999	8.62			chrFt3	35600000	35699999	27.74
chrFt3	35700000	35799999	93.02			chrFt3	35700000	35799999	44.11			chrFt3	35700000	35799999	14.5			chrFt3	35700000	35799999	32.05
chrFt3	35800000	35899999	94.97			chrFt3	35800000	35899999	33.62			chrFt3	35800000	35899999	7.48			chrFt3	35800000	35899999	24.3
chrFt3	35900000	35999999	95.24			chrFt3	35900000	35999999	37.44			chrFt3	35900000	35999999	9.21			chrFt3	35900000	35999999	25.83
chrFt3	36000000	36099999	90.59			chrFt3	36000000	36099999	39.67			chrFt3	36000000	36099999	7.6			chrFt3	36000000	36099999	24.56
chrFt3	36100000	36199999	90.52			chrFt3	36100000	36199999	46.39			chrFt3	36100000	36199999	9.11			chrFt3	36100000	36199999	27.05
chrFt3	36200000	36299999	94.34			chrFt3	36200000	36299999	60.58			chrFt3	36200000	36299999	15.04			chrFt3	36200000	36299999	35.13
chrFt3	36300000	36399999	92.52			chrFt3	36300000	36399999	41.45			chrFt3	36300000	36399999	8.68			chrFt3	36300000	36399999	26.49
chrFt3	36400000	36499999	90.42			chrFt3	36400000	36499999	54.07			chrFt3	36400000	36499999	13.1			chrFt3	36400000	36499999	30.29
chrFt3	36500000	36599999	93.75			chrFt3	36500000	36599999	51.65			chrFt3	36500000	36599999	10.58			chrFt3	36500000	36599999	30.53
chrFt3	36600000	36699999	92.7			chrFt3	36600000	36699999	42.3			chrFt3	36600000	36699999	7.63			chrFt3	36600000	36699999	27.38
chrFt3	36700000	36799999	95.07			chrFt3	36700000	36799999	44.97			chrFt3	36700000	36799999	9.47			chrFt3	36700000	36799999	30.86
chrFt3	36800000	36899999	88.74			chrFt3	36800000	36899999	54.39			chrFt3	36800000	36899999	9.9			chrFt3	36800000	36899999	31.02
chrFt3	36900000	36999999	91.61			chrFt3	36900000	36999999	54.25			chrFt3	36900000	36999999	10.77			chrFt3	36900000	36999999	31.24
chrFt3	37000000	37099999	95.2			chrFt3	37000000	37099999	58.08			chrFt3	37000000	37099999	12.29			chrFt3	37000000	37099999	35.08
chrFt3	37100000	37199999	90.88			chrFt3	37100000	37199999	50.6			chrFt3	37100000	37199999	10.44			chrFt3	37100000	37199999	34.38
chrFt3	37200000	37299999	94.98			chrFt3	37200000	37299999	46.43			chrFt3	37200000	37299999	8.3			chrFt3	37200000	37299999	28.13
chrFt3	37300000	37399999	91.71			chrFt3	37300000	37399999	59.98			chrFt3	37300000	37399999	14.91			chrFt3	37300000	37399999	32.99
chrFt3	37400000	37499999	89.42			chrFt3	37400000	37499999	48.88			chrFt3	37400000	37499999	10.3			chrFt3	37400000	37499999	26.65
chrFt3	37500000	37599999	93.65			chrFt3	37500000	37599999	46.92			chrFt3	37500000	37599999	8.72			chrFt3	37500000	37599999	27.72
chrFt3	37600000	37699999	84.24			chrFt3	37600000	37699999	40.02			chrFt3	37600000	37699999	10.66			chrFt3	37600000	37699999	24.07
chrFt3	37700000	37799999	89.22			chrFt3	37700000	37799999	58.19			chrFt3	37700000	37799999	14.8			chrFt3	37700000	37799999	33.52
chrFt3	37800000	37899999	87.59			chrFt3	37800000	37899999	46.62			chrFt3	37800000	37899999	11.92			chrFt3	37800000	37899999	27.28
chrFt3	37900000	37999999	90.16			chrFt3	37900000	37999999	46.8			chrFt3	37900000	37999999	10.75			chrFt3	37900000	37999999	28.97
chrFt3	38000000	38099999	93.87			chrFt3	38000000	38099999	59.28			chrFt3	38000000	38099999	11.9			chrFt3	38000000	38099999	31.21
chrFt3	38100000	38199999	88.46			chrFt3	38100000	38199999	55.54			chrFt3	38100000	38199999	10.47			chrFt3	38100000	38199999	27.5
chrFt3	38200000	38299999	89.2			chrFt3	38200000	38299999	52.44			chrFt3	38200000	38299999	11.38			chrFt3	38200000	38299999	29.38
chrFt3	38300000	38399999	86.61			chrFt3	38300000	38399999	49.49			chrFt3	38300000	38399999	13.24			chrFt3	38300000	38399999	29.09
chrFt3	38400000	38499999	94.66			chrFt3	38400000	38499999	64.89			chrFt3	38400000	38499999	15.92			chrFt3	38400000	38499999	35.64
chrFt3	38500000	38599999	89.26			chrFt3	38500000	38599999	56.42			chrFt3	38500000	38599999	11.42			chrFt3	38500000	38599999	29.43
chrFt3	38600000	38699999	87.54			chrFt3	38600000	38699999	52.68			chrFt3	38600000	38699999	9.45			chrFt3	38600000	38699999	27.41
chrFt3	38700000	38799999	86.91			chrFt3	38700000	38799999	47.63			chrFt3	38700000	38799999	11.37			chrFt3	38700000	38799999	27.53
chrFt3	38800000	38899999	87.59			chrFt3	38800000	38899999	51.27			chrFt3	38800000	38899999	11.29			chrFt3	38800000	38899999	28.15
chrFt3	38900000	38999999	90.07			chrFt3	38900000	38999999	56.32			chrFt3	38900000	38999999	13.7			chrFt3	38900000	38999999	30.67
chrFt3	39000000	39099999	87.98			chrFt3	39000000	39099999	47.33			chrFt3	39000000	39099999	10.9			chrFt3	39000000	39099999	27.86
chrFt3	39100000	39199999	81.87			chrFt3	39100000	39199999	34.33			chrFt3	39100000	39199999	11.57			chrFt3	39100000	39199999	24.47
chrFt3	39200000	39299999	90.31			chrFt3	39200000	39299999	54.19			chrFt3	39200000	39299999	9.31			chrFt3	39200000	39299999	26.25
chrFt3	39300000	39399999	87.45			chrFt3	39300000	39399999	50.09			chrFt3	39300000	39399999	8.94			chrFt3	39300000	39399999	25.01
chrFt3	39400000	39499999	89.57			chrFt3	39400000	39499999	51.9			chrFt3	39400000	39499999	11.41			chrFt3	39400000	39499999	28.56
chrFt3	39500000	39599999	84.6			chrFt3	39500000	39599999	51.65			chrFt3	39500000	39599999	11.47			chrFt3	39500000	39599999	26.8
chrFt3	39600000	39699999	89.74			chrFt3	39600000	39699999	54.65			chrFt3	39600000	39699999	11.2			chrFt3	39600000	39699999	31.11
chrFt3	39700000	39799999	90.52			chrFt3	39700000	39799999	59.34			chrFt3	39700000	39799999	12.54			chrFt3	39700000	39799999	31.4
chrFt3	39800000	39899999	90.66			chrFt3	39800000	39899999	54.7			chrFt3	39800000	39899999	9.09			chrFt3	39800000	39899999	26.71
chrFt3	39900000	39999999	88.66			chrFt3	39900000	39999999	53.28			chrFt3	39900000	39999999	11.91			chrFt3	39900000	39999999	31.2
chrFt3	40000000	40099999	93.05			chrFt3	40000000	40099999	55.78			chrFt3	40000000	40099999	11.78			chrFt3	40000000	40099999	31.84
chrFt3	40100000	40199999	91.93			chrFt3	40100000	40199999	47.24			chrFt3	40100000	40199999	9.75			chrFt3	40100000	40199999	28.32
chrFt3	40200000	40299999	92.38			chrFt3	40200000	40299999	51.45			chrFt3	40200000	40299999	10.13			chrFt3	40200000	40299999	29.96
chrFt3	40300000	40399999	87.53			chrFt3	40300000	40399999	44.51			chrFt3	40300000	40399999	12.22			chrFt3	40300000	40399999	29.08
chrFt3	40400000	40499999	88.12			chrFt3	40400000	40499999	43.58			chrFt3	40400000	40499999	11.48			chrFt3	40400000	40499999	27.24
chrFt3	40500000	40599999	88.71			chrFt3	40500000	40599999	40.58			chrFt3	40500000	40599999	10.39			chrFt3	40500000	40599999	24.41
chrFt3	40600000	40699999	86.23			chrFt3	40600000	40699999	43.95			chrFt3	40600000	40699999	10.33			chrFt3	40600000	40699999	26.14
chrFt3	40700000	40799999	84.39			chrFt3	40700000	40799999	45.78			chrFt3	40700000	40799999	11.89			chrFt3	40700000	40799999	25.76
chrFt3	40800000	40899999	88.34			chrFt3	40800000	40899999	39.91			chrFt3	40800000	40899999	8.68			chrFt3	40800000	40899999	24.21
chrFt3	40900000	40999999	86.19			chrFt3	40900000	40999999	45.92			chrFt3	40900000	40999999	12.88			chrFt3	40900000	40999999	28.35
chrFt3	41000000	41099999	85.35			chrFt3	41000000	41099999	48.79			chrFt3	41000000	41099999	11.44			chrFt3	41000000	41099999	28.35
chrFt3	41100000	41199999	89.78			chrFt3	41100000	41199999	55.03			chrFt3	41100000	41199999	10.94			chrFt3	41100000	41199999	28.6
chrFt3	41200000	41299999	84.17			chrFt3	41200000	41299999	51.84			chrFt3	41200000	41299999	10.36			chrFt3	41200000	41299999	25.85
chrFt3	41300000	41399999	80.74			chrFt3	41300000	41399999	39.13			chrFt3	41300000	41399999	11.28			chrFt3	41300000	41399999	24.63
chrFt3	41400000	41499999	87.96			chrFt3	41400000	41499999	46.56			chrFt3	41400000	41499999	11.35			chrFt3	41400000	41499999	26.23
chrFt3	41500000	41599999	82.14			chrFt3	41500000	41599999	47.96			chrFt3	41500000	41599999	12.15			chrFt3	41500000	41599999	26.29
chrFt3	41600000	41699999	87.14			chrFt3	41600000	41699999	50.84			chrFt3	41600000	41699999	11.61			chrFt3	41600000	41699999	26.59
chrFt3	41700000	41799999	81.36			chrFt3	41700000	41799999	35.47			chrFt3	41700000	41799999	12.99			chrFt3	41700000	41799999	25.22
chrFt3	41800000	41899999	86.02			chrFt3	41800000	41899999	41.05			chrFt3	41800000	41899999	12.15			chrFt3	41800000	41899999	24.77
chrFt3	41900000	41999999	87.45			chrFt3	41900000	41999999	50.62			chrFt3	41900000	41999999	11.17			chrFt3	41900000	41999999	26.58
chrFt3	42000000	42099999	86.17			chrFt3	42000000	42099999	53.32			chrFt3	42000000	42099999	12.55			chrFt3	42000000	42099999	28.4
chrFt3	42100000	42199999	89.82			chrFt3	42100000	42199999	53.96			chrFt3	42100000	42199999	12.55			chrFt3	42100000	42199999	30.5
chrFt3	42200000	42299999	88.74			chrFt3	42200000	42299999	53.01			chrFt3	42200000	42299999	13.58			chrFt3	42200000	42299999	30.54
chrFt3	42300000	42399999	88.53			chrFt3	42300000	42399999	50.14			chrFt3	42300000	42399999	12.42			chrFt3	42300000	42399999	28.78
chrFt3	42400000	42499999	88.97			chrFt3	42400000	42499999	46.99			chrFt3	42400000	42499999	9.73			chrFt3	42400000	42499999	28.17
chrFt3	42500000	42599999	94.16			chrFt3	42500000	42599999	50.99			chrFt3	42500000	42599999	8.81			chrFt3	42500000	42599999	30.53
chrFt3	42600000	42699999	88.01			chrFt3	42600000	42699999	44.73			chrFt3	42600000	42699999	13.17			chrFt3	42600000	42699999	29.51
chrFt3	42700000	42799999	82.25			chrFt3	42700000	42799999	31.12			chrFt3	42700000	42799999	11.12			chrFt3	42700000	42799999	24.65
chrFt3	42800000	42899999	80.54			chrFt3	42800000	42899999	32.43			chrFt3	42800000	42899999	11.5			chrFt3	42800000	42899999	23.43
chrFt3	42900000	42999999	84			chrFt3	42900000	42999999	55.72			chrFt3	42900000	42999999	12.17			chrFt3	42900000	42999999	27.29
chrFt3	43000000	43099999	75.78			chrFt3	43000000	43099999	46.38			chrFt3	43000000	43099999	10.19			chrFt3	43000000	43099999	25.04
chrFt3	43100000	43199999	86.72			chrFt3	43100000	43199999	51.83			chrFt3	43100000	43199999	11.6			chrFt3	43100000	43199999	28.73
chrFt3	43200000	43299999	87.36			chrFt3	43200000	43299999	50.76			chrFt3	43200000	43299999	10.83			chrFt3	43200000	43299999	27.16
chrFt3	43300000	43399999	84.18			chrFt3	43300000	43399999	45.58			chrFt3	43300000	43399999	11.03			chrFt3	43300000	43399999	25.3
chrFt3	43400000	43499999	89.12			chrFt3	43400000	43499999	54.91			chrFt3	43400000	43499999	13.28			chrFt3	43400000	43499999	30.41
chrFt3	43500000	43599999	81.98			chrFt3	43500000	43599999	34.39			chrFt3	43500000	43599999	11.3			chrFt3	43500000	43599999	23.6
chrFt3	43600000	43699999	91.4			chrFt3	43600000	43699999	50.27			chrFt3	43600000	43699999	11.29			chrFt3	43600000	43699999	29.55
chrFt3	43700000	43799999	85.12			chrFt3	43700000	43799999	46.14			chrFt3	43700000	43799999	10.01			chrFt3	43700000	43799999	24.61
chrFt3	43800000	43899999	89.65			chrFt3	43800000	43899999	51.44			chrFt3	43800000	43899999	10.45			chrFt3	43800000	43899999	28.34
chrFt3	43900000	43999999	86.75			chrFt3	43900000	43999999	50.82			chrFt3	43900000	43999999	13.16			chrFt3	43900000	43999999	28.45
chrFt3	44000000	44099999	84.22			chrFt3	44000000	44099999	54.78			chrFt3	44000000	44099999	11.46			chrFt3	44000000	44099999	28.84
chrFt3	44100000	44199999	87.66			chrFt3	44100000	44199999	62.21			chrFt3	44100000	44199999	12.5			chrFt3	44100000	44199999	31.99
chrFt3	44200000	44299999	79.78			chrFt3	44200000	44299999	41.32			chrFt3	44200000	44299999	11.13			chrFt3	44200000	44299999	25.53
chrFt3	44300000	44399999	91.86			chrFt3	44300000	44399999	55.9			chrFt3	44300000	44399999	8.75			chrFt3	44300000	44399999	27.52
chrFt3	44400000	44499999	90.25			chrFt3	44400000	44499999	51.29			chrFt3	44400000	44499999	11.17			chrFt3	44400000	44499999	27.36
chrFt3	44500000	44599999	85.91			chrFt3	44500000	44599999	42.55			chrFt3	44500000	44599999	11.39			chrFt3	44500000	44599999	26.51
chrFt3	44600000	44699999	90.64			chrFt3	44600000	44699999	46.68			chrFt3	44600000	44699999	8.8			chrFt3	44600000	44699999	24.51
chrFt3	44700000	44799999	87.16			chrFt3	44700000	44799999	51.2			chrFt3	44700000	44799999	12.79			chrFt3	44700000	44799999	29.24
chrFt3	44800000	44899999	84.56			chrFt3	44800000	44899999	39.66			chrFt3	44800000	44899999	13.92			chrFt3	44800000	44899999	26.81
chrFt3	44900000	44999999	89.19			chrFt3	44900000	44999999	53.53			chrFt3	44900000	44999999	13.77			chrFt3	44900000	44999999	30.32
chrFt3	45000000	45099999	84.27			chrFt3	45000000	45099999	32.81			chrFt3	45000000	45099999	8.02			chrFt3	45000000	45099999	21.28
chrFt3	45100000	45199999	82.26			chrFt3	45100000	45199999	39.32			chrFt3	45100000	45199999	9.45			chrFt3	45100000	45199999	23.42
chrFt3	45200000	45299999	89.08			chrFt3	45200000	45299999	50.32			chrFt3	45200000	45299999	13.89			chrFt3	45200000	45299999	31.05
chrFt3	45300000	45399999	90.18			chrFt3	45300000	45399999	58.66			chrFt3	45300000	45399999	12.35			chrFt3	45300000	45399999	31.9
chrFt3	45400000	45499999	89.52			chrFt3	45400000	45499999	57.87			chrFt3	45400000	45499999	12.3			chrFt3	45400000	45499999	31.37
chrFt3	45500000	45599999	85.92			chrFt3	45500000	45599999	39.04			chrFt3	45500000	45599999	9.35			chrFt3	45500000	45599999	23.98
chrFt3	45600000	45699999	90.21			chrFt3	45600000	45699999	53.38			chrFt3	45600000	45699999	11.49			chrFt3	45600000	45699999	28.73
chrFt3	45700000	45799999	88.75			chrFt3	45700000	45799999	60.22			chrFt3	45700000	45799999	11.66			chrFt3	45700000	45799999	30.4
chrFt3	45800000	45899999	78.63			chrFt3	45800000	45899999	43.64			chrFt3	45800000	45899999	12.33			chrFt3	45800000	45899999	26.55
chrFt3	45900000	45999999	89			chrFt3	45900000	45999999	43.05			chrFt3	45900000	45999999	11.7			chrFt3	45900000	45999999	26.24
chrFt3	46000000	46099999	83.78			chrFt3	46000000	46099999	48.75			chrFt3	46000000	46099999	13.63			chrFt3	46000000	46099999	27.15
chrFt3	46100000	46199999	85.49			chrFt3	46100000	46199999	38.5			chrFt3	46100000	46199999	10.44			chrFt3	46100000	46199999	24.07
chrFt3	46200000	46299999	91.27			chrFt3	46200000	46299999	50.24			chrFt3	46200000	46299999	10.47			chrFt3	46200000	46299999	26.75
chrFt3	46300000	46399999	87.36			chrFt3	46300000	46399999	46.27			chrFt3	46300000	46399999	12.38			chrFt3	46300000	46399999	27.4
chrFt3	46400000	46499999	89.09			chrFt3	46400000	46499999	53.7			chrFt3	46400000	46499999	10.4			chrFt3	46400000	46499999	28.27
chrFt3	46500000	46599999	85.14			chrFt3	46500000	46599999	53.91			chrFt3	46500000	46599999	11.04			chrFt3	46500000	46599999	27.03
chrFt3	46600000	46699999	84.96			chrFt3	46600000	46699999	46.05			chrFt3	46600000	46699999	9.71			chrFt3	46600000	46699999	24.45
chrFt3	46700000	46799999	80.37			chrFt3	46700000	46799999	42.22			chrFt3	46700000	46799999	10.21			chrFt3	46700000	46799999	23.4
chrFt3	46800000	46899999	90.51			chrFt3	46800000	46899999	53.66			chrFt3	46800000	46899999	11.2			chrFt3	46800000	46899999	27.19
chrFt3	46900000	46999999	87.45			chrFt3	46900000	46999999	44.26			chrFt3	46900000	46999999	12.44			chrFt3	46900000	46999999	28.46
chrFt3	47000000	47099999	87.14			chrFt3	47000000	47099999	52.57			chrFt3	47000000	47099999	11.94			chrFt3	47000000	47099999	28.77
chrFt3	47100000	47199999	83.52			chrFt3	47100000	47199999	47.23			chrFt3	47100000	47199999	12.25			chrFt3	47100000	47199999	27.99
chrFt3	47200000	47299999	83.83			chrFt3	47200000	47299999	35.85			chrFt3	47200000	47299999	10.11			chrFt3	47200000	47299999	23.65
chrFt3	47300000	47399999	86.05			chrFt3	47300000	47399999	45.13			chrFt3	47300000	47399999	12.42			chrFt3	47300000	47399999	27.53
chrFt3	47400000	47499999	87.5			chrFt3	47400000	47499999	61			chrFt3	47400000	47499999	12.67			chrFt3	47400000	47499999	31.13
chrFt3	47500000	47599999	86.68			chrFt3	47500000	47599999	58.26			chrFt3	47500000	47599999	12.39			chrFt3	47500000	47599999	30.97
chrFt3	47600000	47699999	89.54			chrFt3	47600000	47699999	55.74			chrFt3	47600000	47699999	10.65			chrFt3	47600000	47699999	29.07
chrFt3	47700000	47799999	86.42			chrFt3	47700000	47799999	50.98			chrFt3	47700000	47799999	10.91			chrFt3	47700000	47799999	27.05
chrFt3	47800000	47899999	85.14			chrFt3	47800000	47899999	45.12			chrFt3	47800000	47899999	11.24			chrFt3	47800000	47899999	27.11
chrFt3	47900000	47999999	90.09			chrFt3	47900000	47999999	49.29			chrFt3	47900000	47999999	11.07			chrFt3	47900000	47999999	27.15
chrFt3	48000000	48099999	86.14			chrFt3	48000000	48099999	47.41			chrFt3	48000000	48099999	13.24			chrFt3	48000000	48099999	27.94
chrFt3	48100000	48199999	83.24			chrFt3	48100000	48199999	47.09			chrFt3	48100000	48199999	11.63			chrFt3	48100000	48199999	26.62
chrFt3	48200000	48299999	87.04			chrFt3	48200000	48299999	49.31			chrFt3	48200000	48299999	10.13			chrFt3	48200000	48299999	25.52
chrFt3	48300000	48399999	82.19			chrFt3	48300000	48399999	36.9			chrFt3	48300000	48399999	11.38			chrFt3	48300000	48399999	24.8
chrFt3	48400000	48499999	79.38			chrFt3	48400000	48499999	21.37			chrFt3	48400000	48499999	9.55			chrFt3	48400000	48499999	20
chrFt3	48500000	48599999	84.48			chrFt3	48500000	48599999	46.56			chrFt3	48500000	48599999	11.08			chrFt3	48500000	48599999	25.06
chrFt3	48600000	48699999	79.04			chrFt3	48600000	48699999	28.44			chrFt3	48600000	48699999	11.22			chrFt3	48600000	48699999	22.73
chrFt3	48700000	48799999	85.62			chrFt3	48700000	48799999	50.35			chrFt3	48700000	48799999	10.72			chrFt3	48700000	48799999	26
chrFt3	48800000	48899999	83.03			chrFt3	48800000	48899999	42.64			chrFt3	48800000	48899999	11.36			chrFt3	48800000	48899999	25.91
chrFt3	48900000	48999999	74.25			chrFt3	48900000	48999999	21.99			chrFt3	48900000	48999999	9.28			chrFt3	48900000	48999999	18.39
chrFt3	49000000	49099999	83.75			chrFt3	49000000	49099999	39.18			chrFt3	49000000	49099999	12.81			chrFt3	49000000	49099999	27.14
chrFt3	49100000	49199999	82.57			chrFt3	49100000	49199999	36.26			chrFt3	49100000	49199999	11.89			chrFt3	49100000	49199999	26.08
chrFt3	49200000	49299999	82.3			chrFt3	49200000	49299999	45.39			chrFt3	49200000	49299999	13.32			chrFt3	49200000	49299999	26.92
chrFt3	49300000	49399999	83.68			chrFt3	49300000	49399999	50.24			chrFt3	49300000	49399999	9.91			chrFt3	49300000	49399999	26.13
chrFt3	49400000	49499999	92.48			chrFt3	49400000	49499999	47.14			chrFt3	49400000	49499999	11.13			chrFt3	49400000	49499999	29.89
chrFt3	49500000	49599999	86.31			chrFt3	49500000	49599999	39.97			chrFt3	49500000	49599999	13.46			chrFt3	49500000	49599999	27.05
chrFt3	49600000	49699999	78.22			chrFt3	49600000	49699999	41.46			chrFt3	49600000	49699999	12.29			chrFt3	49600000	49699999	25.31
chrFt3	49700000	49799999	86.29			chrFt3	49700000	49799999	49.31			chrFt3	49700000	49799999	11.12			chrFt3	49700000	49799999	28.22
chrFt3	49800000	49899999	80.43			chrFt3	49800000	49899999	42.22			chrFt3	49800000	49899999	10.48			chrFt3	49800000	49899999	23.75
chrFt3	49900000	49999999	86.63			chrFt3	49900000	49999999	54.38			chrFt3	49900000	49999999	14.69			chrFt3	49900000	49999999	30.7
chrFt3	50000000	50099999	83.95			chrFt3	50000000	50099999	39.33			chrFt3	50000000	50099999	11.4			chrFt3	50000000	50099999	25.12
chrFt3	50100000	50199999	78.9			chrFt3	50100000	50199999	39.58			chrFt3	50100000	50199999	12.05			chrFt3	50100000	50199999	24.44
chrFt3	50200000	50299999	86.08			chrFt3	50200000	50299999	44.34			chrFt3	50200000	50299999	10.8			chrFt3	50200000	50299999	25.58
chrFt3	50300000	50399999	84.01			chrFt3	50300000	50399999	46.18			chrFt3	50300000	50399999	13.23			chrFt3	50300000	50399999	27.47
chrFt3	50400000	50499999	79.03			chrFt3	50400000	50499999	48.83			chrFt3	50400000	50499999	8.16			chrFt3	50400000	50499999	23.83
chrFt3	50500000	50599999	88.03			chrFt3	50500000	50599999	51.26			chrFt3	50500000	50599999	10.88			chrFt3	50500000	50599999	27.86
chrFt3	50600000	50699999	81.06			chrFt3	50600000	50699999	50.49			chrFt3	50600000	50699999	9.29			chrFt3	50600000	50699999	25.11
chrFt3	50700000	50799999	73.73			chrFt3	50700000	50799999	41.46			chrFt3	50700000	50799999	9.64			chrFt3	50700000	50799999	23.59
chrFt3	50800000	50899999	74.8			chrFt3	50800000	50899999	25.75			chrFt3	50800000	50899999	10.8			chrFt3	50800000	50899999	22.24
chrFt3	50900000	50999999	82.04			chrFt3	50900000	50999999	44.18			chrFt3	50900000	50999999	13.16			chrFt3	50900000	50999999	26.56
chrFt3	51000000	51099999	75.52			chrFt3	51000000	51099999	28.52			chrFt3	51000000	51099999	9.12			chrFt3	51000000	51099999	20.93
chrFt3	51100000	51199999	82.18			chrFt3	51100000	51199999	42.19			chrFt3	51100000	51199999	13.15			chrFt3	51100000	51199999	27.28
chrFt3	51200000	51299999	88.11			chrFt3	51200000	51299999	56.26			chrFt3	51200000	51299999	11.77			chrFt3	51200000	51299999	27.12
chrFt3	51300000	51399999	81.45			chrFt3	51300000	51399999	38.43			chrFt3	51300000	51399999	10.76			chrFt3	51300000	51399999	24.81
chrFt3	51400000	51499999	79.82			chrFt3	51400000	51499999	31.1			chrFt3	51400000	51499999	9.23			chrFt3	51400000	51499999	21.14
chrFt3	51500000	51599999	74.87			chrFt3	51500000	51599999	32.93			chrFt3	51500000	51599999	9.57			chrFt3	51500000	51599999	21.12
chrFt3	51600000	51699999	84.1			chrFt3	51600000	51699999	46.52			chrFt3	51600000	51699999	10.13			chrFt3	51600000	51699999	26.12
chrFt3	51700000	51799999	78.81			chrFt3	51700000	51799999	45.91			chrFt3	51700000	51799999	10.44			chrFt3	51700000	51799999	24.6
chrFt3	51800000	51899999	76.82			chrFt3	51800000	51899999	46.58			chrFt3	51800000	51899999	11.61			chrFt3	51800000	51899999	25.44
chrFt3	51900000	51999999	78.02			chrFt3	51900000	51999999	44.14			chrFt3	51900000	51999999	10.93			chrFt3	51900000	51999999	25.09
chrFt3	52000000	52099999	81.98			chrFt3	52000000	52099999	36.27			chrFt3	52000000	52099999	13.81			chrFt3	52000000	52099999	26.33
chrFt3	52100000	52199999	88.04			chrFt3	52100000	52199999	36.86			chrFt3	52100000	52199999	9.82			chrFt3	52100000	52199999	24.21
chrFt3	52200000	52299999	82.86			chrFt3	52200000	52299999	34.82			chrFt3	52200000	52299999	13.11			chrFt3	52200000	52299999	25.99
chrFt3	52300000	52399999	65.86			chrFt3	52300000	52399999	37.27			chrFt3	52300000	52399999	11.27			chrFt3	52300000	52399999	22.71
chrFt3	52400000	52499999	86.26			chrFt3	52400000	52499999	35.61			chrFt3	52400000	52499999	12.27			chrFt3	52400000	52499999	26.97
chrFt3	52500000	52599999	70.35			chrFt3	52500000	52599999	25.43			chrFt3	52500000	52599999	11.69			chrFt3	52500000	52599999	21.51
chrFt3	52600000	52699999	75.44			chrFt3	52600000	52699999	38.53			chrFt3	52600000	52699999	9.82			chrFt3	52600000	52699999	22.75
chrFt3	52700000	52799999	81.87			chrFt3	52700000	52799999	45.01			chrFt3	52700000	52799999	10.06			chrFt3	52700000	52799999	24.47
chrFt3	52800000	52899999	76.73			chrFt3	52800000	52899999	34.61			chrFt3	52800000	52899999	11.67			chrFt3	52800000	52899999	24.13
chrFt3	52900000	52999999	87.61			chrFt3	52900000	52999999	55.31			chrFt3	52900000	52999999	14.78			chrFt3	52900000	52999999	31.12
chrFt3	53000000	53099999	78.04			chrFt3	53000000	53099999	30.06			chrFt3	53000000	53099999	13.14			chrFt3	53000000	53099999	24.79
chrFt3	53100000	53199999	78.05			chrFt3	53100000	53199999	37.5			chrFt3	53100000	53199999	12.59			chrFt3	53100000	53199999	25.38
chrFt3	53200000	53299999	79.83			chrFt3	53200000	53299999	44.1			chrFt3	53200000	53299999	14.33			chrFt3	53200000	53299999	27.95
chrFt3	53300000	53399999	85.3			chrFt3	53300000	53399999	37.07			chrFt3	53300000	53399999	10.7			chrFt3	53300000	53399999	24.7
chrFt3	53400000	53499999	84.27			chrFt3	53400000	53499999	55.59			chrFt3	53400000	53499999	13.4			chrFt3	53400000	53499999	30.09
chrFt3	53500000	53599999	88.84			chrFt3	53500000	53599999	61.22			chrFt3	53500000	53599999	17.43			chrFt3	53500000	53599999	33.68
chrFt3	53600000	53699999	46.58			chrFt3	53600000	53699999	16.43			chrFt3	53600000	53699999	7.72			chrFt3	53600000	53699999	15.13
chrFt3	53700000	53799999	77.95			chrFt3	53700000	53799999	43.05			chrFt3	53700000	53799999	10.74			chrFt3	53700000	53799999	24.32
chrFt3	53800000	53899999	81.25			chrFt3	53800000	53899999	39.47			chrFt3	53800000	53899999	11.56			chrFt3	53800000	53899999	25.05
chrFt3	53900000	53999999	77.77			chrFt3	53900000	53999999	42.11			chrFt3	53900000	53999999	12.59			chrFt3	53900000	53999999	25.46
chrFt3	54000000	54099999	84.7			chrFt3	54000000	54099999	23.59			chrFt3	54000000	54099999	8.94			chrFt3	54000000	54099999	19.77
chrFt3	54100000	54199999	88.23			chrFt3	54100000	54199999	55.02			chrFt3	54100000	54199999	10.03			chrFt3	54100000	54199999	26.68
chrFt3	54200000	54299999	86.18			chrFt3	54200000	54299999	37.66			chrFt3	54200000	54299999	10.72			chrFt3	54200000	54299999	25.06
chrFt3	54300000	54399999	84.35			chrFt3	54300000	54399999	51.51			chrFt3	54300000	54399999	12.11			chrFt3	54300000	54399999	27.92
chrFt3	54400000	54499999	82.55			chrFt3	54400000	54499999	39.81			chrFt3	54400000	54499999	12.69			chrFt3	54400000	54499999	25.97
chrFt3	54500000	54599999	75.06			chrFt3	54500000	54599999	31.4			chrFt3	54500000	54599999	12.03			chrFt3	54500000	54599999	23.04
chrFt3	54600000	54699999	79.07			chrFt3	54600000	54699999	39.24			chrFt3	54600000	54699999	10.97			chrFt3	54600000	54699999	23.32
chrFt3	54700000	54799999	80.54			chrFt3	54700000	54799999	45.92			chrFt3	54700000	54799999	9.98			chrFt3	54700000	54799999	23.64
chrFt3	54800000	54899999	75.21			chrFt3	54800000	54899999	44.35			chrFt3	54800000	54899999	10.3			chrFt3	54800000	54899999	23.44
chrFt3	54900000	54999999	70.04			chrFt3	54900000	54999999	23.53			chrFt3	54900000	54999999	12.31			chrFt3	54900000	54999999	21.65
chrFt3	55000000	55099999	79.11			chrFt3	55000000	55099999	40.95			chrFt3	55000000	55099999	11.72			chrFt3	55000000	55099999	26.37
chrFt3	55100000	55199999	78.89			chrFt3	55100000	55199999	40.15			chrFt3	55100000	55199999	10.59			chrFt3	55100000	55199999	23.69
chrFt3	55200000	55299999	73.48			chrFt3	55200000	55299999	32.96			chrFt3	55200000	55299999	10.97			chrFt3	55200000	55299999	22.22
chrFt3	55300000	55399999	73.74			chrFt3	55300000	55399999	49.91			chrFt3	55300000	55399999	11.47			chrFt3	55300000	55399999	24.8
chrFt3	55400000	55499999	72.15			chrFt3	55400000	55499999	36.01			chrFt3	55400000	55499999	9.91			chrFt3	55400000	55499999	21.71
chrFt3	55500000	55599999	77.14			chrFt3	55500000	55599999	34.15			chrFt3	55500000	55599999	14.22			chrFt3	55500000	55599999	26.2
chrFt3	55600000	55699999	72.48			chrFt3	55600000	55699999	32.98			chrFt3	55600000	55699999	11.33			chrFt3	55600000	55699999	23.06
chrFt3	55700000	55799999	84.54			chrFt3	55700000	55799999	47.89			chrFt3	55700000	55799999	12.44			chrFt3	55700000	55799999	27.39
chrFt3	55800000	55899999	77.1			chrFt3	55800000	55899999	35.87			chrFt3	55800000	55899999	10.97			chrFt3	55800000	55899999	23.91
chrFt3	55900000	55999999	83.01			chrFt3	55900000	55999999	47.9			chrFt3	55900000	55999999	14.94			chrFt3	55900000	55999999	28.29
chrFt3	56000000	56099999	82.15			chrFt3	56000000	56099999	44.82			chrFt3	56000000	56099999	14.56			chrFt3	56000000	56099999	28.44
chrFt3	56100000	56199999	74.15			chrFt3	56100000	56199999	30.44			chrFt3	56100000	56199999	10.19			chrFt3	56100000	56199999	21.13
chrFt3	56200000	56299999	77.63			chrFt3	56200000	56299999	35.85			chrFt3	56200000	56299999	11.86			chrFt3	56200000	56299999	25.1
chrFt3	56300000	56399999	75.19			chrFt3	56300000	56399999	34.94			chrFt3	56300000	56399999	14.24			chrFt3	56300000	56399999	25.48
chrFt3	56400000	56499999	73.96			chrFt3	56400000	56499999	35.89			chrFt3	56400000	56499999	12.53			chrFt3	56400000	56499999	24.63
chrFt3	56500000	56599999	72.71			chrFt3	56500000	56599999	34.36			chrFt3	56500000	56599999	11.27			chrFt3	56500000	56599999	22.64
chrFt3	56600000	56699999	71.3			chrFt3	56600000	56699999	36.5			chrFt3	56600000	56699999	11.72			chrFt3	56600000	56699999	23.15
chrFt3	56700000	56799999	84.36			chrFt3	56700000	56799999	48.54			chrFt3	56700000	56799999	11.86			chrFt3	56700000	56799999	26.46
chrFt3	56800000	56899999	74.59			chrFt3	56800000	56899999	41.69			chrFt3	56800000	56899999	14.68			chrFt3	56800000	56899999	26.18
chrFt3	56900000	56999999	74.85			chrFt3	56900000	56999999	39.78			chrFt3	56900000	56999999	12.14			chrFt3	56900000	56999999	23.6
chrFt3	57000000	57099999	77.92			chrFt3	57000000	57099999	31			chrFt3	57000000	57099999	10.22			chrFt3	57000000	57099999	22.62
chrFt3	57100000	57199999	81.15			chrFt3	57100000	57199999	42.3			chrFt3	57100000	57199999	13.56			chrFt3	57100000	57199999	26.79
chrFt3	57200000	57299999	66.38			chrFt3	57200000	57299999	34.96			chrFt3	57200000	57299999	11.63			chrFt3	57200000	57299999	21.59
chrFt3	57300000	57399999	77.4			chrFt3	57300000	57399999	45.28			chrFt3	57300000	57399999	15.53			chrFt3	57300000	57399999	27.83
chrFt3	57400000	57499999	72.96			chrFt3	57400000	57499999	34.98			chrFt3	57400000	57499999	14.26			chrFt3	57400000	57499999	25.05
chrFt3	57500000	57599999	83.55			chrFt3	57500000	57599999	41.29			chrFt3	57500000	57599999	10.11			chrFt3	57500000	57599999	27.18
chrFt3	57600000	57699999	75.77			chrFt3	57600000	57699999	40.68			chrFt3	57600000	57699999	11.03			chrFt3	57600000	57699999	23.29
chrFt3	57700000	57799999	68.24			chrFt3	57700000	57799999	29.15			chrFt3	57700000	57799999	9			chrFt3	57700000	57799999	19.46
chrFt3	57800000	57899999	73.97			chrFt3	57800000	57899999	39.48			chrFt3	57800000	57899999	12.52			chrFt3	57800000	57899999	24.25
chrFt3	57900000	57999999	74.02			chrFt3	57900000	57999999	33.82			chrFt3	57900000	57999999	10.02			chrFt3	57900000	57999999	21.17
chrFt3	58000000	58099999	64.76			chrFt3	58000000	58099999	27.38			chrFt3	58000000	58099999	12.76			chrFt3	58000000	58099999	22.11
chrFt3	58100000	58199999	70.15			chrFt3	58100000	58199999	33.08			chrFt3	58100000	58199999	11.64			chrFt3	58100000	58199999	22.75
chrFt3	58200000	58299999	67.12			chrFt3	58200000	58299999	30.08			chrFt3	58200000	58299999	12.49			chrFt3	58200000	58299999	22.01
chrFt3	58300000	58399999	76.23			chrFt3	58300000	58399999	38.95			chrFt3	58300000	58399999	14.57			chrFt3	58300000	58399999	25.84
chrFt3	58400000	58499999	90.22			chrFt3	58400000	58499999	52.11			chrFt3	58400000	58499999	10.07			chrFt3	58400000	58499999	29.2
chrFt3	58500000	58599999	94.26			chrFt3	58500000	58599999	59.58			chrFt3	58500000	58599999	10.01			chrFt3	58500000	58599999	32.51
chrFt3	58600000	58699999	89.57			chrFt3	58600000	58699999	73.98			chrFt3	58600000	58699999	11.15			chrFt3	58600000	58699999	25.64
chrFt4	0	99999	92.21			chrFt4	0	99999	50.97			chrFt4	0	99999	10.58			chrFt4	0	99999	31.39
chrFt4	100000	199999	78.35			chrFt4	100000	199999	46.2			chrFt4	100000	199999	14.99			chrFt4	100000	199999	28.16
chrFt4	200000	299999	80.61			chrFt4	200000	299999	47.18			chrFt4	200000	299999	10.56			chrFt4	200000	299999	25.73
chrFt4	300000	399999	63.91			chrFt4	300000	399999	20.1			chrFt4	300000	399999	7.83			chrFt4	300000	399999	16.54
chrFt4	400000	499999	70.36			chrFt4	400000	499999	42.37			chrFt4	400000	499999	12.09			chrFt4	400000	499999	24.34
chrFt4	500000	599999	69.07			chrFt4	500000	599999	25.3			chrFt4	500000	599999	9.78			chrFt4	500000	599999	19.71
chrFt4	600000	699999	64.79			chrFt4	600000	699999	20.78			chrFt4	600000	699999	10.07			chrFt4	600000	699999	18.9
chrFt4	700000	799999	73.67			chrFt4	700000	799999	42.12			chrFt4	700000	799999	16.48			chrFt4	700000	799999	27.37
chrFt4	800000	899999	75.55			chrFt4	800000	899999	21.23			chrFt4	800000	899999	10.09			chrFt4	800000	899999	20.89
chrFt4	900000	999999	72.25			chrFt4	900000	999999	27.31			chrFt4	900000	999999	10.63			chrFt4	900000	999999	21.79
chrFt4	1000000	1099999	64.99			chrFt4	1000000	1099999	18.15			chrFt4	1000000	1099999	8.96			chrFt4	1000000	1099999	17.74
chrFt4	1100000	1199999	73.49			chrFt4	1100000	1199999	29.82			chrFt4	1100000	1199999	14.26			chrFt4	1100000	1199999	24.56
chrFt4	1200000	1299999	77.35			chrFt4	1200000	1299999	25.29			chrFt4	1200000	1299999	12.65			chrFt4	1200000	1299999	23.35
chrFt4	1300000	1399999	74.37			chrFt4	1300000	1399999	37.19			chrFt4	1300000	1399999	11.93			chrFt4	1300000	1399999	24.04
chrFt4	1400000	1499999	73.48			chrFt4	1400000	1499999	31.79			chrFt4	1400000	1499999	15.07			chrFt4	1400000	1499999	26.39
chrFt4	1500000	1599999	70.91			chrFt4	1500000	1599999	31.65			chrFt4	1500000	1599999	12.45			chrFt4	1500000	1599999	23.49
chrFt4	1600000	1699999	66.7			chrFt4	1600000	1699999	33.75			chrFt4	1600000	1699999	11.93			chrFt4	1600000	1699999	22.98
chrFt4	1700000	1799999	77.93			chrFt4	1700000	1799999	23.22			chrFt4	1700000	1799999	9.61			chrFt4	1700000	1799999	21
chrFt4	1800000	1899999	71.69			chrFt4	1800000	1899999	25.03			chrFt4	1800000	1899999	9.7			chrFt4	1800000	1899999	19.76
chrFt4	1900000	1999999	74.62			chrFt4	1900000	1999999	25.57			chrFt4	1900000	1999999	9.8			chrFt4	1900000	1999999	20.69
chrFt4	2000000	2099999	72.28			chrFt4	2000000	2099999	23.01			chrFt4	2000000	2099999	9.5			chrFt4	2000000	2099999	20.35
chrFt4	2100000	2199999	72.78			chrFt4	2100000	2199999	27.97			chrFt4	2100000	2199999	12.41			chrFt4	2100000	2199999	22.61
chrFt4	2200000	2299999	69.09			chrFt4	2200000	2299999	20.39			chrFt4	2200000	2299999	7.4			chrFt4	2200000	2299999	16.72
chrFt4	2300000	2399999	76.69			chrFt4	2300000	2399999	31.86			chrFt4	2300000	2399999	9.85			chrFt4	2300000	2399999	23.1
chrFt4	2400000	2499999	72.81			chrFt4	2400000	2499999	35.8			chrFt4	2400000	2499999	9.86			chrFt4	2400000	2499999	22.23
chrFt4	2500000	2599999	72.68			chrFt4	2500000	2599999	33.01			chrFt4	2500000	2599999	11.54			chrFt4	2500000	2599999	23.23
chrFt4	2600000	2699999	76.8			chrFt4	2600000	2699999	21.68			chrFt4	2600000	2699999	11.51			chrFt4	2600000	2699999	21.35
chrFt4	2700000	2799999	74.74			chrFt4	2700000	2799999	34.19			chrFt4	2700000	2799999	11.12			chrFt4	2700000	2799999	22.36
chrFt4	2800000	2899999	76.09			chrFt4	2800000	2899999	33.22			chrFt4	2800000	2899999	11.07			chrFt4	2800000	2899999	23.14
chrFt4	2900000	2999999	75.33			chrFt4	2900000	2999999	28.36			chrFt4	2900000	2999999	10.96			chrFt4	2900000	2999999	22.04
chrFt4	3000000	3099999	73.13			chrFt4	3000000	3099999	30.51			chrFt4	3000000	3099999	12.96			chrFt4	3000000	3099999	23.85
chrFt4	3100000	3199999	71.81			chrFt4	3100000	3199999	40.3			chrFt4	3100000	3199999	10.68			chrFt4	3100000	3199999	22.51
chrFt4	3200000	3299999	85.68			chrFt4	3200000	3299999	34.92			chrFt4	3200000	3299999	10.46			chrFt4	3200000	3299999	24.63
chrFt4	3300000	3399999	74.45			chrFt4	3300000	3399999	28.75			chrFt4	3300000	3399999	12.25			chrFt4	3300000	3399999	22.84
chrFt4	3400000	3499999	77.29			chrFt4	3400000	3499999	33.37			chrFt4	3400000	3499999	11.01			chrFt4	3400000	3499999	23.19
chrFt4	3500000	3599999	71.95			chrFt4	3500000	3599999	29.71			chrFt4	3500000	3599999	12.1			chrFt4	3500000	3599999	23.99
chrFt4	3600000	3699999	80.74			chrFt4	3600000	3699999	44.96			chrFt4	3600000	3699999	14.72			chrFt4	3600000	3699999	28.88
chrFt4	3700000	3799999	77.42			chrFt4	3700000	3799999	38.13			chrFt4	3700000	3799999	10.84			chrFt4	3700000	3799999	24.32
chrFt4	3800000	3899999	68.29			chrFt4	3800000	3899999	21.6			chrFt4	3800000	3899999	10.61			chrFt4	3800000	3899999	19.93
chrFt4	3900000	3999999	74.41			chrFt4	3900000	3999999	27.69			chrFt4	3900000	3999999	11.58			chrFt4	3900000	3999999	22.95
chrFt4	4000000	4099999	73.29			chrFt4	4000000	4099999	26.5			chrFt4	4000000	4099999	9.45			chrFt4	4000000	4099999	20.14
chrFt4	4100000	4199999	76.34			chrFt4	4100000	4199999	38.43			chrFt4	4100000	4199999	8.69			chrFt4	4100000	4199999	22.29
chrFt4	4200000	4299999	75.85			chrFt4	4200000	4299999	32.35			chrFt4	4200000	4299999	9.08			chrFt4	4200000	4299999	21.41
chrFt4	4300000	4399999	80.67			chrFt4	4300000	4399999	41.65			chrFt4	4300000	4399999	10.63			chrFt4	4300000	4399999	24.84
chrFt4	4400000	4499999	72.68			chrFt4	4400000	4499999	36.06			chrFt4	4400000	4499999	11.73			chrFt4	4400000	4499999	24.51
chrFt4	4500000	4599999	83.36			chrFt4	4500000	4599999	33.4			chrFt4	4500000	4599999	10.58			chrFt4	4500000	4599999	23.31
chrFt4	4600000	4699999	77.13			chrFt4	4600000	4699999	32.07			chrFt4	4600000	4699999	10.87			chrFt4	4600000	4699999	21.57
chrFt4	4700000	4799999	77.87			chrFt4	4700000	4799999	24.9			chrFt4	4700000	4799999	10.09			chrFt4	4700000	4799999	20.84
chrFt4	4800000	4899999	80.98			chrFt4	4800000	4899999	22.07			chrFt4	4800000	4899999	7.69			chrFt4	4800000	4899999	17.38
chrFt4	4900000	4999999	81.56			chrFt4	4900000	4999999	23.01			chrFt4	4900000	4999999	9.15			chrFt4	4900000	4999999	20.29
chrFt4	5000000	5099999	85.34			chrFt4	5000000	5099999	34.61			chrFt4	5000000	5099999	10.29			chrFt4	5000000	5099999	23.97
chrFt4	5100000	5199999	84.68			chrFt4	5100000	5199999	32.71			chrFt4	5100000	5199999	11.84			chrFt4	5100000	5199999	24.66
chrFt4	5200000	5299999	77.02			chrFt4	5200000	5299999	30.33			chrFt4	5200000	5299999	14.71			chrFt4	5200000	5299999	25.82
chrFt4	5300000	5399999	77.2			chrFt4	5300000	5399999	25.18			chrFt4	5300000	5399999	9.29			chrFt4	5300000	5399999	19.59
chrFt4	5400000	5499999	78.46			chrFt4	5400000	5499999	39.26			chrFt4	5400000	5499999	14.08			chrFt4	5400000	5499999	25.48
chrFt4	5500000	5599999	70.56			chrFt4	5500000	5599999	25.45			chrFt4	5500000	5599999	11.32			chrFt4	5500000	5599999	20.71
chrFt4	5600000	5699999	79.13			chrFt4	5600000	5699999	47.09			chrFt4	5600000	5699999	13.61			chrFt4	5600000	5699999	25.48
chrFt4	5700000	5799999	83.41			chrFt4	5700000	5799999	35.84			chrFt4	5700000	5799999	11.75			chrFt4	5700000	5799999	24.45
chrFt4	5800000	5899999	80.19			chrFt4	5800000	5899999	28.77			chrFt4	5800000	5899999	10.19			chrFt4	5800000	5899999	21.66
chrFt4	5900000	5999999	24.72			chrFt4	5900000	5999999	12.66			chrFt4	5900000	5999999	3.36			chrFt4	5900000	5999999	7.89
chrFt4	6000000	6099999	81.63			chrFt4	6000000	6099999	29.64			chrFt4	6000000	6099999	9.6			chrFt4	6000000	6099999	21.46
chrFt4	6100000	6199999	74.77			chrFt4	6100000	6199999	40.1			chrFt4	6100000	6199999	11.05			chrFt4	6100000	6199999	23.04
chrFt4	6200000	6299999	84.77			chrFt4	6200000	6299999	42.38			chrFt4	6200000	6299999	12.92			chrFt4	6200000	6299999	27.69
chrFt4	6300000	6399999	88.16			chrFt4	6300000	6399999	57.65			chrFt4	6300000	6399999	12.98			chrFt4	6300000	6399999	31.04
chrFt4	6400000	6499999	80.52			chrFt4	6400000	6499999	38.19			chrFt4	6400000	6499999	10.5			chrFt4	6400000	6499999	23.89
chrFt4	6500000	6599999	81.06			chrFt4	6500000	6599999	35.93			chrFt4	6500000	6599999	10.38			chrFt4	6500000	6599999	23.4
chrFt4	6600000	6699999	69.69			chrFt4	6600000	6699999	27.5			chrFt4	6600000	6699999	10.61			chrFt4	6600000	6699999	20.79
chrFt4	6700000	6799999	80.87			chrFt4	6700000	6799999	35			chrFt4	6700000	6799999	12.83			chrFt4	6700000	6799999	26.42
chrFt4	6800000	6899999	79.07			chrFt4	6800000	6899999	34.72			chrFt4	6800000	6899999	14.24			chrFt4	6800000	6899999	26.31
chrFt4	6900000	6999999	81.53			chrFt4	6900000	6999999	45.07			chrFt4	6900000	6999999	9.92			chrFt4	6900000	6999999	24.62
chrFt4	7000000	7099999	75.84			chrFt4	7000000	7099999	33.39			chrFt4	7000000	7099999	11.35			chrFt4	7000000	7099999	22.37
chrFt4	7100000	7199999	73.71			chrFt4	7100000	7199999	36.49			chrFt4	7100000	7199999	9.7			chrFt4	7100000	7199999	22.15
chrFt4	7200000	7299999	74.32			chrFt4	7200000	7299999	40.33			chrFt4	7200000	7299999	12.7			chrFt4	7200000	7299999	23.86
chrFt4	7300000	7399999	74.51			chrFt4	7300000	7399999	36.02			chrFt4	7300000	7399999	10.25			chrFt4	7300000	7399999	22.25
chrFt4	7400000	7499999	81.34			chrFt4	7400000	7499999	42.65			chrFt4	7400000	7499999	11.37			chrFt4	7400000	7499999	25.09
chrFt4	7500000	7599999	73.19			chrFt4	7500000	7599999	30.24			chrFt4	7500000	7599999	11.3			chrFt4	7500000	7599999	22.22
chrFt4	7600000	7699999	84.84			chrFt4	7600000	7699999	56.34			chrFt4	7600000	7699999	12.13			chrFt4	7600000	7699999	27.47
chrFt4	7700000	7799999	77.52			chrFt4	7700000	7799999	41.43			chrFt4	7700000	7799999	11.26			chrFt4	7700000	7799999	24.69
chrFt4	7800000	7899999	85.04			chrFt4	7800000	7899999	51.32			chrFt4	7800000	7899999	10.13			chrFt4	7800000	7899999	26.39
chrFt4	7900000	7999999	76.28			chrFt4	7900000	7999999	36.55			chrFt4	7900000	7999999	12.09			chrFt4	7900000	7999999	23.9
chrFt4	8000000	8099999	77.6			chrFt4	8000000	8099999	39.53			chrFt4	8000000	8099999	14.43			chrFt4	8000000	8099999	26.05
chrFt4	8100000	8199999	74.48			chrFt4	8100000	8199999	27.41			chrFt4	8100000	8199999	11			chrFt4	8100000	8199999	21.3
chrFt4	8200000	8299999	84.55			chrFt4	8200000	8299999	47.41			chrFt4	8200000	8299999	13.49			chrFt4	8200000	8299999	28.48
chrFt4	8300000	8399999	72.01			chrFt4	8300000	8399999	28.76			chrFt4	8300000	8399999	11.07			chrFt4	8300000	8399999	21.28
chrFt4	8400000	8499999	82.28			chrFt4	8400000	8499999	33.8			chrFt4	8400000	8499999	10.92			chrFt4	8400000	8499999	24.25
chrFt4	8500000	8599999	78.02			chrFt4	8500000	8599999	34.84			chrFt4	8500000	8599999	12.93			chrFt4	8500000	8599999	24.34
chrFt4	8600000	8699999	89.65			chrFt4	8600000	8699999	62.85			chrFt4	8600000	8699999	13.25			chrFt4	8600000	8699999	29.8
chrFt4	8700000	8799999	80.23			chrFt4	8700000	8799999	44.71			chrFt4	8700000	8799999	12.81			chrFt4	8700000	8799999	25.99
chrFt4	8800000	8899999	73.61			chrFt4	8800000	8899999	30.59			chrFt4	8800000	8899999	10.07			chrFt4	8800000	8899999	20.37
chrFt4	8900000	8999999	76.44			chrFt4	8900000	8999999	48.99			chrFt4	8900000	8999999	10.7			chrFt4	8900000	8999999	24.67
chrFt4	9000000	9099999	77.31			chrFt4	9000000	9099999	38			chrFt4	9000000	9099999	11.45			chrFt4	9000000	9099999	24.55
chrFt4	9100000	9199999	80.19			chrFt4	9100000	9199999	51.47			chrFt4	9100000	9199999	9.93			chrFt4	9100000	9199999	26
chrFt4	9200000	9299999	75.78			chrFt4	9200000	9299999	38.41			chrFt4	9200000	9299999	9.72			chrFt4	9200000	9299999	22.04
chrFt4	9300000	9399999	81.02			chrFt4	9300000	9399999	48.56			chrFt4	9300000	9399999	12.03			chrFt4	9300000	9399999	27.21
chrFt4	9400000	9499999	87.71			chrFt4	9400000	9499999	44.23			chrFt4	9400000	9499999	12.75			chrFt4	9400000	9499999	29.12
chrFt4	9500000	9599999	72.7			chrFt4	9500000	9599999	30.32			chrFt4	9500000	9599999	9.55			chrFt4	9500000	9599999	20.49
chrFt4	9600000	9699999	77.83			chrFt4	9600000	9699999	28.51			chrFt4	9600000	9699999	9.38			chrFt4	9600000	9699999	20.85
chrFt4	9700000	9799999	92.8			chrFt4	9700000	9799999	55.73			chrFt4	9700000	9799999	11.66			chrFt4	9700000	9799999	30.93
chrFt4	9800000	9899999	85.45			chrFt4	9800000	9899999	42.13			chrFt4	9800000	9899999	11.94			chrFt4	9800000	9899999	26.35
chrFt4	9900000	9999999	83.92			chrFt4	9900000	9999999	43.05			chrFt4	9900000	9999999	11.82			chrFt4	9900000	9999999	24.71
chrFt4	10000000	10099999	72.82			chrFt4	10000000	10099999	35.65			chrFt4	10000000	10099999	11.32			chrFt4	10000000	10099999	21.68
chrFt4	10100000	10199999	82.04			chrFt4	10100000	10199999	39.52			chrFt4	10100000	10199999	12.82			chrFt4	10100000	10199999	26.15
chrFt4	10200000	10299999	74.47			chrFt4	10200000	10299999	34.95			chrFt4	10200000	10299999	11.63			chrFt4	10200000	10299999	23.22
chrFt4	10300000	10399999	81.89			chrFt4	10300000	10399999	31.69			chrFt4	10300000	10399999	10.99			chrFt4	10300000	10399999	23.84
chrFt4	10400000	10499999	73.84			chrFt4	10400000	10499999	32.46			chrFt4	10400000	10499999	8.95			chrFt4	10400000	10499999	21.31
chrFt4	10500000	10599999	77.66			chrFt4	10500000	10599999	40.24			chrFt4	10500000	10599999	13.8			chrFt4	10500000	10599999	26.15
chrFt4	10600000	10699999	82.25			chrFt4	10600000	10699999	50.29			chrFt4	10600000	10699999	13.07			chrFt4	10600000	10699999	26.23
chrFt4	10700000	10799999	79.77			chrFt4	10700000	10799999	36.81			chrFt4	10700000	10799999	12.58			chrFt4	10700000	10799999	25.17
chrFt4	10800000	10899999	85.16			chrFt4	10800000	10899999	47.15			chrFt4	10800000	10899999	10.6			chrFt4	10800000	10899999	26.65
chrFt4	10900000	10999999	79.86			chrFt4	10900000	10999999	34.44			chrFt4	10900000	10999999	11.11			chrFt4	10900000	10999999	23.98
chrFt4	11000000	11099999	80.49			chrFt4	11000000	11099999	46.53			chrFt4	11000000	11099999	13.41			chrFt4	11000000	11099999	28.25
chrFt4	11100000	11199999	75.93			chrFt4	11100000	11199999	42.72			chrFt4	11100000	11199999	11.64			chrFt4	11100000	11199999	24.48
chrFt4	11200000	11299999	86.67			chrFt4	11200000	11299999	56.52			chrFt4	11200000	11299999	11.95			chrFt4	11200000	11299999	27.7
chrFt4	11300000	11399999	76			chrFt4	11300000	11399999	46.99			chrFt4	11300000	11399999	14.01			chrFt4	11300000	11399999	27.14
chrFt4	11400000	11499999	85.57			chrFt4	11400000	11499999	48.79			chrFt4	11400000	11499999	11.69			chrFt4	11400000	11499999	28.5
chrFt4	11500000	11599999	79.11			chrFt4	11500000	11599999	42.07			chrFt4	11500000	11599999	12.79			chrFt4	11500000	11599999	25
chrFt4	11600000	11699999	84.18			chrFt4	11600000	11699999	36.44			chrFt4	11600000	11699999	11.96			chrFt4	11600000	11699999	24.43
chrFt4	11700000	11799999	81.05			chrFt4	11700000	11799999	43.48			chrFt4	11700000	11799999	13.09			chrFt4	11700000	11799999	26.58
chrFt4	11800000	11899999	77.86			chrFt4	11800000	11899999	46.6			chrFt4	11800000	11899999	15.12			chrFt4	11800000	11899999	28.75
chrFt4	11900000	11999999	82.49			chrFt4	11900000	11999999	43.42			chrFt4	11900000	11999999	11.98			chrFt4	11900000	11999999	26.98
chrFt4	12000000	12099999	81.78			chrFt4	12000000	12099999	41.7			chrFt4	12000000	12099999	12.11			chrFt4	12000000	12099999	26.35
chrFt4	12100000	12199999	79.83			chrFt4	12100000	12199999	49.03			chrFt4	12100000	12199999	11.02			chrFt4	12100000	12199999	26.36
chrFt4	12200000	12299999	79.03			chrFt4	12200000	12299999	34.59			chrFt4	12200000	12299999	11.09			chrFt4	12200000	12299999	23.3
chrFt4	12300000	12399999	83.24			chrFt4	12300000	12399999	51.41			chrFt4	12300000	12399999	13.75			chrFt4	12300000	12399999	29.74
chrFt4	12400000	12499999	82.48			chrFt4	12400000	12499999	38.58			chrFt4	12400000	12499999	9.96			chrFt4	12400000	12499999	23.83
chrFt4	12500000	12599999	86.11			chrFt4	12500000	12599999	55.12			chrFt4	12500000	12599999	10.74			chrFt4	12500000	12599999	28.43
chrFt4	12600000	12699999	86.97			chrFt4	12600000	12699999	48.79			chrFt4	12600000	12699999	10.76			chrFt4	12600000	12699999	27.13
chrFt4	12700000	12799999	82.96			chrFt4	12700000	12799999	45.21			chrFt4	12700000	12799999	11.17			chrFt4	12700000	12799999	26.36
chrFt4	12800000	12899999	84.12			chrFt4	12800000	12899999	43.59			chrFt4	12800000	12899999	14.55			chrFt4	12800000	12899999	29.32
chrFt4	12900000	12999999	81.45			chrFt4	12900000	12999999	40.02			chrFt4	12900000	12999999	12.22			chrFt4	12900000	12999999	27.08
chrFt4	13000000	13099999	83.97			chrFt4	13000000	13099999	52.37			chrFt4	13000000	13099999	15.49			chrFt4	13000000	13099999	30.34
chrFt4	13100000	13199999	74.31			chrFt4	13100000	13199999	33.93			chrFt4	13100000	13199999	7.21			chrFt4	13100000	13199999	19.73
chrFt4	13200000	13299999	79.77			chrFt4	13200000	13299999	41.18			chrFt4	13200000	13299999	12.37			chrFt4	13200000	13299999	26.04
chrFt4	13300000	13399999	70.2			chrFt4	13300000	13399999	37.5			chrFt4	13300000	13399999	12.47			chrFt4	13300000	13399999	24.12
chrFt4	13400000	13499999	76.55			chrFt4	13400000	13499999	42.51			chrFt4	13400000	13499999	12.56			chrFt4	13400000	13499999	24.62
chrFt4	13500000	13599999	83.42			chrFt4	13500000	13599999	47.83			chrFt4	13500000	13599999	12.65			chrFt4	13500000	13599999	27.85
chrFt4	13600000	13699999	83.83			chrFt4	13600000	13699999	43.8			chrFt4	13600000	13699999	13.43			chrFt4	13600000	13699999	28.25
chrFt4	13700000	13799999	81.64			chrFt4	13700000	13799999	44.79			chrFt4	13700000	13799999	12.82			chrFt4	13700000	13799999	26.7
chrFt4	13800000	13899999	84.93			chrFt4	13800000	13899999	46.83			chrFt4	13800000	13899999	11.29			chrFt4	13800000	13899999	26.94
chrFt4	13900000	13999999	85.69			chrFt4	13900000	13999999	53.94			chrFt4	13900000	13999999	12.49			chrFt4	13900000	13999999	29.29
chrFt4	14000000	14099999	80.77			chrFt4	14000000	14099999	42.09			chrFt4	14000000	14099999	11.48			chrFt4	14000000	14099999	24.54
chrFt4	14100000	14199999	82.33			chrFt4	14100000	14199999	41.25			chrFt4	14100000	14199999	12.71			chrFt4	14100000	14199999	25.3
chrFt4	14200000	14299999	79.26			chrFt4	14200000	14299999	39.33			chrFt4	14200000	14299999	11.49			chrFt4	14200000	14299999	23.81
chrFt4	14300000	14399999	82.96			chrFt4	14300000	14399999	45.42			chrFt4	14300000	14399999	13.28			chrFt4	14300000	14399999	27.85
chrFt4	14400000	14499999	81.74			chrFt4	14400000	14499999	39.88			chrFt4	14400000	14499999	13.66			chrFt4	14400000	14499999	27.77
chrFt4	14500000	14599999	80.41			chrFt4	14500000	14599999	46.84			chrFt4	14500000	14599999	12.7			chrFt4	14500000	14599999	26
chrFt4	14600000	14699999	78.19			chrFt4	14600000	14699999	46.71			chrFt4	14600000	14699999	14.08			chrFt4	14600000	14699999	28.34
chrFt4	14700000	14799999	75.97			chrFt4	14700000	14799999	36.52			chrFt4	14700000	14799999	12.09			chrFt4	14700000	14799999	23.37
chrFt4	14800000	14899999	83.66			chrFt4	14800000	14899999	49.2			chrFt4	14800000	14899999	13.87			chrFt4	14800000	14899999	28.02
chrFt4	14900000	14999999	82.56			chrFt4	14900000	14999999	49.57			chrFt4	14900000	14999999	12.8			chrFt4	14900000	14999999	28.22
chrFt4	15000000	15099999	88.96			chrFt4	15000000	15099999	59.43			chrFt4	15000000	15099999	16.52			chrFt4	15000000	15099999	32.34
chrFt4	15100000	15199999	73.7			chrFt4	15100000	15199999	38.74			chrFt4	15100000	15199999	11.35			chrFt4	15100000	15199999	23.8
chrFt4	15200000	15299999	88.85			chrFt4	15200000	15299999	54.49			chrFt4	15200000	15299999	12.99			chrFt4	15200000	15299999	29.41
chrFt4	15300000	15399999	83.47			chrFt4	15300000	15399999	45.52			chrFt4	15300000	15399999	13.93			chrFt4	15300000	15399999	28.51
chrFt4	15400000	15499999	92.15			chrFt4	15400000	15499999	53.86			chrFt4	15400000	15499999	12.46			chrFt4	15400000	15499999	33.4
chrFt4	15500000	15599999	87.73			chrFt4	15500000	15599999	51.11			chrFt4	15500000	15599999	15.91			chrFt4	15500000	15599999	33.49
chrFt4	15600000	15699999	81.56			chrFt4	15600000	15699999	40.19			chrFt4	15600000	15699999	8.87			chrFt4	15600000	15699999	23.02
chrFt4	15700000	15799999	77.87			chrFt4	15700000	15799999	30.1			chrFt4	15700000	15799999	10.48			chrFt4	15700000	15799999	21.43
chrFt4	15800000	15899999	80.46			chrFt4	15800000	15899999	38.98			chrFt4	15800000	15899999	12.12			chrFt4	15800000	15899999	23.44
chrFt4	15900000	15999999	88.14			chrFt4	15900000	15999999	50.07			chrFt4	15900000	15999999	13.49			chrFt4	15900000	15999999	29.67
chrFt4	16000000	16099999	79.19			chrFt4	16000000	16099999	32.12			chrFt4	16000000	16099999	12.93			chrFt4	16000000	16099999	24.84
chrFt4	16100000	16199999	80.18			chrFt4	16100000	16199999	42.75			chrFt4	16100000	16199999	13.5			chrFt4	16100000	16199999	28.01
chrFt4	16200000	16299999	82.24			chrFt4	16200000	16299999	45.03			chrFt4	16200000	16299999	10.68			chrFt4	16200000	16299999	25.09
chrFt4	16300000	16399999	90.85			chrFt4	16300000	16399999	58.58			chrFt4	16300000	16399999	10.97			chrFt4	16300000	16399999	28.43
chrFt4	16400000	16499999	89.28			chrFt4	16400000	16499999	54.92			chrFt4	16400000	16499999	11.44			chrFt4	16400000	16499999	29.26
chrFt4	16500000	16599999	86.41			chrFt4	16500000	16599999	38.79			chrFt4	16500000	16599999	10.58			chrFt4	16500000	16599999	25.35
chrFt4	16600000	16699999	89.32			chrFt4	16600000	16699999	57.23			chrFt4	16600000	16699999	11.96			chrFt4	16600000	16699999	31.64
chrFt4	16700000	16799999	86.84			chrFt4	16700000	16799999	52.43			chrFt4	16700000	16799999	11.16			chrFt4	16700000	16799999	28.89
chrFt4	16800000	16899999	85.19			chrFt4	16800000	16899999	53.88			chrFt4	16800000	16899999	11.18			chrFt4	16800000	16899999	27.99
chrFt4	16900000	16999999	79.89			chrFt4	16900000	16999999	42.09			chrFt4	16900000	16999999	9.12			chrFt4	16900000	16999999	23.97
chrFt4	17000000	17099999	83.78			chrFt4	17000000	17099999	51.56			chrFt4	17000000	17099999	12.1			chrFt4	17000000	17099999	27.69
chrFt4	17100000	17199999	85.75			chrFt4	17100000	17199999	48.48			chrFt4	17100000	17199999	13.63			chrFt4	17100000	17199999	28.57
chrFt4	17200000	17299999	88.01			chrFt4	17200000	17299999	49.44			chrFt4	17200000	17299999	11.17			chrFt4	17200000	17299999	27.03
chrFt4	17300000	17399999	84.68			chrFt4	17300000	17399999	54.82			chrFt4	17300000	17399999	11.12			chrFt4	17300000	17399999	27.7
chrFt4	17400000	17499999	90.64			chrFt4	17400000	17499999	51.08			chrFt4	17400000	17499999	10.05			chrFt4	17400000	17499999	28.79
chrFt4	17500000	17599999	90.45			chrFt4	17500000	17599999	46.76			chrFt4	17500000	17599999	10.14			chrFt4	17500000	17599999	26.64
chrFt4	17600000	17699999	83.9			chrFt4	17600000	17699999	42.62			chrFt4	17600000	17699999	12.71			chrFt4	17600000	17699999	26.75
chrFt4	17700000	17799999	82.83			chrFt4	17700000	17799999	49.41			chrFt4	17700000	17799999	11.38			chrFt4	17700000	17799999	26.05
chrFt4	17800000	17899999	84.58			chrFt4	17800000	17899999	43.46			chrFt4	17800000	17899999	13.13			chrFt4	17800000	17899999	28.44
chrFt4	17900000	17999999	85.26			chrFt4	17900000	17999999	44.35			chrFt4	17900000	17999999	11.6			chrFt4	17900000	17999999	27.18
chrFt4	18000000	18099999	82.28			chrFt4	18000000	18099999	51.51			chrFt4	18000000	18099999	10.97			chrFt4	18000000	18099999	26.49
[truncated: 2,509 more rows]

## Sheet: M_1
M_1(CpG)						M_1(CHG)						M_1(CHH)						M_1(total_C)
Chromosome	start	end	methylation level			Chromosome	start	end	methylation level			Chromosome	start	end	methylation level			Chromosome	start	end	methylation level
chrFt1	0	99999	71.82			chrFt1	0	99999	19.09			chrFt1	0	99999	8.13			chrFt1	0	99999	18.07
chrFt1	100000	199999	66.99			chrFt1	100000	199999	28.88			chrFt1	100000	199999	10.17			chrFt1	100000	199999	20.61
chrFt1	200000	299999	61.12			chrFt1	200000	299999	20.5			chrFt1	200000	299999	10.79			chrFt1	200000	299999	19.05
chrFt1	300000	399999	70.48			chrFt1	300000	399999	19.63			chrFt1	300000	399999	7.41			chrFt1	300000	399999	17.41
chrFt1	400000	499999	71.12			chrFt1	400000	499999	25.74			chrFt1	400000	499999	8.32			chrFt1	400000	499999	18.98
chrFt1	500000	599999	74.62			chrFt1	500000	599999	28.58			chrFt1	500000	599999	8.95			chrFt1	500000	599999	20.1
chrFt1	600000	699999	67.33			chrFt1	600000	699999	21.97			chrFt1	600000	699999	7.49			chrFt1	600000	699999	16.98
chrFt1	700000	799999	68.94			chrFt1	700000	799999	25.95			chrFt1	700000	799999	10.15			chrFt1	700000	799999	20.74
chrFt1	800000	899999	74.59			chrFt1	800000	899999	35.25			chrFt1	800000	899999	11.42			chrFt1	800000	899999	23.65
chrFt1	900000	999999	91.97			chrFt1	900000	999999	59.17			chrFt1	900000	999999	10.85			chrFt1	900000	999999	31.1
chrFt1	1000000	1099999	69.93			chrFt1	1000000	1099999	32.34			chrFt1	1000000	1099999	9.55			chrFt1	1000000	1099999	20.65
chrFt1	1100000	1199999	66.33			chrFt1	1100000	1199999	16.65			chrFt1	1100000	1199999	8.31			chrFt1	1100000	1199999	16.46
chrFt1	1200000	1299999	76.39			chrFt1	1200000	1299999	30.93			chrFt1	1200000	1299999	9.56			chrFt1	1200000	1299999	21.33
chrFt1	1300000	1399999	76.62			chrFt1	1300000	1399999	40.22			chrFt1	1300000	1399999	12.19			chrFt1	1300000	1399999	24.75
chrFt1	1400000	1499999	73.85			chrFt1	1400000	1499999	26.33			chrFt1	1400000	1499999	10.34			chrFt1	1400000	1499999	20
chrFt1	1500000	1599999	78.5			chrFt1	1500000	1599999	30.89			chrFt1	1500000	1599999	9.76			chrFt1	1500000	1599999	20.93
chrFt1	1600000	1699999	81.35			chrFt1	1600000	1699999	22.53			chrFt1	1600000	1699999	9.04			chrFt1	1600000	1699999	20.25
chrFt1	1700000	1799999	70.92			chrFt1	1700000	1799999	38.84			chrFt1	1700000	1799999	8.71			chrFt1	1700000	1799999	21.16
chrFt1	1800000	1899999	75.4			chrFt1	1800000	1899999	34.33			chrFt1	1800000	1899999	14.45			chrFt1	1800000	1899999	25.49
chrFt1	1900000	1999999	74.6			chrFt1	1900000	1999999	31.52			chrFt1	1900000	1999999	10.35			chrFt1	1900000	1999999	22.36
chrFt1	2000000	2099999	79.5			chrFt1	2000000	2099999	42.98			chrFt1	2000000	2099999	11.17			chrFt1	2000000	2099999	25.43
chrFt1	2100000	2199999	74.86			chrFt1	2100000	2199999	36.46			chrFt1	2100000	2199999	9.46			chrFt1	2100000	2199999	20.85
chrFt1	2200000	2299999	79.63			chrFt1	2200000	2299999	41.22			chrFt1	2200000	2299999	12.53			chrFt1	2200000	2299999	25.48
chrFt1	2300000	2399999	84.48			chrFt1	2300000	2399999	47.6			chrFt1	2300000	2399999	12.45			chrFt1	2300000	2399999	28.2
chrFt1	2400000	2499999	56.46			chrFt1	2400000	2499999	25.47			chrFt1	2400000	2499999	7.51			chrFt1	2400000	2499999	18.85
chrFt1	2500000	2599999	76.15			chrFt1	2500000	2599999	39.7			chrFt1	2500000	2599999	10.13			chrFt1	2500000	2599999	23.07
chrFt1	2600000	2699999	73.18			chrFt1	2600000	2699999	37.75			chrFt1	2600000	2699999	13.82			chrFt1	2600000	2699999	26.09
chrFt1	2700000	2799999	78.09			chrFt1	2700000	2799999	34.41			chrFt1	2700000	2799999	9.82			chrFt1	2700000	2799999	21.95
chrFt1	2800000	2899999	82.04			chrFt1	2800000	2899999	42.31			chrFt1	2800000	2899999	13.09			chrFt1	2800000	2899999	27.1
chrFt1	2900000	2999999	76.04			chrFt1	2900000	2999999	38.46			chrFt1	2900000	2999999	12.19			chrFt1	2900000	2999999	24.77
chrFt1	3000000	3099999	82.33			chrFt1	3000000	3099999	50.82			chrFt1	3000000	3099999	9.01			chrFt1	3000000	3099999	25.12
chrFt1	3100000	3199999	80.9			chrFt1	3100000	3199999	52.28			chrFt1	3100000	3199999	7.98			chrFt1	3100000	3199999	24.65
chrFt1	3200000	3299999	73.28			chrFt1	3200000	3299999	26.37			chrFt1	3200000	3299999	7.37			chrFt1	3200000	3299999	18.58
chrFt1	3300000	3399999	72.34			chrFt1	3300000	3399999	24.95			chrFt1	3300000	3399999	7.19			chrFt1	3300000	3399999	17.71
chrFt1	3400000	3499999	79.11			chrFt1	3400000	3499999	42.01			chrFt1	3400000	3499999	11.3			chrFt1	3400000	3499999	25.06
chrFt1	3500000	3599999	86.5			chrFt1	3500000	3599999	52.83			chrFt1	3500000	3599999	11.39			chrFt1	3500000	3599999	27.18
chrFt1	3600000	3699999	80.14			chrFt1	3600000	3699999	42.23			chrFt1	3600000	3699999	12.84			chrFt1	3600000	3699999	25.9
chrFt1	3700000	3799999	74.5			chrFt1	3700000	3799999	34.76			chrFt1	3700000	3799999	10.69			chrFt1	3700000	3799999	22.01
chrFt1	3800000	3899999	74.78			chrFt1	3800000	3899999	31.57			chrFt1	3800000	3899999	10.98			chrFt1	3800000	3899999	21.32
chrFt1	3900000	3999999	75.13			chrFt1	3900000	3999999	36.77			chrFt1	3900000	3999999	13.11			chrFt1	3900000	3999999	25.53
chrFt1	4000000	4099999	74.95			chrFt1	4000000	4099999	37.73			chrFt1	4000000	4099999	10.23			chrFt1	4000000	4099999	22.84
chrFt1	4100000	4199999	83.19			chrFt1	4100000	4199999	46.66			chrFt1	4100000	4199999	11.37			chrFt1	4100000	4199999	26.66
chrFt1	4200000	4299999	78.76			chrFt1	4200000	4299999	47.72			chrFt1	4200000	4299999	10.76			chrFt1	4200000	4299999	25.37
chrFt1	4300000	4399999	79.56			chrFt1	4300000	4399999	45.26			chrFt1	4300000	4399999	10.51			chrFt1	4300000	4399999	24.19
chrFt1	4400000	4499999	78.6			chrFt1	4400000	4499999	46.13			chrFt1	4400000	4499999	12.45			chrFt1	4400000	4499999	26.23
chrFt1	4500000	4599999	74.26			chrFt1	4500000	4599999	29.49			chrFt1	4500000	4599999	8.33			chrFt1	4500000	4599999	19.65
chrFt1	4600000	4699999	78.46			chrFt1	4600000	4699999	35.41			chrFt1	4600000	4699999	12.44			chrFt1	4600000	4699999	24.94
chrFt1	4700000	4799999	78.45			chrFt1	4700000	4799999	38.13			chrFt1	4700000	4799999	11.96			chrFt1	4700000	4799999	24.08
chrFt1	4800000	4899999	81.54			chrFt1	4800000	4899999	41.12			chrFt1	4800000	4899999	11.78			chrFt1	4800000	4899999	25.15
chrFt1	4900000	4999999	73.02			chrFt1	4900000	4999999	34.48			chrFt1	4900000	4999999	9.15			chrFt1	4900000	4999999	20.83
chrFt1	5000000	5099999	74.45			chrFt1	5000000	5099999	37.41			chrFt1	5000000	5099999	10.99			chrFt1	5000000	5099999	23.01
chrFt1	5100000	5199999	75.67			chrFt1	5100000	5199999	34.52			chrFt1	5100000	5199999	9.63			chrFt1	5100000	5199999	21.63
chrFt1	5200000	5299999	78.49			chrFt1	5200000	5299999	39.72			chrFt1	5200000	5299999	12.95			chrFt1	5200000	5299999	26.01
chrFt1	5300000	5399999	82.25			chrFt1	5300000	5399999	41.79			chrFt1	5300000	5399999	10.92			chrFt1	5300000	5399999	25.4
chrFt1	5400000	5499999	72.88			chrFt1	5400000	5499999	29.44			chrFt1	5400000	5499999	8.88			chrFt1	5400000	5499999	19.83
chrFt1	5500000	5599999	80.68			chrFt1	5500000	5599999	32.72			chrFt1	5500000	5599999	9.96			chrFt1	5500000	5599999	21.76
chrFt1	5600000	5699999	69.36			chrFt1	5600000	5699999	33.15			chrFt1	5600000	5699999	9.01			chrFt1	5600000	5699999	20.07
chrFt1	5700000	5799999	75.81			chrFt1	5700000	5799999	35.33			chrFt1	5700000	5799999	7.26			chrFt1	5700000	5799999	20.71
chrFt1	5800000	5899999	76.63			chrFt1	5800000	5899999	48.35			chrFt1	5800000	5899999	11.47			chrFt1	5800000	5899999	25.58
chrFt1	5900000	5999999	77.24			chrFt1	5900000	5999999	40.96			chrFt1	5900000	5999999	11.26			chrFt1	5900000	5999999	24.3
chrFt1	6000000	6099999	76.28			chrFt1	6000000	6099999	41.87			chrFt1	6000000	6099999	8.94			chrFt1	6000000	6099999	22.8
chrFt1	6100000	6199999	75.01			chrFt1	6100000	6199999	41.77			chrFt1	6100000	6199999	14.33			chrFt1	6100000	6199999	26.97
chrFt1	6200000	6299999	68.77			chrFt1	6200000	6299999	36.9			chrFt1	6200000	6299999	12.1			chrFt1	6200000	6299999	23.76
chrFt1	6300000	6399999	82.14			chrFt1	6300000	6399999	40.87			chrFt1	6300000	6399999	8.64			chrFt1	6300000	6399999	22.26
chrFt1	6400000	6499999	86.35			chrFt1	6400000	6499999	53.61			chrFt1	6400000	6499999	11.71			chrFt1	6400000	6499999	27.58
chrFt1	6500000	6599999	77.22			chrFt1	6500000	6599999	37.73			chrFt1	6500000	6599999	11.3			chrFt1	6500000	6599999	23.88
chrFt1	6600000	6699999	85.52			chrFt1	6600000	6699999	33.15			chrFt1	6600000	6699999	9.65			chrFt1	6600000	6699999	24.5
chrFt1	6700000	6799999	68.29			chrFt1	6700000	6799999	34.46			chrFt1	6700000	6799999	7.94			chrFt1	6700000	6799999	19.69
chrFt1	6800000	6899999	75.78			chrFt1	6800000	6899999	45.24			chrFt1	6800000	6899999	12.75			chrFt1	6800000	6899999	26.2
chrFt1	6900000	6999999	75.19			chrFt1	6900000	6999999	32.49			chrFt1	6900000	6999999	9.21			chrFt1	6900000	6999999	21.01
chrFt1	7000000	7099999	76.66			chrFt1	7000000	7099999	40.72			chrFt1	7000000	7099999	9.21			chrFt1	7000000	7099999	22.55
chrFt1	7100000	7199999	79.66			chrFt1	7100000	7199999	37.38			chrFt1	7100000	7199999	9.16			chrFt1	7100000	7199999	21.93
chrFt1	7200000	7299999	76.54			chrFt1	7200000	7299999	41.25			chrFt1	7200000	7299999	11.71			chrFt1	7200000	7299999	24.73
chrFt1	7300000	7399999	80.7			chrFt1	7300000	7399999	50.73			chrFt1	7300000	7399999	11.7			chrFt1	7300000	7399999	26.94
chrFt1	7400000	7499999	74.99			chrFt1	7400000	7499999	41.53			chrFt1	7400000	7499999	10.85			chrFt1	7400000	7499999	24.21
chrFt1	7500000	7599999	77.99			chrFt1	7500000	7599999	41.81			chrFt1	7500000	7599999	10.3			chrFt1	7500000	7599999	23.96
chrFt1	7600000	7699999	75.32			chrFt1	7600000	7699999	39.58			chrFt1	7600000	7699999	9.46			chrFt1	7600000	7699999	23.2
chrFt1	7700000	7799999	74.83			chrFt1	7700000	7799999	42.35			chrFt1	7700000	7799999	11.71			chrFt1	7700000	7799999	25.25
chrFt1	7800000	7899999	78.9			chrFt1	7800000	7899999	41.01			chrFt1	7800000	7899999	9.24			chrFt1	7800000	7899999	24.31
chrFt1	7900000	7999999	81.23			chrFt1	7900000	7999999	24.67			chrFt1	7900000	7999999	9.52			chrFt1	7900000	7999999	21.14
chrFt1	8000000	8099999	87.69			chrFt1	8000000	8099999	53.22			chrFt1	8000000	8099999	10.04			chrFt1	8000000	8099999	29.19
chrFt1	8100000	8199999	77.42			chrFt1	8100000	8199999	35.11			chrFt1	8100000	8199999	9.76			chrFt1	8100000	8199999	22.38
chrFt1	8200000	8299999	85.41			chrFt1	8200000	8299999	47.88			chrFt1	8200000	8299999	10.62			chrFt1	8200000	8299999	28.2
chrFt1	8300000	8399999	83.79			chrFt1	8300000	8399999	46.85			chrFt1	8300000	8399999	11.45			chrFt1	8300000	8399999	28.46
chrFt1	8400000	8499999	73.79			chrFt1	8400000	8499999	42.87			chrFt1	8400000	8499999	12.9			chrFt1	8400000	8499999	25.89
chrFt1	8500000	8599999	81.23			chrFt1	8500000	8599999	31.57			chrFt1	8500000	8599999	10.37			chrFt1	8500000	8599999	23.7
chrFt1	8600000	8699999	83.6			chrFt1	8600000	8699999	52.26			chrFt1	8600000	8699999	11.39			chrFt1	8600000	8699999	27.98
chrFt1	8700000	8799999	82.08			chrFt1	8700000	8799999	48.22			chrFt1	8700000	8799999	12.26			chrFt1	8700000	8799999	28.51
chrFt1	8800000	8899999	73.72			chrFt1	8800000	8899999	29.97			chrFt1	8800000	8899999	10.53			chrFt1	8800000	8899999	21.88
chrFt1	8900000	8999999	84.24			chrFt1	8900000	8999999	39.9			chrFt1	8900000	8999999	10.97			chrFt1	8900000	8999999	25.3
chrFt1	9000000	9099999	81.47			chrFt1	9000000	9099999	45.04			chrFt1	9000000	9099999	11			chrFt1	9000000	9099999	25.76
chrFt1	9100000	9199999	84.49			chrFt1	9100000	9199999	51.29			chrFt1	9100000	9199999	11.48			chrFt1	9100000	9199999	27.22
chrFt1	9200000	9299999	71.68			chrFt1	9200000	9299999	32.38			chrFt1	9200000	9299999	10.04			chrFt1	9200000	9299999	22.66
chrFt1	9300000	9399999	79.21			chrFt1	9300000	9399999	44.17			chrFt1	9300000	9399999	11.71			chrFt1	9300000	9399999	26.56
chrFt1	9400000	9499999	78.98			chrFt1	9400000	9499999	43.01			chrFt1	9400000	9499999	8.09			chrFt1	9400000	9499999	22.77
chrFt1	9500000	9599999	66.48			chrFt1	9500000	9599999	28.15			chrFt1	9500000	9599999	10.38			chrFt1	9500000	9599999	20.35
chrFt1	9600000	9699999	83.12			chrFt1	9600000	9699999	38.97			chrFt1	9600000	9699999	9.69			chrFt1	9600000	9699999	24
chrFt1	9700000	9799999	80.69			chrFt1	9700000	9799999	26.25			chrFt1	9700000	9799999	10.28			chrFt1	9700000	9799999	22.62
chrFt1	9800000	9899999	81.63			chrFt1	9800000	9899999	36.83			chrFt1	9800000	9899999	12.74			chrFt1	9800000	9899999	25.45
chrFt1	9900000	9999999	81.86			chrFt1	9900000	9999999	34.15			chrFt1	9900000	9999999	9.8			chrFt1	9900000	9999999	23.76
chrFt1	10000000	10099999	83.65			chrFt1	10000000	10099999	40.83			chrFt1	10000000	10099999	11.55			chrFt1	10000000	10099999	26.57
chrFt1	10100000	10199999	83.21			chrFt1	10100000	10199999	52.88			chrFt1	10100000	10199999	10.53			chrFt1	10100000	10199999	27.13
chrFt1	10200000	10299999	82.71			chrFt1	10200000	10299999	48.69			chrFt1	10200000	10299999	10.57			chrFt1	10200000	10299999	26.38
chrFt1	10300000	10399999	79.76			chrFt1	10300000	10399999	47.37			chrFt1	10300000	10399999	10.51			chrFt1	10300000	10399999	25.66
chrFt1	10400000	10499999	75.32			chrFt1	10400000	10499999	34.95			chrFt1	10400000	10499999	8.39			chrFt1	10400000	10499999	21.82
chrFt1	10500000	10599999	74.4			chrFt1	10500000	10599999	26.94			chrFt1	10500000	10599999	7.78			chrFt1	10500000	10599999	19.21
chrFt1	10600000	10699999	78.8			chrFt1	10600000	10699999	50.17			chrFt1	10600000	10699999	11.69			chrFt1	10600000	10699999	26.28
chrFt1	10700000	10799999	78.96			chrFt1	10700000	10799999	43.44			chrFt1	10700000	10799999	11.24			chrFt1	10700000	10799999	25.92
chrFt1	10800000	10899999	79.04			chrFt1	10800000	10899999	35.93			chrFt1	10800000	10899999	13.49			chrFt1	10800000	10899999	25.23
chrFt1	10900000	10999999	71.07			chrFt1	10900000	10999999	43.33			chrFt1	10900000	10999999	9.14			chrFt1	10900000	10999999	21.81
chrFt1	11000000	11099999	81.44			chrFt1	11000000	11099999	52.01			chrFt1	11000000	11099999	11			chrFt1	11000000	11099999	26.01
chrFt1	11100000	11199999	74.7			chrFt1	11100000	11199999	37.64			chrFt1	11100000	11199999	12.07			chrFt1	11100000	11199999	25.22
chrFt1	11200000	11299999	80.33			chrFt1	11200000	11299999	44.5			chrFt1	11200000	11299999	10.23			chrFt1	11200000	11299999	25.48
chrFt1	11300000	11399999	89.09			chrFt1	11300000	11399999	58.51			chrFt1	11300000	11399999	9.24			chrFt1	11300000	11399999	26.98
chrFt1	11400000	11499999	75.04			chrFt1	11400000	11499999	44.86			chrFt1	11400000	11499999	9.8			chrFt1	11400000	11499999	23.84
chrFt1	11500000	11599999	66.54			chrFt1	11500000	11599999	35			chrFt1	11500000	11599999	12.81			chrFt1	11500000	11599999	23.08
chrFt1	11600000	11699999	79.1			chrFt1	11600000	11699999	38.82			chrFt1	11600000	11699999	13.8			chrFt1	11600000	11699999	26.73
chrFt1	11700000	11799999	77.63			chrFt1	11700000	11799999	40.11			chrFt1	11700000	11799999	11.06			chrFt1	11700000	11799999	24.81
chrFt1	11800000	11899999	81.17			chrFt1	11800000	11899999	45.72			chrFt1	11800000	11899999	11.47			chrFt1	11800000	11899999	26.91
chrFt1	11900000	11999999	84.37			chrFt1	11900000	11999999	51.83			chrFt1	11900000	11999999	8.59			chrFt1	11900000	11999999	27.59
chrFt1	12000000	12099999	88.59			chrFt1	12000000	12099999	54.19			chrFt1	12000000	12099999	10.91			chrFt1	12000000	12099999	29.25
chrFt1	12100000	12199999	88.31			chrFt1	12100000	12199999	58.58			chrFt1	12100000	12199999	10.2			chrFt1	12100000	12199999	29.03
chrFt1	12200000	12299999	84.9			chrFt1	12200000	12299999	47.74			chrFt1	12200000	12299999	7.13			chrFt1	12200000	12299999	23.93
chrFt1	12300000	12399999	80.35			chrFt1	12300000	12399999	38.06			chrFt1	12300000	12399999	11.42			chrFt1	12300000	12399999	25.15
chrFt1	12400000	12499999	73.93			chrFt1	12400000	12499999	28.24			chrFt1	12400000	12499999	7.24			chrFt1	12400000	12499999	20.37
chrFt1	12500000	12599999	74.96			chrFt1	12500000	12599999	39.64			chrFt1	12500000	12599999	7.88			chrFt1	12500000	12599999	21.58
chrFt1	12600000	12699999	79.2			chrFt1	12600000	12699999	41			chrFt1	12600000	12699999	10.89			chrFt1	12600000	12699999	23.51
chrFt1	12700000	12799999	78.06			chrFt1	12700000	12799999	42.53			chrFt1	12700000	12799999	14.22			chrFt1	12700000	12799999	26.92
chrFt1	12800000	12899999	80.73			chrFt1	12800000	12899999	46.81			chrFt1	12800000	12899999	14.22			chrFt1	12800000	12899999	29.43
chrFt1	12900000	12999999	80.87			chrFt1	12900000	12999999	41.69			chrFt1	12900000	12999999	10.39			chrFt1	12900000	12999999	25.19
chrFt1	13000000	13099999	80.66			chrFt1	13000000	13099999	44.71			chrFt1	13000000	13099999	10.24			chrFt1	13000000	13099999	24.65
chrFt1	13100000	13199999	78.82			chrFt1	13100000	13199999	41.66			chrFt1	13100000	13199999	11.28			chrFt1	13100000	13199999	24.77
chrFt1	13200000	13299999	78.8			chrFt1	13200000	13299999	46.52			chrFt1	13200000	13299999	10.6			chrFt1	13200000	13299999	25.66
chrFt1	13300000	13399999	76.55			chrFt1	13300000	13399999	42.38			chrFt1	13300000	13399999	12.51			chrFt1	13300000	13399999	25.21
chrFt1	13400000	13499999	77.59			chrFt1	13400000	13499999	26.8			chrFt1	13400000	13499999	10.52			chrFt1	13400000	13499999	21.51
chrFt1	13500000	13599999	90.04			chrFt1	13500000	13599999	47.08			chrFt1	13500000	13599999	10.7			chrFt1	13500000	13599999	27.72
chrFt1	13600000	13699999	81.99			chrFt1	13600000	13699999	43.48			chrFt1	13600000	13699999	10.18			chrFt1	13600000	13699999	24.31
chrFt1	13700000	13799999	79.79			chrFt1	13700000	13799999	26.32			chrFt1	13700000	13799999	10.04			chrFt1	13700000	13799999	20.81
chrFt1	13800000	13899999	77.05			chrFt1	13800000	13899999	44.34			chrFt1	13800000	13899999	13.97			chrFt1	13800000	13899999	27.38
chrFt1	13900000	13999999	78.05			chrFt1	13900000	13999999	49.95			chrFt1	13900000	13999999	10.03			chrFt1	13900000	13999999	24.6
chrFt1	14000000	14099999	78.91			chrFt1	14000000	14099999	45.78			chrFt1	14000000	14099999	10.37			chrFt1	14000000	14099999	24.58
chrFt1	14100000	14199999	85.7			chrFt1	14100000	14199999	56.26			chrFt1	14100000	14199999	9.08			chrFt1	14100000	14199999	25.88
chrFt1	14200000	14299999	80.17			chrFt1	14200000	14299999	50.12			chrFt1	14200000	14299999	8.31			chrFt1	14200000	14299999	24.35
chrFt1	14300000	14399999	77.26			chrFt1	14300000	14399999	45.99			chrFt1	14300000	14399999	11.32			chrFt1	14300000	14399999	24.32
chrFt1	14400000	14499999	80.44			chrFt1	14400000	14499999	46.32			chrFt1	14400000	14499999	9.73			chrFt1	14400000	14499999	25.24
chrFt1	14500000	14599999	79.76			chrFt1	14500000	14599999	48.09			chrFt1	14500000	14599999	8.68			chrFt1	14500000	14599999	24.54
chrFt1	14600000	14699999	82.87			chrFt1	14600000	14699999	43.08			chrFt1	14600000	14699999	9.07			chrFt1	14600000	14699999	24.33
chrFt1	14700000	14799999	83.2			chrFt1	14700000	14799999	47.05			chrFt1	14700000	14799999	13.86			chrFt1	14700000	14799999	29.6
chrFt1	14800000	14899999	79.22			chrFt1	14800000	14899999	46.19			chrFt1	14800000	14899999	11.2			chrFt1	14800000	14899999	25.44
chrFt1	14900000	14999999	89.37			chrFt1	14900000	14999999	59.9			chrFt1	14900000	14999999	13.24			chrFt1	14900000	14999999	32.62
chrFt1	15000000	15099999	89			chrFt1	15000000	15099999	56.84			chrFt1	15000000	15099999	11.22			chrFt1	15000000	15099999	28.95
chrFt1	15100000	15199999	60.11			chrFt1	15100000	15199999	40.49			chrFt1	15100000	15199999	6.7			chrFt1	15100000	15199999	18.35
chrFt1	15200000	15299999	82.26			chrFt1	15200000	15299999	41.28			chrFt1	15200000	15299999	10.6			chrFt1	15200000	15299999	24.19
chrFt1	15300000	15399999	70.98			chrFt1	15300000	15399999	30.05			chrFt1	15300000	15399999	10.55			chrFt1	15300000	15399999	21.55
chrFt1	15400000	15499999	87.32			chrFt1	15400000	15499999	51.95			chrFt1	15400000	15499999	10.23			chrFt1	15400000	15499999	26.93
chrFt1	15500000	15599999	82.54			chrFt1	15500000	15599999	32.51			chrFt1	15500000	15599999	8			chrFt1	15500000	15599999	21.38
chrFt1	15600000	15699999	83.15			chrFt1	15600000	15699999	41.12			chrFt1	15600000	15699999	8.64			chrFt1	15600000	15699999	22.05
chrFt1	15700000	15799999	78.44			chrFt1	15700000	15799999	29.49			chrFt1	15700000	15799999	9.19			chrFt1	15700000	15799999	22.25
chrFt1	15800000	15899999	76.59			chrFt1	15800000	15899999	44.91			chrFt1	15800000	15899999	10.98			chrFt1	15800000	15899999	24.59
chrFt1	15900000	15999999	81.94			chrFt1	15900000	15999999	40.19			chrFt1	15900000	15999999	7.9			chrFt1	15900000	15999999	21.49
chrFt1	16000000	16099999	77.67			chrFt1	16000000	16099999	44.82			chrFt1	16000000	16099999	8.68			chrFt1	16000000	16099999	22.89
chrFt1	16100000	16199999	71.78			chrFt1	16100000	16199999	25.58			chrFt1	16100000	16199999	7.16			chrFt1	16100000	16199999	17.79
chrFt1	16200000	16299999	38.27			chrFt1	16200000	16299999	32.11			chrFt1	16200000	16299999	7.05			chrFt1	16200000	16299999	14.98
chrFt1	16300000	16399999	76.47			chrFt1	16300000	16399999	45.5			chrFt1	16300000	16399999	10.3			chrFt1	16300000	16399999	23.56
chrFt1	16400000	16499999	79.11			chrFt1	16400000	16499999	41.19			chrFt1	16400000	16499999	11.47			chrFt1	16400000	16499999	25.26
chrFt1	16500000	16599999	76.95			chrFt1	16500000	16599999	42.31			chrFt1	16500000	16599999	10.39			chrFt1	16500000	16599999	24.02
chrFt1	16600000	16699999	83.31			chrFt1	16600000	16699999	38.99			chrFt1	16600000	16699999	9.82			chrFt1	16600000	16699999	24.04
chrFt1	16700000	16799999	83.6			chrFt1	16700000	16799999	53.57			chrFt1	16700000	16799999	13.12			chrFt1	16700000	16799999	28.2
chrFt1	16800000	16899999	79.2			chrFt1	16800000	16899999	44.35			chrFt1	16800000	16899999	12.03			chrFt1	16800000	16899999	25.27
chrFt1	16900000	16999999	84.15			chrFt1	16900000	16999999	39.95			chrFt1	16900000	16999999	10.48			chrFt1	16900000	16999999	24.66
chrFt1	17000000	17099999	80.19			chrFt1	17000000	17099999	36.18			chrFt1	17000000	17099999	9.28			chrFt1	17000000	17099999	22.14
chrFt1	17100000	17199999	84.22			chrFt1	17100000	17199999	47.65			chrFt1	17100000	17199999	10.07			chrFt1	17100000	17199999	25.54
chrFt1	17200000	17299999	83.49			chrFt1	17200000	17299999	55.51			chrFt1	17200000	17299999	10.1			chrFt1	17200000	17299999	25.92
chrFt1	17300000	17399999	80.39			chrFt1	17300000	17399999	45.39			chrFt1	17300000	17399999	10.04			chrFt1	17300000	17399999	23.63
chrFt1	17400000	17499999	83.13			chrFt1	17400000	17499999	45.79			chrFt1	17400000	17499999	10.99			chrFt1	17400000	17499999	26.14
chrFt1	17500000	17599999	84.1			chrFt1	17500000	17599999	47.65			chrFt1	17500000	17599999	11.31			chrFt1	17500000	17599999	27.47
chrFt1	17600000	17699999	92.47			chrFt1	17600000	17699999	61.79			chrFt1	17600000	17699999	11.6			chrFt1	17600000	17699999	32.54
chrFt1	17700000	17799999	85.62			chrFt1	17700000	17799999	39.14			chrFt1	17700000	17799999	12.11			chrFt1	17700000	17799999	27.54
chrFt1	17800000	17899999	80.62			chrFt1	17800000	17899999	44.44			chrFt1	17800000	17899999	10.25			chrFt1	17800000	17899999	23.86
chrFt1	17900000	17999999	79.2			chrFt1	17900000	17999999	47.75			chrFt1	17900000	17999999	14.06			chrFt1	17900000	17999999	26.34
chrFt1	18000000	18099999	85.03			chrFt1	18000000	18099999	51.81			chrFt1	18000000	18099999	12.16			chrFt1	18000000	18099999	28.59
chrFt1	18100000	18199999	82.17			chrFt1	18100000	18199999	40.65			chrFt1	18100000	18199999	10.17			chrFt1	18100000	18199999	24.67
chrFt1	18200000	18299999	77.68			chrFt1	18200000	18299999	37.1			chrFt1	18200000	18299999	11.31			chrFt1	18200000	18299999	22.67
chrFt1	18300000	18399999	87.12			chrFt1	18300000	18399999	50.12			chrFt1	18300000	18399999	11.2			chrFt1	18300000	18399999	28.09
chrFt1	18400000	18499999	84.29			chrFt1	18400000	18499999	41.25			chrFt1	18400000	18499999	11.07			chrFt1	18400000	18499999	26.53
chrFt1	18500000	18599999	85.07			chrFt1	18500000	18599999	46.99			chrFt1	18500000	18599999	9.56			chrFt1	18500000	18599999	26.78
chrFt1	18600000	18699999	82.72			chrFt1	18600000	18699999	41.57			chrFt1	18600000	18699999	9.46			chrFt1	18600000	18699999	24.77
chrFt1	18700000	18799999	83.92			chrFt1	18700000	18799999	35.83			chrFt1	18700000	18799999	10.19			chrFt1	18700000	18799999	23.94
chrFt1	18800000	18899999	89.52			chrFt1	18800000	18899999	55.87			chrFt1	18800000	18899999	10.14			chrFt1	18800000	18899999	27.9
chrFt1	18900000	18999999	81.12			chrFt1	18900000	18999999	47.73			chrFt1	18900000	18999999	10.6			chrFt1	18900000	18999999	25.8
chrFt1	19000000	19099999	87.45			chrFt1	19000000	19099999	51.2			chrFt1	19000000	19099999	10.48			chrFt1	19000000	19099999	27.01
chrFt1	19100000	19199999	89.45			chrFt1	19100000	19199999	47.78			chrFt1	19100000	19199999	8.49			chrFt1	19100000	19199999	27.22
chrFt1	19200000	19299999	77.48			chrFt1	19200000	19299999	29.05			chrFt1	19200000	19299999	7.34			chrFt1	19200000	19299999	20.42
chrFt1	19300000	19399999	83.01			chrFt1	19300000	19399999	38.33			chrFt1	19300000	19399999	10.52			chrFt1	19300000	19399999	23.8
chrFt1	19400000	19499999	81.61			chrFt1	19400000	19499999	40.95			chrFt1	19400000	19499999	10.44			chrFt1	19400000	19499999	25.16
chrFt1	19500000	19599999	83.34			chrFt1	19500000	19599999	44.7			chrFt1	19500000	19599999	7.43			chrFt1	19500000	19599999	23.66
chrFt1	19600000	19699999	88.02			chrFt1	19600000	19699999	54.01			chrFt1	19600000	19699999	10.06			chrFt1	19600000	19699999	27.16
chrFt1	19700000	19799999	83.35			chrFt1	19700000	19799999	46.18			chrFt1	19700000	19799999	9.91			chrFt1	19700000	19799999	25.28
chrFt1	19800000	19899999	88.47			chrFt1	19800000	19899999	52.97			chrFt1	19800000	19899999	10.54			chrFt1	19800000	19899999	27.5
chrFt1	19900000	19999999	88.68			chrFt1	19900000	19999999	54.96			chrFt1	19900000	19999999	8.8			chrFt1	19900000	19999999	24.67
chrFt1	20000000	20099999	84.92			chrFt1	20000000	20099999	56.99			chrFt1	20000000	20099999	9.52			chrFt1	20000000	20099999	27.54
chrFt1	20100000	20199999	84.75			chrFt1	20100000	20199999	34.42			chrFt1	20100000	20199999	8.7			chrFt1	20100000	20199999	22.56
chrFt1	20200000	20299999	78.79			chrFt1	20200000	20299999	50.16			chrFt1	20200000	20299999	11.39			chrFt1	20200000	20299999	25.62
chrFt1	20300000	20399999	82.24			chrFt1	20300000	20399999	49.55			chrFt1	20300000	20399999	10.22			chrFt1	20300000	20399999	27.12
chrFt1	20400000	20499999	83.53			chrFt1	20400000	20499999	47.12			chrFt1	20400000	20499999	10.97			chrFt1	20400000	20499999	26.25
chrFt1	20500000	20599999	87.9			chrFt1	20500000	20599999	50.24			chrFt1	20500000	20599999	9.52			chrFt1	20500000	20599999	27.19
chrFt1	20600000	20699999	85.83			chrFt1	20600000	20699999	44.95			chrFt1	20600000	20699999	9.57			chrFt1	20600000	20699999	26.21
chrFt1	20700000	20799999	79.36			chrFt1	20700000	20799999	38.49			chrFt1	20700000	20799999	9.65			chrFt1	20700000	20799999	23.25
chrFt1	20800000	20899999	92.12			chrFt1	20800000	20899999	63.58			chrFt1	20800000	20899999	11.78			chrFt1	20800000	20899999	32.12
chrFt1	20900000	20999999	86.73			chrFt1	20900000	20999999	44.97			chrFt1	20900000	20999999	8.49			chrFt1	20900000	20999999	23.06
chrFt1	21000000	21099999	83.09			chrFt1	21000000	21099999	43.31			chrFt1	21000000	21099999	9.55			chrFt1	21000000	21099999	23.44
chrFt1	21100000	21199999	85.63			chrFt1	21100000	21199999	40.67			chrFt1	21100000	21199999	9.88			chrFt1	21100000	21199999	23.96
chrFt1	21200000	21299999	84.45			chrFt1	21200000	21299999	44.48			chrFt1	21200000	21299999	9.59			chrFt1	21200000	21299999	24.75
chrFt1	21300000	21399999	87.1			chrFt1	21300000	21399999	52.18			chrFt1	21300000	21399999	16.04			chrFt1	21300000	21399999	31.07
chrFt1	21400000	21499999	11.48			chrFt1	21400000	21499999	7.73			chrFt1	21400000	21499999	1.91			chrFt1	21400000	21499999	4.32
chrFt1	21500000	21599999	83.45			chrFt1	21500000	21599999	44.04			chrFt1	21500000	21599999	9.8			chrFt1	21500000	21599999	25.37
chrFt1	21600000	21699999	90.74			chrFt1	21600000	21699999	54.25			chrFt1	21600000	21699999	9.69			chrFt1	21600000	21699999	28.33
chrFt1	21700000	21799999	80.35			chrFt1	21700000	21799999	28.89			chrFt1	21700000	21799999	6.98			chrFt1	21700000	21799999	18.44
chrFt1	21800000	21899999	86.53			chrFt1	21800000	21899999	57.52			chrFt1	21800000	21899999	10.44			chrFt1	21800000	21899999	27.22
chrFt1	21900000	21999999	87.99			chrFt1	21900000	21999999	50.3			chrFt1	21900000	21999999	8.75			chrFt1	21900000	21999999	24.71
chrFt1	22000000	22099999	81.46			chrFt1	22000000	22099999	44.16			chrFt1	22000000	22099999	9.79			chrFt1	22000000	22099999	23.83
chrFt1	22100000	22199999	86.06			chrFt1	22100000	22199999	38.67			chrFt1	22100000	22199999	10.4			chrFt1	22100000	22199999	25.31
chrFt1	22200000	22299999	83.46			chrFt1	22200000	22299999	39.61			chrFt1	22200000	22299999	9.65			chrFt1	22200000	22299999	24.13
chrFt1	22300000	22399999	89.12			chrFt1	22300000	22399999	60.27			chrFt1	22300000	22399999	8.95			chrFt1	22300000	22399999	28.69
chrFt1	22400000	22499999	81.96			chrFt1	22400000	22499999	47.1			chrFt1	22400000	22499999	9.91			chrFt1	22400000	22499999	26.02
chrFt1	22500000	22599999	85.86			chrFt1	22500000	22599999	48			chrFt1	22500000	22599999	10.09			chrFt1	22500000	22599999	25.41
chrFt1	22600000	22699999	94.13			chrFt1	22600000	22699999	52.9			chrFt1	22600000	22699999	11.36			chrFt1	22600000	22699999	33.29
chrFt1	22700000	22799999	86.64			chrFt1	22700000	22799999	46.21			chrFt1	22700000	22799999	8.6			chrFt1	22700000	22799999	26.12
chrFt1	22800000	22899999	78.2			chrFt1	22800000	22899999	47.67			chrFt1	22800000	22899999	10.71			chrFt1	22800000	22899999	25.17
chrFt1	22900000	22999999	85.78			chrFt1	22900000	22999999	46.88			chrFt1	22900000	22999999	9.81			chrFt1	22900000	22999999	24.97
chrFt1	23000000	23099999	76.59			chrFt1	23000000	23099999	48.2			chrFt1	23000000	23099999	11.76			chrFt1	23000000	23099999	25.33
chrFt1	23100000	23199999	88.39			chrFt1	23100000	23199999	46.05			chrFt1	23100000	23199999	10.27			chrFt1	23100000	23199999	26.42
chrFt1	23200000	23299999	86.65			chrFt1	23200000	23299999	53.13			chrFt1	23200000	23299999	9.29			chrFt1	23200000	23299999	26.36
chrFt1	23300000	23399999	82.11			chrFt1	23300000	23399999	40.87			chrFt1	23300000	23399999	8.49			chrFt1	23300000	23399999	21.93
chrFt1	23400000	23499999	85.15			chrFt1	23400000	23499999	53.76			chrFt1	23400000	23499999	7.7			chrFt1	23400000	23499999	24.19
chrFt1	23500000	23599999	95.61			chrFt1	23500000	23599999	51.51			chrFt1	23500000	23599999	9.9			chrFt1	23500000	23599999	32.65
chrFt1	23600000	23699999	87.15			chrFt1	23600000	23699999	48.44			chrFt1	23600000	23699999	9.88			chrFt1	23600000	23699999	27.8
chrFt1	23700000	23799999	86.24			chrFt1	23700000	23799999	48.92			chrFt1	23700000	23799999	11.94			chrFt1	23700000	23799999	27.63
chrFt1	23800000	23899999	91.5			chrFt1	23800000	23899999	52.09			chrFt1	23800000	23899999	8.87			chrFt1	23800000	23899999	27.32
chrFt1	23900000	23999999	92.89			chrFt1	23900000	23999999	56.94			chrFt1	23900000	23999999	8.26			chrFt1	23900000	23999999	26.9
chrFt1	24000000	24099999	95.16			chrFt1	24000000	24099999	56.67			chrFt1	24000000	24099999	8.33			chrFt1	24000000	24099999	30.57
chrFt1	24100000	24199999	36.38			chrFt1	24100000	24199999	31			chrFt1	24100000	24199999	6.25			chrFt1	24100000	24199999	15.46
chrFt1	24200000	24299999	79.72			chrFt1	24200000	24299999	22.92			chrFt1	24200000	24299999	9.96			chrFt1	24200000	24299999	21.29
chrFt1	24300000	24399999	93.25			chrFt1	24300000	24399999	54.39			chrFt1	24300000	24399999	8.74			chrFt1	24300000	24399999	30.49
chrFt1	24400000	24499999	84.32			chrFt1	24400000	24499999	44.16			chrFt1	24400000	24499999	10.35			chrFt1	24400000	24499999	26.11
chrFt1	24500000	24599999	89.06			chrFt1	24500000	24599999	53.24			chrFt1	24500000	24599999	10.61			chrFt1	24500000	24599999	28.36
chrFt1	24600000	24699999	91.42			chrFt1	24600000	24699999	50.5			chrFt1	24600000	24699999	9.06			chrFt1	24600000	24699999	26.04
chrFt1	24700000	24799999	83.42			chrFt1	24700000	24799999	43.51			chrFt1	24700000	24799999	14.88			chrFt1	24700000	24799999	28.31
chrFt1	24800000	24899999	86.52			chrFt1	24800000	24899999	52.96			chrFt1	24800000	24899999	9.98			chrFt1	24800000	24899999	25.4
chrFt1	24900000	24999999	89.74			chrFt1	24900000	24999999	58.41			chrFt1	24900000	24999999	9.97			chrFt1	24900000	24999999	28.68
chrFt1	25000000	25099999	85.25			chrFt1	25000000	25099999	48.98			chrFt1	25000000	25099999	11.7			chrFt1	25000000	25099999	27.26
chrFt1	25100000	25199999	87.31			chrFt1	25100000	25199999	58.06			chrFt1	25100000	25199999	8.72			chrFt1	25100000	25199999	25.12
chrFt1	25200000	25299999	92.16			chrFt1	25200000	25299999	57.51			chrFt1	25200000	25299999	9.53			chrFt1	25200000	25299999	28.5
chrFt1	25300000	25399999	90.88			chrFt1	25300000	25399999	38.79			chrFt1	25300000	25399999	10.16			chrFt1	25300000	25399999	32.1
chrFt1	25400000	25499999	91.51			chrFt1	25400000	25499999	43.27			chrFt1	25400000	25499999	9.25			chrFt1	25400000	25499999	28.43
chrFt1	25500000	25599999	86.41			chrFt1	25500000	25599999	52.51			chrFt1	25500000	25599999	10.62			chrFt1	25500000	25599999	26.76
chrFt1	25600000	25699999	90.4			chrFt1	25600000	25699999	56.86			chrFt1	25600000	25699999	11.38			chrFt1	25600000	25699999	30.49
chrFt1	25700000	25799999	88.47			chrFt1	25700000	25799999	46.5			chrFt1	25700000	25799999	10.22			chrFt1	25700000	25799999	26.91
chrFt1	25800000	25899999	91.21			chrFt1	25800000	25899999	51.2			chrFt1	25800000	25899999	8.62			chrFt1	25800000	25899999	25.3
chrFt1	25900000	25999999	81.96			chrFt1	25900000	25999999	37.83			chrFt1	25900000	25999999	10.57			chrFt1	25900000	25999999	23.17
chrFt1	26000000	26099999	89.97			chrFt1	26000000	26099999	43.77			chrFt1	26000000	26099999	7.4			chrFt1	26000000	26099999	23.12
chrFt1	26100000	26199999	90			chrFt1	26100000	26199999	52.83			chrFt1	26100000	26199999	8.53			chrFt1	26100000	26199999	25.02
chrFt1	26200000	26299999	92.25			chrFt1	26200000	26299999	58.53			chrFt1	26200000	26299999	10.64			chrFt1	26200000	26299999	30.31
chrFt1	26300000	26399999	84.12			chrFt1	26300000	26399999	50.7			chrFt1	26300000	26399999	10.74			chrFt1	26300000	26399999	25.07
chrFt1	26400000	26499999	90.2			chrFt1	26400000	26499999	52.94			chrFt1	26400000	26499999	9.8			chrFt1	26400000	26499999	27.61
chrFt1	26500000	26599999	86.84			chrFt1	26500000	26599999	55.41			chrFt1	26500000	26599999	9.38			chrFt1	26500000	26599999	27.47
chrFt1	26600000	26699999	89.16			chrFt1	26600000	26699999	59.71			chrFt1	26600000	26699999	11.35			chrFt1	26600000	26699999	31.03
chrFt1	26700000	26799999	47.61			chrFt1	26700000	26799999	33.18			chrFt1	26700000	26799999	6.98			chrFt1	26700000	26799999	17.46
chrFt1	26800000	26899999	91.17			chrFt1	26800000	26899999	46.56			chrFt1	26800000	26899999	8.81			chrFt1	26800000	26899999	26.36
chrFt1	26900000	26999999	86.62			chrFt1	26900000	26999999	52.81			chrFt1	26900000	26999999	8.43			chrFt1	26900000	26999999	26.76
chrFt1	27000000	27099999	84.11			chrFt1	27000000	27099999	49.37			chrFt1	27000000	27099999	12.85			chrFt1	27000000	27099999	28.02
chrFt1	27100000	27199999	84.39			chrFt1	27100000	27199999	45.35			chrFt1	27100000	27199999	9.11			chrFt1	27100000	27199999	25.26
chrFt1	27200000	27299999	91.65			chrFt1	27200000	27299999	42.31			chrFt1	27200000	27299999	7.65			chrFt1	27200000	27299999	24.73
chrFt1	27300000	27399999	90.36			chrFt1	27300000	27399999	52.57			chrFt1	27300000	27399999	12.08			chrFt1	27300000	27399999	31.97
chrFt1	27400000	27499999	92.3			chrFt1	27400000	27499999	38.96			chrFt1	27400000	27499999	10.91			chrFt1	27400000	27499999	27.94
chrFt1	27500000	27599999	90.18			chrFt1	27500000	27599999	53.47			chrFt1	27500000	27599999	10.85			chrFt1	27500000	27599999	29.28
chrFt1	27600000	27699999	80.78			chrFt1	27600000	27699999	45.51			chrFt1	27600000	27699999	8.69			chrFt1	27600000	27699999	23.26
chrFt1	27700000	27799999	88.81			chrFt1	27700000	27799999	48.14			chrFt1	27700000	27799999	13.65			chrFt1	27700000	27799999	31.22
chrFt1	27800000	27899999	95.91			chrFt1	27800000	27899999	50.37			chrFt1	27800000	27899999	9.16			chrFt1	27800000	27899999	32.93
chrFt1	27900000	27999999	92.19			chrFt1	27900000	27999999	56.54			chrFt1	27900000	27999999	10.13			chrFt1	27900000	27999999	30.89
chrFt1	28000000	28099999	89.3			chrFt1	28000000	28099999	48.1			chrFt1	28000000	28099999	7.75			chrFt1	28000000	28099999	24.96
chrFt1	28100000	28199999	89.37			chrFt1	28100000	28199999	54.67			chrFt1	28100000	28199999	10.55			chrFt1	28100000	28199999	27.38
chrFt1	28200000	28299999	93.87			chrFt1	28200000	28299999	53.79			chrFt1	28200000	28299999	9			chrFt1	28200000	28299999	32.07
chrFt1	28300000	28399999	84.88			chrFt1	28300000	28399999	44.21			chrFt1	28300000	28399999	10.48			chrFt1	28300000	28399999	26.64
chrFt1	28400000	28499999	88.04			chrFt1	28400000	28499999	54.21			chrFt1	28400000	28499999	13.1			chrFt1	28400000	28499999	28.06
chrFt1	28500000	28599999	88.33			chrFt1	28500000	28599999	56.2			chrFt1	28500000	28599999	10.17			chrFt1	28500000	28599999	29.29
chrFt1	28600000	28699999	87.5			chrFt1	28600000	28699999	50.14			chrFt1	28600000	28699999	10.22			chrFt1	28600000	28699999	27.26
chrFt1	28700000	28799999	91.38			chrFt1	28700000	28799999	54.07			chrFt1	28700000	28799999	10.98			chrFt1	28700000	28799999	28
chrFt1	28800000	28899999	88.85			chrFt1	28800000	28899999	55.54			chrFt1	28800000	28899999	11.54			chrFt1	28800000	28899999	28.57
chrFt1	28900000	28999999	91.38			chrFt1	28900000	28999999	56.57			chrFt1	28900000	28999999	10.93			chrFt1	28900000	28999999	30.2
chrFt1	29000000	29099999	89.19			chrFt1	29000000	29099999	51.17			chrFt1	29000000	29099999	9.41			chrFt1	29000000	29099999	25.51
chrFt1	29100000	29199999	91.49			chrFt1	29100000	29199999	53.85			chrFt1	29100000	29199999	8.29			chrFt1	29100000	29199999	27.09
chrFt1	29200000	29299999	89.13			chrFt1	29200000	29299999	38.22			chrFt1	29200000	29299999	9.62			chrFt1	29200000	29299999	25
chrFt1	29300000	29399999	87.85			chrFt1	29300000	29399999	50.8			chrFt1	29300000	29399999	8.75			chrFt1	29300000	29399999	24.55
chrFt1	29400000	29499999	94.78			chrFt1	29400000	29499999	58.18			chrFt1	29400000	29499999	10.37			chrFt1	29400000	29499999	30.5
chrFt1	29500000	29599999	91.43			chrFt1	29500000	29599999	56.78			chrFt1	29500000	29599999	8.91			chrFt1	29500000	29599999	27.28
chrFt1	29600000	29699999	90.85			chrFt1	29600000	29699999	53.72			chrFt1	29600000	29699999	7.31			chrFt1	29600000	29699999	26.46
chrFt1	29700000	29799999	86.1			chrFt1	29700000	29799999	46.38			chrFt1	29700000	29799999	9.72			chrFt1	29700000	29799999	26.37
chrFt1	29800000	29899999	87.47			chrFt1	29800000	29899999	54.95			chrFt1	29800000	29899999	11.78			chrFt1	29800000	29899999	30.39
chrFt1	29900000	29999999	89.39			chrFt1	29900000	29999999	52.31			chrFt1	29900000	29999999	9.15			chrFt1	29900000	29999999	28.16
chrFt1	30000000	30099999	89.64			chrFt1	30000000	30099999	54.37			chrFt1	30000000	30099999	11.89			chrFt1	30000000	30099999	28.54
chrFt1	30100000	30199999	90.97			chrFt1	30100000	30199999	57.17			chrFt1	30100000	30199999	12.36			chrFt1	30100000	30199999	32.3
chrFt1	30200000	30299999	89.93			chrFt1	30200000	30299999	41.03			chrFt1	30200000	30299999	11.17			chrFt1	30200000	30299999	26.32
chrFt1	30300000	30399999	90.29			chrFt1	30300000	30399999	50.37			chrFt1	30300000	30399999	9.33			chrFt1	30300000	30399999	25.55
chrFt1	30400000	30499999	93.99			chrFt1	30400000	30499999	42.76			chrFt1	30400000	30499999	7.55			chrFt1	30400000	30499999	24.6
chrFt1	30500000	30599999	89.29			chrFt1	30500000	30599999	55.54			chrFt1	30500000	30599999	10.5			chrFt1	30500000	30599999	27.5
chrFt1	30600000	30699999	92.62			chrFt1	30600000	30699999	55.38			chrFt1	30600000	30699999	10.25			chrFt1	30600000	30699999	29.45
chrFt1	30700000	30799999	91.56			chrFt1	30700000	30799999	34.45			chrFt1	30700000	30799999	7.01			chrFt1	30700000	30799999	21.79
chrFt1	30800000	30899999	90.13			chrFt1	30800000	30899999	49.1			chrFt1	30800000	30899999	7.52			chrFt1	30800000	30899999	25.66
chrFt1	30900000	30999999	95.46			chrFt1	30900000	30999999	54.68			chrFt1	30900000	30999999	8.95			chrFt1	30900000	30999999	29.07
chrFt1	31000000	31099999	90.93			chrFt1	31000000	31099999	50.35			chrFt1	31000000	31099999	9.57			chrFt1	31000000	31099999	26.87
chrFt1	31100000	31199999	89.75			chrFt1	31100000	31199999	56.6			chrFt1	31100000	31199999	11.07			chrFt1	31100000	31199999	29.09
chrFt1	31200000	31299999	88.05			chrFt1	31200000	31299999	48.38			chrFt1	31200000	31299999	9.34			chrFt1	31200000	31299999	25.55
chrFt1	31300000	31399999	89.03			chrFt1	31300000	31399999	34.61			chrFt1	31300000	31399999	7.76			chrFt1	31300000	31399999	23
chrFt1	31400000	31499999	92.59			chrFt1	31400000	31499999	48.77			chrFt1	31400000	31499999	9.93			chrFt1	31400000	31499999	28.53
chrFt1	31500000	31599999	87.22			chrFt1	31500000	31599999	47.41			chrFt1	31500000	31599999	7.91			chrFt1	31500000	31599999	23.27
chrFt1	31600000	31699999	82.43			chrFt1	31600000	31699999	39.19			chrFt1	31600000	31699999	9.07			chrFt1	31600000	31699999	23.88
chrFt1	31700000	31799999	92.52			chrFt1	31700000	31799999	55.85			chrFt1	31700000	31799999	10.18			chrFt1	31700000	31799999	28.77
chrFt1	31800000	31899999	90.15			chrFt1	31800000	31899999	55.79			chrFt1	31800000	31899999	13.42			chrFt1	31800000	31899999	30.84
chrFt1	31900000	31999999	84.66			chrFt1	31900000	31999999	47.47			chrFt1	31900000	31999999	10.77			chrFt1	31900000	31999999	29.04
chrFt1	32000000	32099999	89.36			chrFt1	32000000	32099999	53.73			chrFt1	32000000	32099999	10.79			chrFt1	32000000	32099999	28.01
chrFt1	32100000	32199999	90.29			chrFt1	32100000	32199999	48.01			chrFt1	32100000	32199999	8.35			chrFt1	32100000	32199999	25.69
chrFt1	32200000	32299999	94.38			chrFt1	32200000	32299999	40.47			chrFt1	32200000	32299999	5.59			chrFt1	32200000	32299999	23.22
chrFt1	32300000	32399999	92.65			chrFt1	32300000	32399999	41.96			chrFt1	32300000	32399999	6.91			chrFt1	32300000	32399999	25.31
chrFt1	32400000	32499999	92.21			chrFt1	32400000	32499999	35.79			chrFt1	32400000	32499999	7.72			chrFt1	32400000	32499999	23.74
chrFt1	32500000	32599999	93.71			chrFt1	32500000	32599999	43.41			chrFt1	32500000	32599999	9.78			chrFt1	32500000	32599999	29.1
chrFt1	32600000	32699999	95.83			chrFt1	32600000	32699999	38.33			chrFt1	32600000	32699999	9.45			chrFt1	32600000	32699999	29.11
chrFt1	32700000	32799999	96.33			chrFt1	32700000	32799999	40.66			chrFt1	32700000	32799999	9.62			chrFt1	32700000	32799999	31.88
chrFt1	32800000	32899999	82.68			chrFt1	32800000	32899999	42.1			chrFt1	32800000	32899999	7.96			chrFt1	32800000	32899999	21.97
chrFt1	32900000	32999999	83.25			chrFt1	32900000	32999999	41.75			chrFt1	32900000	32999999	8.4			chrFt1	32900000	32999999	24.34
chrFt1	33000000	33099999	95.62			chrFt1	33000000	33099999	34.34			chrFt1	33000000	33099999	7.61			chrFt1	33000000	33099999	24.87
chrFt1	33100000	33199999	96.37			chrFt1	33100000	33199999	44.95			chrFt1	33100000	33199999	9.15			chrFt1	33100000	33199999	30.68
chrFt1	33200000	33299999	95.21			chrFt1	33200000	33299999	45.09			chrFt1	33200000	33299999	8.35			chrFt1	33200000	33299999	32.45
chrFt1	33300000	33399999	94.09			chrFt1	33300000	33399999	41.4			chrFt1	33300000	33399999	6.74			chrFt1	33300000	33399999	28
chrFt1	33400000	33499999	93.12			chrFt1	33400000	33499999	50.79			chrFt1	33400000	33499999	8.87			chrFt1	33400000	33499999	29.97
chrFt1	33500000	33599999	89.37			chrFt1	33500000	33599999	56.72			chrFt1	33500000	33599999	7.17			chrFt1	33500000	33599999	26.23
chrFt1	33600000	33699999	88.07			chrFt1	33600000	33699999	49.73			chrFt1	33600000	33699999	8.02			chrFt1	33600000	33699999	26.31
chrFt1	33700000	33799999	89.5			chrFt1	33700000	33799999	57.64			chrFt1	33700000	33799999	10.8			chrFt1	33700000	33799999	28.06
chrFt1	33800000	33899999	90.31			chrFt1	33800000	33899999	51.03			chrFt1	33800000	33899999	10.41			chrFt1	33800000	33899999	27.1
chrFt1	33900000	33999999	90.28			chrFt1	33900000	33999999	53.27			chrFt1	33900000	33999999	9.92			chrFt1	33900000	33999999	27.99
chrFt1	34000000	34099999	92.25			chrFt1	34000000	34099999	56.98			chrFt1	34000000	34099999	9.56			chrFt1	34000000	34099999	29.73
chrFt1	34100000	34199999	92.84			chrFt1	34100000	34199999	53.82			chrFt1	34100000	34199999	7.76			chrFt1	34100000	34199999	26.63
chrFt1	34200000	34299999	86.88			chrFt1	34200000	34299999	52.11			chrFt1	34200000	34299999	7.71			chrFt1	34200000	34299999	24.17
chrFt1	34300000	34399999	92.34			chrFt1	34300000	34399999	49.55			chrFt1	34300000	34399999	8.64			chrFt1	34300000	34399999	27.93
chrFt1	34400000	34499999	90.84			chrFt1	34400000	34499999	56.64			chrFt1	34400000	34499999	7.96			chrFt1	34400000	34499999	25.6
chrFt1	34500000	34599999	89.17			chrFt1	34500000	34599999	50.42			chrFt1	34500000	34599999	9.67			chrFt1	34500000	34599999	26.03
chrFt1	34600000	34699999	92			chrFt1	34600000	34699999	51.42			chrFt1	34600000	34699999	8.04			chrFt1	34600000	34699999	27.41
chrFt1	34700000	34799999	90.34			chrFt1	34700000	34799999	54.54			chrFt1	34700000	34799999	9.69			chrFt1	34700000	34799999	29.15
chrFt1	34800000	34899999	94.66			chrFt1	34800000	34899999	46.34			chrFt1	34800000	34899999	7.73			chrFt1	34800000	34899999	27.2
chrFt1	34900000	34999999	91.15			chrFt1	34900000	34999999	44.93			chrFt1	34900000	34999999	7.92			chrFt1	34900000	34999999	22.97
chrFt1	35000000	35099999	90.96			chrFt1	35000000	35099999	53.81			chrFt1	35000000	35099999	7.79			chrFt1	35000000	35099999	29.15
chrFt1	35100000	35199999	93.07			chrFt1	35100000	35199999	57.77			chrFt1	35100000	35199999	8.86			chrFt1	35100000	35199999	30.88
chrFt1	35200000	35299999	87.61			chrFt1	35200000	35299999	41.31			chrFt1	35200000	35299999	9.1			chrFt1	35200000	35299999	24.03
chrFt1	35300000	35399999	89.79			chrFt1	35300000	35399999	52.03			chrFt1	35300000	35399999	9.15			chrFt1	35300000	35399999	30.36
chrFt1	35400000	35499999	85.95			chrFt1	35400000	35499999	46.8			chrFt1	35400000	35499999	8.54			chrFt1	35400000	35499999	22.99
chrFt1	35500000	35599999	92.39			chrFt1	35500000	35599999	39.88			chrFt1	35500000	35599999	7.12			chrFt1	35500000	35599999	22.3
chrFt1	35600000	35699999	90.82			chrFt1	35600000	35699999	50.19			chrFt1	35600000	35699999	9.73			chrFt1	35600000	35699999	25.47
chrFt1	35700000	35799999	90.36			chrFt1	35700000	35799999	51.26			chrFt1	35700000	35799999	9.76			chrFt1	35700000	35799999	28.98
chrFt1	35800000	35899999	84.86			chrFt1	35800000	35899999	51.86			chrFt1	35800000	35899999	9.4			chrFt1	35800000	35899999	25.56
chrFt1	35900000	35999999	86.91			chrFt1	35900000	35999999	52.7			chrFt1	35900000	35999999	9.29			chrFt1	35900000	35999999	27.1
chrFt1	36000000	36099999	89.03			chrFt1	36000000	36099999	41.66			chrFt1	36000000	36099999	8.16			chrFt1	36000000	36099999	22.93
chrFt1	36100000	36199999	91.26			chrFt1	36100000	36199999	44.21			chrFt1	36100000	36199999	9.46			chrFt1	36100000	36199999	26.5
chrFt1	36200000	36299999	92.44			chrFt1	36200000	36299999	58.81			chrFt1	36200000	36299999	9.76			chrFt1	36200000	36299999	29.4
chrFt1	36300000	36399999	88.61			chrFt1	36300000	36399999	51.7			chrFt1	36300000	36399999	11.41			chrFt1	36300000	36399999	28.58
chrFt1	36400000	36499999	87.26			chrFt1	36400000	36499999	52.52			chrFt1	36400000	36499999	9.18			chrFt1	36400000	36499999	25.75
chrFt1	36500000	36599999	93.08			chrFt1	36500000	36599999	58.28			chrFt1	36500000	36599999	8.23			chrFt1	36500000	36599999	29.26
chrFt1	36600000	36699999	90.32			chrFt1	36600000	36699999	50.71			chrFt1	36600000	36699999	10.38			chrFt1	36600000	36699999	28.11
chrFt1	36700000	36799999	89.98			chrFt1	36700000	36799999	50.58			chrFt1	36700000	36799999	7.87			chrFt1	36700000	36799999	25.14
chrFt1	36800000	36899999	89.45			chrFt1	36800000	36899999	47.64			chrFt1	36800000	36899999	9.72			chrFt1	36800000	36899999	26.75
chrFt1	36900000	36999999	87.22			chrFt1	36900000	36999999	46.39			chrFt1	36900000	36999999	10.51			chrFt1	36900000	36999999	26.29
chrFt1	37000000	37099999	93.43			chrFt1	37000000	37099999	49.19			chrFt1	37000000	37099999	8.58			chrFt1	37000000	37099999	27.37
chrFt1	37100000	37199999	91.31			chrFt1	37100000	37199999	54.06			chrFt1	37100000	37199999	10.45			chrFt1	37100000	37199999	30.64
chrFt1	37200000	37299999	87.53			chrFt1	37200000	37299999	52.53			chrFt1	37200000	37299999	9.32			chrFt1	37200000	37299999	25.96
chrFt1	37300000	37399999	91.53			chrFt1	37300000	37399999	52.5			chrFt1	37300000	37399999	12.34			chrFt1	37300000	37399999	30.1
chrFt1	37400000	37499999	90.8			chrFt1	37400000	37499999	45.18			chrFt1	37400000	37499999	10.32			chrFt1	37400000	37499999	28.96
chrFt1	37500000	37599999	90.68			chrFt1	37500000	37599999	44.15			chrFt1	37500000	37599999	10.12			chrFt1	37500000	37599999	28.96
chrFt1	37600000	37699999	84.53			chrFt1	37600000	37699999	35.35			chrFt1	37600000	37699999	7.64			chrFt1	37600000	37699999	22.61
chrFt1	37700000	37799999	87.36			chrFt1	37700000	37799999	49.01			chrFt1	37700000	37799999	9.63			chrFt1	37700000	37799999	25.29
chrFt1	37800000	37899999	89			chrFt1	37800000	37899999	53.66			chrFt1	37800000	37899999	12.36			chrFt1	37800000	37899999	28.79
chrFt1	37900000	37999999	80.84			chrFt1	37900000	37999999	44.59			chrFt1	37900000	37999999	12.1			chrFt1	37900000	37999999	26.32
chrFt1	38000000	38099999	88.05			chrFt1	38000000	38099999	42.57			chrFt1	38000000	38099999	10.25			chrFt1	38000000	38099999	24.74
chrFt1	38100000	38199999	93.01			chrFt1	38100000	38199999	57.79			chrFt1	38100000	38199999	11.08			chrFt1	38100000	38199999	31.33
chrFt1	38200000	38299999	92.55			chrFt1	38200000	38299999	56.45			chrFt1	38200000	38299999	9.08			chrFt1	38200000	38299999	29.68
chrFt1	38300000	38399999	86.79			chrFt1	38300000	38399999	52.71			chrFt1	38300000	38399999	9.22			chrFt1	38300000	38399999	25.18
chrFt1	38400000	38499999	93.06			chrFt1	38400000	38499999	55.51			chrFt1	38400000	38499999	8.38			chrFt1	38400000	38499999	29.57
chrFt1	38500000	38599999	94.01			chrFt1	38500000	38599999	56.14			chrFt1	38500000	38599999	10.85			chrFt1	38500000	38599999	32.46
chrFt1	38600000	38699999	90.24			chrFt1	38600000	38699999	53.73			chrFt1	38600000	38699999	11.38			chrFt1	38600000	38699999	30.45
chrFt1	38700000	38799999	93.19			chrFt1	38700000	38799999	63.42			chrFt1	38700000	38799999	12.26			chrFt1	38700000	38799999	32.09
chrFt1	38800000	38899999	86.62			chrFt1	38800000	38899999	49.53			chrFt1	38800000	38899999	11.71			chrFt1	38800000	38899999	27.95
chrFt1	38900000	38999999	88.77			chrFt1	38900000	38999999	57.41			chrFt1	38900000	38999999	11.48			chrFt1	38900000	38999999	29.39
chrFt1	39000000	39099999	89.36			chrFt1	39000000	39099999	48.13			chrFt1	39000000	39099999	9.51			chrFt1	39000000	39099999	26.78
chrFt1	39100000	39199999	83.93			chrFt1	39100000	39199999	55.95			chrFt1	39100000	39199999	10.63			chrFt1	39100000	39199999	26.59
chrFt1	39200000	39299999	85.93			chrFt1	39200000	39299999	57.67			chrFt1	39200000	39299999	10.04			chrFt1	39200000	39299999	27.02
chrFt1	39300000	39399999	84.87			chrFt1	39300000	39399999	43.06			chrFt1	39300000	39399999	8.58			chrFt1	39300000	39399999	24.4
chrFt1	39400000	39499999	89.17			chrFt1	39400000	39499999	50.26			chrFt1	39400000	39499999	11.16			chrFt1	39400000	39499999	27.77
chrFt1	39500000	39599999	86.87			chrFt1	39500000	39599999	43.07			chrFt1	39500000	39599999	8.17			chrFt1	39500000	39599999	22.76
chrFt1	39600000	39699999	86.76			chrFt1	39600000	39699999	53.27			chrFt1	39600000	39699999	10.1			chrFt1	39600000	39699999	26.55
chrFt1	39700000	39799999	87.91			chrFt1	39700000	39799999	55.84			chrFt1	39700000	39799999	10.71			chrFt1	39700000	39799999	28.36
chrFt1	39800000	39899999	85.64			chrFt1	39800000	39899999	48.9			chrFt1	39800000	39899999	10.24			chrFt1	39800000	39899999	25.78
chrFt1	39900000	39999999	90.29			chrFt1	39900000	39999999	38.21			chrFt1	39900000	39999999	8.96			chrFt1	39900000	39999999	24.6
chrFt1	40000000	40099999	87.06			chrFt1	40000000	40099999	40.93			chrFt1	40000000	40099999	11.81			chrFt1	40000000	40099999	27.57
chrFt1	40100000	40199999	95.32			chrFt1	40100000	40199999	51.29			chrFt1	40100000	40199999	9.71			chrFt1	40100000	40199999	31.48
chrFt1	40200000	40299999	94.58			chrFt1	40200000	40299999	51.34			chrFt1	40200000	40299999	8.92			chrFt1	40200000	40299999	31.48
chrFt1	40300000	40399999	88.73			chrFt1	40300000	40399999	42.41			chrFt1	40300000	40399999	8.53			chrFt1	40300000	40399999	24.59
chrFt1	40400000	40499999	86.51			chrFt1	40400000	40499999	53.33			chrFt1	40400000	40499999	9.98			chrFt1	40400000	40499999	26.15
chrFt1	40500000	40599999	90.08			chrFt1	40500000	40599999	51.63			chrFt1	40500000	40599999	11.49			chrFt1	40500000	40599999	30.26
chrFt1	40600000	40699999	86.88			chrFt1	40600000	40699999	46.11			chrFt1	40600000	40699999	12.13			chrFt1	40600000	40699999	27.09
chrFt1	40700000	40799999	89.95			chrFt1	40700000	40799999	53			chrFt1	40700000	40799999	11.92			chrFt1	40700000	40799999	29.1
chrFt1	40800000	40899999	84.33			chrFt1	40800000	40899999	40.7			chrFt1	40800000	40899999	9.89			chrFt1	40800000	40899999	24.56
chrFt1	40900000	40999999	91.25			chrFt1	40900000	40999999	55.79			chrFt1	40900000	40999999	10.66			chrFt1	40900000	40999999	28.51
chrFt1	41000000	41099999	84.13			chrFt1	41000000	41099999	41.91			chrFt1	41000000	41099999	11.63			chrFt1	41000000	41099999	25.28
chrFt1	41100000	41199999	89.97			chrFt1	41100000	41199999	51.35			chrFt1	41100000	41199999	9.53			chrFt1	41100000	41199999	26.7
chrFt1	41200000	41299999	88.49			chrFt1	41200000	41299999	42.95			chrFt1	41200000	41299999	9.81			chrFt1	41200000	41299999	26.9
chrFt1	41300000	41399999	90.89			chrFt1	41300000	41399999	53.82			chrFt1	41300000	41399999	10.44			chrFt1	41300000	41399999	29.27
chrFt1	41400000	41499999	84.59			chrFt1	41400000	41499999	52.79			chrFt1	41400000	41499999	10.96			chrFt1	41400000	41499999	26.81
chrFt1	41500000	41599999	84.89			chrFt1	41500000	41599999	49.76			chrFt1	41500000	41599999	10.12			chrFt1	41500000	41599999	25.66
chrFt1	41600000	41699999	90.62			chrFt1	41600000	41699999	44.36			chrFt1	41600000	41699999	8.67			chrFt1	41600000	41699999	24.42
chrFt1	41700000	41799999	80.65			chrFt1	41700000	41799999	48.93			chrFt1	41700000	41799999	10.85			chrFt1	41700000	41799999	24.41
chrFt1	41800000	41899999	86.92			chrFt1	41800000	41899999	53.35			chrFt1	41800000	41899999	11.78			chrFt1	41800000	41899999	28.43
chrFt1	41900000	41999999	86.75			chrFt1	41900000	41999999	58.76			chrFt1	41900000	41999999	11.25			chrFt1	41900000	41999999	29.98
chrFt1	42000000	42099999	83.68			chrFt1	42000000	42099999	55.46			chrFt1	42000000	42099999	12.24			chrFt1	42000000	42099999	27.79
chrFt1	42100000	42199999	79.98			chrFt1	42100000	42199999	39.36			chrFt1	42100000	42199999	10.06			chrFt1	42100000	42199999	23.38
chrFt1	42200000	42299999	87.83			chrFt1	42200000	42299999	52.64			chrFt1	42200000	42299999	9.01			chrFt1	42200000	42299999	25.55
chrFt1	42300000	42399999	86.97			chrFt1	42300000	42399999	53.79			chrFt1	42300000	42399999	9.74			chrFt1	42300000	42399999	27.02
chrFt1	42400000	42499999	80.05			chrFt1	42400000	42499999	44.08			chrFt1	42400000	42499999	11.15			chrFt1	42400000	42499999	25.57
chrFt1	42500000	42599999	85.96			chrFt1	42500000	42599999	52.81			chrFt1	42500000	42599999	10.74			chrFt1	42500000	42599999	26.98
chrFt1	42600000	42699999	75.08			chrFt1	42600000	42699999	35.49			chrFt1	42600000	42699999	12.06			chrFt1	42600000	42699999	23.34
chrFt1	42700000	42799999	78.56			chrFt1	42700000	42799999	46.8			chrFt1	42700000	42799999	10.48			chrFt1	42700000	42799999	24.88
chrFt1	42800000	42899999	84.23			chrFt1	42800000	42899999	46.95			chrFt1	42800000	42899999	8.08			chrFt1	42800000	42899999	25.11
chrFt1	42900000	42999999	94.9			chrFt1	42900000	42999999	62.1			chrFt1	42900000	42999999	9.52			chrFt1	42900000	42999999	32.29
chrFt1	43000000	43099999	95.8			chrFt1	43000000	43099999	51.57			chrFt1	43000000	43099999	9			chrFt1	43000000	43099999	31.7
chrFt1	43100000	43199999	96.04			chrFt1	43100000	43199999	54.04			chrFt1	43100000	43199999	8.85			chrFt1	43100000	43199999	34.17
chrFt1	43200000	43299999	81.64			chrFt1	43200000	43299999	45.79			chrFt1	43200000	43299999	8.26			chrFt1	43200000	43299999	22.62
chrFt1	43300000	43399999	86.13			chrFt1	43300000	43399999	52.69			chrFt1	43300000	43399999	10.95			chrFt1	43300000	43399999	26.77
chrFt1	43400000	43499999	85.38			chrFt1	43400000	43499999	53.68			chrFt1	43400000	43499999	11.05			chrFt1	43400000	43499999	27.05
chrFt1	43500000	43599999	85.25			chrFt1	43500000	43599999	45.68			chrFt1	43500000	43599999	9.76			chrFt1	43500000	43599999	25.61
chrFt1	43600000	43699999	85.14			chrFt1	43600000	43699999	53.9			chrFt1	43600000	43699999	9.95			chrFt1	43600000	43699999	27.07
chrFt1	43700000	43799999	87.62			chrFt1	43700000	43799999	51.76			chrFt1	43700000	43799999	9.18			chrFt1	43700000	43799999	28.24
chrFt1	43800000	43899999	84.37			chrFt1	43800000	43899999	51.38			chrFt1	43800000	43899999	10.93			chrFt1	43800000	43899999	27.41
chrFt1	43900000	43999999	80.91			chrFt1	43900000	43999999	40.02			chrFt1	43900000	43999999	13.12			chrFt1	43900000	43999999	25.73
chrFt1	44000000	44099999	86.17			chrFt1	44000000	44099999	54.67			chrFt1	44000000	44099999	10.15			chrFt1	44000000	44099999	27.24
chrFt1	44100000	44199999	84.08			chrFt1	44100000	44199999	48.71			chrFt1	44100000	44199999	13.61			chrFt1	44100000	44199999	30.13
chrFt1	44200000	44299999	92.83			chrFt1	44200000	44299999	55.08			chrFt1	44200000	44299999	10.94			chrFt1	44200000	44299999	30.45
chrFt1	44300000	44399999	89.73			chrFt1	44300000	44399999	44.42			chrFt1	44300000	44399999	11.57			chrFt1	44300000	44399999	28.91
chrFt1	44400000	44499999	86.73			chrFt1	44400000	44499999	53.35			chrFt1	44400000	44499999	9.81			chrFt1	44400000	44499999	28.04
chrFt1	44500000	44599999	90.9			chrFt1	44500000	44599999	53.85			chrFt1	44500000	44599999	9.24			chrFt1	44500000	44599999	28.02
chrFt1	44600000	44699999	92.16			chrFt1	44600000	44699999	56.74			chrFt1	44600000	44699999	9.53			chrFt1	44600000	44699999	30.13
chrFt1	44700000	44799999	95.31			chrFt1	44700000	44799999	60.89			chrFt1	44700000	44799999	9.98			chrFt1	44700000	44799999	32.35
chrFt1	44800000	44899999	85.93			chrFt1	44800000	44899999	49.45			chrFt1	44800000	44899999	11.77			chrFt1	44800000	44899999	28.52
chrFt1	44900000	44999999	86.65			chrFt1	44900000	44999999	52.64			chrFt1	44900000	44999999	11.84			chrFt1	44900000	44999999	27.87
chrFt1	45000000	45099999	89.91			chrFt1	45000000	45099999	56.12			chrFt1	45000000	45099999	8.66			chrFt1	45000000	45099999	27.75
chrFt1	45100000	45199999	84.3			chrFt1	45100000	45199999	53.07			chrFt1	45100000	45199999	12.61			chrFt1	45100000	45199999	27.93
chrFt1	45200000	45299999	89.04			chrFt1	45200000	45299999	49.13			chrFt1	45200000	45299999	10.11			chrFt1	45200000	45299999	27.99
chrFt1	45300000	45399999	85.23			chrFt1	45300000	45399999	51.74			chrFt1	45300000	45399999	10.3			chrFt1	45300000	45399999	26.9
chrFt1	45400000	45499999	78.11			chrFt1	45400000	45499999	35.49			chrFt1	45400000	45499999	10.24			chrFt1	45400000	45499999	23.38
chrFt1	45500000	45599999	86.89			chrFt1	45500000	45599999	57.36			chrFt1	45500000	45599999	9.81			chrFt1	45500000	45599999	28.41
chrFt1	45600000	45699999	79.02			chrFt1	45600000	45699999	53.03			chrFt1	45600000	45699999	12.01			chrFt1	45600000	45699999	26.93
chrFt1	45700000	45799999	83.85			chrFt1	45700000	45799999	51.74			chrFt1	45700000	45799999	12.15			chrFt1	45700000	45799999	28.07
chrFt1	45800000	45899999	92.87			chrFt1	45800000	45899999	59.41			chrFt1	45800000	45899999	12.29			chrFt1	45800000	45899999	33.05
chrFt1	45900000	45999999	80.55			chrFt1	45900000	45999999	51.28			chrFt1	45900000	45999999	10.36			chrFt1	45900000	45999999	26.27
chrFt1	46000000	46099999	84.09			chrFt1	46000000	46099999	48.67			chrFt1	46000000	46099999	11.07			chrFt1	46000000	46099999	28.32
chrFt1	46100000	46199999	83.26			chrFt1	46100000	46199999	44.83			chrFt1	46100000	46199999	11.48			chrFt1	46100000	46199999	27.03
chrFt1	46200000	46299999	81.76			chrFt1	46200000	46299999	37.83			chrFt1	46200000	46299999	9.37			chrFt1	46200000	46299999	22.9
chrFt1	46300000	46399999	80.72			chrFt1	46300000	46399999	47.69			chrFt1	46300000	46399999	10.73			chrFt1	46300000	46399999	24.84
chrFt1	46400000	46499999	82.38			chrFt1	46400000	46499999	52.29			chrFt1	46400000	46499999	11.22			chrFt1	46400000	46499999	26.88
chrFt1	46500000	46599999	80.66			chrFt1	46500000	46599999	48.82			chrFt1	46500000	46599999	10.26			chrFt1	46500000	46599999	25.36
chrFt1	46600000	46699999	88.09			chrFt1	46600000	46699999	55.9			chrFt1	46600000	46699999	13.19			chrFt1	46600000	46699999	30.55
chrFt1	46700000	46799999	90.6			chrFt1	46700000	46799999	59.3			chrFt1	46700000	46799999	11.61			chrFt1	46700000	46799999	31.32
chrFt1	46800000	46899999	86.03			chrFt1	46800000	46899999	48.57			chrFt1	46800000	46899999	12.34			chrFt1	46800000	46899999	28.02
chrFt1	46900000	46999999	83.38			chrFt1	46900000	46999999	52.58			chrFt1	46900000	46999999	9.87			chrFt1	46900000	46999999	26.74
chrFt1	47000000	47099999	82.44			chrFt1	47000000	47099999	52.27			chrFt1	47000000	47099999	10.75			chrFt1	47000000	47099999	28.82
chrFt1	47100000	47199999	90.14			chrFt1	47100000	47199999	54.73			chrFt1	47100000	47199999	11.34			chrFt1	47100000	47199999	30.78
chrFt1	47200000	47299999	83.78			chrFt1	47200000	47299999	49.37			chrFt1	47200000	47299999	11.98			chrFt1	47200000	47299999	28.38
chrFt1	47300000	47399999	91.14			chrFt1	47300000	47399999	60.36			chrFt1	47300000	47399999	9.7			chrFt1	47300000	47399999	30.54
chrFt1	47400000	47499999	78.68			chrFt1	47400000	47499999	43.56			chrFt1	47400000	47499999	9.59			chrFt1	47400000	47499999	24.41
chrFt1	47500000	47599999	80.31			chrFt1	47500000	47599999	32.24			chrFt1	47500000	47599999	9.49			chrFt1	47500000	47599999	22.94
chrFt1	47600000	47699999	85.96			chrFt1	47600000	47699999	45.44			chrFt1	47600000	47699999	9.71			chrFt1	47600000	47699999	25.76
chrFt1	47700000	47799999	88.98			chrFt1	47700000	47799999	52.73			chrFt1	47700000	47799999	8.6			chrFt1	47700000	47799999	25.28
chrFt1	47800000	47899999	75.33			chrFt1	47800000	47899999	35.34			chrFt1	47800000	47899999	11.07			chrFt1	47800000	47899999	23.77
chrFt1	47900000	47999999	86.03			chrFt1	47900000	47999999	49.03			chrFt1	47900000	47999999	9.39			chrFt1	47900000	47999999	24.58
chrFt1	48000000	48099999	85.31			chrFt1	48000000	48099999	44.33			chrFt1	48000000	48099999	12.73			chrFt1	48000000	48099999	27.14
chrFt1	48100000	48199999	80.67			chrFt1	48100000	48199999	42.83			chrFt1	48100000	48199999	10.84			chrFt1	48100000	48199999	25.77
chrFt1	48200000	48299999	80.82			chrFt1	48200000	48299999	39.73			chrFt1	48200000	48299999	10.51			chrFt1	48200000	48299999	23.6
chrFt1	48300000	48399999	83.73			chrFt1	48300000	48399999	40.68			chrFt1	48300000	48399999	11			chrFt1	48300000	48399999	25.3
chrFt1	48400000	48499999	74.04			chrFt1	48400000	48499999	26.76			chrFt1	48400000	48499999	10.12			chrFt1	48400000	48499999	20.22
chrFt1	48500000	48599999	86.06			chrFt1	48500000	48599999	44.28			chrFt1	48500000	48599999	10.15			chrFt1	48500000	48599999	23.85
chrFt1	48600000	48699999	87.42			chrFt1	48600000	48699999	55.18			chrFt1	48600000	48699999	13.64			chrFt1	48600000	48699999	29.64
chrFt1	48700000	48799999	73.71			chrFt1	48700000	48799999	35.39			chrFt1	48700000	48799999	9.87			chrFt1	48700000	48799999	22.14
chrFt1	48800000	48899999	85.25			chrFt1	48800000	48899999	46.45			chrFt1	48800000	48899999	10.11			chrFt1	48800000	48899999	26.74
chrFt1	48900000	48999999	77.14			chrFt1	48900000	48999999	39.43			chrFt1	48900000	48999999	11.41			chrFt1	48900000	48999999	24.9
chrFt1	49000000	49099999	74.56			chrFt1	49000000	49099999	33.91			chrFt1	49000000	49099999	11.05			chrFt1	49000000	49099999	22.55
chrFt1	49100000	49199999	82.78			chrFt1	49100000	49199999	50.59			chrFt1	49100000	49199999	13.55			chrFt1	49100000	49199999	27.32
chrFt1	49200000	49299999	81.52			chrFt1	49200000	49299999	51.6			chrFt1	49200000	49299999	9.72			chrFt1	49200000	49299999	25.6
chrFt1	49300000	49399999	78.6			chrFt1	49300000	49399999	39.32			chrFt1	49300000	49399999	12.48			chrFt1	49300000	49399999	24.81
chrFt1	49400000	49499999	82.62			chrFt1	49400000	49499999	49.41			chrFt1	49400000	49499999	10.15			chrFt1	49400000	49499999	25.33
chrFt1	49500000	49599999	82.85			chrFt1	49500000	49599999	36.31			chrFt1	49500000	49599999	11.75			chrFt1	49500000	49599999	23.56
chrFt1	49600000	49699999	79.27			chrFt1	49600000	49699999	29.97			chrFt1	49600000	49699999	9.78			chrFt1	49600000	49699999	21.51
chrFt1	49700000	49799999	77.18			chrFt1	49700000	49799999	21.87			chrFt1	49700000	49799999	5.69			chrFt1	49700000	49799999	16.86
chrFt1	49800000	49899999	87.8			chrFt1	49800000	49899999	39.84			chrFt1	49800000	49899999	9.53			chrFt1	49800000	49899999	23.78
chrFt1	49900000	49999999	84.67			chrFt1	49900000	49999999	47.48			chrFt1	49900000	49999999	11.89			chrFt1	49900000	49999999	26.88
chrFt1	50000000	50099999	77.98			chrFt1	50000000	50099999	48.44			chrFt1	50000000	50099999	9.26			chrFt1	50000000	50099999	23.9
chrFt1	50100000	50199999	84.83			chrFt1	50100000	50199999	53.26			chrFt1	50100000	50199999	10.96			chrFt1	50100000	50199999	28.34
chrFt1	50200000	50299999	89.4			chrFt1	50200000	50299999	49.89			chrFt1	50200000	50299999	8.82			chrFt1	50200000	50299999	25.49
chrFt1	50300000	50399999	84.9			chrFt1	50300000	50399999	56.22			chrFt1	50300000	50399999	11.91			chrFt1	50300000	50399999	30.25
chrFt1	50400000	50499999	81.73			chrFt1	50400000	50499999	27.73			chrFt1	50400000	50499999	7.1			chrFt1	50400000	50499999	18.81
chrFt1	50500000	50599999	85.66			chrFt1	50500000	50599999	50.99			chrFt1	50500000	50599999	11.03			chrFt1	50500000	50599999	27.45
chrFt1	50600000	50699999	86.19			chrFt1	50600000	50699999	49.19			chrFt1	50600000	50699999	9.42			chrFt1	50600000	50699999	26.77
chrFt1	50700000	50799999	83.66			chrFt1	50700000	50799999	47.27			chrFt1	50700000	50799999	10.98			chrFt1	50700000	50799999	26.25
chrFt1	50800000	50899999	84.5			chrFt1	50800000	50899999	48.64			chrFt1	50800000	50899999	8.26			chrFt1	50800000	50899999	24.37
chrFt1	50900000	50999999	80.57			chrFt1	50900000	50999999	33.74			chrFt1	50900000	50999999	9.62			chrFt1	50900000	50999999	22.37
chrFt1	51000000	51099999	82.94			chrFt1	51000000	51099999	34.07			chrFt1	51000000	51099999	8.4			chrFt1	51000000	51099999	22.01
chrFt1	51100000	51199999	75.93			chrFt1	51100000	51199999	19.57			chrFt1	51100000	51199999	7.07			chrFt1	51100000	51199999	17.21
chrFt1	51200000	51299999	83.9			chrFt1	51200000	51299999	40.31			chrFt1	51200000	51299999	9.99			chrFt1	51200000	51299999	23.76
chrFt1	51300000	51399999	68.58			chrFt1	51300000	51399999	26.17			chrFt1	51300000	51399999	8.35			chrFt1	51300000	51399999	18.84
chrFt1	51400000	51499999	82.98			chrFt1	51400000	51499999	28.05			chrFt1	51400000	51499999	9.44			chrFt1	51400000	51499999	21.48
chrFt1	51500000	51599999	72.34			chrFt1	51500000	51599999	33.77			chrFt1	51500000	51599999	11.78			chrFt1	51500000	51599999	24.33
chrFt1	51600000	51699999	77.63			chrFt1	51600000	51699999	41.67			chrFt1	51600000	51699999	14.32			chrFt1	51600000	51699999	26.3
chrFt1	51700000	51799999	84.41			chrFt1	51700000	51799999	45.78			chrFt1	51700000	51799999	9.8			chrFt1	51700000	51799999	24.93
chrFt1	51800000	51899999	87.51			chrFt1	51800000	51899999	51.61			chrFt1	51800000	51899999	10.97			chrFt1	51800000	51899999	27.28
chrFt1	51900000	51999999	81.82			chrFt1	51900000	51999999	46.36			chrFt1	51900000	51999999	7.76			chrFt1	51900000	51999999	23.85
chrFt1	52000000	52099999	76.46			chrFt1	52000000	52099999	39.17			chrFt1	52000000	52099999	8.57			chrFt1	52000000	52099999	21.18
chrFt1	52100000	52199999	81.23			chrFt1	52100000	52199999	34.98			chrFt1	52100000	52199999	9.09			chrFt1	52100000	52199999	22.74
chrFt1	52200000	52299999	80.57			chrFt1	52200000	52299999	37.09			chrFt1	52200000	52299999	11.02			chrFt1	52200000	52299999	26.1
chrFt1	52300000	52399999	81.6			chrFt1	52300000	52399999	27.6			chrFt1	52300000	52399999	9.76			chrFt1	52300000	52399999	21.97
chrFt1	52400000	52499999	85.05			chrFt1	52400000	52499999	32.65			chrFt1	52400000	52499999	8.36			chrFt1	52400000	52499999	21.95
chrFt1	52500000	52599999	75.3			chrFt1	52500000	52599999	45.08			chrFt1	52500000	52599999	10.61			chrFt1	52500000	52599999	24.02
chrFt1	52600000	52699999	82.68			chrFt1	52600000	52699999	45.89			chrFt1	52600000	52699999	9.87			chrFt1	52600000	52699999	26.33
chrFt1	52700000	52799999	73.18			chrFt1	52700000	52799999	37.33			chrFt1	52700000	52799999	11.93			chrFt1	52700000	52799999	22.89
chrFt1	52800000	52899999	79.65			chrFt1	52800000	52899999	42.08			chrFt1	52800000	52899999	13.03			chrFt1	52800000	52899999	26.15
chrFt1	52900000	52999999	80.95			chrFt1	52900000	52999999	50.27			chrFt1	52900000	52999999	9.75			chrFt1	52900000	52999999	26.43
chrFt1	53000000	53099999	81.86			chrFt1	53000000	53099999	52.5			chrFt1	53000000	53099999	10.11			chrFt1	53000000	53099999	25.91
chrFt1	53100000	53199999	10.92			chrFt1	53100000	53199999	7.73			chrFt1	53100000	53199999	1.65			chrFt1	53100000	53199999	3.96
chrFt1	53200000	53299999	78.97			chrFt1	53200000	53299999	47.58			chrFt1	53200000	53299999	12.76			chrFt1	53200000	53299999	26.93
chrFt1	53300000	53399999	80.95			chrFt1	53300000	53399999	46.84			chrFt1	53300000	53399999	10.57			chrFt1	53300000	53399999	24.85
chrFt1	53400000	53499999	77.31			chrFt1	53400000	53499999	41.82			chrFt1	53400000	53499999	10.13			chrFt1	53400000	53499999	23.05
chrFt1	53500000	53599999	73.56			chrFt1	53500000	53599999	37.88			chrFt1	53500000	53599999	12.45			chrFt1	53500000	53599999	24.74
chrFt1	53600000	53699999	87.52			chrFt1	53600000	53699999	56.7			chrFt1	53600000	53699999	9.76			chrFt1	53600000	53699999	27.45
chrFt1	53700000	53799999	76.4			chrFt1	53700000	53799999	43.59			chrFt1	53700000	53799999	12.17			chrFt1	53700000	53799999	24.81
chrFt1	53800000	53899999	81.14			chrFt1	53800000	53899999	42.67			chrFt1	53800000	53899999	8.96			chrFt1	53800000	53899999	24.13
chrFt1	53900000	53999999	82.42			chrFt1	53900000	53999999	41.05			chrFt1	53900000	53999999	11.63			chrFt1	53900000	53999999	25.79
chrFt1	54000000	54099999	79.02			chrFt1	54000000	54099999	31.23			chrFt1	54000000	54099999	10.55			chrFt1	54000000	54099999	22.48
chrFt1	54100000	54199999	89.1			chrFt1	54100000	54199999	30.28			chrFt1	54100000	54199999	7.54			chrFt1	54100000	54199999	21.57
chrFt1	54200000	54299999	78.15			chrFt1	54200000	54299999	45.65			chrFt1	54200000	54299999	13.27			chrFt1	54200000	54299999	26.95
chrFt1	54300000	54399999	71.39			chrFt1	54300000	54399999	28.22			chrFt1	54300000	54399999	11.44			chrFt1	54300000	54399999	22.36
chrFt1	54400000	54499999	78.34			chrFt1	54400000	54499999	32.05			chrFt1	54400000	54499999	9.56			chrFt1	54400000	54499999	21.82
chrFt1	54500000	54599999	78.08			chrFt1	54500000	54599999	42.89			chrFt1	54500000	54599999	8.89			chrFt1	54500000	54599999	23.58
chrFt1	54600000	54699999	73.88			chrFt1	54600000	54699999	30.72			chrFt1	54600000	54699999	9.54			chrFt1	54600000	54699999	22.12
chrFt1	54700000	54799999	74.24			chrFt1	54700000	54799999	39.19			chrFt1	54700000	54799999	14.29			chrFt1	54700000	54799999	26.29
chrFt1	54800000	54899999	77.04			chrFt1	54800000	54899999	34.5			chrFt1	54800000	54899999	11.19			chrFt1	54800000	54899999	23.55
chrFt1	54900000	54999999	72.76			chrFt1	54900000	54999999	14.32			chrFt1	54900000	54999999	7.12			chrFt1	54900000	54999999	15.53
chrFt1	55000000	55099999	68.28			chrFt1	55000000	55099999	25.54			chrFt1	55000000	55099999	10.55			chrFt1	55000000	55099999	20.41
chrFt1	55100000	55199999	80.6			chrFt1	55100000	55199999	43.27			chrFt1	55100000	55199999	9.84			chrFt1	55100000	55199999	23.73
chrFt1	55200000	55299999	80.56			chrFt1	55200000	55299999	37.25			chrFt1	55200000	55299999	10.36			chrFt1	55200000	55299999	23.45
chrFt1	55300000	55399999	72.47			chrFt1	55300000	55399999	27.27			chrFt1	55300000	55399999	8.16			chrFt1	55300000	55399999	18.61
chrFt1	55400000	55499999	81.43			chrFt1	55400000	55499999	42.8			chrFt1	55400000	55499999	8.52			chrFt1	55400000	55499999	23.62
chrFt1	55500000	55599999	75.55			chrFt1	55500000	55599999	30.85			chrFt1	55500000	55599999	9.46			chrFt1	55500000	55599999	21.05
chrFt1	55600000	55699999	64.98			chrFt1	55600000	55699999	26.9			chrFt1	55600000	55699999	10.8			chrFt1	55600000	55699999	20.14
chrFt1	55700000	55799999	70.44			chrFt1	55700000	55799999	36.37			chrFt1	55700000	55799999	15.71			chrFt1	55700000	55799999	25.81
chrFt1	55800000	55899999	69.78			chrFt1	55800000	55899999	28.84			chrFt1	55800000	55899999	9.51			chrFt1	55800000	55899999	20.09
chrFt1	55900000	55999999	71.5			chrFt1	55900000	55999999	35.76			chrFt1	55900000	55999999	10.32			chrFt1	55900000	55999999	22.1
chrFt1	56000000	56099999	80.04			chrFt1	56000000	56099999	45.83			chrFt1	56000000	56099999	10.4			chrFt1	56000000	56099999	23.88
chrFt1	56100000	56199999	71.37			chrFt1	56100000	56199999	35.62			chrFt1	56100000	56199999	10.39			chrFt1	56100000	56199999	21.79
chrFt1	56200000	56299999	77.37			chrFt1	56200000	56299999	38.55			chrFt1	56200000	56299999	8.53			chrFt1	56200000	56299999	21.34
chrFt1	56300000	56399999	76			chrFt1	56300000	56399999	43.87			chrFt1	56300000	56399999	10.97			chrFt1	56300000	56399999	24.88
chrFt1	56400000	56499999	69.53			chrFt1	56400000	56499999	25.17			chrFt1	56400000	56499999	6.43			chrFt1	56400000	56499999	17.29
chrFt1	56500000	56599999	73.16			chrFt1	56500000	56599999	29.43			chrFt1	56500000	56599999	9.55			chrFt1	56500000	56599999	19.75
chrFt1	56600000	56699999	74.31			chrFt1	56600000	56699999	39.72			chrFt1	56600000	56699999	9.53			chrFt1	56600000	56699999	20.84
chrFt1	56700000	56799999	78.91			chrFt1	56700000	56799999	21.2			chrFt1	56700000	56799999	6.21			chrFt1	56700000	56799999	18.03
chrFt1	56800000	56899999	77.75			chrFt1	56800000	56899999	36.68			chrFt1	56800000	56899999	10.14			chrFt1	56800000	56899999	22.94
chrFt1	56900000	56999999	63.43			chrFt1	56900000	56999999	34.53			chrFt1	56900000	56999999	9			chrFt1	56900000	56999999	20.45
chrFt1	57000000	57099999	77.47			chrFt1	57000000	57099999	34.37			chrFt1	57000000	57099999	10.6			chrFt1	57000000	57099999	23.97
chrFt1	57100000	57199999	68.86			chrFt1	57100000	57199999	31.95			chrFt1	57100000	57199999	11.46			chrFt1	57100000	57199999	21.96
chrFt1	57200000	57299999	78.17			chrFt1	57200000	57299999	44.75			chrFt1	57200000	57299999	10.86			chrFt1	57200000	57299999	24.87
chrFt1	57300000	57399999	74.63			chrFt1	57300000	57399999	47.23			chrFt1	57300000	57399999	9.33			chrFt1	57300000	57399999	23.21
chrFt1	57400000	57499999	65.94			chrFt1	57400000	57499999	23.93			chrFt1	57400000	57499999	9.06			chrFt1	57400000	57499999	19.37
chrFt1	57500000	57599999	61.72			chrFt1	57500000	57599999	12.78			chrFt1	57500000	57599999	7.76			chrFt1	57500000	57599999	15.55
chrFt1	57600000	57699999	72.27			chrFt1	57600000	57699999	31.29			chrFt1	57600000	57699999	11.38			chrFt1	57600000	57699999	22.54
chrFt1	57700000	57799999	71.54			chrFt1	57700000	57799999	36.76			chrFt1	57700000	57799999	10.23			chrFt1	57700000	57799999	22.33
chrFt1	57800000	57899999	64.62			chrFt1	57800000	57899999	12.83			chrFt1	57800000	57899999	7.51			chrFt1	57800000	57899999	15.31
chrFt1	57900000	57999999	78.36			chrFt1	57900000	57999999	36.55			chrFt1	57900000	57999999	10.6			chrFt1	57900000	57999999	23.36
chrFt1	58000000	58099999	67.41			chrFt1	58000000	58099999	23.48			chrFt1	58000000	58099999	9.28			chrFt1	58000000	58099999	20.3
chrFt1	58100000	58199999	64.39			chrFt1	58100000	58199999	19.96			chrFt1	58100000	58199999	8.22			chrFt1	58100000	58199999	17.05
chrFt1	58200000	58299999	70.19			chrFt1	58200000	58299999	42.24			chrFt1	58200000	58299999	11.36			chrFt1	58200000	58299999	22.87
chrFt1	58300000	58399999	73.44			chrFt1	58300000	58399999	28.09			chrFt1	58300000	58399999	11.5			chrFt1	58300000	58399999	22.56
chrFt1	58400000	58499999	70.89			chrFt1	58400000	58499999	31.15			chrFt1	58400000	58499999	11.92			chrFt1	58400000	58499999	22.91
chrFt1	58500000	58599999	76.38			chrFt1	58500000	58599999	37.9			chrFt1	58500000	58599999	10.1			chrFt1	58500000	58599999	23.68
chrFt1	58600000	58699999	71.28			chrFt1	58600000	58699999	32.58			chrFt1	58600000	58699999	10.89			chrFt1	58600000	58699999	21.87
chrFt1	58700000	58799999	70.07			chrFt1	58700000	58799999	27.6			chrFt1	58700000	58799999	10.13			chrFt1	58700000	58799999	21.18
chrFt1	58800000	58899999	69.93			chrFt1	58800000	58899999	29.17			chrFt1	58800000	58899999	12.03			chrFt1	58800000	58899999	22.75
chrFt1	58900000	58999999	68.49			chrFt1	58900000	58999999	27.22			chrFt1	58900000	58999999	11.96			chrFt1	58900000	58999999	21.29
chrFt1	59000000	59099999	65.26			chrFt1	59000000	59099999	28.17			chrFt1	59000000	59099999	13.27			chrFt1	59000000	59099999	22.86
chrFt1	59100000	59199999	81.73			chrFt1	59100000	59199999	40.61			chrFt1	59100000	59199999	8.83			chrFt1	59100000	59199999	25.75
chrFt1	59200000	59299999	69.43			chrFt1	59200000	59299999	18.03			chrFt1	59200000	59299999	5.5			chrFt1	59200000	59299999	16.3
chrFt1	59300000	59399999	71.03			chrFt1	59300000	59399999	35.62			chrFt1	59300000	59399999	11.76			chrFt1	59300000	59399999	23.34
chrFt1	59400000	59499999	67.99			chrFt1	59400000	59499999	28.39			chrFt1	59400000	59499999	10.18			chrFt1	59400000	59499999	20.54
chrFt1	59500000	59599999	67.67			chrFt1	59500000	59599999	26.2			chrFt1	59500000	59599999	9.82			chrFt1	59500000	59599999	19.47
chrFt1	59600000	59699999	74.41			chrFt1	59600000	59699999	30.66			chrFt1	59600000	59699999	12.45			chrFt1	59600000	59699999	24.81
chrFt1	59700000	59799999	69.32			chrFt1	59700000	59799999	25.81			chrFt1	59700000	59799999	10.16			chrFt1	59700000	59799999	20.06
chrFt1	59800000	59899999	71.36			chrFt1	59800000	59899999	33.22			chrFt1	59800000	59899999	9.74			chrFt1	59800000	59899999	21.76
chrFt1	59900000	59999999	78.28			chrFt1	59900000	59999999	30.6			chrFt1	59900000	59999999	9.8			chrFt1	59900000	59999999	21.72
chrFt1	60000000	60099999	73.53			chrFt1	60000000	60099999	34.36			chrFt1	60000000	60099999	10.87			chrFt1	60000000	60099999	22.78
chrFt1	60100000	60199999	74.47			chrFt1	60100000	60199999	43.85			chrFt1	60100000	60199999	11.75			chrFt1	60100000	60199999	24.58
chrFt1	60200000	60299999	67.9			chrFt1	60200000	60299999	27.19			chrFt1	60200000	60299999	11.73			chrFt1	60200000	60299999	21.75
chrFt1	60300000	60399999	78.32			chrFt1	60300000	60399999	31.29			chrFt1	60300000	60399999	10.02			chrFt1	60300000	60399999	22.2
chrFt1	60400000	60499999	64.04			chrFt1	60400000	60499999	25.72			chrFt1	60400000	60499999	8.16			chrFt1	60400000	60499999	18.1
chrFt1	60500000	60599999	72.67			chrFt1	60500000	60599999	33.03			chrFt1	60500000	60599999	10.72			chrFt1	60500000	60599999	21.53
chrFt1	60600000	60699999	60.38			chrFt1	60600000	60699999	24.07			chrFt1	60600000	60699999	8.35			chrFt1	60600000	60699999	16.78
chrFt1	60700000	60799999	77.34			chrFt1	60700000	60799999	39.74			chrFt1	60700000	60799999	9.43			chrFt1	60700000	60799999	23.28
chrFt1	60800000	60899999	77.99			chrFt1	60800000	60899999	40.57			chrFt1	60800000	60899999	13.81			chrFt1	60800000	60899999	26.15
chrFt1	60900000	60999999	72.12			chrFt1	60900000	60999999	33.68			chrFt1	60900000	60999999	11.16			chrFt1	60900000	60999999	23.58
chrFt1	61000000	61099999	76.17			chrFt1	61000000	61099999	27.57			chrFt1	61000000	61099999	10.33			chrFt1	61000000	61099999	22.1
chrFt1	61100000	61199999	77.58			chrFt1	61100000	61199999	37.45			chrFt1	61100000	61199999	10.58			chrFt1	61100000	61199999	23.11
chrFt1	61200000	61299999	74.6			chrFt1	61200000	61299999	31.84			chrFt1	61200000	61299999	10.04			chrFt1	61200000	61299999	21.02
chrFt1	61300000	61399999	82.81			chrFt1	61300000	61399999	48.1			chrFt1	61300000	61399999	12.11			chrFt1	61300000	61399999	27.64
chrFt1	61400000	61499999	76.42			chrFt1	61400000	61499999	38.39			chrFt1	61400000	61499999	11.63			chrFt1	61400000	61499999	23.89
chrFt1	61500000	61599999	84.43			chrFt1	61500000	61599999	32.44			chrFt1	61500000	61599999	10.78			chrFt1	61500000	61599999	23.31
chrFt1	61600000	61699999	64.95			chrFt1	61600000	61699999	16.16			chrFt1	61600000	61699999	8.06			chrFt1	61600000	61699999	16.87
chrFt1	61700000	61799999	65.42			chrFt1	61700000	61799999	24.25			chrFt1	61700000	61799999	10.74			chrFt1	61700000	61799999	19.73
chrFt1	61800000	61899999	75.54			chrFt1	61800000	61899999	30.08			chrFt1	61800000	61899999	10.52			chrFt1	61800000	61899999	21.28
chrFt1	61900000	61999999	87.77			chrFt1	61900000	61999999	39.91			chrFt1	61900000	61999999	11.74			chrFt1	61900000	61999999	26.61
chrFt1	62000000	62099999	90.04			chrFt1	62000000	62099999	24.89			chrFt1	62000000	62099999	8.5			chrFt1	62000000	62099999	27.35
chrFt2	0	99999	44.4			chrFt2	0	99999	14.2			chrFt2	0	99999	1.78			chrFt2	0	99999	16.74
chrFt2	100000	199999	86.44			chrFt2	100000	199999	36.45			chrFt2	100000	199999	7.75			chrFt2	100000	199999	24.11
chrFt2	200000	299999	82.81			chrFt2	200000	299999	44.2			chrFt2	200000	299999	7.55			chrFt2	200000	299999	23.58
chrFt2	300000	399999	84.35			chrFt2	300000	399999	38.02			chrFt2	300000	399999	7.24			chrFt2	300000	399999	21.91
chrFt2	400000	499999	81.58			chrFt2	400000	499999	40.8			chrFt2	400000	499999	9.81			chrFt2	400000	499999	25.25
chrFt2	500000	599999	87.33			chrFt2	500000	599999	45.6			chrFt2	500000	599999	8.53			chrFt2	500000	599999	25.37
chrFt2	600000	699999	77.08			chrFt2	600000	699999	34.76			chrFt2	600000	699999	12.78			chrFt2	600000	699999	25.85
chrFt2	700000	799999	77.55			chrFt2	700000	799999	33.13			chrFt2	700000	799999	8.01			chrFt2	700000	799999	21.22
chrFt2	800000	899999	74.27			chrFt2	800000	899999	36.71			chrFt2	800000	899999	10.21			chrFt2	800000	899999	22.43
chrFt2	900000	999999	83.6			chrFt2	900000	999999	40.09			chrFt2	900000	999999	10.84			chrFt2	900000	999999	25.96
chrFt2	1000000	1099999	83.51			chrFt2	1000000	1099999	50.37			chrFt2	1000000	1099999	11.45			chrFt2	1000000	1099999	27.75
chrFt2	1100000	1199999	72.66			chrFt2	1100000	1199999	29.33			chrFt2	1100000	1199999	10.33			chrFt2	1100000	1199999	22.13
chrFt2	1200000	1299999	84.1			chrFt2	1200000	1299999	51.88			chrFt2	1200000	1299999	8.42			chrFt2	1200000	1299999	25.74
chrFt2	1300000	1399999	76.98			chrFt2	1300000	1399999	22.89			chrFt2	1300000	1399999	10.02			chrFt2	1300000	1399999	21.36
chrFt2	1400000	1499999	80.35			chrFt2	1400000	1499999	34.94			chrFt2	1400000	1499999	9.19			chrFt2	1400000	1499999	23.62
chrFt2	1500000	1599999	80.88			chrFt2	1500000	1599999	46.34			chrFt2	1500000	1599999	12.18			chrFt2	1500000	1599999	26.21
chrFt2	1600000	1699999	87.85			chrFt2	1600000	1699999	56.05			chrFt2	1600000	1699999	13.48			chrFt2	1600000	1699999	30.34
chrFt2	1700000	1799999	79.38			chrFt2	1700000	1799999	39.31			chrFt2	1700000	1799999	12.24			chrFt2	1700000	1799999	24.76
chrFt2	1800000	1899999	81.73			chrFt2	1800000	1899999	43.66			chrFt2	1800000	1899999	9.28			chrFt2	1800000	1899999	25.22
chrFt2	1900000	1999999	74.6			chrFt2	1900000	1999999	29.32			chrFt2	1900000	1999999	11.44			chrFt2	1900000	1999999	22.61
chrFt2	2000000	2099999	76.7			chrFt2	2000000	2099999	37.19			chrFt2	2000000	2099999	10.21			chrFt2	2000000	2099999	23.84
chrFt2	2100000	2199999	69.4			chrFt2	2100000	2199999	33.11			chrFt2	2100000	2199999	8.65			chrFt2	2100000	2199999	19.54
chrFt2	2200000	2299999	82.85			chrFt2	2200000	2299999	60.18			chrFt2	2200000	2299999	16.74			chrFt2	2200000	2299999	31.47
chrFt2	2300000	2399999	73.54			chrFt2	2300000	2399999	35.72			chrFt2	2300000	2399999	12.24			chrFt2	2300000	2399999	24.64
chrFt2	2400000	2499999	75.76			chrFt2	2400000	2499999	26.57			chrFt2	2400000	2499999	8.98			chrFt2	2400000	2499999	20.76
chrFt2	2500000	2599999	78.07			chrFt2	2500000	2599999	37.89			chrFt2	2500000	2599999	11.87			chrFt2	2500000	2599999	25.18
chrFt2	2600000	2699999	83.35			chrFt2	2600000	2699999	55.21			chrFt2	2600000	2699999	14.38			chrFt2	2600000	2699999	30.2
chrFt2	2700000	2799999	75.08			chrFt2	2700000	2799999	40.7			chrFt2	2700000	2799999	8.88			chrFt2	2700000	2799999	21.08
chrFt2	2800000	2899999	74.35			chrFt2	2800000	2899999	38.77			chrFt2	2800000	2899999	10.89			chrFt2	2800000	2899999	23.36
chrFt2	2900000	2999999	77.59			chrFt2	2900000	2999999	48.56			chrFt2	2900000	2999999	11.63			chrFt2	2900000	2999999	25.18
chrFt2	3000000	3099999	84.73			chrFt2	3000000	3099999	43.1			chrFt2	3000000	3099999	9.55			chrFt2	3000000	3099999	25.09
chrFt2	3100000	3199999	66.21			chrFt2	3100000	3199999	13.73			chrFt2	3100000	3199999	8.31			chrFt2	3100000	3199999	16.03
chrFt2	3200000	3299999	84.2			chrFt2	3200000	3299999	36.5			chrFt2	3200000	3299999	10.14			chrFt2	3200000	3299999	24.98
chrFt2	3300000	3399999	70.53			chrFt2	3300000	3399999	30.17			chrFt2	3300000	3399999	12.07			chrFt2	3300000	3399999	22.71
chrFt2	3400000	3499999	74.35			chrFt2	3400000	3499999	37.15			chrFt2	3400000	3499999	9.52			chrFt2	3400000	3499999	21.07
chrFt2	3500000	3599999	77.05			chrFt2	3500000	3599999	37.38			chrFt2	3500000	3599999	9.23			chrFt2	3500000	3599999	21.02
chrFt2	3600000	3699999	75.15			chrFt2	3600000	3699999	32.44			chrFt2	3600000	3699999	10.71			chrFt2	3600000	3699999	21.95
chrFt2	3700000	3799999	80.52			chrFt2	3700000	3799999	41.62			chrFt2	3700000	3799999	9.94			chrFt2	3700000	3799999	24
chrFt2	3800000	3899999	78.33			chrFt2	3800000	3899999	41.45			chrFt2	3800000	3899999	13.19			chrFt2	3800000	3899999	26.45
chrFt2	3900000	3999999	79.71			chrFt2	3900000	3999999	45.83			chrFt2	3900000	3999999	13.27			chrFt2	3900000	3999999	27.7
chrFt2	4000000	4099999	74.99			chrFt2	4000000	4099999	44.55			chrFt2	4000000	4099999	8.52			chrFt2	4000000	4099999	22.56
chrFt2	4100000	4199999	80.38			chrFt2	4100000	4199999	47.37			chrFt2	4100000	4199999	8.9			chrFt2	4100000	4199999	24.92
chrFt2	4200000	4299999	79.47			chrFt2	4200000	4299999	38.78			chrFt2	4200000	4299999	11.43			chrFt2	4200000	4299999	24.71
chrFt2	4300000	4399999	82.72			chrFt2	4300000	4399999	43.08			chrFt2	4300000	4399999	8.53			chrFt2	4300000	4399999	23.98
chrFt2	4400000	4499999	72.74			chrFt2	4400000	4499999	41.3			chrFt2	4400000	4499999	11.93			chrFt2	4400000	4499999	23.28
chrFt2	4500000	4599999	82.22			chrFt2	4500000	4599999	44.6			chrFt2	4500000	4599999	8.5			chrFt2	4500000	4599999	23.33
chrFt2	4600000	4699999	83.07			chrFt2	4600000	4699999	48.56			chrFt2	4600000	4699999	11.02			chrFt2	4600000	4699999	27.05
chrFt2	4700000	4799999	75.13			chrFt2	4700000	4799999	38.95			chrFt2	4700000	4799999	9.66			chrFt2	4700000	4799999	22.38
chrFt2	4800000	4899999	78.12			chrFt2	4800000	4899999	40.92			chrFt2	4800000	4899999	8.33			chrFt2	4800000	4899999	21.83
chrFt2	4900000	4999999	62.32			chrFt2	4900000	4999999	24.26			chrFt2	4900000	4999999	9.71			chrFt2	4900000	4999999	18.66
chrFt2	5000000	5099999	84.08			chrFt2	5000000	5099999	51.88			chrFt2	5000000	5099999	8.88			chrFt2	5000000	5099999	25.31
chrFt2	5100000	5199999	71.66			chrFt2	5100000	5199999	27.72			chrFt2	5100000	5199999	7.98			chrFt2	5100000	5199999	19.2
chrFt2	5200000	5299999	77.84			chrFt2	5200000	5299999	39.57			chrFt2	5200000	5299999	10.43			chrFt2	5200000	5299999	24.03
chrFt2	5300000	5399999	85.34			chrFt2	5300000	5399999	40.37			chrFt2	5300000	5399999	9.69			chrFt2	5300000	5399999	25.22
chrFt2	5400000	5499999	73.38			chrFt2	5400000	5499999	38.82			chrFt2	5400000	5499999	9.73			chrFt2	5400000	5499999	22.89
chrFt2	5500000	5599999	80.96			chrFt2	5500000	5599999	38.81			chrFt2	5500000	5599999	10.18			chrFt2	5500000	5599999	24.14
chrFt2	5600000	5699999	78.32			chrFt2	5600000	5699999	31.74			chrFt2	5600000	5699999	9.27			chrFt2	5600000	5699999	21.16
chrFt2	5700000	5799999	85.29			chrFt2	5700000	5799999	47.66			chrFt2	5700000	5799999	11.59			chrFt2	5700000	5799999	27.09
chrFt2	5800000	5899999	85.1			chrFt2	5800000	5899999	43.1			chrFt2	5800000	5899999	10.19			chrFt2	5800000	5899999	24.91
chrFt2	5900000	5999999	88.82			chrFt2	5900000	5999999	58.16			chrFt2	5900000	5999999	12.07			chrFt2	5900000	5999999	28.94
chrFt2	6000000	6099999	77.34			chrFt2	6000000	6099999	37.6			chrFt2	6000000	6099999	9.66			chrFt2	6000000	6099999	22.88
chrFt2	6100000	6199999	77.44			chrFt2	6100000	6199999	40.36			chrFt2	6100000	6199999	11.94			chrFt2	6100000	6199999	25.09
chrFt2	6200000	6299999	80.76			chrFt2	6200000	6299999	36.75			chrFt2	6200000	6299999	12.18			chrFt2	6200000	6299999	26.24
chrFt2	6300000	6399999	84.47			chrFt2	6300000	6399999	38.92			chrFt2	6300000	6399999	10.07			chrFt2	6300000	6399999	25.79
chrFt2	6400000	6499999	81.26			chrFt2	6400000	6499999	45.49			chrFt2	6400000	6499999	12.13			chrFt2	6400000	6499999	27.09
chrFt2	6500000	6599999	81.6			chrFt2	6500000	6599999	41.2			chrFt2	6500000	6599999	8.32			chrFt2	6500000	6599999	23.99
chrFt2	6600000	6699999	89.34			chrFt2	6600000	6699999	50.73			chrFt2	6600000	6699999	9.32			chrFt2	6600000	6699999	27.27
chrFt2	6700000	6799999	80.16			chrFt2	6700000	6799999	36.21			chrFt2	6700000	6799999	9.63			chrFt2	6700000	6799999	22.71
chrFt2	6800000	6899999	78.03			chrFt2	6800000	6899999	35.55			chrFt2	6800000	6899999	9.92			chrFt2	6800000	6899999	22.68
chrFt2	6900000	6999999	83.96			chrFt2	6900000	6999999	35.22			chrFt2	6900000	6999999	9.43			chrFt2	6900000	6999999	22.93
chrFt2	7000000	7099999	90.95			chrFt2	7000000	7099999	42.41			chrFt2	7000000	7099999	9.2			chrFt2	7000000	7099999	25.43
chrFt2	7100000	7199999	79.23			chrFt2	7100000	7199999	27.6			chrFt2	7100000	7199999	8			chrFt2	7100000	7199999	20.08
chrFt2	7200000	7299999	81.67			chrFt2	7200000	7299999	40.36			chrFt2	7200000	7299999	14.44			chrFt2	7200000	7299999	26.63
chrFt2	7300000	7399999	82.95			chrFt2	7300000	7399999	34.74			chrFt2	7300000	7399999	10.37			chrFt2	7300000	7399999	23
chrFt2	7400000	7499999	88.38			chrFt2	7400000	7499999	45.49			chrFt2	7400000	7499999	10.34			chrFt2	7400000	7499999	26.75
chrFt2	7500000	7599999	79.23			chrFt2	7500000	7599999	37.1			chrFt2	7500000	7599999	6.9			chrFt2	7500000	7599999	18.74
chrFt2	7600000	7699999	84.46			chrFt2	7600000	7699999	52.38			chrFt2	7600000	7699999	8.44			chrFt2	7600000	7699999	24.89
chrFt2	7700000	7799999	84.85			chrFt2	7700000	7799999	39.99			chrFt2	7700000	7799999	9.14			chrFt2	7700000	7799999	24.73
chrFt2	7800000	7899999	79.63			chrFt2	7800000	7899999	32.66			chrFt2	7800000	7899999	7.79			chrFt2	7800000	7899999	21.34
chrFt2	7900000	7999999	88.45			chrFt2	7900000	7999999	55.29			chrFt2	7900000	7999999	9.37			chrFt2	7900000	7999999	27.6
chrFt2	8000000	8099999	75			chrFt2	8000000	8099999	40.18			chrFt2	8000000	8099999	8.45			chrFt2	8000000	8099999	20.99
chrFt2	8100000	8199999	89.33			chrFt2	8100000	8199999	57.27			chrFt2	8100000	8199999	9.95			chrFt2	8100000	8199999	29.01
chrFt2	8200000	8299999	79.38			chrFt2	8200000	8299999	27.93			chrFt2	8200000	8299999	8.17			chrFt2	8200000	8299999	19.79
chrFt2	8300000	8399999	85.06			chrFt2	8300000	8399999	47.14			chrFt2	8300000	8399999	10.07			chrFt2	8300000	8399999	25
chrFt2	8400000	8499999	85.28			chrFt2	8400000	8499999	44.55			chrFt2	8400000	8499999	13.81			chrFt2	8400000	8499999	28.91
chrFt2	8500000	8599999	81.49			chrFt2	8500000	8599999	47.78			chrFt2	8500000	8599999	14.84			chrFt2	8500000	8599999	29.24
chrFt2	8600000	8699999	90.44			chrFt2	8600000	8699999	56.54			chrFt2	8600000	8699999	9.94			chrFt2	8600000	8699999	28.68
chrFt2	8700000	8799999	90.41			chrFt2	8700000	8799999	49.8			chrFt2	8700000	8799999	11.19			chrFt2	8700000	8799999	27.83
chrFt2	8800000	8899999	83.64			chrFt2	8800000	8899999	36.25			chrFt2	8800000	8899999	10.46			chrFt2	8800000	8899999	23.54
chrFt2	8900000	8999999	79.24			chrFt2	8900000	8999999	28.24			chrFt2	8900000	8999999	8.5			chrFt2	8900000	8999999	19.86
chrFt2	9000000	9099999	89.88			chrFt2	9000000	9099999	48.9			chrFt2	9000000	9099999	8.99			chrFt2	9000000	9099999	26.77
chrFt2	9100000	9199999	92.7			chrFt2	9100000	9199999	51.57			chrFt2	9100000	9199999	9.83			chrFt2	9100000	9199999	30.37
chrFt2	9200000	9299999	95.89			chrFt2	9200000	9299999	63.59			chrFt2	9200000	9299999	8.2			chrFt2	9200000	9299999	31.63
chrFt2	9300000	9399999	86.15			chrFt2	9300000	9399999	48.83			chrFt2	9300000	9399999	11.18			chrFt2	9300000	9399999	28.56
chrFt2	9400000	9499999	92.62			chrFt2	9400000	9499999	48.7			chrFt2	9400000	9499999	10.71			chrFt2	9400000	9499999	29.92
chrFt2	9500000	9599999	94.55			chrFt2	9500000	9599999	59.02			chrFt2	9500000	9599999	11.83			chrFt2	9500000	9599999	30.86
chrFt2	9600000	9699999	88.97			chrFt2	9600000	9699999	51.17			chrFt2	9600000	9699999	13.74			chrFt2	9600000	9699999	32.01
chrFt2	9700000	9799999	85.29			chrFt2	9700000	9799999	51.71			chrFt2	9700000	9799999	10.24			chrFt2	9700000	9799999	26.52
chrFt2	9800000	9899999	83.7			chrFt2	9800000	9899999	44.24			chrFt2	9800000	9899999	11.28			chrFt2	9800000	9899999	25.41
chrFt2	9900000	9999999	88.64			chrFt2	9900000	9999999	54.12			chrFt2	9900000	9999999	9.95			chrFt2	9900000	9999999	27.76
chrFt2	10000000	10099999	90.03			chrFt2	10000000	10099999	46.73			chrFt2	10000000	10099999	10.78			chrFt2	10000000	10099999	28.27
chrFt2	10100000	10199999	84.95			chrFt2	10100000	10199999	50.01			chrFt2	10100000	10199999	9.97			chrFt2	10100000	10199999	25
chrFt2	10200000	10299999	82.05			chrFt2	10200000	10299999	46.06			chrFt2	10200000	10299999	8.72			chrFt2	10200000	10299999	23.76
chrFt2	10300000	10399999	89.42			chrFt2	10300000	10399999	47.92			chrFt2	10300000	10399999	9.34			chrFt2	10300000	10399999	27.11
chrFt2	10400000	10499999	94.24			chrFt2	10400000	10499999	57.65			chrFt2	10400000	10499999	9.03			chrFt2	10400000	10499999	29.71
chrFt2	10500000	10599999	79.34			chrFt2	10500000	10599999	37.86			chrFt2	10500000	10599999	9.58			chrFt2	10500000	10599999	22.82
chrFt2	10600000	10699999	85.93			chrFt2	10600000	10699999	50.91			chrFt2	10600000	10699999	10.4			chrFt2	10600000	10699999	26.83
chrFt2	10700000	10799999	92.22			chrFt2	10700000	10799999	56.17			chrFt2	10700000	10799999	12.27			chrFt2	10700000	10799999	31.78
chrFt2	10800000	10899999	88.89			chrFt2	10800000	10899999	52.11			chrFt2	10800000	10899999	11.91			chrFt2	10800000	10899999	28.4
chrFt2	10900000	10999999	91.32			chrFt2	10900000	10999999	43.21			chrFt2	10900000	10999999	8.34			chrFt2	10900000	10999999	27.48
chrFt2	11000000	11099999	84.77			chrFt2	11000000	11099999	52.68			chrFt2	11000000	11099999	9.45			chrFt2	11000000	11099999	25.74
chrFt2	11100000	11199999	79.53			chrFt2	11100000	11199999	40.22			chrFt2	11100000	11199999	12.48			chrFt2	11100000	11199999	26.79
chrFt2	11200000	11299999	79.48			chrFt2	11200000	11299999	45.16			chrFt2	11200000	11299999	11.87			chrFt2	11200000	11299999	25.71
chrFt2	11300000	11399999	91.58			chrFt2	11300000	11399999	56.45			chrFt2	11300000	11399999	10.97			chrFt2	11300000	11399999	29.83
chrFt2	11400000	11499999	80.48			chrFt2	11400000	11499999	38.5			chrFt2	11400000	11499999	10.14			chrFt2	11400000	11499999	23.13
chrFt2	11500000	11599999	87.68			chrFt2	11500000	11599999	50.08			chrFt2	11500000	11599999	12.18			chrFt2	11500000	11599999	28.55
chrFt2	11600000	11699999	83.15			chrFt2	11600000	11699999	43.79			chrFt2	11600000	11699999	8.73			chrFt2	11600000	11699999	23.74
chrFt2	11700000	11799999	90.44			chrFt2	11700000	11799999	58.27			chrFt2	11700000	11799999	10.25			chrFt2	11700000	11799999	28.04
chrFt2	11800000	11899999	85.5			chrFt2	11800000	11899999	52.05			chrFt2	11800000	11899999	10.34			chrFt2	11800000	11899999	26.11
chrFt2	11900000	11999999	81.64			chrFt2	11900000	11999999	39.68			chrFt2	11900000	11999999	11.59			chrFt2	11900000	11999999	24.34
chrFt2	12000000	12099999	86.58			chrFt2	12000000	12099999	53.73			chrFt2	12000000	12099999	11.03			chrFt2	12000000	12099999	28.44
chrFt2	12100000	12199999	79.45			chrFt2	12100000	12199999	46.39			chrFt2	12100000	12199999	11.78			chrFt2	12100000	12199999	26.55
chrFt2	12200000	12299999	77.58			chrFt2	12200000	12299999	31.92			chrFt2	12200000	12299999	8.63			chrFt2	12200000	12299999	19.5
chrFt2	12300000	12399999	84.25			chrFt2	12300000	12399999	40.2			chrFt2	12300000	12399999	11.02			chrFt2	12300000	12399999	25.72
chrFt2	12400000	12499999	84.81			chrFt2	12400000	12499999	47.37			chrFt2	12400000	12499999	10.39			chrFt2	12400000	12499999	25.94
chrFt2	12500000	12599999	86.77			chrFt2	12500000	12599999	49.99			chrFt2	12500000	12599999	8.12			chrFt2	12500000	12599999	23.6
chrFt2	12600000	12699999	87.44			chrFt2	12600000	12699999	45.7			chrFt2	12600000	12699999	11.11			chrFt2	12600000	12699999	26.39
chrFt2	12700000	12799999	88.88			chrFt2	12700000	12799999	55.72			chrFt2	12700000	12799999	10.74			chrFt2	12700000	12799999	28.6
chrFt2	12800000	12899999	87.09			chrFt2	12800000	12899999	43.02			chrFt2	12800000	12899999	9.37			chrFt2	12800000	12899999	25
chrFt2	12900000	12999999	89.15			chrFt2	12900000	12999999	46.53			chrFt2	12900000	12999999	13.08			chrFt2	12900000	12999999	28.98
chrFt2	13000000	13099999	86.2			chrFt2	13000000	13099999	42.36			chrFt2	13000000	13099999	10.21			chrFt2	13000000	13099999	25.49
chrFt2	13100000	13199999	84.47			chrFt2	13100000	13199999	30.88			chrFt2	13100000	13199999	8.44			chrFt2	13100000	13199999	21.87
chrFt2	13200000	13299999	93.6			chrFt2	13200000	13299999	61.68			chrFt2	13200000	13299999	10.41			chrFt2	13200000	13299999	32.27
chrFt2	13300000	13399999	80.78			chrFt2	13300000	13399999	39.9			chrFt2	13300000	13399999	8.39			chrFt2	13300000	13399999	21.86
chrFt2	13400000	13499999	83.98			chrFt2	13400000	13499999	49.24			chrFt2	13400000	13499999	10.08			chrFt2	13400000	13499999	26.46
chrFt2	13500000	13599999	87.81			chrFt2	13500000	13599999	42.82			chrFt2	13500000	13599999	9.54			chrFt2	13500000	13599999	24.96
chrFt2	13600000	13699999	87.85			chrFt2	13600000	13699999	50.68			chrFt2	13600000	13699999	10.97			chrFt2	13600000	13699999	28.02
chrFt2	13700000	13799999	89.77			chrFt2	13700000	13799999	48.57			chrFt2	13700000	13799999	8.52			chrFt2	13700000	13799999	25.7
chrFt2	13800000	13899999	92.07			chrFt2	13800000	13899999	56.05			chrFt2	13800000	13899999	8.26			chrFt2	13800000	13899999	27.36
chrFt2	13900000	13999999	72.39			chrFt2	13900000	13999999	37.85			chrFt2	13900000	13999999	8.76			chrFt2	13900000	13999999	22.11
chrFt2	14000000	14099999	85.82			chrFt2	14000000	14099999	37.12			chrFt2	14000000	14099999	9.36			chrFt2	14000000	14099999	23.79
chrFt2	14100000	14199999	85.04			chrFt2	14100000	14199999	33.76			chrFt2	14100000	14199999	6.69			chrFt2	14100000	14199999	21.24
chrFt2	14200000	14299999	92.39			chrFt2	14200000	14299999	49.94			chrFt2	14200000	14299999	9.5			chrFt2	14200000	14299999	27.09
chrFt2	14300000	14399999	90.08			chrFt2	14300000	14399999	41.08			chrFt2	14300000	14399999	7.82			chrFt2	14300000	14399999	23.56
chrFt2	14400000	14499999	87.74			chrFt2	14400000	14499999	47.05			chrFt2	14400000	14499999	13.59			chrFt2	14400000	14499999	28.54
chrFt2	14500000	14599999	89.89			chrFt2	14500000	14599999	55.18			chrFt2	14500000	14599999	13.77			chrFt2	14500000	14599999	29.86
chrFt2	14600000	14699999	86.78			chrFt2	14600000	14699999	54.92			chrFt2	14600000	14699999	10.63			chrFt2	14600000	14699999	27
chrFt2	14700000	14799999	86.63			chrFt2	14700000	14799999	38.93			chrFt2	14700000	14799999	8.51			chrFt2	14700000	14799999	23.49
chrFt2	14800000	14899999	89.96			chrFt2	14800000	14899999	56.41			chrFt2	14800000	14899999	10.47			chrFt2	14800000	14899999	28.68
chrFt2	14900000	14999999	93.66			chrFt2	14900000	14999999	55.7			chrFt2	14900000	14999999	11.01			chrFt2	14900000	14999999	32.73
chrFt2	15000000	15099999	91.07			chrFt2	15000000	15099999	44.84			chrFt2	15000000	15099999	7.99			chrFt2	15000000	15099999	25.22
chrFt2	15100000	15199999	88.93			chrFt2	15100000	15199999	49.82			chrFt2	15100000	15199999	10.88			chrFt2	15100000	15199999	28.61
chrFt2	15200000	15299999	82.08			chrFt2	15200000	15299999	40.74			chrFt2	15200000	15299999	10.68			chrFt2	15200000	15299999	25.28
chrFt2	15300000	15399999	81.97			chrFt2	15300000	15399999	40.64			chrFt2	15300000	15399999	11.35			chrFt2	15300000	15399999	25.06
chrFt2	15400000	15499999	88.37			chrFt2	15400000	15499999	52.61			chrFt2	15400000	15499999	13.88			chrFt2	15400000	15499999	29.65
chrFt2	15500000	15599999	89.73			chrFt2	15500000	15599999	32.39			chrFt2	15500000	15599999	8.24			chrFt2	15500000	15599999	22.11
chrFt2	15600000	15699999	90.02			chrFt2	15600000	15699999	60			chrFt2	15600000	15699999	11.89			chrFt2	15600000	15699999	29.54
chrFt2	15700000	15799999	86.66			chrFt2	15700000	15799999	50.42			chrFt2	15700000	15799999	10.51			chrFt2	15700000	15799999	27.71
chrFt2	15800000	15899999	88.91			chrFt2	15800000	15899999	55.68			chrFt2	15800000	15899999	10.31			chrFt2	15800000	15899999	30.02
chrFt2	15900000	15999999	88.69			chrFt2	15900000	15999999	57.58			chrFt2	15900000	15999999	12.21			chrFt2	15900000	15999999	29.89
chrFt2	16000000	16099999	86.58			chrFt2	16000000	16099999	49.66			chrFt2	16000000	16099999	9.88			chrFt2	16000000	16099999	25.4
chrFt2	16100000	16199999	86.89			chrFt2	16100000	16199999	51.63			chrFt2	16100000	16199999	11.18			chrFt2	16100000	16199999	27.11
chrFt2	16200000	16299999	87.18			chrFt2	16200000	16299999	42.43			chrFt2	16200000	16299999	9.65			chrFt2	16200000	16299999	25.55
chrFt2	16300000	16399999	91.12			chrFt2	16300000	16399999	59.53			chrFt2	16300000	16399999	10.65			chrFt2	16300000	16399999	30.63
chrFt2	16400000	16499999	88.24			chrFt2	16400000	16499999	56.65			chrFt2	16400000	16499999	14.61			chrFt2	16400000	16499999	32.12
chrFt2	16500000	16599999	88.92			chrFt2	16500000	16599999	49.43			chrFt2	16500000	16599999	10.96			chrFt2	16500000	16599999	29.04
chrFt2	16600000	16699999	90.2			chrFt2	16600000	16699999	36.46			chrFt2	16600000	16699999	7.67			chrFt2	16600000	16699999	24.65
chrFt2	16700000	16799999	85.93			chrFt2	16700000	16799999	35.06			chrFt2	16700000	16799999	9.2			chrFt2	16700000	16799999	22.87
chrFt2	16800000	16899999	79.76			chrFt2	16800000	16899999	43.93			chrFt2	16800000	16899999	12.93			chrFt2	16800000	16899999	26.64
chrFt2	16900000	16999999	91.49			chrFt2	16900000	16999999	54.7			chrFt2	16900000	16999999	11.84			chrFt2	16900000	16999999	30.9
chrFt2	17000000	17099999	90.03			chrFt2	17000000	17099999	47.69			chrFt2	17000000	17099999	10.79			chrFt2	17000000	17099999	28.81
chrFt2	17100000	17199999	90.71			chrFt2	17100000	17199999	51.13			chrFt2	17100000	17199999	9.09			chrFt2	17100000	17199999	27.1
chrFt2	17200000	17299999	89.98			chrFt2	17200000	17299999	45.09			chrFt2	17200000	17299999	10.55			chrFt2	17200000	17299999	28.24
chrFt2	17300000	17399999	90.48			chrFt2	17300000	17399999	45.98			chrFt2	17300000	17399999	10.11			chrFt2	17300000	17399999	27.05
chrFt2	17400000	17499999	88.97			chrFt2	17400000	17499999	48.06			chrFt2	17400000	17499999	10.22			chrFt2	17400000	17499999	27.25
chrFt2	17500000	17599999	87.98			chrFt2	17500000	17599999	51			chrFt2	17500000	17599999	10.19			chrFt2	17500000	17599999	27.98
chrFt2	17600000	17699999	90			chrFt2	17600000	17699999	49.23			chrFt2	17600000	17699999	8.48			chrFt2	17600000	17699999	26.44
chrFt2	17700000	17799999	88.02			chrFt2	17700000	17799999	50.78			chrFt2	17700000	17799999	10.15			chrFt2	17700000	17799999	26.31
chrFt2	17800000	17899999	91.36			chrFt2	17800000	17899999	48.49			chrFt2	17800000	17899999	8.7			chrFt2	17800000	17899999	26.51
chrFt2	17900000	17999999	89.61			chrFt2	17900000	17999999	52.65			chrFt2	17900000	17999999	10.03			chrFt2	17900000	17999999	26.68
chrFt2	18000000	18099999	92.13			chrFt2	18000000	18099999	58.68			chrFt2	18000000	18099999	8.62			chrFt2	18000000	18099999	27.12
chrFt2	18100000	18199999	87.54			chrFt2	18100000	18199999	51.8			chrFt2	18100000	18199999	8.01			chrFt2	18100000	18199999	24.17
chrFt2	18200000	18299999	91.05			chrFt2	18200000	18299999	54.44			chrFt2	18200000	18299999	8.36			chrFt2	18200000	18299999	24.48
chrFt2	18300000	18399999	88.94			chrFt2	18300000	18399999	55.49			chrFt2	18300000	18399999	10.7			chrFt2	18300000	18399999	27.37
chrFt2	18400000	18499999	87			chrFt2	18400000	18499999	56.99			chrFt2	18400000	18499999	12.46			chrFt2	18400000	18499999	30.23
chrFt2	18500000	18599999	91.7			chrFt2	18500000	18599999	47.36			chrFt2	18500000	18599999	9.06			chrFt2	18500000	18599999	27.36
chrFt2	18600000	18699999	82.86			chrFt2	18600000	18699999	45.11			chrFt2	18600000	18699999	12.38			chrFt2	18600000	18699999	27.11
chrFt2	18700000	18799999	91.99			chrFt2	18700000	18799999	56.48			chrFt2	18700000	18799999	10.6			chrFt2	18700000	18799999	29.99
chrFt2	18800000	18899999	88.92			chrFt2	18800000	18899999	58.12			chrFt2	18800000	18899999	9.65			chrFt2	18800000	18899999	31.71
chrFt2	18900000	18999999	88.96			chrFt2	18900000	18999999	48.64			chrFt2	18900000	18999999	8.98			chrFt2	18900000	18999999	25.91
chrFt2	19000000	19099999	92.51			chrFt2	19000000	19099999	49.9			chrFt2	19000000	19099999	8.93			chrFt2	19000000	19099999	25.57
chrFt2	19100000	19199999	91.62			chrFt2	19100000	19199999	51.62			chrFt2	19100000	19199999	8.3			chrFt2	19100000	19199999	27.06
chrFt2	19200000	19299999	90.8			chrFt2	19200000	19299999	45.54			chrFt2	19200000	19299999	8.79			chrFt2	19200000	19299999	23.85
chrFt2	19300000	19399999	95.28			chrFt2	19300000	19399999	49.41			chrFt2	19300000	19399999	7.99			chrFt2	19300000	19399999	27.98
chrFt2	19400000	19499999	89.82			chrFt2	19400000	19499999	52.42			chrFt2	19400000	19499999	10.06			chrFt2	19400000	19499999	28.16
chrFt2	19500000	19599999	82.28			chrFt2	19500000	19599999	47.07			chrFt2	19500000	19599999	8.71			chrFt2	19500000	19599999	24.39
chrFt2	19600000	19699999	84.42			chrFt2	19600000	19699999	47.68			chrFt2	19600000	19699999	12.67			chrFt2	19600000	19699999	27.23
chrFt2	19700000	19799999	92.94			chrFt2	19700000	19799999	51.9			chrFt2	19700000	19799999	8.63			chrFt2	19700000	19799999	27.84
chrFt2	19800000	19899999	90.45			chrFt2	19800000	19899999	56.18			chrFt2	19800000	19899999	10.47			chrFt2	19800000	19899999	30.35
chrFt2	19900000	19999999	93.22			chrFt2	19900000	19999999	60.66			chrFt2	19900000	19999999	9.71			chrFt2	19900000	19999999	31.64
chrFt2	20000000	20099999	83			chrFt2	20000000	20099999	43.82			chrFt2	20000000	20099999	10.24			chrFt2	20000000	20099999	25.19
chrFt2	20100000	20199999	86.9			chrFt2	20100000	20199999	57.07			chrFt2	20100000	20199999	11.96			chrFt2	20100000	20199999	28.92
chrFt2	20200000	20299999	91.78			chrFt2	20200000	20299999	56.59			chrFt2	20200000	20299999	8.82			chrFt2	20200000	20299999	27.8
chrFt2	20300000	20399999	92.62			chrFt2	20300000	20399999	46.98			chrFt2	20300000	20399999	9.7			chrFt2	20300000	20399999	29.61
chrFt2	20400000	20499999	95.87			chrFt2	20400000	20499999	42.74			chrFt2	20400000	20499999	6.51			chrFt2	20400000	20499999	26.95
chrFt2	20500000	20599999	95.92			chrFt2	20500000	20599999	42.1			chrFt2	20500000	20599999	7.41			chrFt2	20500000	20599999	26.34
chrFt2	20600000	20699999	95.25			chrFt2	20600000	20699999	41.33			chrFt2	20600000	20699999	6.63			chrFt2	20600000	20699999	22.95
chrFt2	20700000	20799999	95.67			chrFt2	20700000	20799999	41.07			chrFt2	20700000	20799999	7.35			chrFt2	20700000	20799999	27.4
chrFt2	20800000	20899999	93.63			chrFt2	20800000	20899999	39.7			chrFt2	20800000	20899999	7			chrFt2	20800000	20899999	22.13
chrFt2	20900000	20999999	90.57			chrFt2	20900000	20999999	51.33			chrFt2	20900000	20999999	9.71			chrFt2	20900000	20999999	26.87
chrFt2	21000000	21099999	92.79			chrFt2	21000000	21099999	46.97			chrFt2	21000000	21099999	9.91			chrFt2	21000000	21099999	29.72
chrFt2	21100000	21199999	89.96			chrFt2	21100000	21199999	55.16			chrFt2	21100000	21199999	8.18			chrFt2	21100000	21199999	26.78
chrFt2	21200000	21299999	90.52			chrFt2	21200000	21299999	54.5			chrFt2	21200000	21299999	10.29			chrFt2	21200000	21299999	29.17
chrFt2	21300000	21399999	91.6			chrFt2	21300000	21399999	52.41			chrFt2	21300000	21399999	8.86			chrFt2	21300000	21399999	25.32
chrFt2	21400000	21499999	79.72			chrFt2	21400000	21499999	47.24			chrFt2	21400000	21499999	11.97			chrFt2	21400000	21499999	26.65
chrFt2	21500000	21599999	89.95			chrFt2	21500000	21599999	43.44			chrFt2	21500000	21599999	9.08			chrFt2	21500000	21599999	24.34
chrFt2	21600000	21699999	88.25			chrFt2	21600000	21699999	52.73			chrFt2	21600000	21699999	14.14			chrFt2	21600000	21699999	31.35
chrFt2	21700000	21799999	83.87			chrFt2	21700000	21799999	44.24			chrFt2	21700000	21799999	11.14			chrFt2	21700000	21799999	26.23
chrFt2	21800000	21899999	86.97			chrFt2	21800000	21899999	48.05			chrFt2	21800000	21899999	10.67			chrFt2	21800000	21899999	29.26
chrFt2	21900000	21999999	91.21			chrFt2	21900000	21999999	48.69			chrFt2	21900000	21999999	10.41			chrFt2	21900000	21999999	29.15
chrFt2	22000000	22099999	88.43			chrFt2	22000000	22099999	56.36			chrFt2	22000000	22099999	10.59			chrFt2	22000000	22099999	29.04
chrFt2	22100000	22199999	90.88			chrFt2	22100000	22199999	55.83			chrFt2	22100000	22199999	9.88			chrFt2	22100000	22199999	28.71
chrFt2	22200000	22299999	88.59			chrFt2	22200000	22299999	50.93			chrFt2	22200000	22299999	8.71			chrFt2	22200000	22299999	25.47
chrFt2	22300000	22399999	83.67			chrFt2	22300000	22399999	37.29			chrFt2	22300000	22399999	10.34			chrFt2	22300000	22399999	24.46
chrFt2	22400000	22499999	93.93			chrFt2	22400000	22499999	37.6			chrFt2	22400000	22499999	7.82			chrFt2	22400000	22499999	27.82
chrFt2	22500000	22599999	95.45			chrFt2	22500000	22599999	38.76			chrFt2	22500000	22599999	9.59			chrFt2	22500000	22599999	35.81
chrFt2	22600000	22699999	95.69			chrFt2	22600000	22699999	39.39			chrFt2	22600000	22699999	8.61			chrFt2	22600000	22699999	31.25
chrFt2	22700000	22799999	93.59			chrFt2	22700000	22799999	54.29			chrFt2	22700000	22799999	10.6			chrFt2	22700000	22799999	32.07
chrFt2	22800000	22899999	89.44			chrFt2	22800000	22899999	57.87			chrFt2	22800000	22899999	9.85			chrFt2	22800000	22899999	28.06
chrFt2	22900000	22999999	91.58			chrFt2	22900000	22999999	50.13			chrFt2	22900000	22999999	8.36			chrFt2	22900000	22999999	29.38
chrFt2	23000000	23099999	92.52			chrFt2	23000000	23099999	57.07			chrFt2	23000000	23099999	9.83			chrFt2	23000000	23099999	28.23
chrFt2	23100000	23199999	88.97			chrFt2	23100000	23199999	53.78			chrFt2	23100000	23199999	9.37			chrFt2	23100000	23199999	25.38
chrFt2	23200000	23299999	82.08			chrFt2	23200000	23299999	41.08			chrFt2	23200000	23299999	12.58			chrFt2	23200000	23299999	24.9
chrFt2	23300000	23399999	85.59			chrFt2	23300000	23399999	54.9			chrFt2	23300000	23399999	10.93			chrFt2	23300000	23399999	26.97
chrFt2	23400000	23499999	87.61			chrFt2	23400000	23499999	51.45			chrFt2	23400000	23499999	10.23			chrFt2	23400000	23499999	26.93
chrFt2	23500000	23599999	85.11			chrFt2	23500000	23599999	55.43			chrFt2	23500000	23599999	12.09			chrFt2	23500000	23599999	29.51
chrFt2	23600000	23699999	86.16			chrFt2	23600000	23699999	57.5			chrFt2	23600000	23699999	13.85			chrFt2	23600000	23699999	31.7
chrFt2	23700000	23799999	86.59			chrFt2	23700000	23799999	50.39			chrFt2	23700000	23799999	11.49			chrFt2	23700000	23799999	29.47
chrFt2	23800000	23899999	83.36			chrFt2	23800000	23899999	42.44			chrFt2	23800000	23899999	11.11			chrFt2	23800000	23899999	26.03
chrFt2	23900000	23999999	88.21			chrFt2	23900000	23999999	47.49			chrFt2	23900000	23999999	10.18			chrFt2	23900000	23999999	26.61
chrFt2	24000000	24099999	94.22			chrFt2	24000000	24099999	50.5			chrFt2	24000000	24099999	7.37			chrFt2	24000000	24099999	26.78
chrFt2	24100000	24199999	82.89			chrFt2	24100000	24199999	49.03			chrFt2	24100000	24199999	10.55			chrFt2	24100000	24199999	25.76
chrFt2	24200000	24299999	90.14			chrFt2	24200000	24299999	55.1			chrFt2	24200000	24299999	10.3			chrFt2	24200000	24299999	27.68
chrFt2	24300000	24399999	85.78			chrFt2	24300000	24399999	47.13			chrFt2	24300000	24399999	9.74			chrFt2	24300000	24399999	26.68
chrFt2	24400000	24499999	89.46			chrFt2	24400000	24499999	53.83			chrFt2	24400000	24499999	8.68			chrFt2	24400000	24499999	27.98
chrFt2	24500000	24599999	88.44			chrFt2	24500000	24599999	56.28			chrFt2	24500000	24599999	9.44			chrFt2	24500000	24599999	26.57
chrFt2	24600000	24699999	93.12			chrFt2	24600000	24699999	57.84			chrFt2	24600000	24699999	8.6			chrFt2	24600000	24699999	28.21
chrFt2	24700000	24799999	88.18			chrFt2	24700000	24799999	46.88			chrFt2	24700000	24799999	7.73			chrFt2	24700000	24799999	22.89
chrFt2	24800000	24899999	86.5			chrFt2	24800000	24899999	50.91			chrFt2	24800000	24899999	11.85			chrFt2	24800000	24899999	26.58
chrFt2	24900000	24999999	85.13			chrFt2	24900000	24999999	45.37			chrFt2	24900000	24999999	11.25			chrFt2	24900000	24999999	26.24
chrFt2	25000000	25099999	82.81			chrFt2	25000000	25099999	45.04			chrFt2	25000000	25099999	9.17			chrFt2	25000000	25099999	25.01
chrFt2	25100000	25199999	89.97			chrFt2	25100000	25199999	51.15			chrFt2	25100000	25199999	10.9			chrFt2	25100000	25199999	28.23
chrFt2	25200000	25299999	86.99			chrFt2	25200000	25299999	44			chrFt2	25200000	25299999	10.53			chrFt2	25200000	25299999	26.19
chrFt2	25300000	25399999	90.07			chrFt2	25300000	25399999	56.66			chrFt2	25300000	25399999	11.41			chrFt2	25300000	25399999	29.63
chrFt2	25400000	25499999	88.67			chrFt2	25400000	25499999	53.96			chrFt2	25400000	25499999	13.28			chrFt2	25400000	25499999	31.09
chrFt2	25500000	25599999	86.77			chrFt2	25500000	25599999	46.12			chrFt2	25500000	25599999	9.44			chrFt2	25500000	25599999	26.59
chrFt2	25600000	25699999	84.92			chrFt2	25600000	25699999	49.21			chrFt2	25600000	25699999	11.7			chrFt2	25600000	25699999	27.26
chrFt2	25700000	25799999	84.64			chrFt2	25700000	25799999	46.92			chrFt2	25700000	25799999	11.43			chrFt2	25700000	25799999	27.59
chrFt2	25800000	25899999	84.79			chrFt2	25800000	25899999	51.26			chrFt2	25800000	25899999	13.07			chrFt2	25800000	25899999	29.43
chrFt2	25900000	25999999	91.97			chrFt2	25900000	25999999	55.06			chrFt2	25900000	25999999	9.41			chrFt2	25900000	25999999	29.3
chrFt2	26000000	26099999	88.4			chrFt2	26000000	26099999	53.75			chrFt2	26000000	26099999	13.72			chrFt2	26000000	26099999	29.64
chrFt2	26100000	26199999	86.88			chrFt2	26100000	26199999	49.35			chrFt2	26100000	26199999	10.66			chrFt2	26100000	26199999	26.94
chrFt2	26200000	26299999	84.55			chrFt2	26200000	26299999	43.71			chrFt2	26200000	26299999	10.59			chrFt2	26200000	26299999	25.68
chrFt2	26300000	26399999	84.16			chrFt2	26300000	26399999	31.94			chrFt2	26300000	26399999	9.65			chrFt2	26300000	26399999	22.17
chrFt2	26400000	26499999	79.03			chrFt2	26400000	26499999	43.72			chrFt2	26400000	26499999	9.05			chrFt2	26400000	26499999	21.77
chrFt2	26500000	26599999	82.97			chrFt2	26500000	26599999	40.66			chrFt2	26500000	26599999	9.35			chrFt2	26500000	26599999	23.18
chrFt2	26600000	26699999	93.96			chrFt2	26600000	26699999	60.49			chrFt2	26600000	26699999	8.7			chrFt2	26600000	26699999	28.76
chrFt2	26700000	26799999	84.25			chrFt2	26700000	26799999	40.68			chrFt2	26700000	26799999	8.94			chrFt2	26700000	26799999	23.01
chrFt2	26800000	26899999	85.16			chrFt2	26800000	26899999	48.84			chrFt2	26800000	26899999	10.37			chrFt2	26800000	26899999	26.83
chrFt2	26900000	26999999	88.14			chrFt2	26900000	26999999	53.21			chrFt2	26900000	26999999	10.75			chrFt2	26900000	26999999	28.31
chrFt2	27000000	27099999	91.02			chrFt2	27000000	27099999	46.75			chrFt2	27000000	27099999	7.63			chrFt2	27000000	27099999	23.76
chrFt2	27100000	27199999	92.22			chrFt2	27100000	27199999	46.29			chrFt2	27100000	27199999	9.5			chrFt2	27100000	27199999	28.51
chrFt2	27200000	27299999	86.91			chrFt2	27200000	27299999	51.28			chrFt2	27200000	27299999	11.02			chrFt2	27200000	27299999	27.41
chrFt2	27300000	27399999	82.76			chrFt2	27300000	27399999	38.2			chrFt2	27300000	27399999	9.01			chrFt2	27300000	27399999	21.89
chrFt2	27400000	27499999	84.1			chrFt2	27400000	27499999	50.43			chrFt2	27400000	27499999	11.66			chrFt2	27400000	27499999	26.34
chrFt2	27500000	27599999	94.4			chrFt2	27500000	27599999	56.59			chrFt2	27500000	27599999	9.01			chrFt2	27500000	27599999	29.67
chrFt2	27600000	27699999	87.33			chrFt2	27600000	27699999	59.61			chrFt2	27600000	27699999	12.02			chrFt2	27600000	27699999	31.28
chrFt2	27700000	27799999	89.44			chrFt2	27700000	27799999	61.16			chrFt2	27700000	27799999	12.06			chrFt2	27700000	27799999	30.65
chrFt2	27800000	27899999	88.49			chrFt2	27800000	27899999	53.33			chrFt2	27800000	27899999	11.23			chrFt2	27800000	27899999	29.05
chrFt2	27900000	27999999	85.58			chrFt2	27900000	27999999	41.8			chrFt2	27900000	27999999	10.65			chrFt2	27900000	27999999	25.82
chrFt2	28000000	28099999	90.22			chrFt2	28000000	28099999	55.29			chrFt2	28000000	28099999	11.35			chrFt2	28000000	28099999	29.37
chrFt2	28100000	28199999	90.61			chrFt2	28100000	28199999	43.24			chrFt2	28100000	28199999	9.02			chrFt2	28100000	28199999	25.77
chrFt2	28200000	28299999	90.97			chrFt2	28200000	28299999	54.08			chrFt2	28200000	28299999	11.1			chrFt2	28200000	28299999	27.91
chrFt2	28300000	28399999	93.65			chrFt2	28300000	28399999	58.42			chrFt2	28300000	28399999	9.73			chrFt2	28300000	28399999	29.5
chrFt2	28400000	28499999	81.95			chrFt2	28400000	28499999	30.48			chrFt2	28400000	28499999	7.51			chrFt2	28400000	28499999	19.95
chrFt2	28500000	28599999	81.47			chrFt2	28500000	28599999	33.52			chrFt2	28500000	28599999	9.29			chrFt2	28500000	28599999	22.39
chrFt2	28600000	28699999	86.07			chrFt2	28600000	28699999	56			chrFt2	28600000	28699999	11.02			chrFt2	28600000	28699999	28.81
chrFt2	28700000	28799999	93.03			chrFt2	28700000	28799999	61.07			chrFt2	28700000	28799999	8.29			chrFt2	28700000	28799999	27.21
chrFt2	28800000	28899999	85.26			chrFt2	28800000	28899999	50.11			chrFt2	28800000	28899999	10.68			chrFt2	28800000	28899999	26.36
chrFt2	28900000	28999999	89.79			chrFt2	28900000	28999999	45.19			chrFt2	28900000	28999999	10.55			chrFt2	28900000	28999999	27.65
chrFt2	29000000	29099999	41.51			chrFt2	29000000	29099999	32.83			chrFt2	29000000	29099999	7.36			chrFt2	29000000	29099999	17.12
chrFt2	29100000	29199999	78.25			chrFt2	29100000	29199999	44.08			chrFt2	29100000	29199999	9.01			chrFt2	29100000	29199999	23.73
chrFt2	29200000	29299999	84.11			chrFt2	29200000	29299999	51.29			chrFt2	29200000	29299999	8.75			chrFt2	29200000	29299999	25.56
chrFt2	29300000	29399999	87.34			chrFt2	29300000	29399999	49.45			chrFt2	29300000	29399999	8.33			chrFt2	29300000	29399999	23.34
chrFt2	29400000	29499999	84.09			chrFt2	29400000	29499999	51.83			chrFt2	29400000	29499999	9.88			chrFt2	29400000	29499999	27.25
chrFt2	29500000	29599999	80.93			chrFt2	29500000	29599999	53.79			chrFt2	29500000	29599999	9.41			chrFt2	29500000	29599999	24.77
chrFt2	29600000	29699999	84.59			chrFt2	29600000	29699999	53.69			chrFt2	29600000	29699999	9.48			chrFt2	29600000	29699999	26.74
chrFt2	29700000	29799999	82.52			chrFt2	29700000	29799999	44.06			chrFt2	29700000	29799999	9.46			chrFt2	29700000	29799999	23.95
chrFt2	29800000	29899999	84.15			chrFt2	29800000	29899999	61.42			chrFt2	29800000	29899999	11.95			chrFt2	29800000	29899999	28.52
chrFt2	29900000	29999999	77.81			chrFt2	29900000	29999999	40.36			chrFt2	29900000	29999999	8.29			chrFt2	29900000	29999999	21.94
chrFt2	30000000	30099999	78.94			chrFt2	30000000	30099999	37.03			chrFt2	30000000	30099999	12.57			chrFt2	30000000	30099999	26.29
chrFt2	30100000	30199999	73.44			chrFt2	30100000	30199999	32.37			chrFt2	30100000	30199999	7.62			chrFt2	30100000	30199999	19.15
chrFt2	30200000	30299999	89.06			chrFt2	30200000	30299999	52.42			chrFt2	30200000	30299999	10.14			chrFt2	30200000	30299999	28.16
chrFt2	30300000	30399999	85.59			chrFt2	30300000	30399999	43.39			chrFt2	30300000	30399999	12.34			chrFt2	30300000	30399999	28.37
chrFt2	30400000	30499999	86.52			chrFt2	30400000	30499999	49.1			chrFt2	30400000	30499999	11.68			chrFt2	30400000	30499999	28.18
chrFt2	30500000	30599999	87.59			chrFt2	30500000	30599999	49.78			chrFt2	30500000	30599999	8.82			chrFt2	30500000	30599999	27.12
chrFt2	30600000	30699999	95.48			chrFt2	30600000	30699999	50.8			chrFt2	30600000	30699999	8.06			chrFt2	30600000	30699999	29.86
chrFt2	30700000	30799999	96.11			chrFt2	30700000	30799999	48.99			chrFt2	30700000	30799999	12.06			chrFt2	30700000	30799999	34.69
chrFt2	30800000	30899999	95.72			chrFt2	30800000	30899999	56.34			chrFt2	30800000	30899999	8.88			chrFt2	30800000	30899999	32.21
chrFt2	30900000	30999999	93.3			chrFt2	30900000	30999999	61.04			chrFt2	30900000	30999999	9.29			chrFt2	30900000	30999999	30.01
chrFt2	31000000	31099999	87.52			chrFt2	31000000	31099999	57.5			chrFt2	31000000	31099999	10.64			chrFt2	31000000	31099999	29.04
chrFt2	31100000	31199999	62.88			chrFt2	31100000	31199999	45.1			chrFt2	31100000	31199999	7.22			chrFt2	31100000	31199999	20.5
chrFt2	31200000	31299999	83.79			chrFt2	31200000	31299999	46.45			chrFt2	31200000	31299999	9.92			chrFt2	31200000	31299999	25.91
chrFt2	31300000	31399999	81.12			chrFt2	31300000	31399999	50.17			chrFt2	31300000	31399999	10.51			chrFt2	31300000	31399999	26.87
chrFt2	31400000	31499999	87.76			chrFt2	31400000	31499999	49.5			chrFt2	31400000	31499999	11.36			chrFt2	31400000	31499999	27.07
chrFt2	31500000	31599999	83.81			chrFt2	31500000	31599999	50.89			chrFt2	31500000	31599999	10.5			chrFt2	31500000	31599999	26.21
chrFt2	31600000	31699999	82.7			chrFt2	31600000	31699999	44.83			chrFt2	31600000	31699999	10.12			chrFt2	31600000	31699999	24.28
chrFt2	31700000	31799999	73.91			chrFt2	31700000	31799999	30.11			chrFt2	31700000	31799999	7.68			chrFt2	31700000	31799999	19.63
chrFt2	31800000	31899999	80.45			chrFt2	31800000	31899999	48.93			chrFt2	31800000	31899999	10.51			chrFt2	31800000	31899999	26.31
chrFt2	31900000	31999999	82.35			chrFt2	31900000	31999999	45.43			chrFt2	31900000	31999999	10.89			chrFt2	31900000	31999999	27
chrFt2	32000000	32099999	82.14			chrFt2	32000000	32099999	52.51			chrFt2	32000000	32099999	9.93			chrFt2	32000000	32099999	26.21
chrFt2	32100000	32199999	86.79			chrFt2	32100000	32199999	53.09			chrFt2	32100000	32199999	11.15			chrFt2	32100000	32199999	28.96
chrFt2	32200000	32299999	80.31			chrFt2	32200000	32299999	44.61			chrFt2	32200000	32299999	10.81			chrFt2	32200000	32299999	26.29
chrFt2	32300000	32399999	67.75			chrFt2	32300000	32399999	22.75			chrFt2	32300000	32399999	5.95			chrFt2	32300000	32399999	16.89
chrFt2	32400000	32499999	80.78			chrFt2	32400000	32499999	44.47			chrFt2	32400000	32499999	10.87			chrFt2	32400000	32499999	26.55
chrFt2	32500000	32599999	85.55			chrFt2	32500000	32599999	47.86			chrFt2	32500000	32599999	10.07			chrFt2	32500000	32599999	26.59
chrFt2	32600000	32699999	84.08			chrFt2	32600000	32699999	43.5			chrFt2	32600000	32699999	9.32			chrFt2	32600000	32699999	24.28
chrFt2	32700000	32799999	77.69			chrFt2	32700000	32799999	43.16			chrFt2	32700000	32799999	12.04			chrFt2	32700000	32799999	25.59
chrFt2	32800000	32899999	81.68			chrFt2	32800000	32899999	41.82			chrFt2	32800000	32899999	10.14			chrFt2	32800000	32899999	23.3
chrFt2	32900000	32999999	84.59			chrFt2	32900000	32999999	49.97			chrFt2	32900000	32999999	11.49			chrFt2	32900000	32999999	26.51
chrFt2	33000000	33099999	82.42			chrFt2	33000000	33099999	53.41			chrFt2	33000000	33099999	12.72			chrFt2	33000000	33099999	28.58
chrFt2	33100000	33199999	78.9			chrFt2	33100000	33199999	38.18			chrFt2	33100000	33199999	9.44			chrFt2	33100000	33199999	22.1
chrFt2	33200000	33299999	80.29			chrFt2	33200000	33299999	46.61			chrFt2	33200000	33299999	11.83			chrFt2	33200000	33299999	24.95
chrFt2	33300000	33399999	74.42			chrFt2	33300000	33399999	48.4			chrFt2	33300000	33399999	10.35			chrFt2	33300000	33399999	25.72
chrFt2	33400000	33499999	68.3			chrFt2	33400000	33499999	31.15			chrFt2	33400000	33499999	11.64			chrFt2	33400000	33499999	21.3
chrFt2	33500000	33599999	82.84			chrFt2	33500000	33599999	51.91			chrFt2	33500000	33599999	10.53			chrFt2	33500000	33599999	26.72
chrFt2	33600000	33699999	79.84			chrFt2	33600000	33699999	44.28			chrFt2	33600000	33699999	11.98			chrFt2	33600000	33699999	25.66
chrFt2	33700000	33799999	80.67			chrFt2	33700000	33799999	48.88			chrFt2	33700000	33799999	12.18			chrFt2	33700000	33799999	26.68
chrFt2	33800000	33899999	95.46			chrFt2	33800000	33899999	58.09			chrFt2	33800000	33899999	8.99			chrFt2	33800000	33899999	29.38
chrFt2	33900000	33999999	84.56			chrFt2	33900000	33999999	52.76			chrFt2	33900000	33999999	11.13			chrFt2	33900000	33999999	28.94
chrFt2	34000000	34099999	78.47			chrFt2	34000000	34099999	45.12			chrFt2	34000000	34099999	11.95			chrFt2	34000000	34099999	25.84
chrFt2	34100000	34199999	89			chrFt2	34100000	34199999	58.51			chrFt2	34100000	34199999	12.9			chrFt2	34100000	34199999	30.55
chrFt2	34200000	34299999	73.48			chrFt2	34200000	34299999	42.06			chrFt2	34200000	34299999	9.85			chrFt2	34200000	34299999	22.79
chrFt2	34300000	34399999	73.62			chrFt2	34300000	34399999	41.36			chrFt2	34300000	34399999	10.16			chrFt2	34300000	34399999	22.8
chrFt2	34400000	34499999	87.8			chrFt2	34400000	34499999	61			chrFt2	34400000	34499999	13.35			chrFt2	34400000	34499999	32.76
chrFt2	34500000	34599999	83.95			chrFt2	34500000	34599999	58.88			chrFt2	34500000	34599999	12.47			chrFt2	34500000	34599999	29.52
chrFt2	34600000	34699999	79.95			chrFt2	34600000	34699999	51.23			chrFt2	34600000	34699999	11.49			chrFt2	34600000	34699999	26.49
chrFt2	34700000	34799999	80.41			chrFt2	34700000	34799999	41.46			chrFt2	34700000	34799999	12.04			chrFt2	34700000	34799999	26.41
chrFt2	34800000	34899999	83.38			chrFt2	34800000	34899999	40.7			chrFt2	34800000	34899999	10.58			chrFt2	34800000	34899999	25.4
chrFt2	34900000	34999999	84.23			chrFt2	34900000	34999999	33.71			chrFt2	34900000	34999999	11.5			chrFt2	34900000	34999999	24.75
chrFt2	35000000	35099999	90.11			chrFt2	35000000	35099999	56.06			chrFt2	35000000	35099999	10.94			chrFt2	35000000	35099999	28.66
chrFt2	35100000	35199999	78.66			chrFt2	35100000	35199999	38.03			chrFt2	35100000	35199999	10.41			chrFt2	35100000	35199999	23.66
chrFt2	35200000	35299999	87.65			chrFt2	35200000	35299999	50.8			chrFt2	35200000	35299999	11.17			chrFt2	35200000	35299999	26.96
chrFt2	35300000	35399999	82.57			chrFt2	35300000	35399999	52.49			chrFt2	35300000	35399999	11.58			chrFt2	35300000	35399999	27.59
chrFt2	35400000	35499999	83.86			chrFt2	35400000	35499999	46.52			chrFt2	35400000	35499999	10.25			chrFt2	35400000	35499999	25.46
chrFt2	35500000	35599999	77.38			chrFt2	35500000	35599999	37.07			chrFt2	35500000	35599999	8.49			chrFt2	35500000	35599999	21.41
chrFt2	35600000	35699999	78.97			chrFt2	35600000	35699999	42.85			chrFt2	35600000	35699999	10.85			chrFt2	35600000	35699999	25.14
chrFt2	35700000	35799999	85.48			chrFt2	35700000	35799999	57.14			chrFt2	35700000	35799999	12.11			chrFt2	35700000	35799999	28.78
chrFt2	35800000	35899999	77.74			chrFt2	35800000	35899999	47.67			chrFt2	35800000	35899999	13.68			chrFt2	35800000	35899999	27.72
chrFt2	35900000	35999999	82.46			chrFt2	35900000	35999999	44.83			chrFt2	35900000	35999999	11.48			chrFt2	35900000	35999999	25.74
chrFt2	36000000	36099999	83.04			chrFt2	36000000	36099999	45.57			chrFt2	36000000	36099999	11.25			chrFt2	36000000	36099999	25.72
chrFt2	36100000	36199999	85.46			chrFt2	36100000	36199999	52.93			chrFt2	36100000	36199999	12.07			chrFt2	36100000	36199999	28.25
chrFt2	36200000	36299999	75.63			chrFt2	36200000	36299999	33.41			chrFt2	36200000	36299999	12.03			chrFt2	36200000	36299999	23.97
chrFt2	36300000	36399999	80.1			chrFt2	36300000	36399999	41.25			chrFt2	36300000	36399999	11.58			chrFt2	36300000	36399999	24.13
chrFt2	36400000	36499999	72.17			chrFt2	36400000	36499999	30.4			chrFt2	36400000	36499999	10.81			chrFt2	36400000	36499999	22.1
chrFt2	36500000	36599999	81.9			chrFt2	36500000	36599999	46.12			chrFt2	36500000	36599999	11.41			chrFt2	36500000	36599999	26.63
chrFt2	36600000	36699999	74.79			chrFt2	36600000	36699999	30.73			chrFt2	36600000	36699999	11.86			chrFt2	36600000	36699999	23.8
chrFt2	36700000	36799999	72.1			chrFt2	36700000	36799999	29.9			chrFt2	36700000	36799999	11.49			chrFt2	36700000	36799999	22.33
chrFt2	36800000	36899999	80.68			chrFt2	36800000	36899999	44.96			chrFt2	36800000	36899999	13.22			chrFt2	36800000	36899999	27.97
chrFt2	36900000	36999999	83.81			chrFt2	36900000	36999999	46.29			chrFt2	36900000	36999999	13.34			chrFt2	36900000	36999999	27.74
chrFt2	37000000	37099999	73.64			chrFt2	37000000	37099999	21.81			chrFt2	37000000	37099999	5.96			chrFt2	37000000	37099999	16.92
chrFt2	37100000	37199999	76.68			chrFt2	37100000	37199999	39.82			chrFt2	37100000	37199999	13.22			chrFt2	37100000	37199999	25.73
chrFt2	37200000	37299999	77.74			chrFt2	37200000	37299999	38.96			chrFt2	37200000	37299999	13.19			chrFt2	37200000	37299999	24.43
chrFt2	37300000	37399999	72.09			chrFt2	37300000	37399999	34.69			chrFt2	37300000	37399999	11.38			chrFt2	37300000	37399999	23.42
chrFt2	37400000	37499999	80.42			chrFt2	37400000	37499999	49.47			chrFt2	37400000	37499999	10.59			chrFt2	37400000	37499999	25.35
chrFt2	37500000	37599999	82.6			chrFt2	37500000	37599999	39.82			chrFt2	37500000	37599999	10.51			chrFt2	37500000	37599999	24.55
chrFt2	37600000	37699999	80.98			chrFt2	37600000	37699999	39.26			chrFt2	37600000	37699999	10.73			chrFt2	37600000	37699999	24.91
chrFt2	37700000	37799999	46.78			chrFt2	37700000	37799999	23.75			chrFt2	37700000	37799999	6.88			chrFt2	37700000	37799999	15.88
chrFt2	37800000	37899999	76.32			chrFt2	37800000	37899999	35.37			chrFt2	37800000	37899999	11.07			chrFt2	37800000	37899999	23.14
chrFt2	37900000	37999999	82.74			chrFt2	37900000	37999999	50.32			chrFt2	37900000	37999999	10.62			chrFt2	37900000	37999999	26.51
chrFt2	38000000	38099999	75.49			chrFt2	38000000	38099999	44.12			chrFt2	38000000	38099999	12.41			chrFt2	38000000	38099999	25.27
chrFt2	38100000	38199999	79.4			chrFt2	38100000	38199999	40.35			chrFt2	38100000	38199999	9.79			chrFt2	38100000	38199999	22.01
chrFt2	38200000	38299999	79.14			chrFt2	38200000	38299999	41.83			chrFt2	38200000	38299999	9.18			chrFt2	38200000	38299999	22.4
chrFt2	38300000	38399999	79.63			chrFt2	38300000	38399999	44.51			chrFt2	38300000	38399999	12.44			chrFt2	38300000	38399999	26.89
chrFt2	38400000	38499999	75.37			chrFt2	38400000	38499999	30.84			chrFt2	38400000	38499999	9.23			chrFt2	38400000	38499999	20.54
chrFt2	38500000	38599999	72.36			chrFt2	38500000	38599999	32.67			chrFt2	38500000	38599999	8.34			chrFt2	38500000	38599999	20.03
chrFt2	38600000	38699999	82.12			chrFt2	38600000	38699999	50.25			chrFt2	38600000	38699999	11.08			chrFt2	38600000	38699999	26.5
chrFt2	38700000	38799999	70.56			chrFt2	38700000	38799999	35.34			chrFt2	38700000	38799999	12.21			chrFt2	38700000	38799999	23.16
chrFt2	38800000	38899999	84.34			chrFt2	38800000	38899999	43.72			chrFt2	38800000	38899999	10.82			chrFt2	38800000	38899999	24.99
chrFt2	38900000	38999999	72.2			chrFt2	38900000	38999999	41.74			chrFt2	38900000	38999999	11.73			chrFt2	38900000	38999999	24.36
chrFt2	39000000	39099999	35.74			chrFt2	39000000	39099999	20.02			chrFt2	39000000	39099999	5.19			chrFt2	39000000	39099999	12.39
chrFt2	39100000	39199999	48.39			chrFt2	39100000	39199999	23.2			chrFt2	39100000	39199999	6.84			chrFt2	39100000	39199999	15.2
chrFt2	39200000	39299999	82.81			chrFt2	39200000	39299999	40.21			chrFt2	39200000	39299999	9.85			chrFt2	39200000	39299999	23.16
chrFt2	39300000	39399999	81.99			chrFt2	39300000	39399999	50.15			chrFt2	39300000	39399999	12.87			chrFt2	39300000	39399999	27.75
chrFt2	39400000	39499999	82.46			chrFt2	39400000	39499999	36.01			chrFt2	39400000	39499999	10.87			chrFt2	39400000	39499999	23.89
chrFt2	39500000	39599999	79.99			chrFt2	39500000	39599999	41.79			chrFt2	39500000	39599999	11.14			chrFt2	39500000	39599999	24.12
chrFt2	39600000	39699999	74.51			chrFt2	39600000	39699999	40.06			chrFt2	39600000	39699999	11.86			chrFt2	39600000	39699999	24.56
chrFt2	39700000	39799999	70.75			chrFt2	39700000	39799999	33.86			chrFt2	39700000	39799999	11.8			chrFt2	39700000	39799999	23.02
chrFt2	39800000	39899999	78.28			chrFt2	39800000	39899999	44.38			chrFt2	39800000	39899999	12.54			chrFt2	39800000	39899999	26.11
chrFt2	39900000	39999999	73.88			chrFt2	39900000	39999999	41.8			chrFt2	39900000	39999999	11.52			chrFt2	39900000	39999999	24.24
chrFt2	40000000	40099999	78.32			chrFt2	40000000	40099999	40.03			chrFt2	40000000	40099999	11.57			chrFt2	40000000	40099999	24.2
chrFt2	40100000	40199999	76.01			chrFt2	40100000	40199999	43.53			chrFt2	40100000	40199999	13.28			chrFt2	40100000	40199999	26.08
chrFt2	40200000	40299999	87.65			chrFt2	40200000	40299999	55.72			chrFt2	40200000	40299999	10.4			chrFt2	40200000	40299999	28.75
chrFt2	40300000	40399999	78.23			chrFt2	40300000	40399999	43.61			chrFt2	40300000	40399999	13.09			chrFt2	40300000	40399999	27.24
chrFt2	40400000	40499999	71.15			chrFt2	40400000	40499999	23.88			chrFt2	40400000	40499999	9.03			chrFt2	40400000	40499999	17.89
chrFt2	40500000	40599999	77.41			chrFt2	40500000	40599999	41.57			chrFt2	40500000	40599999	8.78			chrFt2	40500000	40599999	23.11
chrFt2	40600000	40699999	80.81			chrFt2	40600000	40699999	51.29			chrFt2	40600000	40699999	10.22			chrFt2	40600000	40699999	24.97
chrFt2	40700000	40799999	72.57			chrFt2	40700000	40799999	33.71			chrFt2	40700000	40799999	10.58			chrFt2	40700000	40799999	23.12
chrFt2	40800000	40899999	80.14			chrFt2	40800000	40899999	52.5			chrFt2	40800000	40899999	11.71			chrFt2	40800000	40899999	27.16
chrFt2	40900000	40999999	84.99			chrFt2	40900000	40999999	51.64			chrFt2	40900000	40999999	8.39			chrFt2	40900000	40999999	26.63
chrFt2	41000000	41099999	74.8			chrFt2	41000000	41099999	43.6			chrFt2	41000000	41099999	10.29			chrFt2	41000000	41099999	23.89
chrFt2	41100000	41199999	83.32			chrFt2	41100000	41199999	46			chrFt2	41100000	41199999	9.35			chrFt2	41100000	41199999	24.04
chrFt2	41200000	41299999	75.38			chrFt2	41200000	41299999	40.7			chrFt2	41200000	41299999	11.7			chrFt2	41200000	41299999	24.35
chrFt2	41300000	41399999	82.2			chrFt2	41300000	41399999	38.18			chrFt2	41300000	41399999	12.24			chrFt2	41300000	41399999	25.16
chrFt2	41400000	41499999	77.44			chrFt2	41400000	41499999	41.69			chrFt2	41400000	41499999	12.11			chrFt2	41400000	41499999	25.85
chrFt2	41500000	41599999	75.47			chrFt2	41500000	41599999	36.93			chrFt2	41500000	41599999	11.29			chrFt2	41500000	41599999	23.73
chrFt2	41600000	41699999	75.31			chrFt2	41600000	41699999	40.13			chrFt2	41600000	41699999	9.22			chrFt2	41600000	41699999	21.46
chrFt2	41700000	41799999	81.37			chrFt2	41700000	41799999	53.19			chrFt2	41700000	41799999	12.93			chrFt2	41700000	41799999	28.01
chrFt2	41800000	41899999	77.41			chrFt2	41800000	41899999	35.79			chrFt2	41800000	41899999	12.55			chrFt2	41800000	41899999	24.91
chrFt2	41900000	41999999	76.46			chrFt2	41900000	41999999	44.27			chrFt2	41900000	41999999	11.01			chrFt2	41900000	41999999	24.7
chrFt2	42000000	42099999	73.78			chrFt2	42000000	42099999	32.02			chrFt2	42000000	42099999	10.97			chrFt2	42000000	42099999	22.98
chrFt2	42100000	42199999	75.18			chrFt2	42100000	42199999	34.25			chrFt2	42100000	42199999	11.62			chrFt2	42100000	42199999	24.22
chrFt2	42200000	42299999	68.42			chrFt2	42200000	42299999	35.63			chrFt2	42200000	42299999	11.37			chrFt2	42200000	42299999	23.26
chrFt2	42300000	42399999	71.17			chrFt2	42300000	42399999	33.61			chrFt2	42300000	42399999	10.38			chrFt2	42300000	42399999	21.95
chrFt2	42400000	42499999	73.83			chrFt2	42400000	42499999	32.75			chrFt2	42400000	42499999	11.88			chrFt2	42400000	42499999	23.83
chrFt2	42500000	42599999	73.34			chrFt2	42500000	42599999	38.87			chrFt2	42500000	42599999	11.79			chrFt2	42500000	42599999	23.92
chrFt2	42600000	42699999	92.71			chrFt2	42600000	42699999	57.71			chrFt2	42600000	42699999	9.9			chrFt2	42600000	42699999	30.16
chrFt2	42700000	42799999	75.89			chrFt2	42700000	42799999	49.9			chrFt2	42700000	42799999	11.12			chrFt2	42700000	42799999	25.72
chrFt2	42800000	42899999	51.68			chrFt2	42800000	42899999	24.11			chrFt2	42800000	42899999	9.61			chrFt2	42800000	42899999	18.52
chrFt2	42900000	42999999	73.66			chrFt2	42900000	42999999	35.71			chrFt2	42900000	42999999	10.74			chrFt2	42900000	42999999	23.27
chrFt2	43000000	43099999	70.44			chrFt2	43000000	43099999	34.68			chrFt2	43000000	43099999	11.71			chrFt2	43000000	43099999	22.78
chrFt2	43100000	43199999	70.15			chrFt2	43100000	43199999	36.85			chrFt2	43100000	43199999	12.56			chrFt2	43100000	43199999	23.5
chrFt2	43200000	43299999	75.8			chrFt2	43200000	43299999	38.05			chrFt2	43200000	43299999	11.78			chrFt2	43200000	43299999	24.53
chrFt2	43300000	43399999	79.36			chrFt2	43300000	43399999	39.65			chrFt2	43300000	43399999	12.64			chrFt2	43300000	43399999	25.66
chrFt2	43400000	43499999	70.67			chrFt2	43400000	43499999	41.63			chrFt2	43400000	43499999	10.2			chrFt2	43400000	43499999	22.12
chrFt2	43500000	43599999	75.83			chrFt2	43500000	43599999	33.53			chrFt2	43500000	43599999	8.77			chrFt2	43500000	43599999	21.08
chrFt2	43600000	43699999	72.4			chrFt2	43600000	43699999	41.48			chrFt2	43600000	43699999	12.12			chrFt2	43600000	43699999	25.75
chrFt2	43700000	43799999	73.65			chrFt2	43700000	43799999	36.94			chrFt2	43700000	43799999	11.31			chrFt2	43700000	43799999	24.19
chrFt2	43800000	43899999	76.97			chrFt2	43800000	43899999	28.54			chrFt2	43800000	43899999	10.22			chrFt2	43800000	43899999	21.26
chrFt2	43900000	43999999	81.6			chrFt2	43900000	43999999	45			chrFt2	43900000	43999999	12.41			chrFt2	43900000	43999999	26.77
chrFt2	44000000	44099999	81.19			chrFt2	44000000	44099999	46.06			chrFt2	44000000	44099999	12.82			chrFt2	44000000	44099999	28.13
chrFt2	44100000	44199999	81.29			chrFt2	44100000	44199999	42.88			chrFt2	44100000	44199999	9.03			chrFt2	44100000	44199999	23.29
chrFt2	44200000	44299999	81.82			chrFt2	44200000	44299999	44.99			chrFt2	44200000	44299999	7.21			chrFt2	44200000	44299999	22.99
chrFt2	44300000	44399999	92.13			chrFt2	44300000	44399999	54.03			chrFt2	44300000	44399999	8.47			chrFt2	44300000	44399999	28.93
chrFt2	44400000	44499999	85.4			chrFt2	44400000	44499999	48.96			chrFt2	44400000	44499999	8.12			chrFt2	44400000	44499999	25.29
chrFt2	44500000	44599999	76.01			chrFt2	44500000	44599999	39.41			chrFt2	44500000	44599999	9.66			chrFt2	44500000	44599999	22.93
chrFt2	44600000	44699999	71.69			chrFt2	44600000	44699999	29.46			chrFt2	44600000	44699999	10.83			chrFt2	44600000	44699999	21.41
chrFt2	44700000	44799999	72.65			chrFt2	44700000	44799999	27.32			chrFt2	44700000	44799999	11.38			chrFt2	44700000	44799999	21.91
chrFt2	44800000	44899999	72.77			chrFt2	44800000	44899999	36.29			chrFt2	44800000	44899999	14.09			chrFt2	44800000	44899999	25.14
chrFt2	44900000	44999999	75.38			chrFt2	44900000	44999999	39.2			chrFt2	44900000	44999999	10.93			chrFt2	44900000	44999999	23.4
chrFt2	45000000	45099999	76.83			chrFt2	45000000	45099999	40.48			chrFt2	45000000	45099999	12.14			chrFt2	45000000	45099999	24.93
chrFt2	45100000	45199999	82.54			chrFt2	45100000	45199999	51.64			chrFt2	45100000	45199999	10.47			chrFt2	45100000	45199999	27.06
chrFt2	45200000	45299999	73.11			chrFt2	45200000	45299999	39.38			chrFt2	45200000	45299999	15.94			chrFt2	45200000	45299999	26.91
chrFt2	45300000	45399999	73.91			chrFt2	45300000	45399999	33.25			chrFt2	45300000	45399999	12.5			chrFt2	45300000	45399999	23.64
chrFt2	45400000	45499999	65.77			chrFt2	45400000	45499999	30.09			chrFt2	45400000	45499999	13.82			chrFt2	45400000	45499999	23.57
chrFt2	45500000	45599999	79.71			chrFt2	45500000	45599999	37.01			chrFt2	45500000	45599999	11.53			chrFt2	45500000	45599999	23.73
chrFt2	45600000	45699999	78.84			chrFt2	45600000	45699999	28.29			chrFt2	45600000	45699999	8.52			chrFt2	45600000	45699999	19.82
chrFt2	45700000	45799999	77.55			chrFt2	45700000	45799999	33.46			chrFt2	45700000	45799999	11.91			chrFt2	45700000	45799999	24.09
chrFt2	45800000	45899999	74.01			chrFt2	45800000	45899999	28.34			chrFt2	45800000	45899999	10.93			chrFt2	45800000	45899999	22.17
chrFt2	45900000	45999999	51.91			chrFt2	45900000	45999999	21.93			chrFt2	45900000	45999999	6.61			chrFt2	45900000	45999999	13.16
chrFt2	46000000	46099999	78.96			chrFt2	46000000	46099999	41.31			chrFt2	46000000	46099999	12.67			chrFt2	46000000	46099999	25.23
chrFt2	46100000	46199999	83.77			chrFt2	46100000	46199999	53.5			chrFt2	46100000	46199999	12.3			chrFt2	46100000	46199999	27.35
chrFt2	46200000	46299999	75.17			chrFt2	46200000	46299999	39.04			chrFt2	46200000	46299999	12.19			chrFt2	46200000	46299999	24.87
chrFt2	46300000	46399999	79.75			chrFt2	46300000	46399999	40.82			chrFt2	46300000	46399999	14.62			chrFt2	46300000	46399999	28.02
chrFt2	46400000	46499999	66.63			chrFt2	46400000	46499999	38.11			chrFt2	46400000	46499999	12.34			chrFt2	46400000	46499999	23.63
chrFt2	46500000	46599999	81.76			chrFt2	46500000	46599999	31.4			chrFt2	46500000	46599999	8.12			chrFt2	46500000	46599999	20.6
chrFt2	46600000	46699999	78.94			chrFt2	46600000	46699999	40.33			chrFt2	46600000	46699999	9.65			chrFt2	46600000	46699999	22.82
chrFt2	46700000	46799999	84.1			chrFt2	46700000	46799999	47			chrFt2	46700000	46799999	13.16			chrFt2	46700000	46799999	27.22
chrFt2	46800000	46899999	68.49			chrFt2	46800000	46899999	37.22			chrFt2	46800000	46899999	10.79			chrFt2	46800000	46899999	22.93
chrFt2	46900000	46999999	71.1			chrFt2	46900000	46999999	28.18			chrFt2	46900000	46999999	12.09			chrFt2	46900000	46999999	22.87
chrFt2	47000000	47099999	79.61			chrFt2	47000000	47099999	32.1			chrFt2	47000000	47099999	9.89			chrFt2	47000000	47099999	21.74
chrFt2	47100000	47199999	75.97			chrFt2	47100000	47199999	24.31			chrFt2	47100000	47199999	7.29			chrFt2	47100000	47199999	18.59
chrFt2	47200000	47299999	82.82			chrFt2	47200000	47299999	36.91			chrFt2	47200000	47299999	13.1			chrFt2	47200000	47299999	26.07
chrFt2	47300000	47399999	80.51			chrFt2	47300000	47399999	44.17			chrFt2	47300000	47399999	12.76			chrFt2	47300000	47399999	26.64
chrFt2	47400000	47499999	85.8			chrFt2	47400000	47499999	32.56			chrFt2	47400000	47499999	9.4			chrFt2	47400000	47499999	22.88
chrFt2	47500000	47599999	66.84			chrFt2	47500000	47599999	33.57			chrFt2	47500000	47599999	10.07			chrFt2	47500000	47599999	20.68
chrFt2	47600000	47699999	76.65			chrFt2	47600000	47699999	34.58			chrFt2	47600000	47699999	8.38			chrFt2	47600000	47699999	21.57
chrFt2	47700000	47799999	79.17			chrFt2	47700000	47799999	37.88			chrFt2	47700000	47799999	9.74			chrFt2	47700000	47799999	23.83
chrFt2	47800000	47899999	77.95			chrFt2	47800000	47899999	45.5			chrFt2	47800000	47899999	11.45			chrFt2	47800000	47899999	25.2
chrFt2	47900000	47999999	76.82			chrFt2	47900000	47999999	41.69			chrFt2	47900000	47999999	13.64			chrFt2	47900000	47999999	26.71
chrFt2	48000000	48099999	76.48			chrFt2	48000000	48099999	39.25			chrFt2	48000000	48099999	10.56			chrFt2	48000000	48099999	23.94
chrFt2	48100000	48199999	66.07			chrFt2	48100000	48199999	29.03			chrFt2	48100000	48199999	10.77			chrFt2	48100000	48199999	20.73
chrFt2	48200000	48299999	71.27			chrFt2	48200000	48299999	24.55			chrFt2	48200000	48299999	10.64			chrFt2	48200000	48299999	20.13
[truncated: 3,403 more rows]

## Sheet: S_1
S_1(CpG)						S_1(CHG)						S_1(CHH)						S_1(total_C)
[truncated: 4,508 more rows]
