# Supplementary material for: Roles of DNA Methylation in Cold Priming in Tartary Buckwheat
Source: Front Plant Sci. 2020 Dec 7;11:608540. doi: 10.3389/fpls.2020.608540 (PMC7750358; doi:10.3389/fpls.2020.608540)
Supplement: Supplementary file 3 [file Table_3.xlsx]

## Sheet: Table S3-methycoverage
C_1
Chromosome	Length(染色体长度)	mCpG	CpG	mCpG%	mCHG	CHG	mCHG%	mCHH	CHH	mCHH%	Total mC	Total C	methylation ratio
chrFt1	62023384	91379889	115278058	79.27	39983875	95669206	41.79	62277376	563121753	11.06	193641140	774069017	25.02
chrFt2	60833585	89123104	113209661	78.72	38079402	94698574	40.21	63581950	553154551	11.49	190784456	761062786	25.07
chrFt3	58607543	86577424	106433720	81.34	37427222	90217536	41.49	59414142	528306030	11.25	183418788	724957286	25.3
chrFt4	56693299	81869258	110201190	74.29	34215975	90284756	37.9	59162989	542944328	10.9	175248222	743430274	23.57
chrFt5	55721890	82712831	115386141	71.68	35502666	95734958	37.08	59087215	572042484	10.33	177302712	783163583	22.64
chrFt6	54144402	77284355	96903040	79.75	34344224	82498262	41.63	52765414	475597930	11.09	164393993	654999232	25.1
chrFt7	52321160	77876201	96300721	80.87	34031110	81357311	41.83	54559016	479016211	11.39	166466327	656674243	25.35
chrFt8	49853327	72516375	90531169	80.1	31125121	76317330	40.78	50640416	444840342	11.38	154281912	611688841	25.22
total		659339437	844243700	78.0982	284709595	706777933	40.2828	461488518	4159023629	11.0961	1405537550	5710045262	24.6152
Genome level statistics
CG methylation level	78.0982
CHG methylation level	40.2828
CHH methylation level	11.0961
Total C methylation level	24.6152
M_1
Chromosome	Length(染色体长度)	mCpG	CpG	mCpG%	mCHG	CHG	mCHG%	mCHH	CHH	mCHH%	Total mC	Total C	methylation ratio
chrFt1	62023384	87438302	108540468	80.56	39015012	90120296	43.29	52903538	526423151	10.05	179356852	725083915	24.74
chrFt2	60833585	84473074	106448522	79.36	36815680	88876566	41.42	54052172	516510904	10.46	175340926	711835992	24.63
chrFt3	58607543	82617436	100654744	82.08	36288126	85050110	42.67	50371932	494747028	10.18	169277494	680451882	24.88
chrFt4	56693299	78143026	102388388	76.32	33255605	83953558	39.61	50218731	501318861	10.02	161617362	687660807	23.5
chrFt5	55721890	78883373	106054809	74.38	34422396	88001952	39.12	50114349	521740948	9.61	163420118	715797709	22.83
chrFt6	54144402	74139360	91648539	80.9	33684666	77973238	43.2	45035287	445816540	10.1	152859313	615438317	24.84
chrFt7	52321160	74400327	91112353	81.66	33151461	76766343	43.18	46355115	448865805	10.33	153906903	616744501	24.95
chrFt8	49853327	69165269	85584963	80.81	30158148	71953588	41.91	42945775	416380749	10.31	142269192	573919300	24.79
total		629260167	792432786	79.4086	276791094	662695651	41.7675	391996899	3871803986	10.1244	1298048160	5326932423	24.3676
Genome level statistics
CG methylation level	79.4086
CHG methylation level	41.7675
CHH methylation level	10.1244
Total C methylation level	24.3676
S_1
Chromosome	Len	mCpG	CpG	mCpG%	mCHG	CHG	mCHG%	mCHH	CHH	mCHH%	Total mC	Total C	methylation ratio
chrFt1	62023384	91517040	114109888	80.2	41495881	94716943	43.81	54433505	555192992	9.8	187446426	764019823	24.53
chrFt2	60833585	89109674	112758732	79.03	39173054	93992534	41.68	55395038	547457256	10.12	183677766	754208522	24.35
chrFt3	58607543	86527030	106107670	81.55	38496304	89581440	42.97	51737682	523224390	9.89	176761016	718913500	24.59
chrFt4	56693299	81978301	107895449	75.98	35468903	88479345	40.09	51686299	530678826	9.74	169133503	727053620	23.26
chrFt5	55721890	82847000	111523251	74.29	36665065	92512320	39.63	51607183	550258502	9.38	171119248	754294073	22.69
chrFt6	54144402	77426222	96129464	80.54	35534539	81694549	43.5	46025174	469396642	9.81	158985935	647220655	24.56
chrFt7	52321160	77992372	96015170	81.23	35163436	80844927	43.49	47628207	474875032	10.03	160784015	651735129	24.67
chrFt8	49853327	72553179	90324671	80.32	32159430	76008393	42.31	44187622	441164345	10.02	148900231	607497409	24.51
total		659950818	834864295	79.0489	294156612	697830451	42.153	402700710	4092247985	9.84057	1356808140	5624942731	24.1213
Genome level statistics
CG methylation level	79.0489
CHG methylation level	42.153
CHH methylation level	9.84057
Total C methylation level	24.1213
