# Supplementary material for: Roles of DNA Methylation in Cold Priming in Tartary Buckwheat
Source: Front Plant Sci. 2020 Dec 7;11:608540. doi: 10.3389/fpls.2020.608540 (PMC7750358; doi:10.3389/fpls.2020.608540)
Supplement: Supplementary file 4 [file Table_4.xlsx]

## Sheet: Table S4 chrFt8 gene comments
chr	start	end	mCpG	#CpG	mCHG	#CHG	mCHH	#CHH	total mC	total C	methylation level	strand	Gene_Info1	Gene_Info2	Gene_Info3	GeneID	GeneSymbol	Annotation
chrFt8	28001	29000	569	593	746	979	300	3447	1615	5019	32.18	-	downstream	NA	NA	FtPinG0006588500.01	FtPinG0006588500.01	Zinc finger SBP-type profile.
chrFt8	28501	29500	641	667	776	1022	194	2776	1611	4465	36.08	-	downstream	NA	NA	FtPinG0006588500.01	FtPinG0006588500.01	Zinc finger SBP-type profile.
chrFt8	29001	30000	556	589	669	933	158	1621	1383	3143	44	-	downstream	NA	NA	FtPinG0006588500.01	FtPinG0006588500.01	Zinc finger SBP-type profile.
chrFt8	29501	30500	409	432	668	881	195	1817	1272	3130	40.64	-	downstream	NA	NA	FtPinG0006588500.01	FtPinG0006588500.01	Zinc finger SBP-type profile.
chrFt8	30001	31000	392	398	677	825	224	2100	1293	3323	38.91	-	downstream	NA	NA	FtPinG0006588500.01	FtPinG0006588500.01	Zinc finger SBP-type profile.
chrFt8	30001	31000	392	398	677	825	224	2100	1293	3323	38.91	-	exon	last exon	NA	FtPinG0006588500.01	FtPinG0006588500.01	Zinc finger SBP-type profile.
chrFt8	30001	31000	392	398	677	825	224	2100	1293	3323	38.91	-	intron	last intron	NA	FtPinG0006588500.01	FtPinG0006588500.01	Zinc finger SBP-type profile.
chrFt8	30001	31000	392	398	677	825	224	2100	1293	3323	38.91	-	exon	internal exon	NA	FtPinG0006588500.01	FtPinG0006588500.01	Zinc finger SBP-type profile.
chrFt8	30501	31500	470	488	596	770	248	2561	1314	3819	34.41	-	exon	last exon	NA	FtPinG0006588500.01	FtPinG0006588500.01	Zinc finger SBP-type profile.
chrFt8	30501	31500	470	488	596	770	248	2561	1314	3819	34.41	-	intron	last intron	NA	FtPinG0006588500.01	FtPinG0006588500.01	Zinc finger SBP-type profile.
chrFt8	30501	31500	470	488	596	770	248	2561	1314	3819	34.41	-	exon	internal exon	NA	FtPinG0006588500.01	FtPinG0006588500.01	Zinc finger SBP-type profile.
chrFt8	30501	31500	470	488	596	770	248	2561	1314	3819	34.41	-	intron	internal intron	NA	FtPinG0006588500.01	FtPinG0006588500.01	Zinc finger SBP-type profile.
chrFt8	31001	32000	875	929	652	1003	407	4624	1934	6556	29.5	-	intron	internal intron	NA	FtPinG0006588500.01	FtPinG0006588500.01	Zinc finger SBP-type profile.
chrFt8	31001	32000	875	929	652	1003	407	4624	1934	6556	29.5	-	exon	internal exon	NA	FtPinG0006588500.01	FtPinG0006588500.01	Zinc finger SBP-type profile.
chrFt8	31501	32500	1007	1097	585	928	443	7125	2035	9150	22.24	-	exon	internal exon	NA	FtPinG0006588500.01	FtPinG0006588500.01	Zinc finger SBP-type profile.
chrFt8	31501	32500	1007	1097	585	928	443	7125	2035	9150	22.24	-	intron	internal intron	NA	FtPinG0006588500.01	FtPinG0006588500.01	Zinc finger SBP-type profile.
chrFt8	32001	33000	709	792	336	533	407	8297	1452	9622	15.09	-	exon	internal exon	NA	FtPinG0006588500.01	FtPinG0006588500.01	Zinc finger SBP-type profile.
chrFt8	32001	33000	709	792	336	533	407	8297	1452	9622	15.09	-	promoter	Proximal	ICP	FtPinG0006588500.01	FtPinG0006588500.01	Zinc finger SBP-type profile.
chrFt8	32001	33000	709	792	336	533	407	8297	1452	9622	15.09	-	intron	first intron	NA	FtPinG0006588500.01	FtPinG0006588500.01	Zinc finger SBP-type profile.
chrFt8	32001	33000	709	792	336	533	407	8297	1452	9622	15.09	-	exon	first exon	NA	FtPinG0006588500.01	FtPinG0006588500.01	Zinc finger SBP-type profile.
chrFt8	32501	33500	1033	1119	243	561	305	6378	1581	8058	19.62	-	promoter	Proximal	ICP	FtPinG0006588500.01	FtPinG0006588500.01	Zinc finger SBP-type profile.
chrFt8	32501	33500	1033	1119	243	561	305	6378	1581	8058	19.62	-	intron	first intron	NA	FtPinG0006588500.01	FtPinG0006588500.01	Zinc finger SBP-type profile.
chrFt8	32501	33500	1033	1119	243	561	305	6378	1581	8058	19.62	-	exon	first exon	NA	FtPinG0006588500.01	FtPinG0006588500.01	Zinc finger SBP-type profile.
chrFt8	32501	33500	1033	1119	243	561	305	6378	1581	8058	19.62	-	promoter	Intermediate	ICP	FtPinG0006588500.01	FtPinG0006588500.01	Zinc finger SBP-type profile.
chrFt8	33001	34000	950	1024	175	484	106	3715	1231	5223	23.57	-	promoter	Proximal	ICP	FtPinG0006588500.01	FtPinG0006588500.01	Zinc finger SBP-type profile.
chrFt8	33001	34000	950	1024	175	484	106	3715	1231	5223	23.57	-	promoter	Intermediate	ICP	FtPinG0006588500.01	FtPinG0006588500.01	Zinc finger SBP-type profile.
chrFt8	33501	34500	705	737	249	512	161	3158	1115	4407	25.3	-	promoter	Intermediate	ICP	FtPinG0006588500.01	FtPinG0006588500.01	Zinc finger SBP-type profile.
chrFt8	33501	34500	705	737	249	512	161	3158	1115	4407	25.3	-	promoter	Distal	ICP	FtPinG0006588500.01	FtPinG0006588500.01	Zinc finger SBP-type profile.
chrFt8	34001	35000	865	889	735	1107	233	3039	1833	5035	36.41	-	promoter	Distal	ICP	FtPinG0006588500.01	FtPinG0006588500.01	Zinc finger SBP-type profile.
chrFt8	34501	35500	542	559	879	1183	227	2568	1648	4310	38.24	-	promoter	Distal	ICP	FtPinG0006588500.01	FtPinG0006588500.01	Zinc finger SBP-type profile.
chrFt8	35001	36000	334	368	675	887	204	2323	1213	3578	33.9	-	promoter	Distal	ICP	FtPinG0006588500.01	FtPinG0006588500.01	Zinc finger SBP-type profile.
chrFt8	43501	44500	731	779	432	566	171	3859	1334	5204	25.63	-	downstream	NA	NA	FtPinG0006588300.01	FtPinG0006588300.01	Region of a membrane-bound protein predicted to be outside the membrane, in the cytoplasm.
chrFt8	44001	45000	638	666	499	630	165	2837	1302	4133	31.5	-	downstream	NA	NA	FtPinG0006588300.01	FtPinG0006588300.01	Region of a membrane-bound protein predicted to be outside the membrane, in the cytoplasm.
chrFt8	44501	45500	962	1007	646	989	264	4696	1872	6692	27.97	-	downstream	NA	NA	FtPinG0006588300.01	FtPinG0006588300.01	Region of a membrane-bound protein predicted to be outside the membrane, in the cytoplasm.
chrFt8	45001	46000	1776	1891	649	1254	380	5765	2805	8910	31.48	-	downstream	NA	NA	FtPinG0006588300.01	FtPinG0006588300.01	Region of a membrane-bound protein predicted to be outside the membrane, in the cytoplasm.
chrFt8	45501	46500	1546	1631	596	1010	328	5049	2470	7690	32.12	-	downstream	NA	NA	FtPinG0006588300.01	FtPinG0006588300.01	Region of a membrane-bound protein predicted to be outside the membrane, in the cytoplasm.
chrFt8	45501	46500	1546	1631	596	1010	328	5049	2470	7690	32.12	-	exon	last exon	NA	FtPinG0006588300.01	FtPinG0006588300.01	Region of a membrane-bound protein predicted to be outside the membrane, in the cytoplasm.
chrFt8	45501	46500	1546	1631	596	1010	328	5049	2470	7690	32.12	-	intron	last intron	NA	FtPinG0006588300.01	FtPinG0006588300.01	Region of a membrane-bound protein predicted to be outside the membrane, in the cytoplasm.
chrFt8	46001	47000	1122	1165	342	815	172	4275	1636	6255	26.16	-	exon	last exon	NA	FtPinG0006588300.01	FtPinG0006588300.01	Region of a membrane-bound protein predicted to be outside the membrane, in the cytoplasm.
chrFt8	46001	47000	1122	1165	342	815	172	4275	1636	6255	26.16	-	intron	last intron	NA	FtPinG0006588300.01	FtPinG0006588300.01	Region of a membrane-bound protein predicted to be outside the membrane, in the cytoplasm.
chrFt8	46001	47000	1122	1165	342	815	172	4275	1636	6255	26.16	-	exon	internal exon	NA	FtPinG0006588300.01	FtPinG0006588300.01	Region of a membrane-bound protein predicted to be outside the membrane, in the cytoplasm.
chrFt8	46001	47000	1122	1165	342	815	172	4275	1636	6255	26.16	-	intron	internal intron	NA	FtPinG0006588300.01	FtPinG0006588300.01	Region of a membrane-bound protein predicted to be outside the membrane, in the cytoplasm.
chrFt8	46501	47500	1344	1469	45	564	198	6254	1587	8287	19.15	-	exon	internal exon	NA	FtPinG0006588300.01	FtPinG0006588300.01	Region of a membrane-bound protein predicted to be outside the membrane, in the cytoplasm.
chrFt8	46501	47500	1344	1469	45	564	198	6254	1587	8287	19.15	-	intron	internal intron	NA	FtPinG0006588300.01	FtPinG0006588300.01	Region of a membrane-bound protein predicted to be outside the membrane, in the cytoplasm.
chrFt8	47001	48000	1206	1356	233	579	435	7538	1874	9473	19.78	-	intron	internal intron	NA	FtPinG0006588300.01	FtPinG0006588300.01	Region of a membrane-bound protein predicted to be outside the membrane, in the cytoplasm.
chrFt8	47001	48000	1206	1356	233	579	435	7538	1874	9473	19.78	-	exon	internal exon	NA	FtPinG0006588300.01	FtPinG0006588300.01	Region of a membrane-bound protein predicted to be outside the membrane, in the cytoplasm.
chrFt8	47001	48000	1206	1356	233	579	435	7538	1874	9473	19.78	-	promoter	Proximal	HCP	FtPinG0006588300.01	FtPinG0006588300.01	Region of a membrane-bound protein predicted to be outside the membrane, in the cytoplasm.
chrFt8	47001	48000	1206	1356	233	579	435	7538	1874	9473	19.78	-	intron	first intron	NA	FtPinG0006588300.01	FtPinG0006588300.01	Region of a membrane-bound protein predicted to be outside the membrane, in the cytoplasm.
chrFt8	47501	48500	1048	1126	438	829	451	5285	1937	7240	26.75	-	promoter	Proximal	HCP	FtPinG0006588300.01	FtPinG0006588300.01	Region of a membrane-bound protein predicted to be outside the membrane, in the cytoplasm.
chrFt8	47501	48500	1048	1126	438	829	451	5285	1937	7240	26.75	-	intron	first intron	NA	FtPinG0006588300.01	FtPinG0006588300.01	Region of a membrane-bound protein predicted to be outside the membrane, in the cytoplasm.
chrFt8	47501	48500	1048	1126	438	829	451	5285	1937	7240	26.75	-	promoter	Intermediate	HCP	FtPinG0006588300.01	FtPinG0006588300.01	Region of a membrane-bound protein predicted to be outside the membrane, in the cytoplasm.
chrFt8	47501	48500	1048	1126	438	829	451	5285	1937	7240	26.75	-	exon	first exon	NA	FtPinG0006588300.01	FtPinG0006588300.01	Region of a membrane-bound protein predicted to be outside the membrane, in the cytoplasm.
chrFt8	48001	49000	605	633	287	554	181	2396	1073	3583	29.95	-	promoter	Proximal	HCP	FtPinG0006588300.01	FtPinG0006588300.01	Region of a membrane-bound protein predicted to be outside the membrane, in the cytoplasm.
chrFt8	48001	49000	605	633	287	554	181	2396	1073	3583	29.95	-	promoter	Intermediate	HCP	FtPinG0006588300.01	FtPinG0006588300.01	Region of a membrane-bound protein predicted to be outside the membrane, in the cytoplasm.
chrFt8	48001	49000	605	633	287	554	181	2396	1073	3583	29.95	-	exon	first exon	NA	FtPinG0006588300.01	FtPinG0006588300.01	Region of a membrane-bound protein predicted to be outside the membrane, in the cytoplasm.
chrFt8	48501	49500	526	557	190	452	177	2380	893	3389	26.35	-	promoter	Intermediate	HCP	FtPinG0006588300.01	FtPinG0006588300.01	Region of a membrane-bound protein predicted to be outside the membrane, in the cytoplasm.
chrFt8	48501	49500	526	557	190	452	177	2380	893	3389	26.35	-	promoter	Distal	HCP	FtPinG0006588300.01	FtPinG0006588300.01	Region of a membrane-bound protein predicted to be outside the membrane, in the cytoplasm.
chrFt8	49001	50000	654	682	236	507	239	2388	1129	3577	31.56	-	promoter	Distal	HCP	FtPinG0006588300.01	FtPinG0006588300.01	Region of a membrane-bound protein predicted to be outside the membrane, in the cytoplasm.
chrFt8	49501	50500	768	788	413	688	268	2289	1449	3765	38.49	-	promoter	Distal	HCP	FtPinG0006588300.01	FtPinG0006588300.01	Region of a membrane-bound protein predicted to be outside the membrane, in the cytoplasm.
chrFt8	50001	51000	671	688	564	820	359	3539	1594	5047	31.58	-	promoter	Distal	HCP	FtPinG0006588300.01	FtPinG0006588300.01	Region of a membrane-bound protein predicted to be outside the membrane, in the cytoplasm.
chrFt8	57001	58000	1682	1726	83	352	296	4340	2061	6418	32.11	-	downstream	NA	NA	FtPinG0006587900.01	FtPinG0006587900.01	PPR: pentatricopeptide repeat domain
chrFt8	57501	58500	1659	1747	77	385	368	5262	2104	7394	28.46	-	downstream	NA	NA	FtPinG0006587900.01	FtPinG0006587900.01	PPR: pentatricopeptide repeat domain
chrFt8	58001	59000	625	692	34	283	157	2646	816	3621	22.54	-	downstream	NA	NA	FtPinG0006587900.01	FtPinG0006587900.01	PPR: pentatricopeptide repeat domain
chrFt8	58501	59500	118	125	6	20	42	493	166	638	26.02	-	downstream	NA	NA	FtPinG0006587900.01	FtPinG0006587900.01	PPR: pentatricopeptide repeat domain
chrFt8	59001	60000	76	77	14	46	27	163	117	286	40.91	-	downstream	NA	NA	FtPinG0006587900.01	FtPinG0006587900.01	PPR: pentatricopeptide repeat domain
chrFt8	59001	60000	76	77	14	46	27	163	117	286	40.91	-	exon	last exon	NA	FtPinG0006587900.01	FtPinG0006587900.01	PPR: pentatricopeptide repeat domain
chrFt8	59001	60000	76	77	14	46	27	163	117	286	40.91	-	intron	first intron	NA	FtPinG0006587900.01	FtPinG0006587900.01	PPR: pentatricopeptide repeat domain
chrFt8	59501	60500	48	48	8	26	6	46	62	120	51.67	-	exon	last exon	NA	FtPinG0006587900.01	FtPinG0006587900.01	PPR: pentatricopeptide repeat domain
chrFt8	59501	60500	48	48	8	26	6	46	62	120	51.67	-	intron	first intron	NA	FtPinG0006587900.01	FtPinG0006587900.01	PPR: pentatricopeptide repeat domain
chrFt8	59501	60500	48	48	8	26	6	46	62	120	51.67	-	promoter	Proximal	LCP	FtPinG0006588100.01	FtPinG0006588100.01	Region of a membrane-bound protein predicted to be embedded in the membrane.
chrFt8	59501	60500	48	48	8	26	6	46	62	120	51.67	-	exon	first exon	NA	FtPinG0006588100.01	FtPinG0006588100.01	Region of a membrane-bound protein predicted to be embedded in the membrane.
chrFt8	60001	61000	18	25	1	9	8	98	27	132	20.45	-	promoter	Proximal	LCP	FtPinG0006588100.01	FtPinG0006588100.01	Region of a membrane-bound protein predicted to be embedded in the membrane.
chrFt8	60001	61000	18	25	1	9	8	98	27	132	20.45	-	exon	first exon	NA	FtPinG0006588100.01	FtPinG0006588100.01	Region of a membrane-bound protein predicted to be embedded in the membrane.
chrFt8	60001	61000	18	25	1	9	8	98	27	132	20.45	-	downstream	NA	NA	FtPinG0006588100.01	FtPinG0006588100.01	Region of a membrane-bound protein predicted to be embedded in the membrane.
chrFt8	60501	61500	62	76	2	35	10	178	74	289	25.61	-	promoter	Proximal	LCP	FtPinG0006588100.01	FtPinG0006588100.01	Region of a membrane-bound protein predicted to be embedded in the membrane.
chrFt8	60501	61500	62	76	2	35	10	178	74	289	25.61	-	downstream	NA	NA	FtPinG0006588100.01	FtPinG0006588100.01	Region of a membrane-bound protein predicted to be embedded in the membrane.
chrFt8	60501	61500	62	76	2	35	10	178	74	289	25.61	-	promoter	Intermediate	LCP	FtPinG0006588100.01	FtPinG0006588100.01	Region of a membrane-bound protein predicted to be embedded in the membrane.
chrFt8	60501	61500	62	76	2	35	10	178	74	289	25.61	-	exon	first exon	NA	FtPinG0006587900.01	FtPinG0006587900.01	PPR: pentatricopeptide repeat domain
chrFt8	61001	62000	76	83	1	42	9	112	86	237	36.29	-	promoter	Intermediate	LCP	FtPinG0006588100.01	FtPinG0006588100.01	Region of a membrane-bound protein predicted to be embedded in the membrane.
chrFt8	61001	62000	76	83	1	42	9	112	86	237	36.29	-	exon	first exon	NA	FtPinG0006587900.01	FtPinG0006587900.01	PPR: pentatricopeptide repeat domain
chrFt8	61001	62000	76	83	1	42	9	112	86	237	36.29	-	downstream	NA	NA	FtPinG0006588100.01	FtPinG0006588100.01	Region of a membrane-bound protein predicted to be embedded in the membrane.
chrFt8	61001	62000	76	83	1	42	9	112	86	237	36.29	-	promoter	Distal	LCP	FtPinG0006588100.01	FtPinG0006588100.01	Region of a membrane-bound protein predicted to be embedded in the membrane.
chrFt8	61501	62500	43	43	1	20	13	61	57	124	45.97	-	promoter	Intermediate	LCP	FtPinG0006588100.01	FtPinG0006588100.01	Region of a membrane-bound protein predicted to be embedded in the membrane.
chrFt8	61501	62500	43	43	1	20	13	61	57	124	45.97	-	promoter	Distal	LCP	FtPinG0006588100.01	FtPinG0006588100.01	Region of a membrane-bound protein predicted to be embedded in the membrane.
chrFt8	61501	62500	43	43	1	20	13	61	57	124	45.97	-	exon	first exon	NA	FtPinG0006587900.01	FtPinG0006587900.01	PPR: pentatricopeptide repeat domain
chrFt8	61501	62500	43	43	1	20	13	61	57	124	45.97	-	downstream	NA	NA	FtPinG0006588100.01	FtPinG0006588100.01	Region of a membrane-bound protein predicted to be embedded in the membrane.
chrFt8	61501	62500	43	43	1	20	13	61	57	124	45.97	-	promoter	Proximal	HCP	FtPinG0006587900.01	FtPinG0006587900.01	PPR: pentatricopeptide repeat domain
chrFt8	62001	63000	110	131	1	15	37	321	148	467	31.69	-	promoter	Proximal	HCP	FtPinG0006587900.01	FtPinG0006587900.01	PPR: pentatricopeptide repeat domain
chrFt8	62001	63000	110	131	1	15	37	321	148	467	31.69	-	promoter	Distal	LCP	FtPinG0006588100.01	FtPinG0006588100.01	Region of a membrane-bound protein predicted to be embedded in the membrane.
chrFt8	62001	63000	110	131	1	15	37	321	148	467	31.69	-	exon	first exon	NA	FtPinG0006587900.01	FtPinG0006587900.01	PPR: pentatricopeptide repeat domain
chrFt8	62001	63000	110	131	1	15	37	321	148	467	31.69	-	downstream	NA	NA	FtPinG0006588100.01	FtPinG0006588100.01	Region of a membrane-bound protein predicted to be embedded in the membrane.
chrFt8	62501	63500	353	412	25	108	91	1163	469	1683	27.87	-	promoter	Proximal	HCP	FtPinG0006587900.01	FtPinG0006587900.01	PPR: pentatricopeptide repeat domain
chrFt8	62501	63500	353	412	25	108	91	1163	469	1683	27.87	-	promoter	Distal	LCP	FtPinG0006588100.01	FtPinG0006588100.01	Region of a membrane-bound protein predicted to be embedded in the membrane.
chrFt8	62501	63500	353	412	25	108	91	1163	469	1683	27.87	-	exon	first exon	NA	FtPinG0006587900.01	FtPinG0006587900.01	PPR: pentatricopeptide repeat domain
chrFt8	62501	63500	353	412	25	108	91	1163	469	1683	27.87	-	promoter	Intermediate	HCP	FtPinG0006587900.01	FtPinG0006587900.01	PPR: pentatricopeptide repeat domain
chrFt8	63001	64000	442	497	39	154	74	1278	555	1929	28.77	-	promoter	Intermediate	HCP	FtPinG0006587900.01	FtPinG0006587900.01	PPR: pentatricopeptide repeat domain
chrFt8	63001	64000	442	497	39	154	74	1278	555	1929	28.77	-	promoter	Distal	HCP	FtPinG0006587900.01	FtPinG0006587900.01	PPR: pentatricopeptide repeat domain
chrFt8	63501	64500	651	687	16	103	127	1686	794	2476	32.07	-	promoter	Intermediate	HCP	FtPinG0006587900.01	FtPinG0006587900.01	PPR: pentatricopeptide repeat domain
chrFt8	63501	64500	651	687	16	103	127	1686	794	2476	32.07	-	promoter	Distal	HCP	FtPinG0006587900.01	FtPinG0006587900.01	PPR: pentatricopeptide repeat domain
chrFt8	64001	65000	880	920	204	377	199	2418	1283	3715	34.54	-	promoter	Distal	HCP	FtPinG0006587900.01	FtPinG0006587900.01	PPR: pentatricopeptide repeat domain
chrFt8	64501	65500	911	934	494	766	284	2095	1689	3795	44.51	-	promoter	Distal	HCP	FtPinG0006587900.01	FtPinG0006587900.01	PPR: pentatricopeptide repeat domain
chrFt8	88001	89000	415	448	894	1116	123	1380	1432	2944	48.64	+	promoter	Distal	ICP	FtPinG0002362200.01	FtPinG0002362200.01	PsbP
chrFt8	88501	89500	146	152	295	419	91	1029	532	1600	33.25	+	promoter	Distal	ICP	FtPinG0002362200.01	FtPinG0002362200.01	PsbP
chrFt8	89001	90000	66	69	145	222	95	811	306	1102	27.77	+	promoter	Distal	ICP	FtPinG0002362200.01	FtPinG0002362200.01	PsbP
chrFt8	89501	90500	36	38	42	73	23	137	101	248	40.73	+	promoter	Distal	ICP	FtPinG0002362200.01	FtPinG0002362200.01	PsbP
chrFt8	89501	90500	36	38	42	73	23	137	101	248	40.73	+	promoter	Intermediate	ICP	FtPinG0002362200.01	FtPinG0002362200.01	PsbP
chrFt8	90001	91000	151	157	224	288	40	437	415	882	47.05	+	promoter	Intermediate	ICP	FtPinG0002362200.01	FtPinG0002362200.01	PsbP
chrFt8	90001	91000	151	157	224	288	40	437	415	882	47.05	+	promoter	Proximal	ICP	FtPinG0002362200.01	FtPinG0002362200.01	PsbP
chrFt8	90501	91500	446	461	614	744	141	1406	1201	2611	46	+	promoter	Proximal	ICP	FtPinG0002362200.01	FtPinG0002362200.01	PsbP
chrFt8	90501	91500	446	461	614	744	141	1406	1201	2611	46	+	promoter	Intermediate	ICP	FtPinG0002362200.01	FtPinG0002362200.01	PsbP
chrFt8	90501	91500	446	461	614	744	141	1406	1201	2611	46	+	exon	first exon	NA	FtPinG0002362200.01	FtPinG0002362200.01	PsbP
chrFt8	90501	91500	446	461	614	744	141	1406	1201	2611	46	+	intron	first intron	NA	FtPinG0002362200.01	FtPinG0002362200.01	PsbP
chrFt8	90501	91500	446	461	614	744	141	1406	1201	2611	46	+	exon	internal exon	NA	FtPinG0002362200.01	FtPinG0002362200.01	PsbP
chrFt8	90501	91500	446	461	614	744	141	1406	1201	2611	46	+	intron	internal intron	NA	FtPinG0002362200.01	FtPinG0002362200.01	PsbP
chrFt8	91001	92000	563	598	717	910	169	1818	1449	3326	43.57	+	promoter	Proximal	ICP	FtPinG0002362200.01	FtPinG0002362200.01	PsbP
chrFt8	91001	92000	563	598	717	910	169	1818	1449	3326	43.57	+	exon	first exon	NA	FtPinG0002362200.01	FtPinG0002362200.01	PsbP
chrFt8	91001	92000	563	598	717	910	169	1818	1449	3326	43.57	+	intron	first intron	NA	FtPinG0002362200.01	FtPinG0002362200.01	PsbP
chrFt8	91001	92000	563	598	717	910	169	1818	1449	3326	43.57	+	exon	internal exon	NA	FtPinG0002362200.01	FtPinG0002362200.01	PsbP
chrFt8	91001	92000	563	598	717	910	169	1818	1449	3326	43.57	+	intron	internal intron	NA	FtPinG0002362200.01	FtPinG0002362200.01	PsbP
chrFt8	92001	93000	466	500	326	556	266	3473	1058	4529	23.36	+	exon	internal exon	NA	FtPinG0002362200.01	FtPinG0002362200.01	PsbP
chrFt8	92001	93000	466	500	326	556	266	3473	1058	4529	23.36	+	intron	internal intron	NA	FtPinG0002362200.01	FtPinG0002362200.01	PsbP
chrFt8	92501	93500	858	894	484	798	304	3320	1646	5012	32.84	+	exon	internal exon	NA	FtPinG0002362200.01	FtPinG0002362200.01	PsbP
chrFt8	92501	93500	858	894	484	798	304	3320	1646	5012	32.84	+	intron	internal intron	NA	FtPinG0002362200.01	FtPinG0002362200.01	PsbP
chrFt8	93001	94000	702	716	582	832	348	3058	1632	4606	35.43	+	exon	internal exon	NA	FtPinG0002362200.01	FtPinG0002362200.01	PsbP
chrFt8	93001	94000	702	716	582	832	348	3058	1632	4606	35.43	+	intron	internal intron	NA	FtPinG0002362200.01	FtPinG0002362200.01	PsbP
chrFt8	93001	94000	702	716	582	832	348	3058	1632	4606	35.43	+	intron	last intron	NA	FtPinG0002362200.01	FtPinG0002362200.01	PsbP
chrFt8	93501	94500	562	590	586	846	446	4182	1594	5618	28.37	+	intron	last intron	NA	FtPinG0002362200.01	FtPinG0002362200.01	PsbP
chrFt8	94001	95000	1208	1266	554	884	441	5452	2203	7602	28.98	+	exon	internal exon	NA	FtPinG0002362200.01	FtPinG0002362200.01	PsbP
chrFt8	94001	95000	1208	1266	554	884	441	5452	2203	7602	28.98	+	intron	last intron	NA	FtPinG0002362200.01	FtPinG0002362200.01	PsbP
chrFt8	94001	95000	1208	1266	554	884	441	5452	2203	7602	28.98	+	exon	last exon	NA	FtPinG0002362200.01	FtPinG0002362200.01	PsbP
chrFt8	94001	95000	1208	1266	554	884	441	5452	2203	7602	28.98	+	downstream	NA	NA	FtPinG0002362200.01	FtPinG0002362200.01	PsbP
chrFt8	94501	95500	1462	1544	419	843	238	5200	2119	7587	27.93	+	exon	internal exon	NA	FtPinG0002362200.01	FtPinG0002362200.01	PsbP
chrFt8	94501	95500	1462	1544	419	843	238	5200	2119	7587	27.93	+	intron	last intron	NA	FtPinG0002362200.01	FtPinG0002362200.01	PsbP
chrFt8	94501	95500	1462	1544	419	843	238	5200	2119	7587	27.93	+	exon	last exon	NA	FtPinG0002362200.01	FtPinG0002362200.01	PsbP
chrFt8	94501	95500	1462	1544	419	843	238	5200	2119	7587	27.93	+	downstream	NA	NA	FtPinG0002362200.01	FtPinG0002362200.01	PsbP
chrFt8	95001	96000	1738	1846	342	777	174	5286	2254	7909	28.5	+	exon	last exon	NA	FtPinG0002362200.01	FtPinG0002362200.01	PsbP
chrFt8	95001	96000	1738	1846	342	777	174	5286	2254	7909	28.5	+	downstream	NA	NA	FtPinG0002362200.01	FtPinG0002362200.01	PsbP
chrFt8	95001	96000	1738	1846	342	777	174	5286	2254	7909	28.5	+	promoter	Distal	HCP	FtPinG0002361400.01	FtPinG0002361400.01	Region of a membrane-bound protein predicted to be outside the membrane, in the cytoplasm.
chrFt8	95501	96500	1441	1513	452	763	370	4279	2263	6555	34.52	+	promoter	Distal	HCP	FtPinG0002361400.01	FtPinG0002361400.01	Region of a membrane-bound protein predicted to be outside the membrane, in the cytoplasm.
chrFt8	95501	96500	1441	1513	452	763	370	4279	2263	6555	34.52	+	downstream	NA	NA	FtPinG0002362200.01	FtPinG0002362200.01	PsbP
chrFt8	96001	97000	569	587	532	706	433	2770	1534	4063	37.76	+	promoter	Distal	HCP	FtPinG0002361400.01	FtPinG0002361400.01	Region of a membrane-bound protein predicted to be outside the membrane, in the cytoplasm.
chrFt8	96001	97000	569	587	532	706	433	2770	1534	4063	37.76	+	downstream	NA	NA	FtPinG0002362200.01	FtPinG0002362200.01	PsbP
chrFt8	96501	97500	861	880	459	675	433	3049	1753	4604	38.08	+	promoter	Distal	HCP	FtPinG0002361400.01	FtPinG0002361400.01	Region of a membrane-bound protein predicted to be outside the membrane, in the cytoplasm.
chrFt8	96501	97500	861	880	459	675	433	3049	1753	4604	38.08	+	downstream	NA	NA	FtPinG0002362200.01	FtPinG0002362200.01	PsbP
chrFt8	96501	97500	861	880	459	675	433	3049	1753	4604	38.08	+	promoter	Intermediate	HCP	FtPinG0002361400.01	FtPinG0002361400.01	Region of a membrane-bound protein predicted to be outside the membrane, in the cytoplasm.
chrFt8	97001	98000	971	1001	425	744	474	4991	1870	6736	27.76	+	promoter	Intermediate	HCP	FtPinG0002361400.01	FtPinG0002361400.01	Region of a membrane-bound protein predicted to be outside the membrane, in the cytoplasm.
chrFt8	97001	98000	971	1001	425	744	474	4991	1870	6736	27.76	+	downstream	NA	NA	FtPinG0002362200.01	FtPinG0002362200.01	PsbP
chrFt8	97001	98000	971	1001	425	744	474	4991	1870	6736	27.76	+	promoter	Proximal	HCP	FtPinG0002361400.01	FtPinG0002361400.01	Region of a membrane-bound protein predicted to be outside the membrane, in the cytoplasm.
chrFt8	97501	98500	980	1025	466	876	302	5382	1748	7283	24	+	promoter	Proximal	HCP	FtPinG0002361400.01	FtPinG0002361400.01	Region of a membrane-bound protein predicted to be outside the membrane, in the cytoplasm.
chrFt8	97501	98500	980	1025	466	876	302	5382	1748	7283	24	+	promoter	Intermediate	HCP	FtPinG0002361400.01	FtPinG0002361400.01	Region of a membrane-bound protein predicted to be outside the membrane, in the cytoplasm.
chrFt8	97501	98500	980	1025	466	876	302	5382	1748	7283	24	+	exon	first exon	NA	FtPinG0002361400.01	FtPinG0002361400.01	Region of a membrane-bound protein predicted to be outside the membrane, in the cytoplasm.
chrFt8	97501	98500	980	1025	466	876	302	5382	1748	7283	24	+	downstream	NA	NA	FtPinG0002361400.01	FtPinG0002361400.01	Region of a membrane-bound protein predicted to be outside the membrane, in the cytoplasm.
chrFt8	98001	99000	1384	1505	436	933	491	5661	2311	8099	28.53	+	promoter	Proximal	HCP	FtPinG0002361400.01	FtPinG0002361400.01	Region of a membrane-bound protein predicted to be outside the membrane, in the cytoplasm.
chrFt8	98001	99000	1384	1505	436	933	491	5661	2311	8099	28.53	+	exon	first exon	NA	FtPinG0002361400.01	FtPinG0002361400.01	Region of a membrane-bound protein predicted to be outside the membrane, in the cytoplasm.
chrFt8	98001	99000	1384	1505	436	933	491	5661	2311	8099	28.53	+	downstream	NA	NA	FtPinG0002361400.01	FtPinG0002361400.01	Region of a membrane-bound protein predicted to be outside the membrane, in the cytoplasm.
chrFt8	98501	99500	1633	1756	155	596	638	7018	2426	9370	25.89	+	downstream	NA	NA	FtPinG0002361400.01	FtPinG0002361400.01	Region of a membrane-bound protein predicted to be outside the membrane, in the cytoplasm.
chrFt8	99001	100000	1533	1595	67	423	476	6636	2076	8654	23.99	+	downstream	NA	NA	FtPinG0002361400.01	FtPinG0002361400.01	Region of a membrane-bound protein predicted to be outside the membrane, in the cytoplasm.
chrFt8	99501	100500	738	777	96	274	450	5811	1284	6862	18.71	+	downstream	NA	NA	FtPinG0002361400.01	FtPinG0002361400.01	Region of a membrane-bound protein predicted to be outside the membrane, in the cytoplasm.
chrFt8	99501	100500	738	777	96	274	450	5811	1284	6862	18.71	-	downstream	NA	NA	FtPinG0002360700.01	FtPinG0002360700.01	P450 superfamily signature
chrFt8	100001	101000	464	494	224	392	459	7179	1147	8065	14.22	-	downstream	NA	NA	FtPinG0002360700.01	FtPinG0002360700.01	P450 superfamily signature
chrFt8	100501	101500	797	868	259	543	444	8499	1500	9910	15.14	-	downstream	NA	NA	FtPinG0002360700.01	FtPinG0002360700.01	P450 superfamily signature
chrFt8	101001	102000	787	870	125	309	386	6329	1298	7508	17.29	-	downstream	NA	NA	FtPinG0002360700.01	FtPinG0002360700.01	P450 superfamily signature
chrFt8	101501	102500	558	608	208	348	467	5305	1233	6261	19.69	-	downstream	NA	NA	FtPinG0002360700.01	FtPinG0002360700.01	P450 superfamily signature
chrFt8	101501	102500	558	608	208	348	467	5305	1233	6261	19.69	-	exon	last exon	NA	FtPinG0002360700.01	FtPinG0002360700.01	P450 superfamily signature
chrFt8	102001	103000	815	878	343	660	486	5214	1644	6752	24.35	-	exon	last exon	NA	FtPinG0002360700.01	FtPinG0002360700.01	P450 superfamily signature
chrFt8	102001	103000	815	878	343	660	486	5214	1644	6752	24.35	-	intron	first intron	NA	FtPinG0002360700.01	FtPinG0002360700.01	P450 superfamily signature
chrFt8	102501	103500	717	784	244	507	243	2580	1204	3871	31.1	-	exon	last exon	NA	FtPinG0002360700.01	FtPinG0002360700.01	P450 superfamily signature
chrFt8	102501	103500	717	784	244	507	243	2580	1204	3871	31.1	-	intron	first intron	NA	FtPinG0002360700.01	FtPinG0002360700.01	P450 superfamily signature
chrFt8	102501	103500	717	784	244	507	243	2580	1204	3871	31.1	-	exon	first exon	NA	FtPinG0002360700.01	FtPinG0002360700.01	P450 superfamily signature
chrFt8	103001	104000	453	479	105	288	406	1982	964	2749	35.07	-	exon	first exon	NA	FtPinG0002360700.01	FtPinG0002360700.01	P450 superfamily signature
chrFt8	103001	104000	453	479	105	288	406	1982	964	2749	35.07	-	promoter	Proximal	ICP	FtPinG0002360700.01	FtPinG0002360700.01	P450 superfamily signature
chrFt8	103501	104500	1072	1127	317	1010	456	4607	1845	6744	27.36	-	promoter	Proximal	ICP	FtPinG0002360700.01	FtPinG0002360700.01	P450 superfamily signature
chrFt8	103501	104500	1072	1127	317	1010	456	4607	1845	6744	27.36	-	exon	first exon	NA	FtPinG0002360700.01	FtPinG0002360700.01	P450 superfamily signature
chrFt8	103501	104500	1072	1127	317	1010	456	4607	1845	6744	27.36	-	promoter	Intermediate	ICP	FtPinG0002360700.01	FtPinG0002360700.01	P450 superfamily signature
chrFt8	104001	105000	1191	1268	362	988	137	7477	1690	9733	17.36	-	promoter	Proximal	ICP	FtPinG0002360700.01	FtPinG0002360700.01	P450 superfamily signature
chrFt8	104001	105000	1191	1268	362	988	137	7477	1690	9733	17.36	-	promoter	Intermediate	ICP	FtPinG0002360700.01	FtPinG0002360700.01	P450 superfamily signature
chrFt8	104501	105500	478	588	86	347	81	7069	645	8004	8.06	-	promoter	Intermediate	ICP	FtPinG0002360700.01	FtPinG0002360700.01	P450 superfamily signature
chrFt8	104501	105500	478	588	86	347	81	7069	645	8004	8.06	-	promoter	Distal	ICP	FtPinG0002360700.01	FtPinG0002360700.01	P450 superfamily signature
chrFt8	105001	106000	64	277	14	1059	40	5189	118	6525	1.81	-	promoter	Distal	ICP	FtPinG0002360700.01	FtPinG0002360700.01	P450 superfamily signature
chrFt8	105501	106500	3	284	6	1697	34	4586	43	6567	0.65	-	promoter	Distal	ICP	FtPinG0002360700.01	FtPinG0002360700.01	P450 superfamily signature
chrFt8	106001	107000	3	329	2	1371	38	6571	43	8271	0.52	-	promoter	Distal	ICP	FtPinG0002360700.01	FtPinG0002360700.01	P450 superfamily signature
chrFt8	127501	128500	1004	1048	395	841	172	2190	1571	4079	38.51	+	promoter	Distal	HCP	FtPinG0002360600.01	FtPinG0002360600.01	NLI interacting factor-like phosphatase
chrFt8	128001	129000	925	975	386	769	170	2599	1481	4343	34.1	+	promoter	Distal	HCP	FtPinG0002360600.01	FtPinG0002360600.01	NLI interacting factor-like phosphatase
chrFt8	128501	129500	446	469	168	408	235	3597	849	4474	18.98	+	promoter	Distal	HCP	FtPinG0002360600.01	FtPinG0002360600.01	NLI interacting factor-like phosphatase
chrFt8	128501	129500	446	469	168	408	235	3597	849	4474	18.98	+	promoter	Intermediate	HCP	FtPinG0002360600.01	FtPinG0002360600.01	NLI interacting factor-like phosphatase
chrFt8	129001	130000	841	869	69	344	323	4076	1233	5289	23.31	+	promoter	Intermediate	HCP	FtPinG0002360600.01	FtPinG0002360600.01	NLI interacting factor-like phosphatase
chrFt8	129001	130000	841	869	69	344	323	4076	1233	5289	23.31	+	promoter	Distal	HCP	FtPinG0002360600.01	FtPinG0002360600.01	NLI interacting factor-like phosphatase
chrFt8	129501	130500	597	786	44	359	199	4708	840	5853	14.35	+	promoter	Intermediate	HCP	FtPinG0002360600.01	FtPinG0002360600.01	NLI interacting factor-like phosphatase
chrFt8	129501	130500	597	786	44	359	199	4708	840	5853	14.35	+	promoter	Proximal	HCP	FtPinG0002360600.01	FtPinG0002360600.01	NLI interacting factor-like phosphatase
chrFt8	129501	130500	597	786	44	359	199	4708	840	5853	14.35	+	exon	first exon	NA	FtPinG0002360600.01	FtPinG0002360600.01	NLI interacting factor-like phosphatase
chrFt8	129501	130500	597	786	44	359	199	4708	840	5853	14.35	+	intron	first intron	NA	FtPinG0002360600.01	FtPinG0002360600.01	NLI interacting factor-like phosphatase
chrFt8	130001	131000	446	905	46	346	225	6368	717	7619	9.41	+	promoter	Proximal	HCP	FtPinG0002360600.01	FtPinG0002360600.01	NLI interacting factor-like phosphatase
chrFt8	130001	131000	446	905	46	346	225	6368	717	7619	9.41	+	exon	first exon	NA	FtPinG0002360600.01	FtPinG0002360600.01	NLI interacting factor-like phosphatase
chrFt8	130001	131000	446	905	46	346	225	6368	717	7619	9.41	+	intron	first intron	NA	FtPinG0002360600.01	FtPinG0002360600.01	NLI interacting factor-like phosphatase
chrFt8	130501	131500	426	1181	46	558	219	6281	691	8020	8.62	+	promoter	Proximal	HCP	FtPinG0002360600.01	FtPinG0002360600.01	NLI interacting factor-like phosphatase
chrFt8	130501	131500	426	1181	46	558	219	6281	691	8020	8.62	+	exon	internal exon	NA	FtPinG0002360600.01	FtPinG0002360600.01	NLI interacting factor-like phosphatase
chrFt8	131001	132000	689	1328	82	568	51	4808	822	6704	12.26	+	exon	internal exon	NA	FtPinG0002360600.01	FtPinG0002360600.01	NLI interacting factor-like phosphatase
chrFt8	131001	132000	689	1328	82	568	51	4808	822	6704	12.26	+	intron	internal intron	NA	FtPinG0002360600.01	FtPinG0002360600.01	NLI interacting factor-like phosphatase
chrFt8	131501	132500	779	951	79	210	129	5408	987	6569	15.03	+	exon	internal exon	NA	FtPinG0002360600.01	FtPinG0002360600.01	NLI interacting factor-like phosphatase
chrFt8	131501	132500	779	951	79	210	129	5408	987	6569	15.03	+	intron	internal intron	NA	FtPinG0002360600.01	FtPinG0002360600.01	NLI interacting factor-like phosphatase
chrFt8	132001	133000	483	511	193	411	149	4629	825	5551	14.86	+	intron	internal intron	NA	FtPinG0002360600.01	FtPinG0002360600.01	NLI interacting factor-like phosphatase
chrFt8	132001	133000	483	511	193	411	149	4629	825	5551	14.86	+	exon	internal exon	NA	FtPinG0002360600.01	FtPinG0002360600.01	NLI interacting factor-like phosphatase
chrFt8	132501	133500	511	544	228	529	222	4139	961	5212	18.44	+	promoter	Distal	ICP	FtPinG0002360400.01	FtPinG0002360400.01	Zinc finger RING-type profile.
chrFt8	132501	133500	511	544	228	529	222	4139	961	5212	18.44	+	exon	internal exon	NA	FtPinG0002360600.01	FtPinG0002360600.01	NLI interacting factor-like phosphatase
chrFt8	132501	133500	511	544	228	529	222	4139	961	5212	18.44	+	intron	internal intron	NA	FtPinG0002360600.01	FtPinG0002360600.01	NLI interacting factor-like phosphatase
chrFt8	132501	133500	511	544	228	529	222	4139	961	5212	18.44	+	intron	last intron	NA	FtPinG0002360600.01	FtPinG0002360600.01	NLI interacting factor-like phosphatase
chrFt8	133001	134000	335	350	358	582	345	4789	1038	5721	18.14	+	promoter	Distal	ICP	FtPinG0002360400.01	FtPinG0002360400.01	Zinc finger RING-type profile.
chrFt8	133001	134000	335	350	358	582	345	4789	1038	5721	18.14	+	exon	internal exon	NA	FtPinG0002360600.01	FtPinG0002360600.01	NLI interacting factor-like phosphatase
chrFt8	133001	134000	335	350	358	582	345	4789	1038	5721	18.14	+	intron	internal intron	NA	FtPinG0002360600.01	FtPinG0002360600.01	NLI interacting factor-like phosphatase
chrFt8	133001	134000	335	350	358	582	345	4789	1038	5721	18.14	+	intron	last intron	NA	FtPinG0002360600.01	FtPinG0002360600.01	NLI interacting factor-like phosphatase
chrFt8	133001	134000	335	350	358	582	345	4789	1038	5721	18.14	+	exon	last exon	NA	FtPinG0002360600.01	FtPinG0002360600.01	NLI interacting factor-like phosphatase
chrFt8	133501	134500	450	485	508	825	317	3654	1275	4964	25.68	+	promoter	Distal	ICP	FtPinG0002360400.01	FtPinG0002360400.01	Zinc finger RING-type profile.
chrFt8	133501	134500	450	485	508	825	317	3654	1275	4964	25.68	+	exon	last exon	NA	FtPinG0002360600.01	FtPinG0002360600.01	NLI interacting factor-like phosphatase
chrFt8	133501	134500	450	485	508	825	317	3654	1275	4964	25.68	+	promoter	Intermediate	ICP	FtPinG0002360400.01	FtPinG0002360400.01	Zinc finger RING-type profile.
chrFt8	133501	134500	450	485	508	825	317	3654	1275	4964	25.68	+	downstream	NA	NA	FtPinG0002360600.01	FtPinG0002360600.01	NLI interacting factor-like phosphatase
chrFt8	134001	135000	748	816	319	661	293	2755	1360	4232	32.14	+	promoter	Intermediate	ICP	FtPinG0002360400.01	FtPinG0002360400.01	Zinc finger RING-type profile.
chrFt8	134001	135000	748	816	319	661	293	2755	1360	4232	32.14	+	promoter	Distal	ICP	FtPinG0002360400.01	FtPinG0002360400.01	Zinc finger RING-type profile.
chrFt8	134001	135000	748	816	319	661	293	2755	1360	4232	32.14	+	downstream	NA	NA	FtPinG0002360600.01	FtPinG0002360600.01	NLI interacting factor-like phosphatase
chrFt8	134501	135500	700	760	316	666	345	3233	1361	4659	29.21	+	promoter	Intermediate	ICP	FtPinG0002360400.01	FtPinG0002360400.01	Zinc finger RING-type profile.
chrFt8	134501	135500	700	760	316	666	345	3233	1361	4659	29.21	+	downstream	NA	NA	FtPinG0002360600.01	FtPinG0002360600.01	NLI interacting factor-like phosphatase
chrFt8	134501	135500	700	760	316	666	345	3233	1361	4659	29.21	+	promoter	Proximal	ICP	FtPinG0002360400.01	FtPinG0002360400.01	Zinc finger RING-type profile.
chrFt8	134501	135500	700	760	316	666	345	3233	1361	4659	29.21	+	exon	first exon	NA	FtPinG0002360400.01	FtPinG0002360400.01	Zinc finger RING-type profile.
chrFt8	134501	135500	700	760	316	666	345	3233	1361	4659	29.21	+	intron	last intron	NA	FtPinG0002360400.01	FtPinG0002360400.01	Zinc finger RING-type profile.
chrFt8	135001	136000	311	341	306	573	286	3177	903	4091	22.07	+	promoter	Proximal	ICP	FtPinG0002360400.01	FtPinG0002360400.01	Zinc finger RING-type profile.
chrFt8	135001	136000	311	341	306	573	286	3177	903	4091	22.07	+	downstream	NA	NA	FtPinG0002360600.01	FtPinG0002360600.01	NLI interacting factor-like phosphatase
chrFt8	135001	136000	311	341	306	573	286	3177	903	4091	22.07	+	exon	first exon	NA	FtPinG0002360400.01	FtPinG0002360400.01	Zinc finger RING-type profile.
chrFt8	135001	136000	311	341	306	573	286	3177	903	4091	22.07	+	intron	last intron	NA	FtPinG0002360400.01	FtPinG0002360400.01	Zinc finger RING-type profile.
chrFt8	135001	136000	311	341	306	573	286	3177	903	4091	22.07	+	exon	last exon	NA	FtPinG0002360400.01	FtPinG0002360400.01	Zinc finger RING-type profile.
chrFt8	135501	136500	737	795	492	838	202	2929	1431	4562	31.37	+	promoter	Proximal	ICP	FtPinG0002360400.01	FtPinG0002360400.01	Zinc finger RING-type profile.
chrFt8	135501	136500	737	795	492	838	202	2929	1431	4562	31.37	+	downstream	NA	NA	FtPinG0002360600.01	FtPinG0002360600.01	NLI interacting factor-like phosphatase
chrFt8	135501	136500	737	795	492	838	202	2929	1431	4562	31.37	+	exon	last exon	NA	FtPinG0002360400.01	FtPinG0002360400.01	Zinc finger RING-type profile.
chrFt8	136001	137000	910	983	929	1316	251	3128	2090	5427	38.51	+	exon	last exon	NA	FtPinG0002360400.01	FtPinG0002360400.01	Zinc finger RING-type profile.
chrFt8	136501	137500	720	781	1095	1333	212	2685	2027	4799	42.24	+	exon	last exon	NA	FtPinG0002360400.01	FtPinG0002360400.01	Zinc finger RING-type profile.
chrFt8	137001	138000	925	967	1022	1293	189	2737	2136	4997	42.75	+	exon	last exon	NA	FtPinG0002360400.01	FtPinG0002360400.01	Zinc finger RING-type profile.
chrFt8	137501	138500	839	871	876	1202	219	2781	1934	4854	39.84	+	exon	last exon	NA	FtPinG0002360400.01	FtPinG0002360400.01	Zinc finger RING-type profile.
chrFt8	138001	139000	683	711	605	926	161	2399	1449	4036	35.9	+	exon	last exon	NA	FtPinG0002360400.01	FtPinG0002360400.01	Zinc finger RING-type profile.
chrFt8	138501	139500	648	664	544	798	229	2486	1421	3948	35.99	+	exon	last exon	NA	FtPinG0002360400.01	FtPinG0002360400.01	Zinc finger RING-type profile.
chrFt8	138501	139500	648	664	544	798	229	2486	1421	3948	35.99	+	downstream	NA	NA	FtPinG0002360400.01	FtPinG0002360400.01	Zinc finger RING-type profile.
chrFt8	139001	140000	462	484	558	755	202	2106	1222	3345	36.53	+	exon	last exon	NA	FtPinG0002360400.01	FtPinG0002360400.01	Zinc finger RING-type profile.
chrFt8	139001	140000	462	484	558	755	202	2106	1222	3345	36.53	+	downstream	NA	NA	FtPinG0002360400.01	FtPinG0002360400.01	Zinc finger RING-type profile.
chrFt8	139501	140500	258	275	464	614	130	1568	852	2457	34.68	+	downstream	NA	NA	FtPinG0002360400.01	FtPinG0002360400.01	Zinc finger RING-type profile.
chrFt8	140001	141000	334	366	533	702	144	1639	1011	2707	37.35	+	downstream	NA	NA	FtPinG0002360400.01	FtPinG0002360400.01	Zinc finger RING-type profile.
chrFt8	140501	141500	526	572	718	1022	307	2655	1551	4249	36.5	+	downstream	NA	NA	FtPinG0002360400.01	FtPinG0002360400.01	Zinc finger RING-type profile.
chrFt8	146001	147000	1015	1105	592	1054	317	5457	1924	7616	25.26	+	promoter	Distal	HCP	FtPinG0002359000.01	FtPinG0002359000.01	DUF761-associated sequence motif
chrFt8	146501	147500	917	983	129	402	276	5125	1322	6510	20.31	+	promoter	Distal	HCP	FtPinG0002359000.01	FtPinG0002359000.01	DUF761-associated sequence motif
chrFt8	147001	148000	1113	1164	218	517	266	2758	1597	4439	35.98	+	promoter	Distal	HCP	FtPinG0002359000.01	FtPinG0002359000.01	DUF761-associated sequence motif
chrFt8	147001	148000	1113	1164	218	517	266	2758	1597	4439	35.98	+	promoter	Intermediate	HCP	FtPinG0002359000.01	FtPinG0002359000.01	DUF761-associated sequence motif
chrFt8	147001	148000	1113	1164	218	517	266	2758	1597	4439	35.98	+	promoter	Distal	HCP	FtPinG0002360200.01	FtPinG0002360200.01	Region of a membrane-bound protein predicted to be outside the membrane, in the cytoplasm.
chrFt8	147501	148500	715	741	103	275	147	1296	965	2312	41.74	+	promoter	Intermediate	HCP	FtPinG0002359000.01	FtPinG0002359000.01	DUF761-associated sequence motif
chrFt8	147501	148500	715	741	103	275	147	1296	965	2312	41.74	+	promoter	Distal	HCP	FtPinG0002359000.01	FtPinG0002359000.01	DUF761-associated sequence motif
chrFt8	147501	148500	715	741	103	275	147	1296	965	2312	41.74	+	promoter	Distal	HCP	FtPinG0002360200.01	FtPinG0002360200.01	Region of a membrane-bound protein predicted to be outside the membrane, in the cytoplasm.
chrFt8	147501	148500	715	741	103	275	147	1296	965	2312	41.74	+	promoter	Distal	HCP	FtPinG0002359600.01	FtPinG0002359600.01	Hydrophobic region of a signal peptide.
chrFt8	148001	149000	254	272	11	87	39	848	304	1207	25.19	+	promoter	Intermediate	HCP	FtPinG0002359000.01	FtPinG0002359000.01	DUF761-associated sequence motif
chrFt8	148001	149000	254	272	11	87	39	848	304	1207	25.19	+	promoter	Distal	HCP	FtPinG0002359600.01	FtPinG0002359600.01	Hydrophobic region of a signal peptide.
chrFt8	148001	149000	254	272	11	87	39	848	304	1207	25.19	+	promoter	Distal	HCP	FtPinG0002360200.01	FtPinG0002360200.01	Region of a membrane-bound protein predicted to be outside the membrane, in the cytoplasm.
chrFt8	148001	149000	254	272	11	87	39	848	304	1207	25.19	+	promoter	Proximal	HCP	FtPinG0002359000.01	FtPinG0002359000.01	DUF761-associated sequence motif
chrFt8	148001	149000	254	272	11	87	39	848	304	1207	25.19	+	exon	first exon	NA	FtPinG0002359000.01	FtPinG0002359000.01	DUF761-associated sequence motif
chrFt8	148501	149500	650	711	3	220	68	2112	721	3043	23.69	+	promoter	Proximal	HCP	FtPinG0002359000.01	FtPinG0002359000.01	DUF761-associated sequence motif
chrFt8	148501	149500	650	711	3	220	68	2112	721	3043	23.69	+	promoter	Distal	HCP	FtPinG0002359600.01	FtPinG0002359600.01	Hydrophobic region of a signal peptide.
chrFt8	148501	149500	650	711	3	220	68	2112	721	3043	23.69	+	promoter	Distal	HCP	FtPinG0002360200.01	FtPinG0002360200.01	Region of a membrane-bound protein predicted to be outside the membrane, in the cytoplasm.
chrFt8	148501	149500	650	711	3	220	68	2112	721	3043	23.69	+	exon	first exon	NA	FtPinG0002359000.01	FtPinG0002359000.01	DUF761-associated sequence motif
chrFt8	148501	149500	650	711	3	220	68	2112	721	3043	23.69	+	promoter	Intermediate	HCP	FtPinG0002359600.01	FtPinG0002359600.01	Hydrophobic region of a signal peptide.
chrFt8	148501	149500	650	711	3	220	68	2112	721	3043	23.69	+	promoter	Intermediate	HCP	FtPinG0002360200.01	FtPinG0002360200.01	Region of a membrane-bound protein predicted to be outside the membrane, in the cytoplasm.
chrFt8	148501	149500	650	711	3	220	68	2112	721	3043	23.69	+	intron	first intron	NA	FtPinG0002359000.01	FtPinG0002359000.01	DUF761-associated sequence motif
chrFt8	149001	150000	899	962	11	275	82	2533	992	3770	26.31	+	promoter	Proximal	HCP	FtPinG0002359000.01	FtPinG0002359000.01	DUF761-associated sequence motif
chrFt8	149001	150000	899	962	11	275	82	2533	992	3770	26.31	+	promoter	Intermediate	HCP	FtPinG0002359600.01	FtPinG0002359600.01	Hydrophobic region of a signal peptide.
chrFt8	149001	150000	899	962	11	275	82	2533	992	3770	26.31	+	promoter	Distal	HCP	FtPinG0002359600.01	FtPinG0002359600.01	Hydrophobic region of a signal peptide.
chrFt8	149001	150000	899	962	11	275	82	2533	992	3770	26.31	+	promoter	Intermediate	HCP	FtPinG0002360200.01	FtPinG0002360200.01	Region of a membrane-bound protein predicted to be outside the membrane, in the cytoplasm.
chrFt8	149001	150000	899	962	11	275	82	2533	992	3770	26.31	+	intron	first intron	NA	FtPinG0002359000.01	FtPinG0002359000.01	DUF761-associated sequence motif
chrFt8	149001	150000	899	962	11	275	82	2533	992	3770	26.31	+	promoter	Proximal	HCP	FtPinG0002360200.01	FtPinG0002360200.01	Region of a membrane-bound protein predicted to be outside the membrane, in the cytoplasm.
chrFt8	149001	150000	899	962	11	275	82	2533	992	3770	26.31	+	exon	internal exon	NA	FtPinG0002359000.01	FtPinG0002359000.01	DUF761-associated sequence motif
chrFt8	149001	150000	899	962	11	275	82	2533	992	3770	26.31	+	intron	internal intron	NA	FtPinG0002359000.01	FtPinG0002359000.01	DUF761-associated sequence motif
chrFt8	149501	150500	669	688	13	218	40	1403	722	2309	31.27	+	promoter	Intermediate	HCP	FtPinG0002359600.01	FtPinG0002359600.01	Hydrophobic region of a signal peptide.
chrFt8	149501	150500	669	688	13	218	40	1403	722	2309	31.27	+	promoter	Proximal	HCP	FtPinG0002360200.01	FtPinG0002360200.01	Region of a membrane-bound protein predicted to be outside the membrane, in the cytoplasm.
chrFt8	149501	150500	669	688	13	218	40	1403	722	2309	31.27	+	promoter	Intermediate	HCP	FtPinG0002360200.01	FtPinG0002360200.01	Region of a membrane-bound protein predicted to be outside the membrane, in the cytoplasm.
chrFt8	149501	150500	669	688	13	218	40	1403	722	2309	31.27	+	exon	internal exon	NA	FtPinG0002359000.01	FtPinG0002359000.01	DUF761-associated sequence motif
chrFt8	149501	150500	669	688	13	218	40	1403	722	2309	31.27	+	intron	internal intron	NA	FtPinG0002359000.01	FtPinG0002359000.01	DUF761-associated sequence motif
chrFt8	149501	150500	669	688	13	218	40	1403	722	2309	31.27	+	promoter	Proximal	HCP	FtPinG0002359600.01	FtPinG0002359600.01	Hydrophobic region of a signal peptide.
chrFt8	149501	150500	669	688	13	218	40	1403	722	2309	31.27	+	exon	first exon	NA	FtPinG0002359600.01	FtPinG0002359600.01	Hydrophobic region of a signal peptide.
chrFt8	149501	150500	669	688	13	218	40	1403	722	2309	31.27	+	exon	first exon	NA	FtPinG0002360200.01	FtPinG0002360200.01	Region of a membrane-bound protein predicted to be outside the membrane, in the cytoplasm.
chrFt8	149501	150500	669	688	13	218	40	1403	722	2309	31.27	+	downstream	NA	NA	FtPinG0002360200.01	FtPinG0002360200.01	Region of a membrane-bound protein predicted to be outside the membrane, in the cytoplasm.
chrFt8	150001	151000	307	310	6	119	20	562	333	991	33.6	+	promoter	Proximal	HCP	FtPinG0002359600.01	FtPinG0002359600.01	Hydrophobic region of a signal peptide.
chrFt8	150001	151000	307	310	6	119	20	562	333	991	33.6	+	promoter	Proximal	HCP	FtPinG0002360200.01	FtPinG0002360200.01	Region of a membrane-bound protein predicted to be outside the membrane, in the cytoplasm.
chrFt8	150001	151000	307	310	6	119	20	562	333	991	33.6	+	exon	first exon	NA	FtPinG0002359600.01	FtPinG0002359600.01	Hydrophobic region of a signal peptide.
chrFt8	150001	151000	307	310	6	119	20	562	333	991	33.6	+	exon	first exon	NA	FtPinG0002360200.01	FtPinG0002360200.01	Region of a membrane-bound protein predicted to be outside the membrane, in the cytoplasm.
chrFt8	150001	151000	307	310	6	119	20	562	333	991	33.6	+	downstream	NA	NA	FtPinG0002360200.01	FtPinG0002360200.01	Region of a membrane-bound protein predicted to be outside the membrane, in the cytoplasm.
chrFt8	150001	151000	307	310	6	119	20	562	333	991	33.6	+	exon	internal exon	NA	FtPinG0002359000.01	FtPinG0002359000.01	DUF761-associated sequence motif
chrFt8	150001	151000	307	310	6	119	20	562	333	991	33.6	+	intron	internal intron	NA	FtPinG0002359000.01	FtPinG0002359000.01	DUF761-associated sequence motif
chrFt8	150001	151000	307	310	6	119	20	562	333	991	33.6	+	downstream	NA	NA	FtPinG0002359600.01	FtPinG0002359600.01	Hydrophobic region of a signal peptide.
chrFt8	150501	151500	581	592	32	186	72	1196	685	1974	34.7	+	promoter	Proximal	HCP	FtPinG0002359600.01	FtPinG0002359600.01	Hydrophobic region of a signal peptide.
chrFt8	150501	151500	581	592	32	186	72	1196	685	1974	34.7	+	exon	internal exon	NA	FtPinG0002359000.01	FtPinG0002359000.01	DUF761-associated sequence motif
chrFt8	150501	151500	581	592	32	186	72	1196	685	1974	34.7	+	intron	internal intron	NA	FtPinG0002359000.01	FtPinG0002359000.01	DUF761-associated sequence motif
chrFt8	150501	151500	581	592	32	186	72	1196	685	1974	34.7	+	downstream	NA	NA	FtPinG0002359600.01	FtPinG0002359600.01	Hydrophobic region of a signal peptide.
chrFt8	150501	151500	581	592	32	186	72	1196	685	1974	34.7	+	downstream	NA	NA	FtPinG0002360200.01	FtPinG0002360200.01	Region of a membrane-bound protein predicted to be outside the membrane, in the cytoplasm.
chrFt8	151001	152000	886	915	67	317	104	2379	1057	3611	29.27	+	exon	internal exon	NA	FtPinG0002359000.01	FtPinG0002359000.01	DUF761-associated sequence motif
chrFt8	151001	152000	886	915	67	317	104	2379	1057	3611	29.27	+	downstream	NA	NA	FtPinG0002359600.01	FtPinG0002359600.01	Hydrophobic region of a signal peptide.
chrFt8	151001	152000	886	915	67	317	104	2379	1057	3611	29.27	+	downstream	NA	NA	FtPinG0002360200.01	FtPinG0002360200.01	Region of a membrane-bound protein predicted to be outside the membrane, in the cytoplasm.
chrFt8	151501	152500	628	660	47	252	59	1790	734	2702	27.17	+	exon	internal exon	NA	FtPinG0002359000.01	FtPinG0002359000.01	DUF761-associated sequence motif
chrFt8	151501	152500	628	660	47	252	59	1790	734	2702	27.17	+	downstream	NA	NA	FtPinG0002359600.01	FtPinG0002359600.01	Hydrophobic region of a signal peptide.
chrFt8	151501	152500	628	660	47	252	59	1790	734	2702	27.17	+	downstream	NA	NA	FtPinG0002360200.01	FtPinG0002360200.01	Region of a membrane-bound protein predicted to be outside the membrane, in the cytoplasm.
chrFt8	152001	153000	495	514	26	207	50	1331	571	2052	27.83	+	exon	internal exon	NA	FtPinG0002359000.01	FtPinG0002359000.01	DUF761-associated sequence motif
chrFt8	152001	153000	495	514	26	207	50	1331	571	2052	27.83	+	downstream	NA	NA	FtPinG0002359600.01	FtPinG0002359600.01	Hydrophobic region of a signal peptide.
chrFt8	152501	153500	1037	1108	45	512	116	3128	1198	4748	25.23	+	exon	internal exon	NA	FtPinG0002359000.01	FtPinG0002359000.01	DUF761-associated sequence motif
chrFt8	152501	153500	1037	1108	45	512	116	3128	1198	4748	25.23	+	intron	internal intron	NA	FtPinG0002359000.01	FtPinG0002359000.01	DUF761-associated sequence motif
chrFt8	152501	153500	1037	1108	45	512	116	3128	1198	4748	25.23	+	intron	last intron	NA	FtPinG0002359000.01	FtPinG0002359000.01	DUF761-associated sequence motif
chrFt8	153001	154000	1372	1470	79	582	188	5496	1639	7548	21.71	+	exon	internal exon	NA	FtPinG0002359000.01	FtPinG0002359000.01	DUF761-associated sequence motif
chrFt8	153001	154000	1372	1470	79	582	188	5496	1639	7548	21.71	+	intron	internal intron	NA	FtPinG0002359000.01	FtPinG0002359000.01	DUF761-associated sequence motif
chrFt8	153001	154000	1372	1470	79	582	188	5496	1639	7548	21.71	+	intron	last intron	NA	FtPinG0002359000.01	FtPinG0002359000.01	DUF761-associated sequence motif
chrFt8	153001	154000	1372	1470	79	582	188	5496	1639	7548	21.71	+	exon	last exon	NA	FtPinG0002359000.01	FtPinG0002359000.01	DUF761-associated sequence motif
chrFt8	153501	154500	797	833	98	270	213	5091	1108	6194	17.89	+	exon	last exon	NA	FtPinG0002359000.01	FtPinG0002359000.01	DUF761-associated sequence motif
chrFt8	154001	155000	468	473	201	357	221	3113	890	3943	22.57	+	exon	last exon	NA	FtPinG0002359000.01	FtPinG0002359000.01	DUF761-associated sequence motif
chrFt8	154001	155000	468	473	201	357	221	3113	890	3943	22.57	+	downstream	NA	NA	FtPinG0002359000.01	FtPinG0002359000.01	DUF761-associated sequence motif
chrFt8	154501	155500	816	833	369	655	208	2569	1393	4057	34.34	+	downstream	NA	NA	FtPinG0002359000.01	FtPinG0002359000.01	DUF761-associated sequence motif
chrFt8	155001	156000	1052	1094	298	660	129	2269	1479	4023	36.76	+	downstream	NA	NA	FtPinG0002359000.01	FtPinG0002359000.01	DUF761-associated sequence motif
chrFt8	155501	156500	1070	1141	348	811	159	2930	1577	4882	32.3	+	downstream	NA	NA	FtPinG0002359000.01	FtPinG0002359000.01	DUF761-associated sequence motif
chrFt8	156001	157000	1026	1093	698	1101	441	3539	2165	5733	37.76	+	downstream	NA	NA	FtPinG0002359000.01	FtPinG0002359000.01	DUF761-associated sequence motif
chrFt8	164001	165000	1090	1233	453	1162	388	7522	1931	9917	19.47	-	downstream	NA	NA	FtPinG0002358700.01	FtPinG0002358700.01	TCP domain profile.
chrFt8	164501	165500	1473	1545	809	1250	656	7532	2938	10327	28.45	-	downstream	NA	NA	FtPinG0002358700.01	FtPinG0002358700.01	TCP domain profile.
chrFt8	165001	166000	1208	1301	893	1210	571	7760	2672	10271	26.01	-	downstream	NA	NA	FtPinG0002358700.01	FtPinG0002358700.01	TCP domain profile.
chrFt8	165501	166500	1032	1132	649	1000	334	7149	2015	9281	21.71	-	downstream	NA	NA	FtPinG0002358700.01	FtPinG0002358700.01	TCP domain profile.
chrFt8	166001	167000	1003	1080	303	621	182	4667	1488	6368	23.37	-	downstream	NA	NA	FtPinG0002358700.01	FtPinG0002358700.01	TCP domain profile.
chrFt8	166001	167000	1003	1080	303	621	182	4667	1488	6368	23.37	-	exon	last exon	NA	FtPinG0002358700.01	FtPinG0002358700.01	TCP domain profile.
chrFt8	166501	167500	596	623	103	290	117	2317	816	3230	25.26	-	exon	last exon	NA	FtPinG0002358700.01	FtPinG0002358700.01	TCP domain profile.
chrFt8	166501	167500	596	623	103	290	117	2317	816	3230	25.26	-	intron	last intron	NA	FtPinG0002358700.01	FtPinG0002358700.01	TCP domain profile.
chrFt8	167001	168000	526	563	40	159	131	2335	697	3057	22.8	-	intron	last intron	NA	FtPinG0002358700.01	FtPinG0002358700.01	TCP domain profile.
chrFt8	167501	168500	774	820	60	327	142	2471	976	3618	26.98	-	exon	internal exon	NA	FtPinG0002358700.01	FtPinG0002358700.01	TCP domain profile.
chrFt8	168001	169000	743	773	44	341	83	1595	870	2709	32.12	-	exon	internal exon	NA	FtPinG0002358700.01	FtPinG0002358700.01	TCP domain profile.
chrFt8	168501	169500	533	593	14	144	75	1722	622	2459	25.29	-	exon	internal exon	NA	FtPinG0002358700.01	FtPinG0002358700.01	TCP domain profile.
chrFt8	168501	169500	533	593	14	144	75	1722	622	2459	25.29	-	promoter	Proximal	LCP	FtPinG0002358700.01	FtPinG0002358700.01	TCP domain profile.
chrFt8	168501	169500	533	593	14	144	75	1722	622	2459	25.29	-	intron	first intron	NA	FtPinG0002358700.01	FtPinG0002358700.01	TCP domain profile.
chrFt8	169001	170000	449	506	8	119	62	1816	519	2441	21.26	-	promoter	Proximal	LCP	FtPinG0002358700.01	FtPinG0002358700.01	TCP domain profile.
chrFt8	169001	170000	449	506	8	119	62	1816	519	2441	21.26	-	exon	internal exon	NA	FtPinG0002358700.01	FtPinG0002358700.01	TCP domain profile.
chrFt8	169001	170000	449	506	8	119	62	1816	519	2441	21.26	-	intron	first intron	NA	FtPinG0002358700.01	FtPinG0002358700.01	TCP domain profile.
chrFt8	169001	170000	449	506	8	119	62	1816	519	2441	21.26	-	promoter	Intermediate	LCP	FtPinG0002358700.01	FtPinG0002358700.01	TCP domain profile.
chrFt8	169001	170000	449	506	8	119	62	1816	519	2441	21.26	-	exon	first exon	NA	FtPinG0002358700.01	FtPinG0002358700.01	TCP domain profile.
chrFt8	169501	170500	516	540	31	164	55	1714	602	2418	24.9	-	promoter	Proximal	LCP	FtPinG0002358700.01	FtPinG0002358700.01	TCP domain profile.
chrFt8	169501	170500	516	540	31	164	55	1714	602	2418	24.9	-	promoter	Intermediate	LCP	FtPinG0002358700.01	FtPinG0002358700.01	TCP domain profile.
chrFt8	169501	170500	516	540	31	164	55	1714	602	2418	24.9	-	exon	first exon	NA	FtPinG0002358700.01	FtPinG0002358700.01	TCP domain profile.
chrFt8	170001	171000	862	905	38	296	112	2000	1012	3201	31.62	-	promoter	Intermediate	LCP	FtPinG0002358700.01	FtPinG0002358700.01	TCP domain profile.
chrFt8	170001	171000	862	905	38	296	112	2000	1012	3201	31.62	-	promoter	Distal	LCP	FtPinG0002358700.01	FtPinG0002358700.01	TCP domain profile.
chrFt8	170501	171500	776	807	44	377	139	2010	959	3194	30.03	-	promoter	Distal	LCP	FtPinG0002358700.01	FtPinG0002358700.01	TCP domain profile.
chrFt8	171001	172000	674	697	32	245	150	2286	856	3228	26.52	-	promoter	Distal	LCP	FtPinG0002358700.01	FtPinG0002358700.01	TCP domain profile.
chrFt8	171001	172000	674	697	32	245	150	2286	856	3228	26.52	-	promoter	Proximal	HCP	FtPinG0002358500.01	FtPinG0002358500.01	Region of a membrane-bound protein predicted to be embedded in the membrane.
chrFt8	171001	172000	674	697	32	245	150	2286	856	3228	26.52	-	exon	first exon	NA	FtPinG0002358500.01	FtPinG0002358500.01	Region of a membrane-bound protein predicted to be embedded in the membrane.
chrFt8	171501	172500	589	622	0	124	120	1845	709	2591	27.36	-	promoter	Distal	LCP	FtPinG0002358700.01	FtPinG0002358700.01	TCP domain profile.
chrFt8	171501	172500	589	622	0	124	120	1845	709	2591	27.36	-	promoter	Proximal	HCP	FtPinG0002358500.01	FtPinG0002358500.01	Region of a membrane-bound protein predicted to be embedded in the membrane.
chrFt8	171501	172500	589	622	0	124	120	1845	709	2591	27.36	-	exon	first exon	NA	FtPinG0002358500.01	FtPinG0002358500.01	Region of a membrane-bound protein predicted to be embedded in the membrane.
chrFt8	171501	172500	589	622	0	124	120	1845	709	2591	27.36	-	promoter	Intermediate	HCP	FtPinG0002358500.01	FtPinG0002358500.01	Region of a membrane-bound protein predicted to be embedded in the membrane.
chrFt8	171501	172500	589	622	0	124	120	1845	709	2591	27.36	-	downstream	NA	NA	FtPinG0002358500.01	FtPinG0002358500.01	Region of a membrane-bound protein predicted to be embedded in the membrane.
chrFt8	172001	173000	510	546	63	253	103	1573	676	2372	28.5	-	promoter	Proximal	HCP	FtPinG0002358500.01	FtPinG0002358500.01	Region of a membrane-bound protein predicted to be embedded in the membrane.
chrFt8	172001	173000	510	546	63	253	103	1573	676	2372	28.5	-	promoter	Intermediate	HCP	FtPinG0002358500.01	FtPinG0002358500.01	Region of a membrane-bound protein predicted to be embedded in the membrane.
chrFt8	172001	173000	510	546	63	253	103	1573	676	2372	28.5	-	downstream	NA	NA	FtPinG0002358500.01	FtPinG0002358500.01	Region of a membrane-bound protein predicted to be embedded in the membrane.
chrFt8	172501	173500	681	709	81	294	120	1571	882	2574	34.27	-	promoter	Intermediate	HCP	FtPinG0002358500.01	FtPinG0002358500.01	Region of a membrane-bound protein predicted to be embedded in the membrane.
chrFt8	172501	173500	681	709	81	294	120	1571	882	2574	34.27	-	downstream	NA	NA	FtPinG0002358500.01	FtPinG0002358500.01	Region of a membrane-bound protein predicted to be embedded in the membrane.
chrFt8	172501	173500	681	709	81	294	120	1571	882	2574	34.27	-	promoter	Distal	HCP	FtPinG0002358500.01	FtPinG0002358500.01	Region of a membrane-bound protein predicted to be embedded in the membrane.
chrFt8	173001	174000	785	816	83	307	189	2979	1057	4102	25.77	-	promoter	Distal	HCP	FtPinG0002358500.01	FtPinG0002358500.01	Region of a membrane-bound protein predicted to be embedded in the membrane.
chrFt8	173001	174000	785	816	83	307	189	2979	1057	4102	25.77	-	downstream	NA	NA	FtPinG0002358500.01	FtPinG0002358500.01	Region of a membrane-bound protein predicted to be embedded in the membrane.
chrFt8	173501	174500	1227	1340	120	431	248	5289	1595	7060	22.59	-	promoter	Distal	HCP	FtPinG0002358500.01	FtPinG0002358500.01	Region of a membrane-bound protein predicted to be embedded in the membrane.
chrFt8	173501	174500	1227	1340	120	431	248	5289	1595	7060	22.59	-	downstream	NA	NA	FtPinG0002358500.01	FtPinG0002358500.01	Region of a membrane-bound protein predicted to be embedded in the membrane.
chrFt8	174001	175000	1418	1538	124	574	216	4840	1758	6952	25.29	-	promoter	Distal	HCP	FtPinG0002358500.01	FtPinG0002358500.01	Region of a membrane-bound protein predicted to be embedded in the membrane.
chrFt8	176001	177000	1208	1270	188	492	236	5454	1632	7216	22.62	+	promoter	Distal	LCP	FtPinG0002358000.01	FtPinG0002358000.01	Glycerophosphoryl diester phosphodiesterase family
chrFt8	176501	177500	1480	1573	228	618	296	5914	2004	8105	24.73	+	promoter	Distal	LCP	FtPinG0002358000.01	FtPinG0002358000.01	Glycerophosphoryl diester phosphodiesterase family
chrFt8	177001	178000	1274	1342	234	563	521	4574	2029	6479	31.32	+	promoter	Distal	LCP	FtPinG0002358000.01	FtPinG0002358000.01	Glycerophosphoryl diester phosphodiesterase family
chrFt8	177001	178000	1274	1342	234	563	521	4574	2029	6479	31.32	+	promoter	Intermediate	LCP	FtPinG0002358000.01	FtPinG0002358000.01	Glycerophosphoryl diester phosphodiesterase family
chrFt8	177501	178500	1128	1186	349	752	559	4566	2036	6504	31.3	+	promoter	Intermediate	LCP	FtPinG0002358000.01	FtPinG0002358000.01	Glycerophosphoryl diester phosphodiesterase family
chrFt8	177501	178500	1128	1186	349	752	559	4566	2036	6504	31.3	+	promoter	Distal	LCP	FtPinG0002358000.01	FtPinG0002358000.01	Glycerophosphoryl diester phosphodiesterase family
chrFt8	178001	179000	1323	1373	362	729	360	5666	2045	7768	26.33	+	promoter	Intermediate	LCP	FtPinG0002358000.01	FtPinG0002358000.01	Glycerophosphoryl diester phosphodiesterase family
chrFt8	178001	179000	1323	1373	362	729	360	5666	2045	7768	26.33	+	promoter	Proximal	LCP	FtPinG0002358000.01	FtPinG0002358000.01	Glycerophosphoryl diester phosphodiesterase family
chrFt8	178001	179000	1323	1373	362	729	360	5666	2045	7768	26.33	+	exon	first exon	NA	FtPinG0002358000.01	FtPinG0002358000.01	Glycerophosphoryl diester phosphodiesterase family
chrFt8	178501	179500	1277	1343	308	609	266	5611	1851	7563	24.47	+	promoter	Proximal	LCP	FtPinG0002358000.01	FtPinG0002358000.01	Glycerophosphoryl diester phosphodiesterase family
chrFt8	178501	179500	1277	1343	308	609	266	5611	1851	7563	24.47	+	exon	first exon	NA	FtPinG0002358000.01	FtPinG0002358000.01	Glycerophosphoryl diester phosphodiesterase family
chrFt8	178501	179500	1277	1343	308	609	266	5611	1851	7563	24.47	+	intron	first intron	NA	FtPinG0002358000.01	FtPinG0002358000.01	Glycerophosphoryl diester phosphodiesterase family
chrFt8	178501	179500	1277	1343	308	609	266	5611	1851	7563	24.47	+	exon	internal exon	NA	FtPinG0002358000.01	FtPinG0002358000.01	Glycerophosphoryl diester phosphodiesterase family
chrFt8	179001	180000	1457	1565	287	503	363	6114	2107	8182	25.75	+	promoter	Proximal	LCP	FtPinG0002358000.01	FtPinG0002358000.01	Glycerophosphoryl diester phosphodiesterase family
chrFt8	179001	180000	1457	1565	287	503	363	6114	2107	8182	25.75	+	intron	first intron	NA	FtPinG0002358000.01	FtPinG0002358000.01	Glycerophosphoryl diester phosphodiesterase family
chrFt8	179001	180000	1457	1565	287	503	363	6114	2107	8182	25.75	+	exon	internal exon	NA	FtPinG0002358000.01	FtPinG0002358000.01	Glycerophosphoryl diester phosphodiesterase family
chrFt8	179001	180000	1457	1565	287	503	363	6114	2107	8182	25.75	+	intron	internal intron	NA	FtPinG0002358000.01	FtPinG0002358000.01	Glycerophosphoryl diester phosphodiesterase family
chrFt8	179001	180000	1457	1565	287	503	363	6114	2107	8182	25.75	-	downstream	NA	NA	FtPinG0002357700.01	FtPinG0002357700.01	OB-fold nucleic acid binding domain
chrFt8	179501	180500	1624	1698	214	459	327	5970	2165	8127	26.64	+	intron	internal intron	NA	FtPinG0002358000.01	FtPinG0002358000.01	Glycerophosphoryl diester phosphodiesterase family
chrFt8	179501	180500	1624	1698	214	459	327	5970	2165	8127	26.64	+	exon	internal exon	NA	FtPinG0002358000.01	FtPinG0002358000.01	Glycerophosphoryl diester phosphodiesterase family
chrFt8	179501	180500	1624	1698	214	459	327	5970	2165	8127	26.64	-	downstream	NA	NA	FtPinG0002357700.01	FtPinG0002357700.01	OB-fold nucleic acid binding domain
chrFt8	180001	181000	633	1046	63	493	71	3767	767	5306	14.46	+	exon	internal exon	NA	FtPinG0002358000.01	FtPinG0002358000.01	Glycerophosphoryl diester phosphodiesterase family
chrFt8	180001	181000	633	1046	63	493	71	3767	767	5306	14.46	+	intron	internal intron	NA	FtPinG0002358000.01	FtPinG0002358000.01	Glycerophosphoryl diester phosphodiesterase family
chrFt8	180001	181000	633	1046	63	493	71	3767	767	5306	14.46	-	downstream	NA	NA	FtPinG0002357700.01	FtPinG0002357700.01	OB-fold nucleic acid binding domain
chrFt8	180001	181000	633	1046	63	493	71	3767	767	5306	14.46	+	intron	last intron	NA	FtPinG0002358000.01	FtPinG0002358000.01	Glycerophosphoryl diester phosphodiesterase family
chrFt8	180501	181500	512	941	105	574	439	4318	1056	5833	18.1	+	intron	internal intron	NA	FtPinG0002358000.01	FtPinG0002358000.01	Glycerophosphoryl diester phosphodiesterase family
chrFt8	180501	181500	512	941	105	574	439	4318	1056	5833	18.1	+	exon	internal exon	NA	FtPinG0002358000.01	FtPinG0002358000.01	Glycerophosphoryl diester phosphodiesterase family
chrFt8	180501	181500	512	941	105	574	439	4318	1056	5833	18.1	+	intron	last intron	NA	FtPinG0002358000.01	FtPinG0002358000.01	Glycerophosphoryl diester phosphodiesterase family
chrFt8	180501	181500	512	941	105	574	439	4318	1056	5833	18.1	-	downstream	NA	NA	FtPinG0002357700.01	FtPinG0002357700.01	OB-fold nucleic acid binding domain
chrFt8	180501	181500	512	941	105	574	439	4318	1056	5833	18.1	+	exon	last exon	NA	FtPinG0002358000.01	FtPinG0002358000.01	Glycerophosphoryl diester phosphodiesterase family
chrFt8	180501	181500	512	941	105	574	439	4318	1056	5833	18.1	+	downstream	NA	NA	FtPinG0002358000.01	FtPinG0002358000.01	Glycerophosphoryl diester phosphodiesterase family
chrFt8	181001	182000	771	867	175	696	738	6552	1684	8115	20.75	+	exon	last exon	NA	FtPinG0002358000.01	FtPinG0002358000.01	Glycerophosphoryl diester phosphodiesterase family
chrFt8	181001	182000	771	867	175	696	738	6552	1684	8115	20.75	+	downstream	NA	NA	FtPinG0002358000.01	FtPinG0002358000.01	Glycerophosphoryl diester phosphodiesterase family
chrFt8	181001	182000	771	867	175	696	738	6552	1684	8115	20.75	-	downstream	NA	NA	FtPinG0002357700.01	FtPinG0002357700.01	OB-fold nucleic acid binding domain
chrFt8	181001	182000	771	867	175	696	738	6552	1684	8115	20.75	-	exon	last exon	NA	FtPinG0002357700.01	FtPinG0002357700.01	OB-fold nucleic acid binding domain
chrFt8	181501	182500	980	1165	124	562	405	6260	1509	7987	18.89	+	downstream	NA	NA	FtPinG0002358000.01	FtPinG0002358000.01	Glycerophosphoryl diester phosphodiesterase family
chrFt8	181501	182500	980	1165	124	562	405	6260	1509	7987	18.89	-	exon	last exon	NA	FtPinG0002357700.01	FtPinG0002357700.01	OB-fold nucleic acid binding domain
chrFt8	181501	182500	980	1165	124	562	405	6260	1509	7987	18.89	-	intron	last intron	NA	FtPinG0002357700.01	FtPinG0002357700.01	OB-fold nucleic acid binding domain
chrFt8	181501	182500	980	1165	124	562	405	6260	1509	7987	18.89	-	exon	internal exon	NA	FtPinG0002357700.01	FtPinG0002357700.01	OB-fold nucleic acid binding domain
chrFt8	181501	182500	980	1165	124	562	405	6260	1509	7987	18.89	-	intron	internal intron	NA	FtPinG0002357700.01	FtPinG0002357700.01	OB-fold nucleic acid binding domain
chrFt8	182001	183000	1088	1235	538	899	302	5004	1928	7138	27.01	+	downstream	NA	NA	FtPinG0002358000.01	FtPinG0002358000.01	Glycerophosphoryl diester phosphodiesterase family
chrFt8	182001	183000	1088	1235	538	899	302	5004	1928	7138	27.01	-	intron	last intron	NA	FtPinG0002357700.01	FtPinG0002357700.01	OB-fold nucleic acid binding domain
chrFt8	182001	183000	1088	1235	538	899	302	5004	1928	7138	27.01	-	exon	internal exon	NA	FtPinG0002357700.01	FtPinG0002357700.01	OB-fold nucleic acid binding domain
chrFt8	182001	183000	1088	1235	538	899	302	5004	1928	7138	27.01	-	intron	internal intron	NA	FtPinG0002357700.01	FtPinG0002357700.01	OB-fold nucleic acid binding domain
chrFt8	182501	183500	746	795	610	905	367	4152	1723	5852	29.44	+	downstream	NA	NA	FtPinG0002358000.01	FtPinG0002358000.01	Glycerophosphoryl diester phosphodiesterase family
chrFt8	182501	183500	746	795	610	905	367	4152	1723	5852	29.44	-	exon	internal exon	NA	FtPinG0002357700.01	FtPinG0002357700.01	OB-fold nucleic acid binding domain
chrFt8	182501	183500	746	795	610	905	367	4152	1723	5852	29.44	-	intron	internal intron	NA	FtPinG0002357700.01	FtPinG0002357700.01	OB-fold nucleic acid binding domain
chrFt8	183001	184000	872	920	158	321	227	3949	1257	5190	24.22	-	intron	internal intron	NA	FtPinG0002357700.01	FtPinG0002357700.01	OB-fold nucleic acid binding domain
chrFt8	183001	184000	872	920	158	321	227	3949	1257	5190	24.22	-	exon	internal exon	NA	FtPinG0002357700.01	FtPinG0002357700.01	OB-fold nucleic acid binding domain
chrFt8	183501	184500	1300	1364	121	349	164	4272	1585	5985	26.48	-	intron	internal intron	NA	FtPinG0002357700.01	FtPinG0002357700.01	OB-fold nucleic acid binding domain
chrFt8	183501	184500	1300	1364	121	349	164	4272	1585	5985	26.48	-	exon	internal exon	NA	FtPinG0002357700.01	FtPinG0002357700.01	OB-fold nucleic acid binding domain
chrFt8	184001	185000	941	989	136	310	204	4661	1281	5960	21.49	-	exon	internal exon	NA	FtPinG0002357700.01	FtPinG0002357700.01	OB-fold nucleic acid binding domain
chrFt8	184001	185000	941	989	136	310	204	4661	1281	5960	21.49	-	intron	internal intron	NA	FtPinG0002357700.01	FtPinG0002357700.01	OB-fold nucleic acid binding domain
chrFt8	184001	185000	941	989	136	310	204	4661	1281	5960	21.49	-	promoter	Proximal	HCP	FtPinG0002357700.01	FtPinG0002357700.01	OB-fold nucleic acid binding domain
chrFt8	184001	185000	941	989	136	310	204	4661	1281	5960	21.49	-	intron	first intron	NA	FtPinG0002357700.01	FtPinG0002357700.01	OB-fold nucleic acid binding domain
chrFt8	184001	185000	941	989	136	310	204	4661	1281	5960	21.49	-	exon	first exon	NA	FtPinG0002357700.01	FtPinG0002357700.01	OB-fold nucleic acid binding domain
chrFt8	184501	185500	662	704	150	287	248	5658	1060	6649	15.94	-	promoter	Proximal	HCP	FtPinG0002357700.01	FtPinG0002357700.01	OB-fold nucleic acid binding domain
chrFt8	184501	185500	662	704	150	287	248	5658	1060	6649	15.94	-	intron	first intron	NA	FtPinG0002357700.01	FtPinG0002357700.01	OB-fold nucleic acid binding domain
chrFt8	184501	185500	662	704	150	287	248	5658	1060	6649	15.94	-	exon	first exon	NA	FtPinG0002357700.01	FtPinG0002357700.01	OB-fold nucleic acid binding domain
chrFt8	184501	185500	662	704	150	287	248	5658	1060	6649	15.94	-	promoter	Intermediate	HCP	FtPinG0002357700.01	FtPinG0002357700.01	OB-fold nucleic acid binding domain
chrFt8	185001	186000	1047	1105	133	385	238	4491	1418	5981	23.71	-	promoter	Proximal	HCP	FtPinG0002357700.01	FtPinG0002357700.01	OB-fold nucleic acid binding domain
chrFt8	185001	186000	1047	1105	133	385	238	4491	1418	5981	23.71	-	promoter	Intermediate	HCP	FtPinG0002357700.01	FtPinG0002357700.01	OB-fold nucleic acid binding domain
chrFt8	185501	186500	1604	1669	109	827	178	2905	1891	5401	35.01	-	promoter	Intermediate	HCP	FtPinG0002357700.01	FtPinG0002357700.01	OB-fold nucleic acid binding domain
chrFt8	185501	186500	1604	1669	109	827	178	2905	1891	5401	35.01	-	promoter	Distal	HCP	FtPinG0002357700.01	FtPinG0002357700.01	OB-fold nucleic acid binding domain
chrFt8	186001	187000	1477	1524	77	742	138	2397	1692	4663	36.29	-	promoter	Distal	HCP	FtPinG0002357700.01	FtPinG0002357700.01	OB-fold nucleic acid binding domain
chrFt8	186501	187500	519	537	3	120	94	1601	616	2258	27.28	-	promoter	Distal	HCP	FtPinG0002357700.01	FtPinG0002357700.01	OB-fold nucleic acid binding domain
chrFt8	187001	188000	384	401	18	143	99	1342	501	1886	26.56	-	promoter	Distal	HCP	FtPinG0002357700.01	FtPinG0002357700.01	OB-fold nucleic acid binding domain
chrFt8	188001	189000	901	982	219	443	458	4881	1578	6306	25.02	-	downstream	NA	NA	FtPinG0002357300.01	FtPinG0002357300.01	.
chrFt8	188501	189500	954	1037	320	684	346	5773	1620	7494	21.62	-	downstream	NA	NA	FtPinG0002357300.01	FtPinG0002357300.01	.
chrFt8	189001	190000	704	764	166	487	198	4871	1068	6122	17.45	-	downstream	NA	NA	FtPinG0002357300.01	FtPinG0002357300.01	.
chrFt8	189501	190500	788	856	46	211	161	4938	995	6005	16.57	-	downstream	NA	NA	FtPinG0002357300.01	FtPinG0002357300.01	.
chrFt8	190001	191000	949	1101	255	746	178	5327	1382	7174	19.26	-	downstream	NA	NA	FtPinG0002357300.01	FtPinG0002357300.01	.
chrFt8	190001	191000	949	1101	255	746	178	5327	1382	7174	19.26	-	exon	last exon	NA	FtPinG0002357300.01	FtPinG0002357300.01	.
chrFt8	190501	191500	487	675	269	919	108	3251	864	4845	17.83	-	exon	last exon	NA	FtPinG0002357300.01	FtPinG0002357300.01	.
chrFt8	190501	191500	487	675	269	919	108	3251	864	4845	17.83	+	promoter	Distal	ICP	FtPinG0002357200.01	FtPinG0002357200.01	.
chrFt8	191001	192000	123	374	16	611	13	1942	152	2927	5.19	+	promoter	Distal	ICP	FtPinG0002357200.01	FtPinG0002357200.01	.
chrFt8	191001	192000	123	374	16	611	13	1942	152	2927	5.19	-	exon	last exon	NA	FtPinG0002357300.01	FtPinG0002357300.01	.
chrFt8	191501	192500	638	820	114	810	241	3998	993	5628	17.64	+	promoter	Distal	ICP	FtPinG0002357200.01	FtPinG0002357200.01	.
chrFt8	191501	192500	638	820	114	810	241	3998	993	5628	17.64	-	exon	last exon	NA	FtPinG0002357300.01	FtPinG0002357300.01	.
chrFt8	192001	193000	872	899	113	743	257	4674	1242	6316	19.66	+	promoter	Distal	ICP	FtPinG0002357200.01	FtPinG0002357200.01	.
chrFt8	192001	193000	872	899	113	743	257	4674	1242	6316	19.66	-	exon	last exon	NA	FtPinG0002357300.01	FtPinG0002357300.01	.
chrFt8	192001	193000	872	899	113	743	257	4674	1242	6316	19.66	+	promoter	Intermediate	ICP	FtPinG0002357200.01	FtPinG0002357200.01	.
chrFt8	192001	193000	872	899	113	743	257	4674	1242	6316	19.66	-	promoter	Proximal	ICP	FtPinG0002357300.01	FtPinG0002357300.01	.
chrFt8	192001	193000	872	899	113	743	257	4674	1242	6316	19.66	-	intron	first intron	NA	FtPinG0002357300.01	FtPinG0002357300.01	.
chrFt8	192001	193000	872	899	113	743	257	4674	1242	6316	19.66	-	exon	first exon	NA	FtPinG0002357300.01	FtPinG0002357300.01	.
chrFt8	192501	193500	329	350	7	891	32	3989	368	5230	7.04	+	promoter	Intermediate	ICP	FtPinG0002357200.01	FtPinG0002357200.01	.
chrFt8	192501	193500	329	350	7	891	32	3989	368	5230	7.04	-	promoter	Proximal	ICP	FtPinG0002357300.01	FtPinG0002357300.01	.
chrFt8	192501	193500	329	350	7	891	32	3989	368	5230	7.04	-	exon	last exon	NA	FtPinG0002357300.01	FtPinG0002357300.01	.
chrFt8	192501	193500	329	350	7	891	32	3989	368	5230	7.04	-	intron	first intron	NA	FtPinG0002357300.01	FtPinG0002357300.01	.
chrFt8	192501	193500	329	350	7	891	32	3989	368	5230	7.04	-	exon	first exon	NA	FtPinG0002357300.01	FtPinG0002357300.01	.
chrFt8	192501	193500	329	350	7	891	32	3989	368	5230	7.04	+	promoter	Proximal	ICP	FtPinG0002357200.01	FtPinG0002357200.01	.
chrFt8	192501	193500	329	350	7	891	32	3989	368	5230	7.04	-	promoter	Intermediate	ICP	FtPinG0002357300.01	FtPinG0002357300.01	.
chrFt8	193001	194000	141	236	9	808	16	3850	166	4894	3.39	+	promoter	Proximal	ICP	FtPinG0002357200.01	FtPinG0002357200.01	.
chrFt8	193001	194000	141	236	9	808	16	3850	166	4894	3.39	+	promoter	Intermediate	ICP	FtPinG0002357200.01	FtPinG0002357200.01	.
chrFt8	193001	194000	141	236	9	808	16	3850	166	4894	3.39	-	promoter	Proximal	ICP	FtPinG0002357300.01	FtPinG0002357300.01	.
chrFt8	193001	194000	141	236	9	808	16	3850	166	4894	3.39	-	promoter	Intermediate	ICP	FtPinG0002357300.01	FtPinG0002357300.01	.
chrFt8	193001	194000	141	236	9	808	16	3850	166	4894	3.39	+	exon	first exon	NA	FtPinG0002357200.01	FtPinG0002357200.01	.
chrFt8	193001	194000	141	236	9	808	16	3850	166	4894	3.39	+	intron	last intron	NA	FtPinG0002357200.01	FtPinG0002357200.01	.
chrFt8	193501	194500	139	503	16	924	14	4461	169	5888	2.87	+	promoter	Proximal	ICP	FtPinG0002357200.01	FtPinG0002357200.01	.
chrFt8	193501	194500	139	503	16	924	14	4461	169	5888	2.87	+	exon	first exon	NA	FtPinG0002357200.01	FtPinG0002357200.01	.
chrFt8	193501	194500	139	503	16	924	14	4461	169	5888	2.87	+	intron	last intron	NA	FtPinG0002357200.01	FtPinG0002357200.01	.
chrFt8	193501	194500	139	503	16	924	14	4461	169	5888	2.87	-	promoter	Intermediate	ICP	FtPinG0002357300.01	FtPinG0002357300.01	.
chrFt8	193501	194500	139	503	16	924	14	4461	169	5888	2.87	+	exon	last exon	NA	FtPinG0002357200.01	FtPinG0002357200.01	.
chrFt8	193501	194500	139	503	16	924	14	4461	169	5888	2.87	-	promoter	Distal	ICP	FtPinG0002357300.01	FtPinG0002357300.01	.
chrFt8	193501	194500	139	503	16	924	14	4461	169	5888	2.87	-	downstream	NA	NA	FtPinG0002356500.01	FtPinG0002356500.01	Region of a membrane-bound protein predicted to be outside the membrane, in the cytoplasm.
chrFt8	194001	195000	49	914	19	1372	19	4535	87	6821	1.28	+	exon	last exon	NA	FtPinG0002357200.01	FtPinG0002357200.01	.
chrFt8	194001	195000	49	914	19	1372	19	4535	87	6821	1.28	-	promoter	Distal	ICP	FtPinG0002357300.01	FtPinG0002357300.01	.
chrFt8	194001	195000	49	914	19	1372	19	4535	87	6821	1.28	-	downstream	NA	NA	FtPinG0002356500.01	FtPinG0002356500.01	Region of a membrane-bound protein predicted to be outside the membrane, in the cytoplasm.
chrFt8	194501	195500	386	991	123	818	635	6478	1144	8287	13.8	+	exon	last exon	NA	FtPinG0002357200.01	FtPinG0002357200.01	.
chrFt8	194501	195500	386	991	123	818	635	6478	1144	8287	13.8	-	promoter	Distal	ICP	FtPinG0002357300.01	FtPinG0002357300.01	.
chrFt8	194501	195500	386	991	123	818	635	6478	1144	8287	13.8	-	downstream	NA	NA	FtPinG0002356500.01	FtPinG0002356500.01	Region of a membrane-bound protein predicted to be outside the membrane, in the cytoplasm.
chrFt8	195001	196000	1035	1090	247	457	673	6717	1955	8264	23.66	+	exon	last exon	NA	FtPinG0002357200.01	FtPinG0002357200.01	.
chrFt8	195001	196000	1035	1090	247	457	673	6717	1955	8264	23.66	-	promoter	Distal	ICP	FtPinG0002357300.01	FtPinG0002357300.01	.
chrFt8	195001	196000	1035	1090	247	457	673	6717	1955	8264	23.66	-	downstream	NA	NA	FtPinG0002356500.01	FtPinG0002356500.01	Region of a membrane-bound protein predicted to be outside the membrane, in the cytoplasm.
chrFt8	195501	196500	1216	1335	320	582	221	5759	1757	7676	22.89	+	exon	last exon	NA	FtPinG0002357200.01	FtPinG0002357200.01	.
chrFt8	195501	196500	1216	1335	320	582	221	5759	1757	7676	22.89	-	downstream	NA	NA	FtPinG0002356500.01	FtPinG0002356500.01	Region of a membrane-bound protein predicted to be outside the membrane, in the cytoplasm.
chrFt8	195501	196500	1216	1335	320	582	221	5759	1757	7676	22.89	+	downstream	NA	NA	FtPinG0002357200.01	FtPinG0002357200.01	.
chrFt8	195501	196500	1216	1335	320	582	221	5759	1757	7676	22.89	-	exon	last exon	NA	FtPinG0002356500.01	FtPinG0002356500.01	Region of a membrane-bound protein predicted to be outside the membrane, in the cytoplasm.
chrFt8	196001	197000	910	1017	328	570	327	6093	1565	7680	20.38	+	downstream	NA	NA	FtPinG0002357200.01	FtPinG0002357200.01	.
chrFt8	196001	197000	910	1017	328	570	327	6093	1565	7680	20.38	-	exon	last exon	NA	FtPinG0002356500.01	FtPinG0002356500.01	Region of a membrane-bound protein predicted to be outside the membrane, in the cytoplasm.
chrFt8	196501	197500	715	744	192	387	330	4844	1237	5975	20.7	+	downstream	NA	NA	FtPinG0002357200.01	FtPinG0002357200.01	.
chrFt8	196501	197500	715	744	192	387	330	4844	1237	5975	20.7	-	exon	last exon	NA	FtPinG0002356500.01	FtPinG0002356500.01	Region of a membrane-bound protein predicted to be outside the membrane, in the cytoplasm.
chrFt8	196501	197500	715	744	192	387	330	4844	1237	5975	20.7	-	intron	last intron	NA	FtPinG0002356500.01	FtPinG0002356500.01	Region of a membrane-bound protein predicted to be outside the membrane, in the cytoplasm.
chrFt8	197001	198000	728	752	211	489	272	5374	1211	6615	18.31	+	downstream	NA	NA	FtPinG0002357200.01	FtPinG0002357200.01	.
chrFt8	197001	198000	728	752	211	489	272	5374	1211	6615	18.31	-	intron	last intron	NA	FtPinG0002356500.01	FtPinG0002356500.01	Region of a membrane-bound protein predicted to be outside the membrane, in the cytoplasm.
chrFt8	197001	198000	728	752	211	489	272	5374	1211	6615	18.31	-	exon	internal exon	NA	FtPinG0002356500.01	FtPinG0002356500.01	Region of a membrane-bound protein predicted to be outside the membrane, in the cytoplasm.
chrFt8	197501	198500	811	1124	258	692	320	5263	1389	7079	19.62	+	downstream	NA	NA	FtPinG0002357200.01	FtPinG0002357200.01	.
chrFt8	197501	198500	811	1124	258	692	320	5263	1389	7079	19.62	-	exon	internal exon	NA	FtPinG0002356500.01	FtPinG0002356500.01	Region of a membrane-bound protein predicted to be outside the membrane, in the cytoplasm.
chrFt8	197501	198500	811	1124	258	692	320	5263	1389	7079	19.62	-	intron	first intron	NA	FtPinG0002356500.01	FtPinG0002356500.01	Region of a membrane-bound protein predicted to be outside the membrane, in the cytoplasm.
chrFt8	198001	199000	453	997	102	394	230	3055	785	4446	17.66	-	intron	first intron	NA	FtPinG0002356500.01	FtPinG0002356500.01	Region of a membrane-bound protein predicted to be outside the membrane, in the cytoplasm.
chrFt8	199001	200000	611	765	304	568	146	6396	1061	7729	13.73	-	promoter	Proximal	HCP	FtPinG0002356500.01	FtPinG0002356500.01	Region of a membrane-bound protein predicted to be outside the membrane, in the cytoplasm.
chrFt8	199001	200000	611	765	304	568	146	6396	1061	7729	13.73	-	exon	first exon	NA	FtPinG0002356500.01	FtPinG0002356500.01	Region of a membrane-bound protein predicted to be outside the membrane, in the cytoplasm.
chrFt8	199501	200500	369	814	295	638	114	6628	778	8080	9.63	-	promoter	Proximal	HCP	FtPinG0002356500.01	FtPinG0002356500.01	Region of a membrane-bound protein predicted to be outside the membrane, in the cytoplasm.
chrFt8	199501	200500	369	814	295	638	114	6628	778	8080	9.63	-	exon	first exon	NA	FtPinG0002356500.01	FtPinG0002356500.01	Region of a membrane-bound protein predicted to be outside the membrane, in the cytoplasm.
chrFt8	199501	200500	369	814	295	638	114	6628	778	8080	9.63	-	promoter	Intermediate	HCP	FtPinG0002356500.01	FtPinG0002356500.01	Region of a membrane-bound protein predicted to be outside the membrane, in the cytoplasm.
chrFt8	199501	200500	369	814	295	638	114	6628	778	8080	9.63	-	downstream	NA	NA	FtPinG0002356300.01	FtPinG0002356300.01	haloacid dehalogenase-like hydrolase
chrFt8	200001	201000	64	435	5	330	38	5890	107	6655	1.61	-	promoter	Proximal	HCP	FtPinG0002356500.01	FtPinG0002356500.01	Region of a membrane-bound protein predicted to be outside the membrane, in the cytoplasm.
chrFt8	200001	201000	64	435	5	330	38	5890	107	6655	1.61	-	promoter	Intermediate	HCP	FtPinG0002356500.01	FtPinG0002356500.01	Region of a membrane-bound protein predicted to be outside the membrane, in the cytoplasm.
chrFt8	200001	201000	64	435	5	330	38	5890	107	6655	1.61	-	downstream	NA	NA	FtPinG0002356300.01	FtPinG0002356300.01	haloacid dehalogenase-like hydrolase
chrFt8	200501	201500	648	921	77	731	179	4990	904	6642	13.61	-	promoter	Intermediate	HCP	FtPinG0002356500.01	FtPinG0002356500.01	Region of a membrane-bound protein predicted to be outside the membrane, in the cytoplasm.
chrFt8	200501	201500	648	921	77	731	179	4990	904	6642	13.61	-	downstream	NA	NA	FtPinG0002356300.01	FtPinG0002356300.01	haloacid dehalogenase-like hydrolase
chrFt8	200501	201500	648	921	77	731	179	4990	904	6642	13.61	-	promoter	Distal	HCP	FtPinG0002356500.01	FtPinG0002356500.01	Region of a membrane-bound protein predicted to be outside the membrane, in the cytoplasm.
chrFt8	201001	202000	711	1253	82	1044	185	4422	978	6719	14.56	-	promoter	Distal	HCP	FtPinG0002356500.01	FtPinG0002356500.01	Region of a membrane-bound protein predicted to be outside the membrane, in the cytoplasm.
chrFt8	201001	202000	711	1253	82	1044	185	4422	978	6719	14.56	-	downstream	NA	NA	FtPinG0002356300.01	FtPinG0002356300.01	haloacid dehalogenase-like hydrolase
chrFt8	201501	202500	669	1032	34	856	40	3875	743	5763	12.89	-	promoter	Distal	HCP	FtPinG0002356500.01	FtPinG0002356500.01	Region of a membrane-bound protein predicted to be outside the membrane, in the cytoplasm.
chrFt8	201501	202500	669	1032	34	856	40	3875	743	5763	12.89	-	downstream	NA	NA	FtPinG0002356300.01	FtPinG0002356300.01	haloacid dehalogenase-like hydrolase
chrFt8	201501	202500	669	1032	34	856	40	3875	743	5763	12.89	-	exon	last exon	NA	FtPinG0002356300.01	FtPinG0002356300.01	haloacid dehalogenase-like hydrolase
chrFt8	202001	203000	1211	1313	280	874	482	5986	1973	8173	24.14	-	promoter	Distal	HCP	FtPinG0002356500.01	FtPinG0002356500.01	Region of a membrane-bound protein predicted to be outside the membrane, in the cytoplasm.
chrFt8	202001	203000	1211	1313	280	874	482	5986	1973	8173	24.14	-	exon	last exon	NA	FtPinG0002356300.01	FtPinG0002356300.01	haloacid dehalogenase-like hydrolase
chrFt8	202001	203000	1211	1313	280	874	482	5986	1973	8173	24.14	-	intron	last intron	NA	FtPinG0002356300.01	FtPinG0002356300.01	haloacid dehalogenase-like hydrolase
chrFt8	202001	203000	1211	1313	280	874	482	5986	1973	8173	24.14	-	exon	internal exon	NA	FtPinG0002356300.01	FtPinG0002356300.01	haloacid dehalogenase-like hydrolase
chrFt8	202001	203000	1211	1313	280	874	482	5986	1973	8173	24.14	-	intron	internal intron	NA	FtPinG0002356300.01	FtPinG0002356300.01	haloacid dehalogenase-like hydrolase
chrFt8	202501	203500	1237	1517	299	1028	481	6290	2017	8835	22.83	-	intron	last intron	NA	FtPinG0002356300.01	FtPinG0002356300.01	haloacid dehalogenase-like hydrolase
chrFt8	202501	203500	1237	1517	299	1028	481	6290	2017	8835	22.83	-	exon	internal exon	NA	FtPinG0002356300.01	FtPinG0002356300.01	haloacid dehalogenase-like hydrolase
chrFt8	202501	203500	1237	1517	299	1028	481	6290	2017	8835	22.83	-	intron	internal intron	NA	FtPinG0002356300.01	FtPinG0002356300.01	haloacid dehalogenase-like hydrolase
chrFt8	203001	204000	873	1325	46	883	18	3586	937	5794	16.17	-	exon	internal exon	NA	FtPinG0002356300.01	FtPinG0002356300.01	haloacid dehalogenase-like hydrolase
chrFt8	203001	204000	873	1325	46	883	18	3586	937	5794	16.17	-	intron	internal intron	NA	FtPinG0002356300.01	FtPinG0002356300.01	haloacid dehalogenase-like hydrolase
chrFt8	203501	204500	316	1020	5	858	43	3794	364	5672	6.42	-	exon	internal exon	NA	FtPinG0002356300.01	FtPinG0002356300.01	haloacid dehalogenase-like hydrolase
chrFt8	203501	204500	316	1020	5	858	43	3794	364	5672	6.42	-	intron	internal intron	NA	FtPinG0002356300.01	FtPinG0002356300.01	haloacid dehalogenase-like hydrolase
chrFt8	204001	205000	576	1085	241	774	2136	7083	2953	8942	33.02	-	exon	internal exon	NA	FtPinG0002356300.01	FtPinG0002356300.01	haloacid dehalogenase-like hydrolase
chrFt8	204001	205000	576	1085	241	774	2136	7083	2953	8942	33.02	-	intron	internal intron	NA	FtPinG0002356300.01	FtPinG0002356300.01	haloacid dehalogenase-like hydrolase
chrFt8	204501	205500	1353	1423	372	698	3195	8924	4920	11045	44.55	-	exon	internal exon	NA	FtPinG0002356300.01	FtPinG0002356300.01	haloacid dehalogenase-like hydrolase
chrFt8	204501	205500	1353	1423	372	698	3195	8924	4920	11045	44.55	-	promoter	Proximal	LCP	FtPinG0002356300.01	FtPinG0002356300.01	haloacid dehalogenase-like hydrolase
chrFt8	204501	205500	1353	1423	372	698	3195	8924	4920	11045	44.55	-	intron	first intron	NA	FtPinG0002356300.01	FtPinG0002356300.01	haloacid dehalogenase-like hydrolase
chrFt8	204501	205500	1353	1423	372	698	3195	8924	4920	11045	44.55	-	exon	first exon	NA	FtPinG0002356300.01	FtPinG0002356300.01	haloacid dehalogenase-like hydrolase
chrFt8	205001	206000	1280	1569	414	988	1151	6183	2845	8740	32.55	-	promoter	Proximal	LCP	FtPinG0002356300.01	FtPinG0002356300.01	haloacid dehalogenase-like hydrolase
chrFt8	205001	206000	1280	1569	414	988	1151	6183	2845	8740	32.55	-	intron	first intron	NA	FtPinG0002356300.01	FtPinG0002356300.01	haloacid dehalogenase-like hydrolase
chrFt8	205001	206000	1280	1569	414	988	1151	6183	2845	8740	32.55	-	exon	first exon	NA	FtPinG0002356300.01	FtPinG0002356300.01	haloacid dehalogenase-like hydrolase
chrFt8	205001	206000	1280	1569	414	988	1151	6183	2845	8740	32.55	-	promoter	Intermediate	LCP	FtPinG0002356300.01	FtPinG0002356300.01	haloacid dehalogenase-like hydrolase
chrFt8	205501	206500	779	1177	319	757	205	4142	1303	6076	21.45	-	promoter	Proximal	LCP	FtPinG0002356300.01	FtPinG0002356300.01	haloacid dehalogenase-like hydrolase
chrFt8	205501	206500	779	1177	319	757	205	4142	1303	6076	21.45	-	promoter	Intermediate	LCP	FtPinG0002356300.01	FtPinG0002356300.01	haloacid dehalogenase-like hydrolase
chrFt8	206001	207000	1006	1193	224	670	509	4827	1739	6690	25.99	-	promoter	Intermediate	LCP	FtPinG0002356300.01	FtPinG0002356300.01	haloacid dehalogenase-like hydrolase
chrFt8	206001	207000	1006	1193	224	670	509	4827	1739	6690	25.99	-	promoter	Distal	LCP	FtPinG0002356300.01	FtPinG0002356300.01	haloacid dehalogenase-like hydrolase
chrFt8	206501	207500	1483	1521	285	651	1052	6397	2820	8569	32.91	-	promoter	Distal	LCP	FtPinG0002356300.01	FtPinG0002356300.01	haloacid dehalogenase-like hydrolase
chrFt8	207001	208000	1482	1514	287	556	944	7213	2713	9283	29.23	-	promoter	Distal	LCP	FtPinG0002356300.01	FtPinG0002356300.01	haloacid dehalogenase-like hydrolase
chrFt8	207501	208500	1142	1238	226	636	277	5500	1645	7374	22.31	-	promoter	Distal	LCP	FtPinG0002356300.01	FtPinG0002356300.01	haloacid dehalogenase-like hydrolase
chrFt8	214001	215000	1518	1620	441	1087	334	8184	2293	10891	21.05	+	promoter	Distal	ICP	FtPinG0002355400.01	FtPinG0002355400.01	Region of a membrane-bound protein predicted to be embedded in the membrane.
chrFt8	214501	215500	1936	2040	294	1146	316	6297	2546	9483	26.85	+	promoter	Distal	ICP	FtPinG0002355400.01	FtPinG0002355400.01	Region of a membrane-bound protein predicted to be embedded in the membrane.
chrFt8	215001	216000	1257	1326	476	1086	499	5553	2232	7965	28.02	+	promoter	Distal	ICP	FtPinG0002355400.01	FtPinG0002355400.01	Region of a membrane-bound protein predicted to be embedded in the membrane.
chrFt8	215001	216000	1257	1326	476	1086	499	5553	2232	7965	28.02	+	promoter	Intermediate	ICP	FtPinG0002355400.01	FtPinG0002355400.01	Region of a membrane-bound protein predicted to be embedded in the membrane.
chrFt8	215501	216500	458	501	575	812	576	4786	1609	6099	26.38	+	promoter	Intermediate	ICP	FtPinG0002355400.01	FtPinG0002355400.01	Region of a membrane-bound protein predicted to be embedded in the membrane.
chrFt8	215501	216500	458	501	575	812	576	4786	1609	6099	26.38	+	promoter	Distal	ICP	FtPinG0002355400.01	FtPinG0002355400.01	Region of a membrane-bound protein predicted to be embedded in the membrane.
chrFt8	216001	217000	378	397	832	1072	373	2869	1583	4338	36.49	+	promoter	Intermediate	ICP	FtPinG0002355400.01	FtPinG0002355400.01	Region of a membrane-bound protein predicted to be embedded in the membrane.
chrFt8	216001	217000	378	397	832	1072	373	2869	1583	4338	36.49	+	promoter	Proximal	ICP	FtPinG0002355400.01	FtPinG0002355400.01	Region of a membrane-bound protein predicted to be embedded in the membrane.
chrFt8	216001	217000	378	397	832	1072	373	2869	1583	4338	36.49	+	exon	first exon	NA	FtPinG0002355400.01	FtPinG0002355400.01	Region of a membrane-bound protein predicted to be embedded in the membrane.
chrFt8	216501	217500	858	908	1566	1972	499	4328	2923	7208	40.55	+	promoter	Proximal	ICP	FtPinG0002355400.01	FtPinG0002355400.01	Region of a membrane-bound protein predicted to be embedded in the membrane.
chrFt8	216501	217500	858	908	1566	1972	499	4328	2923	7208	40.55	+	exon	first exon	NA	FtPinG0002355400.01	FtPinG0002355400.01	Region of a membrane-bound protein predicted to be embedded in the membrane.
chrFt8	216501	217500	858	908	1566	1972	499	4328	2923	7208	40.55	+	intron	first intron	NA	FtPinG0002355400.01	FtPinG0002355400.01	Region of a membrane-bound protein predicted to be embedded in the membrane.
chrFt8	216501	217500	858	908	1566	1972	499	4328	2923	7208	40.55	+	exon	internal exon	NA	FtPinG0002355400.01	FtPinG0002355400.01	Region of a membrane-bound protein predicted to be embedded in the membrane.
chrFt8	217001	218000	1156	1220	1190	1528	449	4438	2795	7186	38.9	+	promoter	Proximal	ICP	FtPinG0002355400.01	FtPinG0002355400.01	Region of a membrane-bound protein predicted to be embedded in the membrane.
chrFt8	217001	218000	1156	1220	1190	1528	449	4438	2795	7186	38.9	+	intron	first intron	NA	FtPinG0002355400.01	FtPinG0002355400.01	Region of a membrane-bound protein predicted to be embedded in the membrane.
chrFt8	217001	218000	1156	1220	1190	1528	449	4438	2795	7186	38.9	+	exon	internal exon	NA	FtPinG0002355400.01	FtPinG0002355400.01	Region of a membrane-bound protein predicted to be embedded in the membrane.
chrFt8	217001	218000	1156	1220	1190	1528	449	4438	2795	7186	38.9	+	intron	internal intron	NA	FtPinG0002355400.01	FtPinG0002355400.01	Region of a membrane-bound protein predicted to be embedded in the membrane.
chrFt8	217001	218000	1156	1220	1190	1528	449	4438	2795	7186	38.9	-	downstream	NA	NA	FtPinG0002355100.01	FtPinG0002355100.01	Superfamilies 1 and 2 helicase ATP-binding type-1 domain profile.
chrFt8	217501	218500	1241	1301	630	922	547	4270	2418	6493	37.24	+	intron	internal intron	NA	FtPinG0002355400.01	FtPinG0002355400.01	Region of a membrane-bound protein predicted to be embedded in the membrane.
chrFt8	217501	218500	1241	1301	630	922	547	4270	2418	6493	37.24	-	downstream	NA	NA	FtPinG0002355100.01	FtPinG0002355100.01	Superfamilies 1 and 2 helicase ATP-binding type-1 domain profile.
chrFt8	217501	218500	1241	1301	630	922	547	4270	2418	6493	37.24	+	exon	internal exon	NA	FtPinG0002355400.01	FtPinG0002355400.01	Region of a membrane-bound protein predicted to be embedded in the membrane.
chrFt8	218001	219000	967	1025	782	1104	697	6701	2446	8830	27.7	+	exon	internal exon	NA	FtPinG0002355400.01	FtPinG0002355400.01	Region of a membrane-bound protein predicted to be embedded in the membrane.
chrFt8	218001	219000	967	1025	782	1104	697	6701	2446	8830	27.7	-	downstream	NA	NA	FtPinG0002355100.01	FtPinG0002355100.01	Superfamilies 1 and 2 helicase ATP-binding type-1 domain profile.
chrFt8	218001	219000	967	1025	782	1104	697	6701	2446	8830	27.7	+	intron	internal intron	NA	FtPinG0002355400.01	FtPinG0002355400.01	Region of a membrane-bound protein predicted to be embedded in the membrane.
chrFt8	218001	219000	967	1025	782	1104	697	6701	2446	8830	27.7	+	intron	last intron	NA	FtPinG0002355400.01	FtPinG0002355400.01	Region of a membrane-bound protein predicted to be embedded in the membrane.
chrFt8	218501	219500	707	751	437	670	385	5645	1529	7066	21.64	+	intron	internal intron	NA	FtPinG0002355400.01	FtPinG0002355400.01	Region of a membrane-bound protein predicted to be embedded in the membrane.
chrFt8	218501	219500	707	751	437	670	385	5645	1529	7066	21.64	+	exon	internal exon	NA	FtPinG0002355400.01	FtPinG0002355400.01	Region of a membrane-bound protein predicted to be embedded in the membrane.
chrFt8	218501	219500	707	751	437	670	385	5645	1529	7066	21.64	+	intron	last intron	NA	FtPinG0002355400.01	FtPinG0002355400.01	Region of a membrane-bound protein predicted to be embedded in the membrane.
chrFt8	218501	219500	707	751	437	670	385	5645	1529	7066	21.64	-	downstream	NA	NA	FtPinG0002355100.01	FtPinG0002355100.01	Superfamilies 1 and 2 helicase ATP-binding type-1 domain profile.
chrFt8	218501	219500	707	751	437	670	385	5645	1529	7066	21.64	+	exon	last exon	NA	FtPinG0002355400.01	FtPinG0002355400.01	Region of a membrane-bound protein predicted to be embedded in the membrane.
chrFt8	218501	219500	707	751	437	670	385	5645	1529	7066	21.64	+	downstream	NA	NA	FtPinG0002355400.01	FtPinG0002355400.01	Region of a membrane-bound protein predicted to be embedded in the membrane.
chrFt8	219001	220000	526	553	287	459	352	4108	1165	5120	22.75	+	exon	last exon	NA	FtPinG0002355400.01	FtPinG0002355400.01	Region of a membrane-bound protein predicted to be embedded in the membrane.
chrFt8	219001	220000	526	553	287	459	352	4108	1165	5120	22.75	+	downstream	NA	NA	FtPinG0002355400.01	FtPinG0002355400.01	Region of a membrane-bound protein predicted to be embedded in the membrane.
chrFt8	219001	220000	526	553	287	459	352	4108	1165	5120	22.75	-	downstream	NA	NA	FtPinG0002355100.01	FtPinG0002355100.01	Superfamilies 1 and 2 helicase ATP-binding type-1 domain profile.
chrFt8	219001	220000	526	553	287	459	352	4108	1165	5120	22.75	-	exon	last exon	NA	FtPinG0002355100.01	FtPinG0002355100.01	Superfamilies 1 and 2 helicase ATP-binding type-1 domain profile.
chrFt8	219001	220000	526	553	287	459	352	4108	1165	5120	22.75	-	intron	last intron	NA	FtPinG0002355100.01	FtPinG0002355100.01	Superfamilies 1 and 2 helicase ATP-binding type-1 domain profile.
chrFt8	219501	220500	379	397	275	495	349	4432	1003	5324	18.84	+	downstream	NA	NA	FtPinG0002355400.01	FtPinG0002355400.01	Region of a membrane-bound protein predicted to be embedded in the membrane.
chrFt8	219501	220500	379	397	275	495	349	4432	1003	5324	18.84	-	exon	last exon	NA	FtPinG0002355100.01	FtPinG0002355100.01	Superfamilies 1 and 2 helicase ATP-binding type-1 domain profile.
chrFt8	219501	220500	379	397	275	495	349	4432	1003	5324	18.84	-	intron	last intron	NA	FtPinG0002355100.01	FtPinG0002355100.01	Superfamilies 1 and 2 helicase ATP-binding type-1 domain profile.
chrFt8	219501	220500	379	397	275	495	349	4432	1003	5324	18.84	-	exon	internal exon	NA	FtPinG0002355100.01	FtPinG0002355100.01	Superfamilies 1 and 2 helicase ATP-binding type-1 domain profile.
chrFt8	220001	221000	1153	1240	392	690	336	5511	1881	7441	25.28	+	downstream	NA	NA	FtPinG0002355400.01	FtPinG0002355400.01	Region of a membrane-bound protein predicted to be embedded in the membrane.
chrFt8	220001	221000	1153	1240	392	690	336	5511	1881	7441	25.28	-	exon	internal exon	NA	FtPinG0002355100.01	FtPinG0002355100.01	Superfamilies 1 and 2 helicase ATP-binding type-1 domain profile.
chrFt8	220001	221000	1153	1240	392	690	336	5511	1881	7441	25.28	-	intron	internal intron	NA	FtPinG0002355100.01	FtPinG0002355100.01	Superfamilies 1 and 2 helicase ATP-binding type-1 domain profile.
chrFt8	220501	221500	1298	1390	478	775	402	6261	2178	8426	25.85	+	downstream	NA	NA	FtPinG0002355400.01	FtPinG0002355400.01	Region of a membrane-bound protein predicted to be embedded in the membrane.
chrFt8	220501	221500	1298	1390	478	775	402	6261	2178	8426	25.85	-	intron	internal intron	NA	FtPinG0002355100.01	FtPinG0002355100.01	Superfamilies 1 and 2 helicase ATP-binding type-1 domain profile.
chrFt8	220501	221500	1298	1390	478	775	402	6261	2178	8426	25.85	-	exon	internal exon	NA	FtPinG0002355100.01	FtPinG0002355100.01	Superfamilies 1 and 2 helicase ATP-binding type-1 domain profile.
chrFt8	221001	222000	849	906	374	595	361	5890	1584	7391	21.43	-	exon	internal exon	NA	FtPinG0002355100.01	FtPinG0002355100.01	Superfamilies 1 and 2 helicase ATP-binding type-1 domain profile.
chrFt8	221001	222000	849	906	374	595	361	5890	1584	7391	21.43	-	intron	internal intron	NA	FtPinG0002355100.01	FtPinG0002355100.01	Superfamilies 1 and 2 helicase ATP-binding type-1 domain profile.
chrFt8	221501	222500	791	846	288	478	322	5903	1401	7227	19.39	-	exon	internal exon	NA	FtPinG0002355100.01	FtPinG0002355100.01	Superfamilies 1 and 2 helicase ATP-binding type-1 domain profile.
chrFt8	221501	222500	791	846	288	478	322	5903	1401	7227	19.39	-	intron	internal intron	NA	FtPinG0002355100.01	FtPinG0002355100.01	Superfamilies 1 and 2 helicase ATP-binding type-1 domain profile.
chrFt8	222001	223000	938	983	211	559	212	6269	1361	7811	17.42	-	exon	internal exon	NA	FtPinG0002355100.01	FtPinG0002355100.01	Superfamilies 1 and 2 helicase ATP-binding type-1 domain profile.
chrFt8	222001	223000	938	983	211	559	212	6269	1361	7811	17.42	-	intron	internal intron	NA	FtPinG0002355100.01	FtPinG0002355100.01	Superfamilies 1 and 2 helicase ATP-binding type-1 domain profile.
chrFt8	222501	223500	989	1038	225	496	203	6275	1417	7809	18.15	-	exon	internal exon	NA	FtPinG0002355100.01	FtPinG0002355100.01	Superfamilies 1 and 2 helicase ATP-binding type-1 domain profile.
chrFt8	222501	223500	989	1038	225	496	203	6275	1417	7809	18.15	-	intron	internal intron	NA	FtPinG0002355100.01	FtPinG0002355100.01	Superfamilies 1 and 2 helicase ATP-binding type-1 domain profile.
chrFt8	223001	224000	665	715	314	521	305	4887	1284	6123	20.97	-	exon	internal exon	NA	FtPinG0002355100.01	FtPinG0002355100.01	Superfamilies 1 and 2 helicase ATP-binding type-1 domain profile.
chrFt8	223001	224000	665	715	314	521	305	4887	1284	6123	20.97	-	intron	internal intron	NA	FtPinG0002355100.01	FtPinG0002355100.01	Superfamilies 1 and 2 helicase ATP-binding type-1 domain profile.
chrFt8	224501	225500	1695	1767	319	923	374	5669	2388	8359	28.57	-	exon	internal exon	NA	FtPinG0002355100.01	FtPinG0002355100.01	Superfamilies 1 and 2 helicase ATP-binding type-1 domain profile.
chrFt8	224501	225500	1695	1767	319	923	374	5669	2388	8359	28.57	-	intron	internal intron	NA	FtPinG0002355100.01	FtPinG0002355100.01	Superfamilies 1 and 2 helicase ATP-binding type-1 domain profile.
chrFt8	225001	226000	1771	1841	507	1078	556	7350	2834	10269	27.6	-	exon	internal exon	NA	FtPinG0002355100.01	FtPinG0002355100.01	Superfamilies 1 and 2 helicase ATP-binding type-1 domain profile.
chrFt8	225001	226000	1771	1841	507	1078	556	7350	2834	10269	27.6	-	intron	internal intron	NA	FtPinG0002355100.01	FtPinG0002355100.01	Superfamilies 1 and 2 helicase ATP-binding type-1 domain profile.
chrFt8	225501	226500	856	1004	442	766	475	7258	1773	9028	19.64	-	exon	internal exon	NA	FtPinG0002355100.01	FtPinG0002355100.01	Superfamilies 1 and 2 helicase ATP-binding type-1 domain profile.
chrFt8	225501	226500	856	1004	442	766	475	7258	1773	9028	19.64	-	intron	internal intron	NA	FtPinG0002355100.01	FtPinG0002355100.01	Superfamilies 1 and 2 helicase ATP-binding type-1 domain profile.
chrFt8	226001	227000	509	736	202	655	195	4025	906	5416	16.73	-	exon	internal exon	NA	FtPinG0002355100.01	FtPinG0002355100.01	Superfamilies 1 and 2 helicase ATP-binding type-1 domain profile.
chrFt8	226001	227000	509	736	202	655	195	4025	906	5416	16.73	-	intron	internal intron	NA	FtPinG0002355100.01	FtPinG0002355100.01	Superfamilies 1 and 2 helicase ATP-binding type-1 domain profile.
chrFt8	226501	227500	214	316	5	539	19	2154	238	3009	7.91	-	exon	internal exon	NA	FtPinG0002355100.01	FtPinG0002355100.01	Superfamilies 1 and 2 helicase ATP-binding type-1 domain profile.
chrFt8	226501	227500	214	316	5	539	19	2154	238	3009	7.91	-	intron	internal intron	NA	FtPinG0002355100.01	FtPinG0002355100.01	Superfamilies 1 and 2 helicase ATP-binding type-1 domain profile.
chrFt8	227001	228000	200	399	7	888	11	2559	218	3846	5.67	-	intron	internal intron	NA	FtPinG0002355100.01	FtPinG0002355100.01	Superfamilies 1 and 2 helicase ATP-binding type-1 domain profile.
chrFt8	227001	228000	200	399	7	888	11	2559	218	3846	5.67	-	exon	internal exon	NA	FtPinG0002355100.01	FtPinG0002355100.01	Superfamilies 1 and 2 helicase ATP-binding type-1 domain profile.
chrFt8	227501	228500	119	341	9	925	21	2850	149	4116	3.62	-	exon	internal exon	NA	FtPinG0002355100.01	FtPinG0002355100.01	Superfamilies 1 and 2 helicase ATP-binding type-1 domain profile.
chrFt8	227501	228500	119	341	9	925	21	2850	149	4116	3.62	-	intron	internal intron	NA	FtPinG0002355100.01	FtPinG0002355100.01	Superfamilies 1 and 2 helicase ATP-binding type-1 domain profile.
chrFt8	229001	230000	611	694	16	1843	35	5903	662	8440	7.84	-	exon	internal exon	NA	FtPinG0002355100.01	FtPinG0002355100.01	Superfamilies 1 and 2 helicase ATP-binding type-1 domain profile.
chrFt8	229001	230000	611	694	16	1843	35	5903	662	8440	7.84	-	intron	internal intron	NA	FtPinG0002355100.01	FtPinG0002355100.01	Superfamilies 1 and 2 helicase ATP-binding type-1 domain profile.
chrFt8	229501	230500	431	494	8	1243	42	4639	481	6376	7.54	-	exon	internal exon	NA	FtPinG0002355100.01	FtPinG0002355100.01	Superfamilies 1 and 2 helicase ATP-binding type-1 domain profile.
chrFt8	229501	230500	431	494	8	1243	42	4639	481	6376	7.54	-	intron	internal intron	NA	FtPinG0002355100.01	FtPinG0002355100.01	Superfamilies 1 and 2 helicase ATP-binding type-1 domain profile.
chrFt8	230001	231000	346	397	8	845	26	3411	380	4653	8.17	-	exon	internal exon	NA	FtPinG0002355100.01	FtPinG0002355100.01	Superfamilies 1 and 2 helicase ATP-binding type-1 domain profile.
chrFt8	230001	231000	346	397	8	845	26	3411	380	4653	8.17	-	intron	internal intron	NA	FtPinG0002355100.01	FtPinG0002355100.01	Superfamilies 1 and 2 helicase ATP-binding type-1 domain profile.
chrFt8	231001	232000	432	454	4	878	5	4790	441	6122	7.2	-	exon	internal exon	NA	FtPinG0002355100.01	FtPinG0002355100.01	Superfamilies 1 and 2 helicase ATP-binding type-1 domain profile.
chrFt8	231001	232000	432	454	4	878	5	4790	441	6122	7.2	-	intron	internal intron	NA	FtPinG0002355100.01	FtPinG0002355100.01	Superfamilies 1 and 2 helicase ATP-binding type-1 domain profile.
chrFt8	231501	232500	310	386	2	819	16	5517	328	6722	4.88	-	exon	internal exon	NA	FtPinG0002355100.01	FtPinG0002355100.01	Superfamilies 1 and 2 helicase ATP-binding type-1 domain profile.
chrFt8	231501	232500	310	386	2	819	16	5517	328	6722	4.88	-	intron	internal intron	NA	FtPinG0002355100.01	FtPinG0002355100.01	Superfamilies 1 and 2 helicase ATP-binding type-1 domain profile.
chrFt8	232001	233000	260	361	5	822	18	4318	283	5501	5.14	-	intron	internal intron	NA	FtPinG0002355100.01	FtPinG0002355100.01	Superfamilies 1 and 2 helicase ATP-binding type-1 domain profile.
chrFt8	232001	233000	260	361	5	822	18	4318	283	5501	5.14	-	exon	internal exon	NA	FtPinG0002355100.01	FtPinG0002355100.01	Superfamilies 1 and 2 helicase ATP-binding type-1 domain profile.
chrFt8	232501	233500	423	471	11	814	17	3721	451	5006	9.01	-	exon	internal exon	NA	FtPinG0002355100.01	FtPinG0002355100.01	Superfamilies 1 and 2 helicase ATP-binding type-1 domain profile.
chrFt8	232501	233500	423	471	11	814	17	3721	451	5006	9.01	-	intron	internal intron	NA	FtPinG0002355100.01	FtPinG0002355100.01	Superfamilies 1 and 2 helicase ATP-binding type-1 domain profile.
chrFt8	233001	234000	614	627	9	1152	22	4572	645	6351	10.16	-	exon	internal exon	NA	FtPinG0002355100.01	FtPinG0002355100.01	Superfamilies 1 and 2 helicase ATP-binding type-1 domain profile.
chrFt8	233001	234000	614	627	9	1152	22	4572	645	6351	10.16	-	intron	internal intron	NA	FtPinG0002355100.01	FtPinG0002355100.01	Superfamilies 1 and 2 helicase ATP-binding type-1 domain profile.
chrFt8	233501	234500	734	753	8	1048	15	3985	757	5786	13.08	-	exon	internal exon	NA	FtPinG0002355100.01	FtPinG0002355100.01	Superfamilies 1 and 2 helicase ATP-binding type-1 domain profile.
chrFt8	233501	234500	734	753	8	1048	15	3985	757	5786	13.08	-	intron	internal intron	NA	FtPinG0002355100.01	FtPinG0002355100.01	Superfamilies 1 and 2 helicase ATP-binding type-1 domain profile.
chrFt8	234001	235000	641	665	8	934	24	3674	673	5273	12.76	-	intron	internal intron	NA	FtPinG0002355100.01	FtPinG0002355100.01	Superfamilies 1 and 2 helicase ATP-binding type-1 domain profile.
chrFt8	234001	235000	641	665	8	934	24	3674	673	5273	12.76	-	exon	internal exon	NA	FtPinG0002355100.01	FtPinG0002355100.01	Superfamilies 1 and 2 helicase ATP-binding type-1 domain profile.
chrFt8	234501	235500	446	462	4	897	36	6005	486	7364	6.6	-	exon	internal exon	NA	FtPinG0002355100.01	FtPinG0002355100.01	Superfamilies 1 and 2 helicase ATP-binding type-1 domain profile.
chrFt8	234501	235500	446	462	4	897	36	6005	486	7364	6.6	-	intron	internal intron	NA	FtPinG0002355100.01	FtPinG0002355100.01	Superfamilies 1 and 2 helicase ATP-binding type-1 domain profile.
chrFt8	235001	236000	290	294	3	713	36	6448	329	7455	4.41	-	exon	internal exon	NA	FtPinG0002355100.01	FtPinG0002355100.01	Superfamilies 1 and 2 helicase ATP-binding type-1 domain profile.
chrFt8	235001	236000	290	294	3	713	36	6448	329	7455	4.41	-	intron	internal intron	NA	FtPinG0002355100.01	FtPinG0002355100.01	Superfamilies 1 and 2 helicase ATP-binding type-1 domain profile.
chrFt8	235501	236500	251	261	2	777	27	4390	280	5428	5.16	-	exon	internal exon	NA	FtPinG0002355100.01	FtPinG0002355100.01	Superfamilies 1 and 2 helicase ATP-binding type-1 domain profile.
chrFt8	235501	236500	251	261	2	777	27	4390	280	5428	5.16	-	intron	internal intron	NA	FtPinG0002355100.01	FtPinG0002355100.01	Superfamilies 1 and 2 helicase ATP-binding type-1 domain profile.
chrFt8	236001	237000	294	303	4	738	20	4333	318	5374	5.92	-	exon	internal exon	NA	FtPinG0002355100.01	FtPinG0002355100.01	Superfamilies 1 and 2 helicase ATP-binding type-1 domain profile.
chrFt8	236001	237000	294	303	4	738	20	4333	318	5374	5.92	-	intron	internal intron	NA	FtPinG0002355100.01	FtPinG0002355100.01	Superfamilies 1 and 2 helicase ATP-binding type-1 domain profile.
chrFt8	236501	237500	614	635	9	1001	24	5528	647	7164	9.03	-	intron	internal intron	NA	FtPinG0002355100.01	FtPinG0002355100.01	Superfamilies 1 and 2 helicase ATP-binding type-1 domain profile.
chrFt8	236501	237500	614	635	9	1001	24	5528	647	7164	9.03	-	exon	internal exon	NA	FtPinG0002355100.01	FtPinG0002355100.01	Superfamilies 1 and 2 helicase ATP-binding type-1 domain profile.
chrFt8	237001	238000	474	519	7	1219	18	4839	499	6577	7.59	-	exon	internal exon	NA	FtPinG0002355100.01	FtPinG0002355100.01	Superfamilies 1 and 2 helicase ATP-binding type-1 domain profile.
chrFt8	237001	238000	474	519	7	1219	18	4839	499	6577	7.59	-	intron	internal intron	NA	FtPinG0002355100.01	FtPinG0002355100.01	Superfamilies 1 and 2 helicase ATP-binding type-1 domain profile.
chrFt8	237501	238500	268	301	3	838	9	4362	280	5501	5.09	-	intron	internal intron	NA	FtPinG0002355100.01	FtPinG0002355100.01	Superfamilies 1 and 2 helicase ATP-binding type-1 domain profile.
chrFt8	237501	238500	268	301	3	838	9	4362	280	5501	5.09	-	exon	internal exon	NA	FtPinG0002355100.01	FtPinG0002355100.01	Superfamilies 1 and 2 helicase ATP-binding type-1 domain profile.
chrFt8	238001	239000	225	296	9	536	11	3482	245	4314	5.68	-	exon	internal exon	NA	FtPinG0002355100.01	FtPinG0002355100.01	Superfamilies 1 and 2 helicase ATP-binding type-1 domain profile.
chrFt8	238001	239000	225	296	9	536	11	3482	245	4314	5.68	-	intron	internal intron	NA	FtPinG0002355100.01	FtPinG0002355100.01	Superfamilies 1 and 2 helicase ATP-binding type-1 domain profile.
chrFt8	238501	239500	183	280	8	872	30	3464	221	4616	4.79	-	intron	internal intron	NA	FtPinG0002355100.01	FtPinG0002355100.01	Superfamilies 1 and 2 helicase ATP-binding type-1 domain profile.
chrFt8	238501	239500	183	280	8	872	30	3464	221	4616	4.79	-	exon	internal exon	NA	FtPinG0002355100.01	FtPinG0002355100.01	Superfamilies 1 and 2 helicase ATP-binding type-1 domain profile.
chrFt8	239001	240000	392	443	2	1040	34	4218	428	5701	7.51	-	exon	internal exon	NA	FtPinG0002355100.01	FtPinG0002355100.01	Superfamilies 1 and 2 helicase ATP-binding type-1 domain profile.
chrFt8	239001	240000	392	443	2	1040	34	4218	428	5701	7.51	-	intron	internal intron	NA	FtPinG0002355100.01	FtPinG0002355100.01	Superfamilies 1 and 2 helicase ATP-binding type-1 domain profile.
chrFt8	239501	240500	467	486	21	958	41	5659	529	7103	7.45	-	intron	internal intron	NA	FtPinG0002355100.01	FtPinG0002355100.01	Superfamilies 1 and 2 helicase ATP-binding type-1 domain profile.
chrFt8	239501	240500	467	486	21	958	41	5659	529	7103	7.45	-	exon	internal exon	NA	FtPinG0002355100.01	FtPinG0002355100.01	Superfamilies 1 and 2 helicase ATP-binding type-1 domain profile.
chrFt8	240501	241500	448	492	15	1024	17	5385	480	6901	6.96	-	exon	internal exon	NA	FtPinG0002355100.01	FtPinG0002355100.01	Superfamilies 1 and 2 helicase ATP-binding type-1 domain profile.
chrFt8	240501	241500	448	492	15	1024	17	5385	480	6901	6.96	-	intron	internal intron	NA	FtPinG0002355100.01	FtPinG0002355100.01	Superfamilies 1 and 2 helicase ATP-binding type-1 domain profile.
chrFt8	241001	242000	302	345	10	974	16	4753	328	6072	5.4	-	exon	internal exon	NA	FtPinG0002355100.01	FtPinG0002355100.01	Superfamilies 1 and 2 helicase ATP-binding type-1 domain profile.
chrFt8	241001	242000	302	345	10	974	16	4753	328	6072	5.4	-	intron	internal intron	NA	FtPinG0002355100.01	FtPinG0002355100.01	Superfamilies 1 and 2 helicase ATP-binding type-1 domain profile.
chrFt8	241501	242500	540	561	9	920	17	4269	566	5750	9.84	-	exon	internal exon	NA	FtPinG0002355100.01	FtPinG0002355100.01	Superfamilies 1 and 2 helicase ATP-binding type-1 domain profile.
chrFt8	241501	242500	540	561	9	920	17	4269	566	5750	9.84	-	intron	internal intron	NA	FtPinG0002355100.01	FtPinG0002355100.01	Superfamilies 1 and 2 helicase ATP-binding type-1 domain profile.
chrFt8	242001	243000	479	497	3	671	16	2043	498	3211	15.51	-	intron	internal intron	NA	FtPinG0002355100.01	FtPinG0002355100.01	Superfamilies 1 and 2 helicase ATP-binding type-1 domain profile.
chrFt8	242001	243000	479	497	3	671	16	2043	498	3211	15.51	-	exon	internal exon	NA	FtPinG0002355100.01	FtPinG0002355100.01	Superfamilies 1 and 2 helicase ATP-binding type-1 domain profile.
chrFt8	242501	243500	341	354	0	563	16	2343	357	3260	10.95	-	exon	internal exon	NA	FtPinG0002355100.01	FtPinG0002355100.01	Superfamilies 1 and 2 helicase ATP-binding type-1 domain profile.
chrFt8	243001	244000	822	858	2	499	33	5587	857	6944	12.34	-	exon	internal exon	NA	FtPinG0002355100.01	FtPinG0002355100.01	Superfamilies 1 and 2 helicase ATP-binding type-1 domain profile.
chrFt8	243001	244000	822	858	2	499	33	5587	857	6944	12.34	-	intron	internal intron	NA	FtPinG0002355100.01	FtPinG0002355100.01	Superfamilies 1 and 2 helicase ATP-binding type-1 domain profile.
chrFt8	243501	244500	933	972	5	901	50	6616	988	8489	11.64	-	intron	internal intron	NA	FtPinG0002355100.01	FtPinG0002355100.01	Superfamilies 1 and 2 helicase ATP-binding type-1 domain profile.
chrFt8	243501	244500	933	972	5	901	50	6616	988	8489	11.64	-	exon	internal exon	NA	FtPinG0002355100.01	FtPinG0002355100.01	Superfamilies 1 and 2 helicase ATP-binding type-1 domain profile.
chrFt8	243501	244500	933	972	5	901	50	6616	988	8489	11.64	+	promoter	Distal	ICP	FtPinG0002355000.01	FtPinG0002355000.01	Ubiquitin-activating enzyme E1 signature
chrFt8	244001	245000	406	418	7	1221	30	4330	443	5969	7.42	+	promoter	Distal	ICP	FtPinG0002355000.01	FtPinG0002355000.01	Ubiquitin-activating enzyme E1 signature
chrFt8	244001	245000	406	418	7	1221	30	4330	443	5969	7.42	-	intron	internal intron	NA	FtPinG0002355100.01	FtPinG0002355100.01	Superfamilies 1 and 2 helicase ATP-binding type-1 domain profile.
chrFt8	244001	245000	406	418	7	1221	30	4330	443	5969	7.42	-	promoter	Proximal	ICP	FtPinG0002355100.01	FtPinG0002355100.01	Superfamilies 1 and 2 helicase ATP-binding type-1 domain profile.
chrFt8	244001	245000	406	418	7	1221	30	4330	443	5969	7.42	-	exon	internal exon	NA	FtPinG0002355100.01	FtPinG0002355100.01	Superfamilies 1 and 2 helicase ATP-binding type-1 domain profile.
chrFt8	244001	245000	406	418	7	1221	30	4330	443	5969	7.42	-	intron	first intron	NA	FtPinG0002355100.01	FtPinG0002355100.01	Superfamilies 1 and 2 helicase ATP-binding type-1 domain profile.
chrFt8	244501	245500	334	477	7	1102	24	4725	365	6304	5.79	+	promoter	Distal	ICP	FtPinG0002355000.01	FtPinG0002355000.01	Ubiquitin-activating enzyme E1 signature
chrFt8	244501	245500	334	477	7	1102	24	4725	365	6304	5.79	-	promoter	Proximal	ICP	FtPinG0002355100.01	FtPinG0002355100.01	Superfamilies 1 and 2 helicase ATP-binding type-1 domain profile.
chrFt8	244501	245500	334	477	7	1102	24	4725	365	6304	5.79	-	exon	internal exon	NA	FtPinG0002355100.01	FtPinG0002355100.01	Superfamilies 1 and 2 helicase ATP-binding type-1 domain profile.
chrFt8	244501	245500	334	477	7	1102	24	4725	365	6304	5.79	-	intron	internal intron	NA	FtPinG0002355100.01	FtPinG0002355100.01	Superfamilies 1 and 2 helicase ATP-binding type-1 domain profile.
chrFt8	244501	245500	334	477	7	1102	24	4725	365	6304	5.79	-	intron	first intron	NA	FtPinG0002355100.01	FtPinG0002355100.01	Superfamilies 1 and 2 helicase ATP-binding type-1 domain profile.
chrFt8	244501	245500	334	477	7	1102	24	4725	365	6304	5.79	+	promoter	Intermediate	ICP	FtPinG0002355000.01	FtPinG0002355000.01	Ubiquitin-activating enzyme E1 signature
chrFt8	244501	245500	334	477	7	1102	24	4725	365	6304	5.79	-	promoter	Intermediate	ICP	FtPinG0002355100.01	FtPinG0002355100.01	Superfamilies 1 and 2 helicase ATP-binding type-1 domain profile.
chrFt8	244501	245500	334	477	7	1102	24	4725	365	6304	5.79	-	exon	first exon	NA	FtPinG0002355100.01	FtPinG0002355100.01	Superfamilies 1 and 2 helicase ATP-binding type-1 domain profile.
chrFt8	245001	246000	381	720	3	808	41	5259	425	6787	6.26	+	promoter	Intermediate	ICP	FtPinG0002355000.01	FtPinG0002355000.01	Ubiquitin-activating enzyme E1 signature
chrFt8	245001	246000	381	720	3	808	41	5259	425	6787	6.26	+	promoter	Distal	ICP	FtPinG0002355000.01	FtPinG0002355000.01	Ubiquitin-activating enzyme E1 signature
chrFt8	245001	246000	381	720	3	808	41	5259	425	6787	6.26	-	promoter	Proximal	ICP	FtPinG0002355100.01	FtPinG0002355100.01	Superfamilies 1 and 2 helicase ATP-binding type-1 domain profile.
chrFt8	245001	246000	381	720	3	808	41	5259	425	6787	6.26	-	promoter	Intermediate	ICP	FtPinG0002355100.01	FtPinG0002355100.01	Superfamilies 1 and 2 helicase ATP-binding type-1 domain profile.
chrFt8	245001	246000	381	720	3	808	41	5259	425	6787	6.26	-	exon	first exon	NA	FtPinG0002355100.01	FtPinG0002355100.01	Superfamilies 1 and 2 helicase ATP-binding type-1 domain profile.
chrFt8	245501	246500	364	762	142	617	426	3437	932	4816	19.35	+	promoter	Intermediate	ICP	FtPinG0002355000.01	FtPinG0002355000.01	Ubiquitin-activating enzyme E1 signature
chrFt8	245501	246500	364	762	142	617	426	3437	932	4816	19.35	-	promoter	Intermediate	ICP	FtPinG0002355100.01	FtPinG0002355100.01	Superfamilies 1 and 2 helicase ATP-binding type-1 domain profile.
chrFt8	245501	246500	364	762	142	617	426	3437	932	4816	19.35	+	promoter	Proximal	ICP	FtPinG0002355000.01	FtPinG0002355000.01	Ubiquitin-activating enzyme E1 signature
chrFt8	245501	246500	364	762	142	617	426	3437	932	4816	19.35	+	exon	first exon	NA	FtPinG0002355000.01	FtPinG0002355000.01	Ubiquitin-activating enzyme E1 signature
chrFt8	245501	246500	364	762	142	617	426	3437	932	4816	19.35	-	promoter	Distal	ICP	FtPinG0002355100.01	FtPinG0002355100.01	Superfamilies 1 and 2 helicase ATP-binding type-1 domain profile.
chrFt8	246001	247000	950	1186	402	790	1945	5211	3297	7187	45.87	+	promoter	Proximal	ICP	FtPinG0002355000.01	FtPinG0002355000.01	Ubiquitin-activating enzyme E1 signature
chrFt8	246001	247000	950	1186	402	790	1945	5211	3297	7187	45.87	+	exon	first exon	NA	FtPinG0002355000.01	FtPinG0002355000.01	Ubiquitin-activating enzyme E1 signature
chrFt8	246001	247000	950	1186	402	790	1945	5211	3297	7187	45.87	-	promoter	Distal	ICP	FtPinG0002355100.01	FtPinG0002355100.01	Superfamilies 1 and 2 helicase ATP-binding type-1 domain profile.
chrFt8	246001	247000	950	1186	402	790	1945	5211	3297	7187	45.87	+	intron	last intron	NA	FtPinG0002355000.01	FtPinG0002355000.01	Ubiquitin-activating enzyme E1 signature
chrFt8	246001	247000	950	1186	402	790	1945	5211	3297	7187	45.87	+	exon	last exon	NA	FtPinG0002355000.01	FtPinG0002355000.01	Ubiquitin-activating enzyme E1 signature
chrFt8	246501	247500	1778	1837	731	1128	1874	8159	4383	11124	39.4	+	promoter	Proximal	ICP	FtPinG0002355000.01	FtPinG0002355000.01	Ubiquitin-activating enzyme E1 signature
chrFt8	246501	247500	1778	1837	731	1128	1874	8159	4383	11124	39.4	+	exon	first exon	NA	FtPinG0002355000.01	FtPinG0002355000.01	Ubiquitin-activating enzyme E1 signature
chrFt8	246501	247500	1778	1837	731	1128	1874	8159	4383	11124	39.4	+	intron	last intron	NA	FtPinG0002355000.01	FtPinG0002355000.01	Ubiquitin-activating enzyme E1 signature
chrFt8	246501	247500	1778	1837	731	1128	1874	8159	4383	11124	39.4	+	exon	last exon	NA	FtPinG0002355000.01	FtPinG0002355000.01	Ubiquitin-activating enzyme E1 signature
chrFt8	246501	247500	1778	1837	731	1128	1874	8159	4383	11124	39.4	-	promoter	Distal	ICP	FtPinG0002355100.01	FtPinG0002355100.01	Superfamilies 1 and 2 helicase ATP-binding type-1 domain profile.
chrFt8	246501	247500	1778	1837	731	1128	1874	8159	4383	11124	39.4	+	downstream	NA	NA	FtPinG0002355000.01	FtPinG0002355000.01	Ubiquitin-activating enzyme E1 signature
chrFt8	247001	248000	1830	1869	721	1090	819	7681	3370	10640	31.67	+	downstream	NA	NA	FtPinG0002355000.01	FtPinG0002355000.01	Ubiquitin-activating enzyme E1 signature
chrFt8	247001	248000	1830	1869	721	1090	819	7681	3370	10640	31.67	-	promoter	Distal	ICP	FtPinG0002355100.01	FtPinG0002355100.01	Superfamilies 1 and 2 helicase ATP-binding type-1 domain profile.
chrFt8	247501	248500	1130	1157	460	702	821	6907	2411	8766	27.5	+	downstream	NA	NA	FtPinG0002355000.01	FtPinG0002355000.01	Ubiquitin-activating enzyme E1 signature
chrFt8	248001	249000	570	585	318	388	689	4848	1577	5821	27.09	+	downstream	NA	NA	FtPinG0002355000.01	FtPinG0002355000.01	Ubiquitin-activating enzyme E1 signature
chrFt8	248001	249000	570	585	318	388	689	4848	1577	5821	27.09	-	downstream	NA	NA	FtPinG0002354700.01	FtPinG0002354700.01	C-terminal region of a signal peptide.
chrFt8	248501	249500	686	720	263	449	545	3148	1494	4317	34.61	+	downstream	NA	NA	FtPinG0002355000.01	FtPinG0002355000.01	Ubiquitin-activating enzyme E1 signature
chrFt8	248501	249500	686	720	263	449	545	3148	1494	4317	34.61	-	downstream	NA	NA	FtPinG0002354700.01	FtPinG0002354700.01	C-terminal region of a signal peptide.
chrFt8	249001	250000	865	918	358	655	430	3371	1653	4944	33.43	-	downstream	NA	NA	FtPinG0002354700.01	FtPinG0002354700.01	C-terminal region of a signal peptide.
chrFt8	249501	250500	857	895	292	499	470	3244	1619	4638	34.91	-	downstream	NA	NA	FtPinG0002354700.01	FtPinG0002354700.01	C-terminal region of a signal peptide.
chrFt8	250001	251000	1019	1065	150	344	528	3442	1697	4851	34.98	-	downstream	NA	NA	FtPinG0002354700.01	FtPinG0002354700.01	C-terminal region of a signal peptide.
chrFt8	250001	251000	1019	1065	150	344	528	3442	1697	4851	34.98	-	exon	last exon	NA	FtPinG0002354700.01	FtPinG0002354700.01	C-terminal region of a signal peptide.
chrFt8	250501	251500	2400	2509	436	613	592	5487	3428	8609	39.82	-	exon	last exon	NA	FtPinG0002354700.01	FtPinG0002354700.01	C-terminal region of a signal peptide.
chrFt8	250501	251500	2400	2509	436	613	592	5487	3428	8609	39.82	-	intron	last intron	NA	FtPinG0002354700.01	FtPinG0002354700.01	C-terminal region of a signal peptide.
chrFt8	251001	252000	3004	3118	375	449	444	5057	3823	8624	44.33	-	intron	last intron	NA	FtPinG0002354700.01	FtPinG0002354700.01	C-terminal region of a signal peptide.
chrFt8	251001	252000	3004	3118	375	449	444	5057	3823	8624	44.33	-	exon	internal exon	NA	FtPinG0002354700.01	FtPinG0002354700.01	C-terminal region of a signal peptide.
chrFt8	251001	252000	3004	3118	375	449	444	5057	3823	8624	44.33	-	intron	internal intron	NA	FtPinG0002354700.01	FtPinG0002354700.01	C-terminal region of a signal peptide.
chrFt8	251501	252500	2267	2342	485	781	376	4022	3128	7145	43.78	-	exon	internal exon	NA	FtPinG0002354700.01	FtPinG0002354700.01	C-terminal region of a signal peptide.
chrFt8	251501	252500	2267	2342	485	781	376	4022	3128	7145	43.78	-	intron	internal intron	NA	FtPinG0002354700.01	FtPinG0002354700.01	C-terminal region of a signal peptide.
chrFt8	252001	253000	1907	1984	840	1376	355	4136	3102	7496	41.38	-	exon	internal exon	NA	FtPinG0002354700.01	FtPinG0002354700.01	C-terminal region of a signal peptide.
chrFt8	252001	253000	1907	1984	840	1376	355	4136	3102	7496	41.38	-	intron	internal intron	NA	FtPinG0002354700.01	FtPinG0002354700.01	C-terminal region of a signal peptide.
chrFt8	252501	253500	1308	1363	419	776	335	2846	2062	4985	41.36	-	exon	internal exon	NA	FtPinG0002354700.01	FtPinG0002354700.01	C-terminal region of a signal peptide.
chrFt8	252501	253500	1308	1363	419	776	335	2846	2062	4985	41.36	-	intron	internal intron	NA	FtPinG0002354700.01	FtPinG0002354700.01	C-terminal region of a signal peptide.
chrFt8	253001	254000	1698	1749	390	711	543	4241	2631	6701	39.26	-	exon	internal exon	NA	FtPinG0002354700.01	FtPinG0002354700.01	C-terminal region of a signal peptide.
chrFt8	253001	254000	1698	1749	390	711	543	4241	2631	6701	39.26	-	intron	internal intron	NA	FtPinG0002354700.01	FtPinG0002354700.01	C-terminal region of a signal peptide.
chrFt8	253501	254500	2181	2256	447	939	789	5146	3417	8341	40.97	-	intron	internal intron	NA	FtPinG0002354700.01	FtPinG0002354700.01	C-terminal region of a signal peptide.
chrFt8	253501	254500	2181	2256	447	939	789	5146	3417	8341	40.97	-	exon	internal exon	NA	FtPinG0002354700.01	FtPinG0002354700.01	C-terminal region of a signal peptide.
chrFt8	254001	255000	1407	1448	455	857	783	3639	2645	5944	44.5	-	exon	internal exon	NA	FtPinG0002354700.01	FtPinG0002354700.01	C-terminal region of a signal peptide.
chrFt8	254001	255000	1407	1448	455	857	783	3639	2645	5944	44.5	-	intron	internal intron	NA	FtPinG0002354700.01	FtPinG0002354700.01	C-terminal region of a signal peptide.
chrFt8	254501	255500	848	878	721	971	660	3863	2229	5712	39.02	-	exon	internal exon	NA	FtPinG0002354700.01	FtPinG0002354700.01	C-terminal region of a signal peptide.
chrFt8	254501	255500	848	878	721	971	660	3863	2229	5712	39.02	-	intron	internal intron	NA	FtPinG0002354700.01	FtPinG0002354700.01	C-terminal region of a signal peptide.
chrFt8	255001	256000	1128	1190	1015	1345	661	5309	2804	7844	35.75	-	promoter	Proximal	LCP	FtPinG0002354700.01	FtPinG0002354700.01	C-terminal region of a signal peptide.
chrFt8	255001	256000	1128	1190	1015	1345	661	5309	2804	7844	35.75	-	exon	internal exon	NA	FtPinG0002354700.01	FtPinG0002354700.01	C-terminal region of a signal peptide.
chrFt8	255001	256000	1128	1190	1015	1345	661	5309	2804	7844	35.75	-	intron	internal intron	NA	FtPinG0002354700.01	FtPinG0002354700.01	C-terminal region of a signal peptide.
chrFt8	255501	256500	1068	1129	1349	1655	499	4308	2916	7092	41.12	-	promoter	Proximal	LCP	FtPinG0002354700.01	FtPinG0002354700.01	C-terminal region of a signal peptide.
chrFt8	255501	256500	1068	1129	1349	1655	499	4308	2916	7092	41.12	-	exon	internal exon	NA	FtPinG0002354700.01	FtPinG0002354700.01	C-terminal region of a signal peptide.
chrFt8	255501	256500	1068	1129	1349	1655	499	4308	2916	7092	41.12	-	intron	internal intron	NA	FtPinG0002354700.01	FtPinG0002354700.01	C-terminal region of a signal peptide.
chrFt8	255501	256500	1068	1129	1349	1655	499	4308	2916	7092	41.12	-	intron	first intron	NA	FtPinG0002354700.01	FtPinG0002354700.01	C-terminal region of a signal peptide.
chrFt8	255501	256500	1068	1129	1349	1655	499	4308	2916	7092	41.12	-	exon	first exon	NA	FtPinG0002354700.01	FtPinG0002354700.01	C-terminal region of a signal peptide.
chrFt8	256001	257000	471	503	1234	1447	305	2167	2010	4117	48.82	-	promoter	Proximal	LCP	FtPinG0002354700.01	FtPinG0002354700.01	C-terminal region of a signal peptide.
chrFt8	256001	257000	471	503	1234	1447	305	2167	2010	4117	48.82	-	exon	internal exon	NA	FtPinG0002354700.01	FtPinG0002354700.01	C-terminal region of a signal peptide.
chrFt8	256001	257000	471	503	1234	1447	305	2167	2010	4117	48.82	-	intron	first intron	NA	FtPinG0002354700.01	FtPinG0002354700.01	C-terminal region of a signal peptide.
chrFt8	256001	257000	471	503	1234	1447	305	2167	2010	4117	48.82	-	exon	first exon	NA	FtPinG0002354700.01	FtPinG0002354700.01	C-terminal region of a signal peptide.
chrFt8	256001	257000	471	503	1234	1447	305	2167	2010	4117	48.82	-	promoter	Intermediate	LCP	FtPinG0002354700.01	FtPinG0002354700.01	C-terminal region of a signal peptide.
chrFt8	256501	257500	453	476	1239	1463	457	2514	2149	4453	48.26	-	promoter	Intermediate	LCP	FtPinG0002354700.01	FtPinG0002354700.01	C-terminal region of a signal peptide.
chrFt8	256501	257500	453	476	1239	1463	457	2514	2149	4453	48.26	-	promoter	Distal	LCP	FtPinG0002354700.01	FtPinG0002354700.01	C-terminal region of a signal peptide.
chrFt8	257001	258000	503	532	1122	1355	637	3101	2262	4988	45.35	-	promoter	Intermediate	LCP	FtPinG0002354700.01	FtPinG0002354700.01	C-terminal region of a signal peptide.
chrFt8	257001	258000	503	532	1122	1355	637	3101	2262	4988	45.35	-	promoter	Distal	LCP	FtPinG0002354700.01	FtPinG0002354700.01	C-terminal region of a signal peptide.
chrFt8	257501	258500	482	501	676	876	472	2550	1630	3927	41.51	-	promoter	Distal	LCP	FtPinG0002354700.01	FtPinG0002354700.01	C-terminal region of a signal peptide.
chrFt8	258001	259000	623	640	666	855	428	2353	1717	3848	44.62	-	promoter	Distal	LCP	FtPinG0002354700.01	FtPinG0002354700.01	C-terminal region of a signal peptide.
chrFt8	261501	262500	828	851	510	779	741	5046	2079	6676	31.14	-	downstream	NA	NA	FtPinG0002353900.01	FtPinG0002353900.01	Region of a membrane-bound protein predicted to be outside the membrane, in the extracellular region.
chrFt8	262001	263000	782	801	588	884	620	4187	1990	5872	33.89	-	downstream	NA	NA	FtPinG0002353900.01	FtPinG0002353900.01	Region of a membrane-bound protein predicted to be outside the membrane, in the extracellular region.
chrFt8	262501	263500	651	668	551	843	496	4214	1698	5725	29.66	-	downstream	NA	NA	FtPinG0002353900.01	FtPinG0002353900.01	Region of a membrane-bound protein predicted to be outside the membrane, in the extracellular region.
chrFt8	263001	264000	756	790	395	608	484	5623	1635	7021	23.29	-	downstream	NA	NA	FtPinG0002353900.01	FtPinG0002353900.01	Region of a membrane-bound protein predicted to be outside the membrane, in the extracellular region.
chrFt8	263501	264500	1440	1505	297	521	380	5548	2117	7574	27.95	-	downstream	NA	NA	FtPinG0002353900.01	FtPinG0002353900.01	Region of a membrane-bound protein predicted to be outside the membrane, in the extracellular region.
chrFt8	263501	264500	1440	1505	297	521	380	5548	2117	7574	27.95	-	exon	last exon	NA	FtPinG0002353900.01	FtPinG0002353900.01	Region of a membrane-bound protein predicted to be outside the membrane, in the extracellular region.
chrFt8	264001	265000	2328	2407	322	701	343	4674	2993	7782	38.46	-	exon	last exon	NA	FtPinG0002353900.01	FtPinG0002353900.01	Region of a membrane-bound protein predicted to be outside the membrane, in the extracellular region.
chrFt8	264001	265000	2328	2407	322	701	343	4674	2993	7782	38.46	-	intron	last intron	NA	FtPinG0002353900.01	FtPinG0002353900.01	Region of a membrane-bound protein predicted to be outside the membrane, in the extracellular region.
chrFt8	264501	265500	1851	1916	476	753	398	6262	2725	8931	30.51	-	exon	last exon	NA	FtPinG0002353900.01	FtPinG0002353900.01	Region of a membrane-bound protein predicted to be outside the membrane, in the extracellular region.
chrFt8	264501	265500	1851	1916	476	753	398	6262	2725	8931	30.51	-	intron	last intron	NA	FtPinG0002353900.01	FtPinG0002353900.01	Region of a membrane-bound protein predicted to be outside the membrane, in the extracellular region.
chrFt8	264501	265500	1851	1916	476	753	398	6262	2725	8931	30.51	-	exon	internal exon	NA	FtPinG0002353900.01	FtPinG0002353900.01	Region of a membrane-bound protein predicted to be outside the membrane, in the extracellular region.
chrFt8	265001	266000	893	947	352	422	373	7701	1618	9070	17.84	-	exon	internal exon	NA	FtPinG0002353900.01	FtPinG0002353900.01	Region of a membrane-bound protein predicted to be outside the membrane, in the extracellular region.
chrFt8	265001	266000	893	947	352	422	373	7701	1618	9070	17.84	-	intron	first intron	NA	FtPinG0002353900.01	FtPinG0002353900.01	Region of a membrane-bound protein predicted to be outside the membrane, in the extracellular region.
chrFt8	265501	266500	1249	1307	256	625	390	6561	1895	8493	22.31	-	intron	first intron	NA	FtPinG0002353900.01	FtPinG0002353900.01	Region of a membrane-bound protein predicted to be outside the membrane, in the extracellular region.
chrFt8	267001	268000	435	460	229	382	403	4855	1067	5697	18.73	-	promoter	Proximal	ICP	FtPinG0002353900.01	FtPinG0002353900.01	Region of a membrane-bound protein predicted to be outside the membrane, in the extracellular region.
chrFt8	267001	268000	435	460	229	382	403	4855	1067	5697	18.73	-	exon	first exon	NA	FtPinG0002353900.01	FtPinG0002353900.01	Region of a membrane-bound protein predicted to be outside the membrane, in the extracellular region.
chrFt8	267501	268500	690	732	289	545	380	4967	1359	6244	21.76	-	promoter	Proximal	ICP	FtPinG0002353900.01	FtPinG0002353900.01	Region of a membrane-bound protein predicted to be outside the membrane, in the extracellular region.
chrFt8	267501	268500	690	732	289	545	380	4967	1359	6244	21.76	-	exon	first exon	NA	FtPinG0002353900.01	FtPinG0002353900.01	Region of a membrane-bound protein predicted to be outside the membrane, in the extracellular region.
chrFt8	267501	268500	690	732	289	545	380	4967	1359	6244	21.76	-	promoter	Intermediate	ICP	FtPinG0002353900.01	FtPinG0002353900.01	Region of a membrane-bound protein predicted to be outside the membrane, in the extracellular region.
chrFt8	268001	269000	1300	1348	404	715	446	5095	2150	7158	30.04	-	promoter	Proximal	ICP	FtPinG0002353900.01	FtPinG0002353900.01	Region of a membrane-bound protein predicted to be outside the membrane, in the extracellular region.
chrFt8	268001	269000	1300	1348	404	715	446	5095	2150	7158	30.04	-	promoter	Intermediate	ICP	FtPinG0002353900.01	FtPinG0002353900.01	Region of a membrane-bound protein predicted to be outside the membrane, in the extracellular region.
chrFt8	268001	269000	1300	1348	404	715	446	5095	2150	7158	30.04	-	downstream	NA	NA	FtPinG0002352500.01	FtPinG0002352500.01	.
chrFt8	268501	269500	1530	1608	539	744	703	6084	2772	8436	32.86	-	promoter	Intermediate	ICP	FtPinG0002353900.01	FtPinG0002353900.01	Region of a membrane-bound protein predicted to be outside the membrane, in the extracellular region.
chrFt8	268501	269500	1530	1608	539	744	703	6084	2772	8436	32.86	-	downstream	NA	NA	FtPinG0002352500.01	FtPinG0002352500.01	.
chrFt8	268501	269500	1530	1608	539	744	703	6084	2772	8436	32.86	-	promoter	Distal	ICP	FtPinG0002353900.01	FtPinG0002353900.01	Region of a membrane-bound protein predicted to be outside the membrane, in the extracellular region.
chrFt8	269001	270000	857	919	458	653	918	6179	2233	7751	28.81	-	promoter	Distal	ICP	FtPinG0002353900.01	FtPinG0002353900.01	Region of a membrane-bound protein predicted to be outside the membrane, in the extracellular region.
chrFt8	269001	270000	857	919	458	653	918	6179	2233	7751	28.81	-	downstream	NA	NA	FtPinG0002352500.01	FtPinG0002352500.01	.
chrFt8	269501	270500	930	977	635	1026	759	5041	2324	7044	32.99	-	promoter	Distal	ICP	FtPinG0002353900.01	FtPinG0002353900.01	Region of a membrane-bound protein predicted to be outside the membrane, in the extracellular region.
chrFt8	269501	270500	930	977	635	1026	759	5041	2324	7044	32.99	-	downstream	NA	NA	FtPinG0002352500.01	FtPinG0002352500.01	.
chrFt8	270001	271000	1134	1186	597	889	528	4903	2259	6978	32.37	-	promoter	Distal	ICP	FtPinG0002353900.01	FtPinG0002353900.01	Region of a membrane-bound protein predicted to be outside the membrane, in the extracellular region.
chrFt8	270001	271000	1134	1186	597	889	528	4903	2259	6978	32.37	-	downstream	NA	NA	FtPinG0002352500.01	FtPinG0002352500.01	.
chrFt8	270001	271000	1134	1186	597	889	528	4903	2259	6978	32.37	-	exon	last exon	NA	FtPinG0002352500.01	FtPinG0002352500.01	.
chrFt8	270501	271500	822	850	281	470	440	4863	1543	6183	24.96	-	exon	last exon	NA	FtPinG0002352500.01	FtPinG0002352500.01	.
chrFt8	270501	271500	822	850	281	470	440	4863	1543	6183	24.96	-	intron	last intron	NA	FtPinG0002352500.01	FtPinG0002352500.01	.
chrFt8	270501	271500	822	850	281	470	440	4863	1543	6183	24.96	-	exon	internal exon	NA	FtPinG0002352500.01	FtPinG0002352500.01	.
chrFt8	270501	271500	822	850	281	470	440	4863	1543	6183	24.96	-	intron	internal intron	NA	FtPinG0002352500.01	FtPinG0002352500.01	.
chrFt8	271001	272000	1227	1343	335	952	512	6523	2074	8818	23.52	-	intron	last intron	NA	FtPinG0002352500.01	FtPinG0002352500.01	.
chrFt8	271001	272000	1227	1343	335	952	512	6523	2074	8818	23.52	-	exon	internal exon	NA	FtPinG0002352500.01	FtPinG0002352500.01	.
chrFt8	271001	272000	1227	1343	335	952	512	6523	2074	8818	23.52	-	intron	internal intron	NA	FtPinG0002352500.01	FtPinG0002352500.01	.
chrFt8	271501	272500	1264	1563	360	1462	1097	7867	2721	10892	24.98	-	exon	internal exon	NA	FtPinG0002352500.01	FtPinG0002352500.01	.
chrFt8	271501	272500	1264	1563	360	1462	1097	7867	2721	10892	24.98	-	intron	internal intron	NA	FtPinG0002352500.01	FtPinG0002352500.01	.
chrFt8	272001	273000	1601	1922	223	1157	971	6083	2795	9162	30.51	-	exon	internal exon	NA	FtPinG0002352500.01	FtPinG0002352500.01	.
chrFt8	272001	273000	1601	1922	223	1157	971	6083	2795	9162	30.51	-	intron	internal intron	NA	FtPinG0002352500.01	FtPinG0002352500.01	.
chrFt8	272501	273500	1634	1790	78	712	445	6495	2157	8997	23.97	-	exon	internal exon	NA	FtPinG0002352500.01	FtPinG0002352500.01	.
chrFt8	272501	273500	1634	1790	78	712	445	6495	2157	8997	23.97	-	intron	internal intron	NA	FtPinG0002352500.01	FtPinG0002352500.01	.
chrFt8	273001	274000	777	870	125	581	315	7220	1217	8671	14.04	-	exon	internal exon	NA	FtPinG0002352500.01	FtPinG0002352500.01	.
chrFt8	273001	274000	777	870	125	581	315	7220	1217	8671	14.04	-	intron	internal intron	NA	FtPinG0002352500.01	FtPinG0002352500.01	.
chrFt8	273501	274500	410	499	96	476	123	5205	629	6180	10.18	-	exon	internal exon	NA	FtPinG0002352500.01	FtPinG0002352500.01	.
chrFt8	273501	274500	410	499	96	476	123	5205	629	6180	10.18	-	intron	internal intron	NA	FtPinG0002352500.01	FtPinG0002352500.01	.
chrFt8	274001	275000	298	357	17	656	20	4452	335	5465	6.13	-	exon	internal exon	NA	FtPinG0002352500.01	FtPinG0002352500.01	.
chrFt8	274001	275000	298	357	17	656	20	4452	335	5465	6.13	-	intron	internal intron	NA	FtPinG0002352500.01	FtPinG0002352500.01	.
chrFt8	274501	275500	470	512	8	1179	36	5203	514	6894	7.46	-	promoter	Proximal	ICP	FtPinG0002352500.01	FtPinG0002352500.01	.
chrFt8	274501	275500	470	512	8	1179	36	5203	514	6894	7.46	-	exon	internal exon	NA	FtPinG0002352500.01	FtPinG0002352500.01	.
chrFt8	274501	275500	470	512	8	1179	36	5203	514	6894	7.46	-	intron	first intron	NA	FtPinG0002352500.01	FtPinG0002352500.01	.
chrFt8	274501	275500	470	512	8	1179	36	5203	514	6894	7.46	-	exon	first exon	NA	FtPinG0002352500.01	FtPinG0002352500.01	.
chrFt8	275001	276000	658	682	6	1306	37	4349	701	6337	11.06	-	promoter	Proximal	ICP	FtPinG0002352500.01	FtPinG0002352500.01	.
chrFt8	275001	276000	658	682	6	1306	37	4349	701	6337	11.06	-	exon	internal exon	NA	FtPinG0002352500.01	FtPinG0002352500.01	.
chrFt8	275001	276000	658	682	6	1306	37	4349	701	6337	11.06	-	intron	first intron	NA	FtPinG0002352500.01	FtPinG0002352500.01	.
chrFt8	275001	276000	658	682	6	1306	37	4349	701	6337	11.06	-	exon	first exon	NA	FtPinG0002352500.01	FtPinG0002352500.01	.
chrFt8	275001	276000	658	682	6	1306	37	4349	701	6337	11.06	-	promoter	Intermediate	ICP	FtPinG0002352500.01	FtPinG0002352500.01	.
chrFt8	275501	276500	349	373	1	857	22	4043	372	5273	7.05	-	promoter	Proximal	ICP	FtPinG0002352500.01	FtPinG0002352500.01	.
chrFt8	275501	276500	349	373	1	857	22	4043	372	5273	7.05	-	promoter	Intermediate	ICP	FtPinG0002352500.01	FtPinG0002352500.01	.
chrFt8	276001	277000	55	262	0	547	16	3277	71	4086	1.74	-	promoter	Intermediate	ICP	FtPinG0002352500.01	FtPinG0002352500.01	.
chrFt8	276001	277000	55	262	0	547	16	3277	71	4086	1.74	-	promoter	Distal	ICP	FtPinG0002352500.01	FtPinG0002352500.01	.
chrFt8	276501	277500	5	466	0	451	26	3359	31	4276	0.72	-	promoter	Distal	ICP	FtPinG0002352500.01	FtPinG0002352500.01	.
chrFt8	277001	278000	730	1023	254	655	1265	6251	2249	7929	28.36	-	promoter	Distal	ICP	FtPinG0002352500.01	FtPinG0002352500.01	.
chrFt8	277501	278500	1942	2127	329	809	1502	6905	3773	9841	38.34	-	promoter	Distal	ICP	FtPinG0002352500.01	FtPinG0002352500.01	.
chrFt8	281501	282500	1731	1983	381	1014	1836	6786	3948	9783	40.36	+	promoter	Distal	LCP	FtPinG0002352400.01	FtPinG0002352400.01	Region of a membrane-bound protein predicted to be outside the membrane, in the extracellular region.
chrFt8	282001	283000	1035	1568	242	1016	818	3850	2095	6434	32.56	+	promoter	Distal	LCP	FtPinG0002352400.01	FtPinG0002352400.01	Region of a membrane-bound protein predicted to be outside the membrane, in the extracellular region.
chrFt8	282501	283500	2	319	2	744	17	2430	21	3493	0.6	+	promoter	Distal	LCP	FtPinG0002352400.01	FtPinG0002352400.01	Region of a membrane-bound protein predicted to be outside the membrane, in the extracellular region.
chrFt8	283001	284000	82	165	4	793	17	3673	103	4631	2.22	+	promoter	Distal	LCP	FtPinG0002352400.01	FtPinG0002352400.01	Region of a membrane-bound protein predicted to be outside the membrane, in the extracellular region.
chrFt8	283001	284000	82	165	4	793	17	3673	103	4631	2.22	+	promoter	Intermediate	LCP	FtPinG0002352400.01	FtPinG0002352400.01	Region of a membrane-bound protein predicted to be outside the membrane, in the extracellular region.
chrFt8	283501	284500	257	336	5	900	10	4413	272	5649	4.82	+	promoter	Intermediate	LCP	FtPinG0002352400.01	FtPinG0002352400.01	Region of a membrane-bound protein predicted to be outside the membrane, in the extracellular region.
chrFt8	283501	284500	257	336	5	900	10	4413	272	5649	4.82	+	promoter	Proximal	LCP	FtPinG0002352400.01	FtPinG0002352400.01	Region of a membrane-bound protein predicted to be outside the membrane, in the extracellular region.
chrFt8	284001	285000	380	459	9	1201	25	4643	414	6303	6.57	+	promoter	Proximal	LCP	FtPinG0002352400.01	FtPinG0002352400.01	Region of a membrane-bound protein predicted to be outside the membrane, in the extracellular region.
chrFt8	284001	285000	380	459	9	1201	25	4643	414	6303	6.57	+	promoter	Intermediate	LCP	FtPinG0002352400.01	FtPinG0002352400.01	Region of a membrane-bound protein predicted to be outside the membrane, in the extracellular region.
chrFt8	284001	285000	380	459	9	1201	25	4643	414	6303	6.57	+	exon	first exon	NA	FtPinG0002352400.01	FtPinG0002352400.01	Region of a membrane-bound protein predicted to be outside the membrane, in the extracellular region.
chrFt8	284001	285000	380	459	9	1201	25	4643	414	6303	6.57	+	intron	first intron	NA	FtPinG0002352400.01	FtPinG0002352400.01	Region of a membrane-bound protein predicted to be outside the membrane, in the extracellular region.
chrFt8	284501	285500	255	469	20	1357	55	4799	330	6625	4.98	+	promoter	Proximal	LCP	FtPinG0002352400.01	FtPinG0002352400.01	Region of a membrane-bound protein predicted to be outside the membrane, in the extracellular region.
chrFt8	284501	285500	255	469	20	1357	55	4799	330	6625	4.98	+	exon	first exon	NA	FtPinG0002352400.01	FtPinG0002352400.01	Region of a membrane-bound protein predicted to be outside the membrane, in the extracellular region.
chrFt8	284501	285500	255	469	20	1357	55	4799	330	6625	4.98	+	intron	first intron	NA	FtPinG0002352400.01	FtPinG0002352400.01	Region of a membrane-bound protein predicted to be outside the membrane, in the extracellular region.
chrFt8	284501	285500	255	469	20	1357	55	4799	330	6625	4.98	+	exon	internal exon	NA	FtPinG0002352400.01	FtPinG0002352400.01	Region of a membrane-bound protein predicted to be outside the membrane, in the extracellular region.
chrFt8	284501	285500	255	469	20	1357	55	4799	330	6625	4.98	+	intron	last intron	NA	FtPinG0002352400.01	FtPinG0002352400.01	Region of a membrane-bound protein predicted to be outside the membrane, in the extracellular region.
chrFt8	285001	286000	101	346	17	858	39	2824	157	4028	3.9	+	exon	internal exon	NA	FtPinG0002352400.01	FtPinG0002352400.01	Region of a membrane-bound protein predicted to be outside the membrane, in the extracellular region.
chrFt8	285001	286000	101	346	17	858	39	2824	157	4028	3.9	+	intron	last intron	NA	FtPinG0002352400.01	FtPinG0002352400.01	Region of a membrane-bound protein predicted to be outside the membrane, in the extracellular region.
chrFt8	285001	286000	101	346	17	858	39	2824	157	4028	3.9	-	downstream	NA	NA	FtPinG0002352100.01	FtPinG0002352100.01	Region of a membrane-bound protein predicted to be embedded in the membrane.
chrFt8	285501	286500	116	293	80	670	697	3503	893	4466	20	-	downstream	NA	NA	FtPinG0002352100.01	FtPinG0002352100.01	Region of a membrane-bound protein predicted to be embedded in the membrane.
chrFt8	286001	287000	168	390	77	996	706	5426	951	6812	13.96	-	downstream	NA	NA	FtPinG0002352100.01	FtPinG0002352100.01	Region of a membrane-bound protein predicted to be embedded in the membrane.
chrFt8	286001	287000	168	390	77	996	706	5426	951	6812	13.96	+	exon	last exon	NA	FtPinG0002352400.01	FtPinG0002352400.01	Region of a membrane-bound protein predicted to be outside the membrane, in the extracellular region.
chrFt8	286001	287000	168	390	77	996	706	5426	951	6812	13.96	+	downstream	NA	NA	FtPinG0002352400.01	FtPinG0002352400.01	Region of a membrane-bound protein predicted to be outside the membrane, in the extracellular region.
chrFt8	286501	287500	369	576	23	1024	43	4272	435	5872	7.41	+	exon	last exon	NA	FtPinG0002352400.01	FtPinG0002352400.01	Region of a membrane-bound protein predicted to be outside the membrane, in the extracellular region.
chrFt8	286501	287500	369	576	23	1024	43	4272	435	5872	7.41	+	downstream	NA	NA	FtPinG0002352400.01	FtPinG0002352400.01	Region of a membrane-bound protein predicted to be outside the membrane, in the extracellular region.
chrFt8	286501	287500	369	576	23	1024	43	4272	435	5872	7.41	-	downstream	NA	NA	FtPinG0002352100.01	FtPinG0002352100.01	Region of a membrane-bound protein predicted to be embedded in the membrane.
chrFt8	287001	288000	693	773	51	1234	160	4800	904	6807	13.28	+	downstream	NA	NA	FtPinG0002352400.01	FtPinG0002352400.01	Region of a membrane-bound protein predicted to be outside the membrane, in the extracellular region.
chrFt8	287001	288000	693	773	51	1234	160	4800	904	6807	13.28	-	downstream	NA	NA	FtPinG0002352100.01	FtPinG0002352100.01	Region of a membrane-bound protein predicted to be embedded in the membrane.
chrFt8	287001	288000	693	773	51	1234	160	4800	904	6807	13.28	-	exon	last exon	NA	FtPinG0002352100.01	FtPinG0002352100.01	Region of a membrane-bound protein predicted to be embedded in the membrane.
chrFt8	287001	288000	693	773	51	1234	160	4800	904	6807	13.28	-	intron	last intron	NA	FtPinG0002352100.01	FtPinG0002352100.01	Region of a membrane-bound protein predicted to be embedded in the membrane.
chrFt8	287501	288500	606	638	30	1318	136	4741	772	6697	11.53	+	downstream	NA	NA	FtPinG0002352400.01	FtPinG0002352400.01	Region of a membrane-bound protein predicted to be outside the membrane, in the extracellular region.
chrFt8	287501	288500	606	638	30	1318	136	4741	772	6697	11.53	-	exon	last exon	NA	FtPinG0002352100.01	FtPinG0002352100.01	Region of a membrane-bound protein predicted to be embedded in the membrane.
chrFt8	287501	288500	606	638	30	1318	136	4741	772	6697	11.53	-	intron	last intron	NA	FtPinG0002352100.01	FtPinG0002352100.01	Region of a membrane-bound protein predicted to be embedded in the membrane.
chrFt8	288001	289000	262	325	1	1190	19	4104	282	5619	5.02	+	downstream	NA	NA	FtPinG0002352400.01	FtPinG0002352400.01	Region of a membrane-bound protein predicted to be outside the membrane, in the extracellular region.
chrFt8	288001	289000	262	325	1	1190	19	4104	282	5619	5.02	-	exon	internal exon	NA	FtPinG0002352100.01	FtPinG0002352100.01	Region of a membrane-bound protein predicted to be embedded in the membrane.
chrFt8	288001	289000	262	325	1	1190	19	4104	282	5619	5.02	-	intron	internal intron	NA	FtPinG0002352100.01	FtPinG0002352100.01	Region of a membrane-bound protein predicted to be embedded in the membrane.
chrFt8	288501	289500	181	260	2	1048	26	4165	209	5473	3.82	-	exon	internal exon	NA	FtPinG0002352100.01	FtPinG0002352100.01	Region of a membrane-bound protein predicted to be embedded in the membrane.
chrFt8	288501	289500	181	260	2	1048	26	4165	209	5473	3.82	-	intron	internal intron	NA	FtPinG0002352100.01	FtPinG0002352100.01	Region of a membrane-bound protein predicted to be embedded in the membrane.
chrFt8	289001	290000	99	247	2	800	20	4046	121	5093	2.38	-	exon	internal exon	NA	FtPinG0002352100.01	FtPinG0002352100.01	Region of a membrane-bound protein predicted to be embedded in the membrane.
chrFt8	289001	290000	99	247	2	800	20	4046	121	5093	2.38	-	intron	internal intron	NA	FtPinG0002352100.01	FtPinG0002352100.01	Region of a membrane-bound protein predicted to be embedded in the membrane.
chrFt8	289501	290500	3	364	0	486	7	2983	10	3833	0.26	-	intron	internal intron	NA	FtPinG0002352100.01	FtPinG0002352100.01	Region of a membrane-bound protein predicted to be embedded in the membrane.
chrFt8	290001	291000	885	1343	255	755	115	2809	1255	4907	25.58	-	exon	internal exon	NA	FtPinG0002352100.01	FtPinG0002352100.01	Region of a membrane-bound protein predicted to be embedded in the membrane.
chrFt8	290001	291000	885	1343	255	755	115	2809	1255	4907	25.58	-	intron	internal intron	NA	FtPinG0002352100.01	FtPinG0002352100.01	Region of a membrane-bound protein predicted to be embedded in the membrane.
chrFt8	290501	291500	1363	1613	729	1277	534	4733	2626	7623	34.45	-	exon	internal exon	NA	FtPinG0002352100.01	FtPinG0002352100.01	Region of a membrane-bound protein predicted to be embedded in the membrane.
chrFt8	290501	291500	1363	1613	729	1277	534	4733	2626	7623	34.45	-	intron	internal intron	NA	FtPinG0002352100.01	FtPinG0002352100.01	Region of a membrane-bound protein predicted to be embedded in the membrane.
chrFt8	291001	292000	1169	1230	792	1183	802	5169	2763	7582	36.44	-	exon	internal exon	NA	FtPinG0002352100.01	FtPinG0002352100.01	Region of a membrane-bound protein predicted to be embedded in the membrane.
chrFt8	291001	292000	1169	1230	792	1183	802	5169	2763	7582	36.44	-	intron	internal intron	NA	FtPinG0002352100.01	FtPinG0002352100.01	Region of a membrane-bound protein predicted to be embedded in the membrane.
chrFt8	291501	292500	1309	1363	839	1298	628	4409	2776	7070	39.26	-	exon	internal exon	NA	FtPinG0002352100.01	FtPinG0002352100.01	Region of a membrane-bound protein predicted to be embedded in the membrane.
chrFt8	291501	292500	1309	1363	839	1298	628	4409	2776	7070	39.26	-	intron	first intron	NA	FtPinG0002352100.01	FtPinG0002352100.01	Region of a membrane-bound protein predicted to be embedded in the membrane.
chrFt8	292001	293000	1221	1259	992	1485	550	4292	2763	7036	39.27	-	intron	first intron	NA	FtPinG0002352100.01	FtPinG0002352100.01	Region of a membrane-bound protein predicted to be embedded in the membrane.
chrFt8	292001	293000	1221	1259	992	1485	550	4292	2763	7036	39.27	-	exon	first exon	NA	FtPinG0002352100.01	FtPinG0002352100.01	Region of a membrane-bound protein predicted to be embedded in the membrane.
chrFt8	292501	293500	929	954	731	1068	472	3751	2132	5773	36.93	-	exon	first exon	NA	FtPinG0002352100.01	FtPinG0002352100.01	Region of a membrane-bound protein predicted to be embedded in the membrane.
chrFt8	292501	293500	929	954	731	1068	472	3751	2132	5773	36.93	-	promoter	Proximal	ICP	FtPinG0002352100.01	FtPinG0002352100.01	Region of a membrane-bound protein predicted to be embedded in the membrane.
chrFt8	293001	294000	891	932	805	1124	444	4318	2140	6374	33.57	-	promoter	Proximal	ICP	FtPinG0002352100.01	FtPinG0002352100.01	Region of a membrane-bound protein predicted to be embedded in the membrane.
chrFt8	293001	294000	891	932	805	1124	444	4318	2140	6374	33.57	-	exon	first exon	NA	FtPinG0002352100.01	FtPinG0002352100.01	Region of a membrane-bound protein predicted to be embedded in the membrane.
chrFt8	293001	294000	891	932	805	1124	444	4318	2140	6374	33.57	-	promoter	Intermediate	ICP	FtPinG0002352100.01	FtPinG0002352100.01	Region of a membrane-bound protein predicted to be embedded in the membrane.
chrFt8	293501	294500	896	945	1066	1483	635	5649	2597	8077	32.15	-	promoter	Proximal	ICP	FtPinG0002352100.01	FtPinG0002352100.01	Region of a membrane-bound protein predicted to be embedded in the membrane.
chrFt8	293501	294500	896	945	1066	1483	635	5649	2597	8077	32.15	-	promoter	Intermediate	ICP	FtPinG0002352100.01	FtPinG0002352100.01	Region of a membrane-bound protein predicted to be embedded in the membrane.
chrFt8	293501	294500	896	945	1066	1483	635	5649	2597	8077	32.15	-	exon	first exon	NA	FtPinG0002352100.01	FtPinG0002352100.01	Region of a membrane-bound protein predicted to be embedded in the membrane.
chrFt8	294001	295000	651	686	865	1185	499	3933	2015	5804	34.72	-	promoter	Intermediate	ICP	FtPinG0002352100.01	FtPinG0002352100.01	Region of a membrane-bound protein predicted to be embedded in the membrane.
chrFt8	294001	295000	651	686	865	1185	499	3933	2015	5804	34.72	-	promoter	Distal	ICP	FtPinG0002352100.01	FtPinG0002352100.01	Region of a membrane-bound protein predicted to be embedded in the membrane.
chrFt8	294501	295500	329	344	351	468	144	1230	824	2042	40.35	-	promoter	Distal	ICP	FtPinG0002352100.01	FtPinG0002352100.01	Region of a membrane-bound protein predicted to be embedded in the membrane.
chrFt8	294501	295500	329	344	351	468	144	1230	824	2042	40.35	-	downstream	NA	NA	FtPinG0002351700.01	FtPinG0002351700.01	Ribosomal protein S19e signature.
chrFt8	295001	296000	163	175	134	271	147	1662	444	2108	21.06	-	promoter	Distal	ICP	FtPinG0002352100.01	FtPinG0002352100.01	Region of a membrane-bound protein predicted to be embedded in the membrane.
chrFt8	295001	296000	163	175	134	271	147	1662	444	2108	21.06	-	downstream	NA	NA	FtPinG0002351700.01	FtPinG0002351700.01	Ribosomal protein S19e signature.
chrFt8	295501	296500	650	687	205	465	470	4600	1325	5752	23.04	-	promoter	Distal	ICP	FtPinG0002352100.01	FtPinG0002352100.01	Region of a membrane-bound protein predicted to be embedded in the membrane.
chrFt8	295501	296500	650	687	205	465	470	4600	1325	5752	23.04	-	downstream	NA	NA	FtPinG0002351700.01	FtPinG0002351700.01	Ribosomal protein S19e signature.
chrFt8	296001	297000	656	686	87	265	392	3423	1135	4374	25.95	-	downstream	NA	NA	FtPinG0002351700.01	FtPinG0002351700.01	Ribosomal protein S19e signature.
chrFt8	296501	297500	399	452	25	163	135	928	559	1543	36.23	-	downstream	NA	NA	FtPinG0002351700.01	FtPinG0002351700.01	Ribosomal protein S19e signature.
chrFt8	296501	297500	399	452	25	163	135	928	559	1543	36.23	-	exon	last exon	NA	FtPinG0002351700.01	FtPinG0002351700.01	Ribosomal protein S19e signature.
chrFt8	297001	298000	265	315	19	119	75	599	359	1033	34.75	-	exon	last exon	NA	FtPinG0002351700.01	FtPinG0002351700.01	Ribosomal protein S19e signature.
chrFt8	297001	298000	265	315	19	119	75	599	359	1033	34.75	-	intron	last intron	NA	FtPinG0002351700.01	FtPinG0002351700.01	Ribosomal protein S19e signature.
chrFt8	297001	298000	265	315	19	119	75	599	359	1033	34.75	-	exon	internal exon	NA	FtPinG0002351700.01	FtPinG0002351700.01	Ribosomal protein S19e signature.
chrFt8	297001	298000	265	315	19	119	75	599	359	1033	34.75	-	intron	internal intron	NA	FtPinG0002351700.01	FtPinG0002351700.01	Ribosomal protein S19e signature.
chrFt8	297001	298000	265	315	19	119	75	599	359	1033	34.75	-	intron	first intron	NA	FtPinG0002351700.01	FtPinG0002351700.01	Ribosomal protein S19e signature.
chrFt8	297501	298500	24	26	3	12	6	111	33	149	22.15	-	intron	last intron	NA	FtPinG0002351700.01	FtPinG0002351700.01	Ribosomal protein S19e signature.
chrFt8	297501	298500	24	26	3	12	6	111	33	149	22.15	-	exon	internal exon	NA	FtPinG0002351700.01	FtPinG0002351700.01	Ribosomal protein S19e signature.
chrFt8	297501	298500	24	26	3	12	6	111	33	149	22.15	-	intron	internal intron	NA	FtPinG0002351700.01	FtPinG0002351700.01	Ribosomal protein S19e signature.
chrFt8	297501	298500	24	26	3	12	6	111	33	149	22.15	-	intron	first intron	NA	FtPinG0002351700.01	FtPinG0002351700.01	Ribosomal protein S19e signature.
chrFt8	297501	298500	24	26	3	12	6	111	33	149	22.15	-	promoter	Proximal	LCP	FtPinG0002351700.01	FtPinG0002351700.01	Ribosomal protein S19e signature.
chrFt8	298001	299000	53	58	0	22	3	122	56	202	27.72	-	promoter	Proximal	LCP	FtPinG0002351700.01	FtPinG0002351700.01	Ribosomal protein S19e signature.
chrFt8	298001	299000	53	58	0	22	3	122	56	202	27.72	-	promoter	Intermediate	LCP	FtPinG0002351700.01	FtPinG0002351700.01	Ribosomal protein S19e signature.
chrFt8	298001	299000	53	58	0	22	3	122	56	202	27.72	-	exon	first exon	NA	FtPinG0002351700.01	FtPinG0002351700.01	Ribosomal protein S19e signature.
chrFt8	298501	299500	265	274	1	69	63	667	329	1010	32.57	-	promoter	Proximal	LCP	FtPinG0002351700.01	FtPinG0002351700.01	Ribosomal protein S19e signature.
chrFt8	298501	299500	265	274	1	69	63	667	329	1010	32.57	-	promoter	Intermediate	LCP	FtPinG0002351700.01	FtPinG0002351700.01	Ribosomal protein S19e signature.
chrFt8	298501	299500	265	274	1	69	63	667	329	1010	32.57	-	exon	first exon	NA	FtPinG0002351700.01	FtPinG0002351700.01	Ribosomal protein S19e signature.
chrFt8	299001	300000	434	442	3	145	78	986	515	1573	32.74	-	promoter	Intermediate	LCP	FtPinG0002351700.01	FtPinG0002351700.01	Ribosomal protein S19e signature.
chrFt8	299001	300000	434	442	3	145	78	986	515	1573	32.74	-	promoter	Distal	LCP	FtPinG0002351700.01	FtPinG0002351700.01	Ribosomal protein S19e signature.
chrFt8	299501	300500	553	567	8	183	84	1184	645	1934	33.35	-	promoter	Distal	LCP	FtPinG0002351700.01	FtPinG0002351700.01	Ribosomal protein S19e signature.
chrFt8	300001	301000	845	885	64	291	186	1940	1095	3116	35.14	-	promoter	Distal	LCP	FtPinG0002351700.01	FtPinG0002351700.01	Ribosomal protein S19e signature.
chrFt8	300501	301500	624	660	65	241	144	1592	833	2493	33.41	-	promoter	Distal	LCP	FtPinG0002351700.01	FtPinG0002351700.01	Ribosomal protein S19e signature.
chrFt8	307501	308500	649	699	111	269	686	7054	1446	8022	18.03	-	downstream	NA	NA	FtPinG0002350700.01	FtPinG0002350700.01	Signal peptide region
chrFt8	308001	309000	940	1011	192	368	603	6831	1735	8210	21.13	-	downstream	NA	NA	FtPinG0002350700.01	FtPinG0002350700.01	Signal peptide region
chrFt8	308501	309500	1352	1407	351	771	360	5309	2063	7487	27.55	-	downstream	NA	NA	FtPinG0002350700.01	FtPinG0002350700.01	Signal peptide region
chrFt8	309001	310000	1215	1380	274	902	385	6281	1874	8563	21.88	-	downstream	NA	NA	FtPinG0002350700.01	FtPinG0002350700.01	Signal peptide region
chrFt8	309501	310500	855	1138	269	754	524	7194	1648	9086	18.14	-	downstream	NA	NA	FtPinG0002350700.01	FtPinG0002350700.01	Signal peptide region
chrFt8	309501	310500	855	1138	269	754	524	7194	1648	9086	18.14	-	promoter	Proximal	ICP	FtPinG0002350700.01	FtPinG0002350700.01	Signal peptide region
chrFt8	309501	310500	855	1138	269	754	524	7194	1648	9086	18.14	-	exon	last exon	NA	FtPinG0002350700.01	FtPinG0002350700.01	Signal peptide region
chrFt8	310001	311000	742	1084	334	588	825	6919	1901	8591	22.13	-	promoter	Proximal	ICP	FtPinG0002350700.01	FtPinG0002350700.01	Signal peptide region
chrFt8	310001	311000	742	1084	334	588	825	6919	1901	8591	22.13	-	exon	last exon	NA	FtPinG0002350700.01	FtPinG0002350700.01	Signal peptide region
chrFt8	310001	311000	742	1084	334	588	825	6919	1901	8591	22.13	-	intron	first intron	NA	FtPinG0002350700.01	FtPinG0002350700.01	Signal peptide region
chrFt8	310001	311000	742	1084	334	588	825	6919	1901	8591	22.13	-	exon	first exon	NA	FtPinG0002350700.01	FtPinG0002350700.01	Signal peptide region
chrFt8	310501	311500	540	982	179	584	552	5476	1271	7042	18.05	-	promoter	Proximal	ICP	FtPinG0002350700.01	FtPinG0002350700.01	Signal peptide region
chrFt8	310501	311500	540	982	179	584	552	5476	1271	7042	18.05	-	intron	first intron	NA	FtPinG0002350700.01	FtPinG0002350700.01	Signal peptide region
chrFt8	310501	311500	540	982	179	584	552	5476	1271	7042	18.05	-	exon	first exon	NA	FtPinG0002350700.01	FtPinG0002350700.01	Signal peptide region
chrFt8	310501	311500	540	982	179	584	552	5476	1271	7042	18.05	-	promoter	Intermediate	ICP	FtPinG0002350700.01	FtPinG0002350700.01	Signal peptide region
chrFt8	311001	312000	259	517	2	489	46	3084	307	4090	7.51	-	promoter	Intermediate	ICP	FtPinG0002350700.01	FtPinG0002350700.01	Signal peptide region
chrFt8	311001	312000	259	517	2	489	46	3084	307	4090	7.51	-	promoter	Distal	ICP	FtPinG0002350700.01	FtPinG0002350700.01	Signal peptide region
chrFt8	311501	312500	192	233	1	387	4	1644	197	2264	8.7	-	promoter	Intermediate	ICP	FtPinG0002350700.01	FtPinG0002350700.01	Signal peptide region
chrFt8	311501	312500	192	233	1	387	4	1644	197	2264	8.7	-	promoter	Distal	ICP	FtPinG0002350700.01	FtPinG0002350700.01	Signal peptide region
chrFt8	312001	313000	115	137	0	438	10	1794	125	2369	5.28	-	promoter	Distal	ICP	FtPinG0002350700.01	FtPinG0002350700.01	Signal peptide region
chrFt8	312501	313500	126	206	7	747	12	3194	145	4147	3.5	-	promoter	Distal	ICP	FtPinG0002350700.01	FtPinG0002350700.01	Signal peptide region
chrFt8	313501	314500	318	323	0	491	14	1889	332	2703	12.28	+	promoter	Distal	ICP	FtPinG0002350200.01	FtPinG0002350200.01	Eukaryotic translation initiation factor 3 subunit C [EIF3C].
chrFt8	314001	315000	174	272	0	593	18	2581	192	3446	5.57	+	promoter	Distal	ICP	FtPinG0002350200.01	FtPinG0002350200.01	Eukaryotic translation initiation factor 3 subunit C [EIF3C].
chrFt8	314501	315500	85	396	74	867	101	4151	260	5414	4.8	+	promoter	Distal	ICP	FtPinG0002350200.01	FtPinG0002350200.01	Eukaryotic translation initiation factor 3 subunit C [EIF3C].
chrFt8	315001	316000	605	830	256	975	393	4854	1254	6659	18.83	+	promoter	Distal	ICP	FtPinG0002350200.01	FtPinG0002350200.01	Eukaryotic translation initiation factor 3 subunit C [EIF3C].
chrFt8	315001	316000	605	830	256	975	393	4854	1254	6659	18.83	+	promoter	Intermediate	ICP	FtPinG0002350200.01	FtPinG0002350200.01	Eukaryotic translation initiation factor 3 subunit C [EIF3C].
chrFt8	315501	316500	1353	1387	487	931	918	5754	2758	8072	34.17	+	promoter	Intermediate	ICP	FtPinG0002350200.01	FtPinG0002350200.01	Eukaryotic translation initiation factor 3 subunit C [EIF3C].
chrFt8	315501	316500	1353	1387	487	931	918	5754	2758	8072	34.17	+	promoter	Proximal	ICP	FtPinG0002350200.01	FtPinG0002350200.01	Eukaryotic translation initiation factor 3 subunit C [EIF3C].
chrFt8	316001	317000	1565	1623	853	1351	1114	7330	3532	10304	34.28	+	promoter	Proximal	ICP	FtPinG0002350200.01	FtPinG0002350200.01	Eukaryotic translation initiation factor 3 subunit C [EIF3C].
chrFt8	316001	317000	1565	1623	853	1351	1114	7330	3532	10304	34.28	+	promoter	Intermediate	ICP	FtPinG0002350200.01	FtPinG0002350200.01	Eukaryotic translation initiation factor 3 subunit C [EIF3C].
chrFt8	316001	317000	1565	1623	853	1351	1114	7330	3532	10304	34.28	+	exon	first exon	NA	FtPinG0002350200.01	FtPinG0002350200.01	Eukaryotic translation initiation factor 3 subunit C [EIF3C].
chrFt8	316001	317000	1565	1623	853	1351	1114	7330	3532	10304	34.28	+	intron	first intron	NA	FtPinG0002350200.01	FtPinG0002350200.01	Eukaryotic translation initiation factor 3 subunit C [EIF3C].
chrFt8	316001	317000	1565	1623	853	1351	1114	7330	3532	10304	34.28	+	exon	internal exon	NA	FtPinG0002350200.01	FtPinG0002350200.01	Eukaryotic translation initiation factor 3 subunit C [EIF3C].
chrFt8	316501	317500	1221	1268	784	1252	825	5340	2830	7860	36.01	+	promoter	Proximal	ICP	FtPinG0002350200.01	FtPinG0002350200.01	Eukaryotic translation initiation factor 3 subunit C [EIF3C].
chrFt8	316501	317500	1221	1268	784	1252	825	5340	2830	7860	36.01	+	exon	first exon	NA	FtPinG0002350200.01	FtPinG0002350200.01	Eukaryotic translation initiation factor 3 subunit C [EIF3C].
chrFt8	316501	317500	1221	1268	784	1252	825	5340	2830	7860	36.01	+	intron	first intron	NA	FtPinG0002350200.01	FtPinG0002350200.01	Eukaryotic translation initiation factor 3 subunit C [EIF3C].
chrFt8	316501	317500	1221	1268	784	1252	825	5340	2830	7860	36.01	+	exon	internal exon	NA	FtPinG0002350200.01	FtPinG0002350200.01	Eukaryotic translation initiation factor 3 subunit C [EIF3C].
chrFt8	316501	317500	1221	1268	784	1252	825	5340	2830	7860	36.01	+	intron	internal intron	NA	FtPinG0002350200.01	FtPinG0002350200.01	Eukaryotic translation initiation factor 3 subunit C [EIF3C].
chrFt8	317001	318000	885	909	716	966	786	3874	2387	5749	41.52	+	intron	internal intron	NA	FtPinG0002350200.01	FtPinG0002350200.01	Eukaryotic translation initiation factor 3 subunit C [EIF3C].
chrFt8	317001	318000	885	909	716	966	786	3874	2387	5749	41.52	+	exon	internal exon	NA	FtPinG0002350200.01	FtPinG0002350200.01	Eukaryotic translation initiation factor 3 subunit C [EIF3C].
chrFt8	317501	318500	953	990	935	1254	971	5353	2859	7597	37.63	+	exon	internal exon	NA	FtPinG0002350200.01	FtPinG0002350200.01	Eukaryotic translation initiation factor 3 subunit C [EIF3C].
chrFt8	318001	319000	1079	1123	1164	1493	883	4918	3126	7534	41.49	+	exon	internal exon	NA	FtPinG0002350200.01	FtPinG0002350200.01	Eukaryotic translation initiation factor 3 subunit C [EIF3C].
chrFt8	318001	319000	1079	1123	1164	1493	883	4918	3126	7534	41.49	+	intron	last intron	NA	FtPinG0002350200.01	FtPinG0002350200.01	Eukaryotic translation initiation factor 3 subunit C [EIF3C].
chrFt8	318001	319000	1079	1123	1164	1493	883	4918	3126	7534	41.49	-	downstream	NA	NA	FtPinG0002349300.01	FtPinG0002349300.01	helicase superfamily c-terminal domain
chrFt8	318501	319500	641	673	1365	1609	619	3078	2625	5360	48.97	+	exon	internal exon	NA	FtPinG0002350200.01	FtPinG0002350200.01	Eukaryotic translation initiation factor 3 subunit C [EIF3C].
chrFt8	318501	319500	641	673	1365	1609	619	3078	2625	5360	48.97	+	intron	last intron	NA	FtPinG0002350200.01	FtPinG0002350200.01	Eukaryotic translation initiation factor 3 subunit C [EIF3C].
chrFt8	318501	319500	641	673	1365	1609	619	3078	2625	5360	48.97	-	downstream	NA	NA	FtPinG0002349300.01	FtPinG0002349300.01	helicase superfamily c-terminal domain
chrFt8	318501	319500	641	673	1365	1609	619	3078	2625	5360	48.97	+	exon	last exon	NA	FtPinG0002350200.01	FtPinG0002350200.01	Eukaryotic translation initiation factor 3 subunit C [EIF3C].
chrFt8	319001	320000	493	533	1415	1702	543	2998	2451	5233	46.84	+	exon	last exon	NA	FtPinG0002350200.01	FtPinG0002350200.01	Eukaryotic translation initiation factor 3 subunit C [EIF3C].
chrFt8	319001	320000	493	533	1415	1702	543	2998	2451	5233	46.84	-	downstream	NA	NA	FtPinG0002349300.01	FtPinG0002349300.01	helicase superfamily c-terminal domain
chrFt8	319501	320500	705	744	1260	1603	676	3410	2641	5757	45.87	+	exon	last exon	NA	FtPinG0002350200.01	FtPinG0002350200.01	Eukaryotic translation initiation factor 3 subunit C [EIF3C].
chrFt8	319501	320500	705	744	1260	1603	676	3410	2641	5757	45.87	-	downstream	NA	NA	FtPinG0002349300.01	FtPinG0002349300.01	helicase superfamily c-terminal domain
chrFt8	319501	320500	705	744	1260	1603	676	3410	2641	5757	45.87	+	downstream	NA	NA	FtPinG0002350200.01	FtPinG0002350200.01	Eukaryotic translation initiation factor 3 subunit C [EIF3C].
chrFt8	320001	321000	725	757	922	1144	838	3596	2485	5497	45.21	+	downstream	NA	NA	FtPinG0002350200.01	FtPinG0002350200.01	Eukaryotic translation initiation factor 3 subunit C [EIF3C].
chrFt8	320001	321000	725	757	922	1144	838	3596	2485	5497	45.21	-	downstream	NA	NA	FtPinG0002349300.01	FtPinG0002349300.01	helicase superfamily c-terminal domain
chrFt8	320001	321000	725	757	922	1144	838	3596	2485	5497	45.21	-	exon	last exon	NA	FtPinG0002349300.01	FtPinG0002349300.01	helicase superfamily c-terminal domain
chrFt8	320501	321500	794	826	849	1078	758	3271	2401	5175	46.4	+	downstream	NA	NA	FtPinG0002350200.01	FtPinG0002350200.01	Eukaryotic translation initiation factor 3 subunit C [EIF3C].
chrFt8	320501	321500	794	826	849	1078	758	3271	2401	5175	46.4	-	exon	last exon	NA	FtPinG0002349300.01	FtPinG0002349300.01	helicase superfamily c-terminal domain
chrFt8	320501	321500	794	826	849	1078	758	3271	2401	5175	46.4	-	intron	last intron	NA	FtPinG0002349300.01	FtPinG0002349300.01	helicase superfamily c-terminal domain
chrFt8	320501	321500	794	826	849	1078	758	3271	2401	5175	46.4	-	exon	internal exon	NA	FtPinG0002349300.01	FtPinG0002349300.01	helicase superfamily c-terminal domain
chrFt8	320501	321500	794	826	849	1078	758	3271	2401	5175	46.4	-	intron	internal intron	NA	FtPinG0002349300.01	FtPinG0002349300.01	helicase superfamily c-terminal domain
chrFt8	321001	322000	808	842	887	1183	429	2430	2124	4455	47.68	+	downstream	NA	NA	FtPinG0002350200.01	FtPinG0002350200.01	Eukaryotic translation initiation factor 3 subunit C [EIF3C].
chrFt8	321001	322000	808	842	887	1183	429	2430	2124	4455	47.68	-	intron	last intron	NA	FtPinG0002349300.01	FtPinG0002349300.01	helicase superfamily c-terminal domain
chrFt8	321001	322000	808	842	887	1183	429	2430	2124	4455	47.68	-	exon	internal exon	NA	FtPinG0002349300.01	FtPinG0002349300.01	helicase superfamily c-terminal domain
chrFt8	321001	322000	808	842	887	1183	429	2430	2124	4455	47.68	-	intron	internal intron	NA	FtPinG0002349300.01	FtPinG0002349300.01	helicase superfamily c-terminal domain
chrFt8	321501	322500	903	951	1001	1273	280	2143	2184	4367	50.01	+	downstream	NA	NA	FtPinG0002350200.01	FtPinG0002350200.01	Eukaryotic translation initiation factor 3 subunit C [EIF3C].
chrFt8	321501	322500	903	951	1001	1273	280	2143	2184	4367	50.01	-	exon	internal exon	NA	FtPinG0002349300.01	FtPinG0002349300.01	helicase superfamily c-terminal domain
chrFt8	321501	322500	903	951	1001	1273	280	2143	2184	4367	50.01	-	intron	internal intron	NA	FtPinG0002349300.01	FtPinG0002349300.01	helicase superfamily c-terminal domain
chrFt8	322001	323000	866	902	966	1204	575	2848	2407	4954	48.59	-	exon	internal exon	NA	FtPinG0002349300.01	FtPinG0002349300.01	helicase superfamily c-terminal domain
chrFt8	322001	323000	866	902	966	1204	575	2848	2407	4954	48.59	-	intron	internal intron	NA	FtPinG0002349300.01	FtPinG0002349300.01	helicase superfamily c-terminal domain
chrFt8	322501	323500	731	768	697	904	738	3662	2166	5334	40.61	-	exon	internal exon	NA	FtPinG0002349300.01	FtPinG0002349300.01	helicase superfamily c-terminal domain
chrFt8	322501	323500	731	768	697	904	738	3662	2166	5334	40.61	-	intron	internal intron	NA	FtPinG0002349300.01	FtPinG0002349300.01	helicase superfamily c-terminal domain
chrFt8	323001	324000	852	913	461	801	697	4058	2010	5772	34.82	-	exon	internal exon	NA	FtPinG0002349300.01	FtPinG0002349300.01	helicase superfamily c-terminal domain
chrFt8	323001	324000	852	913	461	801	697	4058	2010	5772	34.82	-	intron	internal intron	NA	FtPinG0002349300.01	FtPinG0002349300.01	helicase superfamily c-terminal domain
chrFt8	323501	324500	960	998	494	830	731	4527	2185	6355	34.38	-	exon	internal exon	NA	FtPinG0002349300.01	FtPinG0002349300.01	helicase superfamily c-terminal domain
chrFt8	323501	324500	960	998	494	830	731	4527	2185	6355	34.38	-	intron	internal intron	NA	FtPinG0002349300.01	FtPinG0002349300.01	helicase superfamily c-terminal domain
chrFt8	324001	325000	688	710	415	585	873	4640	1976	5935	33.29	-	exon	internal exon	NA	FtPinG0002349300.01	FtPinG0002349300.01	helicase superfamily c-terminal domain
chrFt8	324001	325000	688	710	415	585	873	4640	1976	5935	33.29	-	intron	internal intron	NA	FtPinG0002349300.01	FtPinG0002349300.01	helicase superfamily c-terminal domain
chrFt8	324501	325500	657	699	749	1037	857	4783	2263	6519	34.71	-	exon	internal exon	NA	FtPinG0002349300.01	FtPinG0002349300.01	helicase superfamily c-terminal domain
chrFt8	324501	325500	657	699	749	1037	857	4783	2263	6519	34.71	-	intron	internal intron	NA	FtPinG0002349300.01	FtPinG0002349300.01	helicase superfamily c-terminal domain
chrFt8	325001	326000	746	787	857	1184	877	6195	2480	8166	30.37	-	exon	internal exon	NA	FtPinG0002349300.01	FtPinG0002349300.01	helicase superfamily c-terminal domain
chrFt8	325001	326000	746	787	857	1184	877	6195	2480	8166	30.37	-	intron	internal intron	NA	FtPinG0002349300.01	FtPinG0002349300.01	helicase superfamily c-terminal domain
chrFt8	325501	326500	804	868	299	521	812	6387	1915	7776	24.63	-	exon	internal exon	NA	FtPinG0002349300.01	FtPinG0002349300.01	helicase superfamily c-terminal domain
chrFt8	325501	326500	804	868	299	521	812	6387	1915	7776	24.63	-	intron	internal intron	NA	FtPinG0002349300.01	FtPinG0002349300.01	helicase superfamily c-terminal domain
chrFt8	326001	327000	1002	1086	254	567	629	5411	1885	7064	26.68	-	exon	internal exon	NA	FtPinG0002349300.01	FtPinG0002349300.01	helicase superfamily c-terminal domain
chrFt8	326001	327000	1002	1086	254	567	629	5411	1885	7064	26.68	-	intron	internal intron	NA	FtPinG0002349300.01	FtPinG0002349300.01	helicase superfamily c-terminal domain
chrFt8	326501	327500	789	838	177	459	733	4706	1699	6003	28.3	-	exon	internal exon	NA	FtPinG0002349300.01	FtPinG0002349300.01	helicase superfamily c-terminal domain
chrFt8	326501	327500	789	838	177	459	733	4706	1699	6003	28.3	-	intron	internal intron	NA	FtPinG0002349300.01	FtPinG0002349300.01	helicase superfamily c-terminal domain
chrFt8	327001	328000	620	719	147	365	514	5409	1281	6493	19.73	-	exon	internal exon	NA	FtPinG0002349300.01	FtPinG0002349300.01	helicase superfamily c-terminal domain
chrFt8	327001	328000	620	719	147	365	514	5409	1281	6493	19.73	-	intron	internal intron	NA	FtPinG0002349300.01	FtPinG0002349300.01	helicase superfamily c-terminal domain
chrFt8	327501	328500	340	1005	144	958	150	5726	634	7689	8.25	-	exon	internal exon	NA	FtPinG0002349300.01	FtPinG0002349300.01	helicase superfamily c-terminal domain
chrFt8	327501	328500	340	1005	144	958	150	5726	634	7689	8.25	-	intron	internal intron	NA	FtPinG0002349300.01	FtPinG0002349300.01	helicase superfamily c-terminal domain
chrFt8	328001	329000	4	885	2	1092	19	3967	25	5944	0.42	-	exon	internal exon	NA	FtPinG0002349300.01	FtPinG0002349300.01	helicase superfamily c-terminal domain
chrFt8	328001	329000	4	885	2	1092	19	3967	25	5944	0.42	-	intron	internal intron	NA	FtPinG0002349300.01	FtPinG0002349300.01	helicase superfamily c-terminal domain
chrFt8	328501	329500	2	415	3	873	22	4147	27	5435	0.5	-	exon	internal exon	NA	FtPinG0002349300.01	FtPinG0002349300.01	helicase superfamily c-terminal domain
chrFt8	328501	329500	2	415	3	873	22	4147	27	5435	0.5	-	intron	internal intron	NA	FtPinG0002349300.01	FtPinG0002349300.01	helicase superfamily c-terminal domain
chrFt8	329001	330000	76	226	11	1110	53	5485	140	6821	2.05	-	exon	internal exon	NA	FtPinG0002349300.01	FtPinG0002349300.01	helicase superfamily c-terminal domain
chrFt8	329001	330000	76	226	11	1110	53	5485	140	6821	2.05	-	promoter	Proximal	ICP	FtPinG0002349900.01	FtPinG0002349900.01	Region of a membrane-bound protein predicted to be outside the membrane, in the cytoplasm.
chrFt8	329001	330000	76	226	11	1110	53	5485	140	6821	2.05	-	intron	internal intron	NA	FtPinG0002349300.01	FtPinG0002349300.01	helicase superfamily c-terminal domain
chrFt8	329001	330000	76	226	11	1110	53	5485	140	6821	2.05	-	exon	first exon	NA	FtPinG0002349900.01	FtPinG0002349900.01	Region of a membrane-bound protein predicted to be outside the membrane, in the cytoplasm.
chrFt8	329501	330500	324	395	9	1073	54	5018	387	6486	5.97	-	promoter	Proximal	ICP	FtPinG0002349900.01	FtPinG0002349900.01	Region of a membrane-bound protein predicted to be outside the membrane, in the cytoplasm.
chrFt8	329501	330500	324	395	9	1073	54	5018	387	6486	5.97	-	intron	internal intron	NA	FtPinG0002349300.01	FtPinG0002349300.01	helicase superfamily c-terminal domain
chrFt8	329501	330500	324	395	9	1073	54	5018	387	6486	5.97	-	exon	first exon	NA	FtPinG0002349900.01	FtPinG0002349900.01	Region of a membrane-bound protein predicted to be outside the membrane, in the cytoplasm.
chrFt8	329501	330500	324	395	9	1073	54	5018	387	6486	5.97	-	downstream	NA	NA	FtPinG0002349900.01	FtPinG0002349900.01	Region of a membrane-bound protein predicted to be outside the membrane, in the cytoplasm.
chrFt8	330001	331000	546	593	15	1091	63	6515	624	8199	7.61	-	promoter	Proximal	ICP	FtPinG0002349900.01	FtPinG0002349900.01	Region of a membrane-bound protein predicted to be outside the membrane, in the cytoplasm.
chrFt8	330001	331000	546	593	15	1091	63	6515	624	8199	7.61	-	exon	first exon	NA	FtPinG0002349900.01	FtPinG0002349900.01	Region of a membrane-bound protein predicted to be outside the membrane, in the cytoplasm.
chrFt8	330001	331000	546	593	15	1091	63	6515	624	8199	7.61	-	downstream	NA	NA	FtPinG0002349900.01	FtPinG0002349900.01	Region of a membrane-bound protein predicted to be outside the membrane, in the cytoplasm.
chrFt8	330001	331000	546	593	15	1091	63	6515	624	8199	7.61	-	promoter	Intermediate	ICP	FtPinG0002349900.01	FtPinG0002349900.01	Region of a membrane-bound protein predicted to be outside the membrane, in the cytoplasm.
chrFt8	330001	331000	546	593	15	1091	63	6515	624	8199	7.61	-	exon	internal exon	NA	FtPinG0002349300.01	FtPinG0002349300.01	helicase superfamily c-terminal domain
chrFt8	330501	331500	812	841	15	960	70	7938	897	9739	9.21	-	promoter	Intermediate	ICP	FtPinG0002349900.01	FtPinG0002349900.01	Region of a membrane-bound protein predicted to be outside the membrane, in the cytoplasm.
chrFt8	330501	331500	812	841	15	960	70	7938	897	9739	9.21	-	exon	internal exon	NA	FtPinG0002349300.01	FtPinG0002349300.01	helicase superfamily c-terminal domain
chrFt8	330501	331500	812	841	15	960	70	7938	897	9739	9.21	-	downstream	NA	NA	FtPinG0002349900.01	FtPinG0002349900.01	Region of a membrane-bound protein predicted to be outside the membrane, in the cytoplasm.
chrFt8	330501	331500	812	841	15	960	70	7938	897	9739	9.21	-	promoter	Distal	ICP	FtPinG0002349900.01	FtPinG0002349900.01	Region of a membrane-bound protein predicted to be outside the membrane, in the cytoplasm.
chrFt8	330501	331500	812	841	15	960	70	7938	897	9739	9.21	-	intron	internal intron	NA	FtPinG0002349300.01	FtPinG0002349300.01	helicase superfamily c-terminal domain
chrFt8	331001	332000	1214	1246	13	870	220	8664	1447	10780	13.42	-	promoter	Intermediate	ICP	FtPinG0002349900.01	FtPinG0002349900.01	Region of a membrane-bound protein predicted to be outside the membrane, in the cytoplasm.
chrFt8	331001	332000	1214	1246	13	870	220	8664	1447	10780	13.42	-	promoter	Distal	ICP	FtPinG0002349900.01	FtPinG0002349900.01	Region of a membrane-bound protein predicted to be outside the membrane, in the cytoplasm.
chrFt8	331001	332000	1214	1246	13	870	220	8664	1447	10780	13.42	-	intron	internal intron	NA	FtPinG0002349300.01	FtPinG0002349300.01	helicase superfamily c-terminal domain
chrFt8	331001	332000	1214	1246	13	870	220	8664	1447	10780	13.42	-	exon	internal exon	NA	FtPinG0002349300.01	FtPinG0002349300.01	helicase superfamily c-terminal domain
chrFt8	331001	332000	1214	1246	13	870	220	8664	1447	10780	13.42	-	downstream	NA	NA	FtPinG0002349900.01	FtPinG0002349900.01	Region of a membrane-bound protein predicted to be outside the membrane, in the cytoplasm.
chrFt8	331501	332500	1064	1245	18	1069	226	7496	1308	9810	13.33	-	promoter	Distal	ICP	FtPinG0002349900.01	FtPinG0002349900.01	Region of a membrane-bound protein predicted to be outside the membrane, in the cytoplasm.
chrFt8	331501	332500	1064	1245	18	1069	226	7496	1308	9810	13.33	-	exon	internal exon	NA	FtPinG0002349300.01	FtPinG0002349300.01	helicase superfamily c-terminal domain
chrFt8	331501	332500	1064	1245	18	1069	226	7496	1308	9810	13.33	-	intron	internal intron	NA	FtPinG0002349300.01	FtPinG0002349300.01	helicase superfamily c-terminal domain
chrFt8	331501	332500	1064	1245	18	1069	226	7496	1308	9810	13.33	-	downstream	NA	NA	FtPinG0002349900.01	FtPinG0002349900.01	Region of a membrane-bound protein predicted to be outside the membrane, in the cytoplasm.
chrFt8	332001	333000	607	805	11	789	33	3147	651	4741	13.73	-	promoter	Distal	ICP	FtPinG0002349900.01	FtPinG0002349900.01	Region of a membrane-bound protein predicted to be outside the membrane, in the cytoplasm.
chrFt8	332001	333000	607	805	11	789	33	3147	651	4741	13.73	-	exon	internal exon	NA	FtPinG0002349300.01	FtPinG0002349300.01	helicase superfamily c-terminal domain
chrFt8	332001	333000	607	805	11	789	33	3147	651	4741	13.73	-	intron	internal intron	NA	FtPinG0002349300.01	FtPinG0002349300.01	helicase superfamily c-terminal domain
chrFt8	332501	333500	332	739	11	410	21	2639	364	3788	9.61	-	exon	internal exon	NA	FtPinG0002349300.01	FtPinG0002349300.01	helicase superfamily c-terminal domain
chrFt8	332501	333500	332	739	11	410	21	2639	364	3788	9.61	-	intron	internal intron	NA	FtPinG0002349300.01	FtPinG0002349300.01	helicase superfamily c-terminal domain
chrFt8	332501	333500	332	739	11	410	21	2639	364	3788	9.61	-	promoter	Proximal	LCP	FtPinG0002349300.01	FtPinG0002349300.01	helicase superfamily c-terminal domain
chrFt8	332501	333500	332	739	11	410	21	2639	364	3788	9.61	-	intron	first intron	NA	FtPinG0002349300.01	FtPinG0002349300.01	helicase superfamily c-terminal domain
chrFt8	333001	334000	497	999	132	552	169	3420	798	4971	16.05	-	promoter	Proximal	LCP	FtPinG0002349300.01	FtPinG0002349300.01	helicase superfamily c-terminal domain
chrFt8	333001	334000	497	999	132	552	169	3420	798	4971	16.05	-	exon	internal exon	NA	FtPinG0002349300.01	FtPinG0002349300.01	helicase superfamily c-terminal domain
chrFt8	333001	334000	497	999	132	552	169	3420	798	4971	16.05	-	intron	first intron	NA	FtPinG0002349300.01	FtPinG0002349300.01	helicase superfamily c-terminal domain
chrFt8	333001	334000	497	999	132	552	169	3420	798	4971	16.05	-	promoter	Intermediate	LCP	FtPinG0002349300.01	FtPinG0002349300.01	helicase superfamily c-terminal domain
chrFt8	333001	334000	497	999	132	552	169	3420	798	4971	16.05	-	exon	first exon	NA	FtPinG0002349300.01	FtPinG0002349300.01	helicase superfamily c-terminal domain
chrFt8	333501	334500	1308	1482	344	972	309	5821	1961	8275	23.7	-	promoter	Proximal	LCP	FtPinG0002349300.01	FtPinG0002349300.01	helicase superfamily c-terminal domain
chrFt8	333501	334500	1308	1482	344	972	309	5821	1961	8275	23.7	-	promoter	Intermediate	LCP	FtPinG0002349300.01	FtPinG0002349300.01	helicase superfamily c-terminal domain
chrFt8	333501	334500	1308	1482	344	972	309	5821	1961	8275	23.7	-	exon	first exon	NA	FtPinG0002349300.01	FtPinG0002349300.01	helicase superfamily c-terminal domain
chrFt8	334001	335000	1130	1196	259	605	420	7056	1809	8857	20.42	-	promoter	Intermediate	LCP	FtPinG0002349300.01	FtPinG0002349300.01	helicase superfamily c-terminal domain
chrFt8	334001	335000	1130	1196	259	605	420	7056	1809	8857	20.42	-	promoter	Distal	LCP	FtPinG0002349300.01	FtPinG0002349300.01	helicase superfamily c-terminal domain
chrFt8	334501	335500	822	872	68	209	538	6484	1428	7565	18.88	-	promoter	Intermediate	LCP	FtPinG0002349300.01	FtPinG0002349300.01	helicase superfamily c-terminal domain
chrFt8	334501	335500	822	872	68	209	538	6484	1428	7565	18.88	-	promoter	Distal	LCP	FtPinG0002349300.01	FtPinG0002349300.01	helicase superfamily c-terminal domain
chrFt8	335001	336000	1368	1553	443	745	2130	7608	3941	9906	39.78	-	promoter	Distal	LCP	FtPinG0002349300.01	FtPinG0002349300.01	helicase superfamily c-terminal domain
chrFt8	335501	336500	1407	1881	605	1539	2948	7087	4960	10507	47.21	-	promoter	Distal	LCP	FtPinG0002349300.01	FtPinG0002349300.01	helicase superfamily c-terminal domain
chrFt8	340001	341000	1048	1096	426	709	583	7433	2057	9238	22.27	+	promoter	Distal	HCP	FtPinG0002349200.01	FtPinG0002349200.01	Leucine rich repeat
chrFt8	340501	341500	759	799	713	939	944	7539	2416	9277	26.04	+	promoter	Distal	HCP	FtPinG0002349200.01	FtPinG0002349200.01	Leucine rich repeat
chrFt8	341001	342000	481	508	647	871	1047	7077	2175	8456	25.72	+	promoter	Distal	HCP	FtPinG0002349200.01	FtPinG0002349200.01	Leucine rich repeat
chrFt8	341001	342000	481	508	647	871	1047	7077	2175	8456	25.72	+	promoter	Intermediate	HCP	FtPinG0002349200.01	FtPinG0002349200.01	Leucine rich repeat
chrFt8	341501	342500	787	831	211	521	522	4587	1520	5939	25.59	+	promoter	Intermediate	HCP	FtPinG0002349200.01	FtPinG0002349200.01	Leucine rich repeat
chrFt8	341501	342500	787	831	211	521	522	4587	1520	5939	25.59	+	promoter	Distal	HCP	FtPinG0002349200.01	FtPinG0002349200.01	Leucine rich repeat
chrFt8	342001	343000	1121	1170	280	585	499	5162	1900	6917	27.47	+	promoter	Intermediate	HCP	FtPinG0002349200.01	FtPinG0002349200.01	Leucine rich repeat
chrFt8	342001	343000	1121	1170	280	585	499	5162	1900	6917	27.47	+	promoter	Proximal	HCP	FtPinG0002349200.01	FtPinG0002349200.01	Leucine rich repeat
chrFt8	342001	343000	1121	1170	280	585	499	5162	1900	6917	27.47	+	exon	first exon	NA	FtPinG0002349200.01	FtPinG0002349200.01	Leucine rich repeat
chrFt8	342501	343500	812	857	614	830	707	6927	2133	8614	24.76	+	promoter	Proximal	HCP	FtPinG0002349200.01	FtPinG0002349200.01	Leucine rich repeat
chrFt8	342501	343500	812	857	614	830	707	6927	2133	8614	24.76	+	exon	first exon	NA	FtPinG0002349200.01	FtPinG0002349200.01	Leucine rich repeat
chrFt8	342501	343500	812	857	614	830	707	6927	2133	8614	24.76	+	intron	first intron	NA	FtPinG0002349200.01	FtPinG0002349200.01	Leucine rich repeat
chrFt8	343001	344000	1101	1174	608	984	626	6114	2335	8272	28.23	+	promoter	Proximal	HCP	FtPinG0002349200.01	FtPinG0002349200.01	Leucine rich repeat
chrFt8	343001	344000	1101	1174	608	984	626	6114	2335	8272	28.23	+	intron	first intron	NA	FtPinG0002349200.01	FtPinG0002349200.01	Leucine rich repeat
chrFt8	343001	344000	1101	1174	608	984	626	6114	2335	8272	28.23	+	exon	internal exon	NA	FtPinG0002349200.01	FtPinG0002349200.01	Leucine rich repeat
chrFt8	343001	344000	1101	1174	608	984	626	6114	2335	8272	28.23	+	intron	internal intron	NA	FtPinG0002349200.01	FtPinG0002349200.01	Leucine rich repeat
chrFt8	343501	344500	1157	1211	496	844	1080	7512	2733	9567	28.57	+	exon	internal exon	NA	FtPinG0002349200.01	FtPinG0002349200.01	Leucine rich repeat
chrFt8	343501	344500	1157	1211	496	844	1080	7512	2733	9567	28.57	+	intron	internal intron	NA	FtPinG0002349200.01	FtPinG0002349200.01	Leucine rich repeat
chrFt8	344001	345000	1068	1127	744	1032	1227	6551	3039	8710	34.89	+	exon	internal exon	NA	FtPinG0002349200.01	FtPinG0002349200.01	Leucine rich repeat
chrFt8	344001	345000	1068	1127	744	1032	1227	6551	3039	8710	34.89	+	intron	internal intron	NA	FtPinG0002349200.01	FtPinG0002349200.01	Leucine rich repeat
chrFt8	344501	345500	1497	1578	850	1180	1080	7489	3427	10247	33.44	+	exon	internal exon	NA	FtPinG0002349200.01	FtPinG0002349200.01	Leucine rich repeat
chrFt8	344501	345500	1497	1578	850	1180	1080	7489	3427	10247	33.44	+	intron	internal intron	NA	FtPinG0002349200.01	FtPinG0002349200.01	Leucine rich repeat
chrFt8	345001	346000	1272	1340	763	1065	1014	9358	3049	11763	25.92	+	intron	internal intron	NA	FtPinG0002349200.01	FtPinG0002349200.01	Leucine rich repeat
chrFt8	345001	346000	1272	1340	763	1065	1014	9358	3049	11763	25.92	+	exon	internal exon	NA	FtPinG0002349200.01	FtPinG0002349200.01	Leucine rich repeat
chrFt8	345501	346500	1082	1158	620	939	607	7069	2309	9166	25.19	+	exon	internal exon	NA	FtPinG0002349200.01	FtPinG0002349200.01	Leucine rich repeat
chrFt8	345501	346500	1082	1158	620	939	607	7069	2309	9166	25.19	+	intron	internal intron	NA	FtPinG0002349200.01	FtPinG0002349200.01	Leucine rich repeat
chrFt8	346001	347000	1322	1416	534	965	554	6302	2410	8683	27.76	+	exon	internal exon	NA	FtPinG0002349200.01	FtPinG0002349200.01	Leucine rich repeat
chrFt8	346001	347000	1322	1416	534	965	554	6302	2410	8683	27.76	+	intron	internal intron	NA	FtPinG0002349200.01	FtPinG0002349200.01	Leucine rich repeat
chrFt8	346501	347500	867	935	514	799	1141	7609	2522	9343	26.99	+	exon	internal exon	NA	FtPinG0002349200.01	FtPinG0002349200.01	Leucine rich repeat
chrFt8	346501	347500	867	935	514	799	1141	7609	2522	9343	26.99	+	intron	internal intron	NA	FtPinG0002349200.01	FtPinG0002349200.01	Leucine rich repeat
chrFt8	346501	347500	867	935	514	799	1141	7609	2522	9343	26.99	+	intron	last intron	NA	FtPinG0002349200.01	FtPinG0002349200.01	Leucine rich repeat
chrFt8	346501	347500	867	935	514	799	1141	7609	2522	9343	26.99	+	exon	last exon	NA	FtPinG0002349200.01	FtPinG0002349200.01	Leucine rich repeat
chrFt8	347001	348000	464	498	482	592	1031	6257	1977	7347	26.91	+	intron	last intron	NA	FtPinG0002349200.01	FtPinG0002349200.01	Leucine rich repeat
chrFt8	347001	348000	464	498	482	592	1031	6257	1977	7347	26.91	+	exon	last exon	NA	FtPinG0002349200.01	FtPinG0002349200.01	Leucine rich repeat
chrFt8	347001	348000	464	498	482	592	1031	6257	1977	7347	26.91	+	downstream	NA	NA	FtPinG0002349200.01	FtPinG0002349200.01	Leucine rich repeat
chrFt8	347501	348500	637	668	476	677	394	3620	1507	4965	30.35	+	downstream	NA	NA	FtPinG0002349200.01	FtPinG0002349200.01	Leucine rich repeat
chrFt8	348001	349000	1223	1260	537	1064	366	3066	2126	5390	39.44	+	downstream	NA	NA	FtPinG0002349200.01	FtPinG0002349200.01	Leucine rich repeat
chrFt8	348501	349500	1333	1368	466	1019	357	2740	2156	5127	42.05	+	downstream	NA	NA	FtPinG0002349200.01	FtPinG0002349200.01	Leucine rich repeat
chrFt8	349001	350000	924	977	388	698	373	2932	1685	4607	36.57	+	downstream	NA	NA	FtPinG0002349200.01	FtPinG0002349200.01	Leucine rich repeat
chrFt8	352501	353500	1031	1115	593	1088	416	3973	2040	6176	33.03	+	promoter	Distal	HCP	FtPinG0002349000.01	FtPinG0002349000.01	Zinc finger C2H2 type domain signature.
chrFt8	353001	354000	785	825	589	859	424	3766	1798	5450	32.99	+	promoter	Distal	HCP	FtPinG0002349000.01	FtPinG0002349000.01	Zinc finger C2H2 type domain signature.
chrFt8	353501	354500	634	662	412	632	288	2855	1334	4149	32.15	+	promoter	Distal	HCP	FtPinG0002349000.01	FtPinG0002349000.01	Zinc finger C2H2 type domain signature.
chrFt8	353501	354500	634	662	412	632	288	2855	1334	4149	32.15	+	promoter	Intermediate	HCP	FtPinG0002349000.01	FtPinG0002349000.01	Zinc finger C2H2 type domain signature.
chrFt8	354001	355000	822	870	441	743	290	2658	1553	4271	36.36	+	promoter	Intermediate	HCP	FtPinG0002349000.01	FtPinG0002349000.01	Zinc finger C2H2 type domain signature.
chrFt8	354001	355000	822	870	441	743	290	2658	1553	4271	36.36	+	promoter	Distal	HCP	FtPinG0002349000.01	FtPinG0002349000.01	Zinc finger C2H2 type domain signature.
chrFt8	354501	355500	754	798	345	621	296	2591	1395	4010	34.79	+	promoter	Intermediate	HCP	FtPinG0002349000.01	FtPinG0002349000.01	Zinc finger C2H2 type domain signature.
chrFt8	354501	355500	754	798	345	621	296	2591	1395	4010	34.79	+	promoter	Proximal	HCP	FtPinG0002349000.01	FtPinG0002349000.01	Zinc finger C2H2 type domain signature.
chrFt8	354501	355500	754	798	345	621	296	2591	1395	4010	34.79	+	exon	first exon	NA	FtPinG0002349000.01	FtPinG0002349000.01	Zinc finger C2H2 type domain signature.
chrFt8	355001	356000	1023	1096	289	513	539	4812	1851	6421	28.83	+	promoter	Proximal	HCP	FtPinG0002349000.01	FtPinG0002349000.01	Zinc finger C2H2 type domain signature.
chrFt8	355001	356000	1023	1096	289	513	539	4812	1851	6421	28.83	+	exon	first exon	NA	FtPinG0002349000.01	FtPinG0002349000.01	Zinc finger C2H2 type domain signature.
chrFt8	355001	356000	1023	1096	289	513	539	4812	1851	6421	28.83	+	downstream	NA	NA	FtPinG0002349000.01	FtPinG0002349000.01	Zinc finger C2H2 type domain signature.
chrFt8	355501	356500	1291	1418	269	569	576	7752	2136	9739	21.93	+	promoter	Proximal	HCP	FtPinG0002349000.01	FtPinG0002349000.01	Zinc finger C2H2 type domain signature.
chrFt8	355501	356500	1291	1418	269	569	576	7752	2136	9739	21.93	+	downstream	NA	NA	FtPinG0002349000.01	FtPinG0002349000.01	Zinc finger C2H2 type domain signature.
chrFt8	356001	357000	566	912	99	484	169	5739	834	7135	11.69	+	downstream	NA	NA	FtPinG0002349000.01	FtPinG0002349000.01	Zinc finger C2H2 type domain signature.
chrFt8	356501	357500	10	870	1	415	24	4268	35	5553	0.63	+	downstream	NA	NA	FtPinG0002349000.01	FtPinG0002349000.01	Zinc finger C2H2 type domain signature.
chrFt8	357001	358000	7	729	4	465	16	4676	27	5870	0.46	+	downstream	NA	NA	FtPinG0002349000.01	FtPinG0002349000.01	Zinc finger C2H2 type domain signature.
chrFt8	367501	368500	603	644	24	684	100	2935	727	4263	17.05	+	promoter	Distal	HCP	FtPinG0002348800.01	FtPinG0002348800.01	F_box_assoc_1: F-box protein interaction domain
chrFt8	367501	368500	603	644	24	684	100	2935	727	4263	17.05	+	promoter	Distal	HCP	FtPinG0002348400.01	FtPinG0002348400.01	F_box_assoc_1: F-box protein interaction domain
chrFt8	368001	369000	383	458	22	562	107	3322	512	4342	11.79	+	promoter	Distal	HCP	FtPinG0002348800.01	FtPinG0002348800.01	F_box_assoc_1: F-box protein interaction domain
chrFt8	368001	369000	383	458	22	562	107	3322	512	4342	11.79	+	promoter	Distal	HCP	FtPinG0002348400.01	FtPinG0002348400.01	F_box_assoc_1: F-box protein interaction domain
chrFt8	368501	369500	39	305	0	444	20	1748	59	2497	2.36	+	promoter	Distal	HCP	FtPinG0002348800.01	FtPinG0002348800.01	F_box_assoc_1: F-box protein interaction domain
chrFt8	368501	369500	39	305	0	444	20	1748	59	2497	2.36	+	promoter	Distal	HCP	FtPinG0002348400.01	FtPinG0002348400.01	F_box_assoc_1: F-box protein interaction domain
chrFt8	369001	370000	0	587	0	430	13	1997	13	3014	0.43	+	promoter	Distal	HCP	FtPinG0002348800.01	FtPinG0002348800.01	F_box_assoc_1: F-box protein interaction domain
chrFt8	369001	370000	0	587	0	430	13	1997	13	3014	0.43	+	promoter	Distal	HCP	FtPinG0002348400.01	FtPinG0002348400.01	F_box_assoc_1: F-box protein interaction domain
chrFt8	369001	370000	0	587	0	430	13	1997	13	3014	0.43	+	promoter	Intermediate	HCP	FtPinG0002348800.01	FtPinG0002348800.01	F_box_assoc_1: F-box protein interaction domain
chrFt8	369001	370000	0	587	0	430	13	1997	13	3014	0.43	+	promoter	Intermediate	HCP	FtPinG0002348400.01	FtPinG0002348400.01	F_box_assoc_1: F-box protein interaction domain
chrFt8	369501	370500	639	1047	250	623	262	4831	1151	6501	17.7	+	promoter	Intermediate	HCP	FtPinG0002348800.01	FtPinG0002348800.01	F_box_assoc_1: F-box protein interaction domain
chrFt8	369501	370500	639	1047	250	623	262	4831	1151	6501	17.7	+	promoter	Intermediate	HCP	FtPinG0002348400.01	FtPinG0002348400.01	F_box_assoc_1: F-box protein interaction domain
chrFt8	369501	370500	639	1047	250	623	262	4831	1151	6501	17.7	+	promoter	Proximal	HCP	FtPinG0002348800.01	FtPinG0002348800.01	F_box_assoc_1: F-box protein interaction domain
chrFt8	369501	370500	639	1047	250	623	262	4831	1151	6501	17.7	+	promoter	Proximal	HCP	FtPinG0002348400.01	FtPinG0002348400.01	F_box_assoc_1: F-box protein interaction domain
chrFt8	370001	371000	1408	1454	605	1213	528	5994	2541	8661	29.34	+	promoter	Proximal	HCP	FtPinG0002348800.01	FtPinG0002348800.01	F_box_assoc_1: F-box protein interaction domain
chrFt8	370001	371000	1408	1454	605	1213	528	5994	2541	8661	29.34	+	promoter	Intermediate	HCP	FtPinG0002348800.01	FtPinG0002348800.01	F_box_assoc_1: F-box protein interaction domain
chrFt8	370001	371000	1408	1454	605	1213	528	5994	2541	8661	29.34	+	promoter	Proximal	HCP	FtPinG0002348400.01	FtPinG0002348400.01	F_box_assoc_1: F-box protein interaction domain
chrFt8	370001	371000	1408	1454	605	1213	528	5994	2541	8661	29.34	+	promoter	Intermediate	HCP	FtPinG0002348400.01	FtPinG0002348400.01	F_box_assoc_1: F-box protein interaction domain
chrFt8	370001	371000	1408	1454	605	1213	528	5994	2541	8661	29.34	+	exon	first exon	NA	FtPinG0002348800.01	FtPinG0002348800.01	F_box_assoc_1: F-box protein interaction domain
chrFt8	370001	371000	1408	1454	605	1213	528	5994	2541	8661	29.34	+	exon	first exon	NA	FtPinG0002348400.01	FtPinG0002348400.01	F_box_assoc_1: F-box protein interaction domain
chrFt8	370501	371500	1362	1413	792	1354	631	5252	2785	8019	34.73	+	promoter	Proximal	HCP	FtPinG0002348800.01	FtPinG0002348800.01	F_box_assoc_1: F-box protein interaction domain
chrFt8	370501	371500	1362	1413	792	1354	631	5252	2785	8019	34.73	+	promoter	Proximal	HCP	FtPinG0002348400.01	FtPinG0002348400.01	F_box_assoc_1: F-box protein interaction domain
chrFt8	370501	371500	1362	1413	792	1354	631	5252	2785	8019	34.73	+	exon	first exon	NA	FtPinG0002348800.01	FtPinG0002348800.01	F_box_assoc_1: F-box protein interaction domain
chrFt8	370501	371500	1362	1413	792	1354	631	5252	2785	8019	34.73	+	exon	first exon	NA	FtPinG0002348400.01	FtPinG0002348400.01	F_box_assoc_1: F-box protein interaction domain
chrFt8	371001	372000	712	897	438	723	362	3609	1512	5229	28.92	+	exon	first exon	NA	FtPinG0002348800.01	FtPinG0002348800.01	F_box_assoc_1: F-box protein interaction domain
chrFt8	371001	372000	712	897	438	723	362	3609	1512	5229	28.92	+	exon	first exon	NA	FtPinG0002348400.01	FtPinG0002348400.01	F_box_assoc_1: F-box protein interaction domain
chrFt8	371001	372000	712	897	438	723	362	3609	1512	5229	28.92	-	downstream	NA	NA	FtPinG0002348100.01	FtPinG0002348100.01	Soluble glutathione S-transferase N-terminal domain profile.
chrFt8	371501	372500	147	436	2	408	8	2411	157	3255	4.82	+	exon	first exon	NA	FtPinG0002348800.01	FtPinG0002348800.01	F_box_assoc_1: F-box protein interaction domain
chrFt8	371501	372500	147	436	2	408	8	2411	157	3255	4.82	+	exon	first exon	NA	FtPinG0002348400.01	FtPinG0002348400.01	F_box_assoc_1: F-box protein interaction domain
chrFt8	371501	372500	147	436	2	408	8	2411	157	3255	4.82	-	downstream	NA	NA	FtPinG0002348100.01	FtPinG0002348100.01	Soluble glutathione S-transferase N-terminal domain profile.
chrFt8	371501	372500	147	436	2	408	8	2411	157	3255	4.82	+	downstream	NA	NA	FtPinG0002348800.01	FtPinG0002348800.01	F_box_assoc_1: F-box protein interaction domain
chrFt8	371501	372500	147	436	2	408	8	2411	157	3255	4.82	+	downstream	NA	NA	FtPinG0002348400.01	FtPinG0002348400.01	F_box_assoc_1: F-box protein interaction domain
chrFt8	372001	373000	400	654	3	672	13	3810	416	5136	8.1	+	downstream	NA	NA	FtPinG0002348800.01	FtPinG0002348800.01	F_box_assoc_1: F-box protein interaction domain
chrFt8	372001	373000	400	654	3	672	13	3810	416	5136	8.1	+	downstream	NA	NA	FtPinG0002348400.01	FtPinG0002348400.01	F_box_assoc_1: F-box protein interaction domain
chrFt8	372001	373000	400	654	3	672	13	3810	416	5136	8.1	-	downstream	NA	NA	FtPinG0002348100.01	FtPinG0002348100.01	Soluble glutathione S-transferase N-terminal domain profile.
chrFt8	372501	373500	505	630	3	953	13	4069	521	5652	9.22	+	downstream	NA	NA	FtPinG0002348800.01	FtPinG0002348800.01	F_box_assoc_1: F-box protein interaction domain
chrFt8	372501	373500	505	630	3	953	13	4069	521	5652	9.22	+	downstream	NA	NA	FtPinG0002348400.01	FtPinG0002348400.01	F_box_assoc_1: F-box protein interaction domain
chrFt8	372501	373500	505	630	3	953	13	4069	521	5652	9.22	-	downstream	NA	NA	FtPinG0002348100.01	FtPinG0002348100.01	Soluble glutathione S-transferase N-terminal domain profile.
chrFt8	373001	374000	306	316	5	1007	38	4385	349	5708	6.11	+	downstream	NA	NA	FtPinG0002348800.01	FtPinG0002348800.01	F_box_assoc_1: F-box protein interaction domain
chrFt8	373001	374000	306	316	5	1007	38	4385	349	5708	6.11	+	downstream	NA	NA	FtPinG0002348400.01	FtPinG0002348400.01	F_box_assoc_1: F-box protein interaction domain
chrFt8	373001	374000	306	316	5	1007	38	4385	349	5708	6.11	-	downstream	NA	NA	FtPinG0002348100.01	FtPinG0002348100.01	Soluble glutathione S-transferase N-terminal domain profile.
chrFt8	373001	374000	306	316	5	1007	38	4385	349	5708	6.11	-	exon	last exon	NA	FtPinG0002348100.01	FtPinG0002348100.01	Soluble glutathione S-transferase N-terminal domain profile.
chrFt8	373501	374500	523	538	69	688	247	5513	839	6739	12.45	+	downstream	NA	NA	FtPinG0002348800.01	FtPinG0002348800.01	F_box_assoc_1: F-box protein interaction domain
chrFt8	373501	374500	523	538	69	688	247	5513	839	6739	12.45	+	downstream	NA	NA	FtPinG0002348400.01	FtPinG0002348400.01	F_box_assoc_1: F-box protein interaction domain
chrFt8	373501	374500	523	538	69	688	247	5513	839	6739	12.45	-	exon	last exon	NA	FtPinG0002348100.01	FtPinG0002348100.01	Soluble glutathione S-transferase N-terminal domain profile.
chrFt8	373501	374500	523	538	69	688	247	5513	839	6739	12.45	-	intron	first intron	NA	FtPinG0002348100.01	FtPinG0002348100.01	Soluble glutathione S-transferase N-terminal domain profile.
chrFt8	374001	375000	535	549	203	455	490	5634	1228	6638	18.5	-	exon	last exon	NA	FtPinG0002348100.01	FtPinG0002348100.01	Soluble glutathione S-transferase N-terminal domain profile.
chrFt8	374001	375000	535	549	203	455	490	5634	1228	6638	18.5	-	intron	first intron	NA	FtPinG0002348100.01	FtPinG0002348100.01	Soluble glutathione S-transferase N-terminal domain profile.
chrFt8	374001	375000	535	549	203	455	490	5634	1228	6638	18.5	-	promoter	Proximal	LCP	FtPinG0002348100.01	FtPinG0002348100.01	Soluble glutathione S-transferase N-terminal domain profile.
chrFt8	374001	375000	535	549	203	455	490	5634	1228	6638	18.5	-	exon	first exon	NA	FtPinG0002348100.01	FtPinG0002348100.01	Soluble glutathione S-transferase N-terminal domain profile.
chrFt8	374501	375500	568	631	235	533	308	5638	1111	6802	16.33	-	promoter	Proximal	LCP	FtPinG0002348100.01	FtPinG0002348100.01	Soluble glutathione S-transferase N-terminal domain profile.
chrFt8	374501	375500	568	631	235	533	308	5638	1111	6802	16.33	-	exon	first exon	NA	FtPinG0002348100.01	FtPinG0002348100.01	Soluble glutathione S-transferase N-terminal domain profile.
chrFt8	374501	375500	568	631	235	533	308	5638	1111	6802	16.33	-	promoter	Intermediate	LCP	FtPinG0002348100.01	FtPinG0002348100.01	Soluble glutathione S-transferase N-terminal domain profile.
chrFt8	375001	376000	473	533	98	577	40	3977	611	5087	12.01	-	promoter	Proximal	LCP	FtPinG0002348100.01	FtPinG0002348100.01	Soluble glutathione S-transferase N-terminal domain profile.
chrFt8	375001	376000	473	533	98	577	40	3977	611	5087	12.01	-	promoter	Intermediate	LCP	FtPinG0002348100.01	FtPinG0002348100.01	Soluble glutathione S-transferase N-terminal domain profile.
chrFt8	375001	376000	473	533	98	577	40	3977	611	5087	12.01	+	promoter	Distal	LCP	FtPinG0002347800.01	FtPinG0002347800.01	Region of a membrane-bound protein predicted to be embedded in the membrane.
chrFt8	375501	376500	274	278	2	768	13	2308	289	3354	8.62	+	promoter	Distal	LCP	FtPinG0002347800.01	FtPinG0002347800.01	Region of a membrane-bound protein predicted to be embedded in the membrane.
chrFt8	375501	376500	274	278	2	768	13	2308	289	3354	8.62	-	promoter	Intermediate	LCP	FtPinG0002348100.01	FtPinG0002348100.01	Soluble glutathione S-transferase N-terminal domain profile.
chrFt8	375501	376500	274	278	2	768	13	2308	289	3354	8.62	-	promoter	Distal	LCP	FtPinG0002348100.01	FtPinG0002348100.01	Soluble glutathione S-transferase N-terminal domain profile.
chrFt8	376001	377000	229	235	1	695	3	1811	233	2741	8.5	+	promoter	Distal	LCP	FtPinG0002347800.01	FtPinG0002347800.01	Region of a membrane-bound protein predicted to be embedded in the membrane.
chrFt8	376001	377000	229	235	1	695	3	1811	233	2741	8.5	-	promoter	Distal	LCP	FtPinG0002348100.01	FtPinG0002348100.01	Soluble glutathione S-transferase N-terminal domain profile.
chrFt8	376001	377000	229	235	1	695	3	1811	233	2741	8.5	+	promoter	Intermediate	LCP	FtPinG0002347800.01	FtPinG0002347800.01	Region of a membrane-bound protein predicted to be embedded in the membrane.
chrFt8	376501	377500	131	142	0	430	7	1280	138	1852	7.45	+	promoter	Intermediate	LCP	FtPinG0002347800.01	FtPinG0002347800.01	Region of a membrane-bound protein predicted to be embedded in the membrane.
chrFt8	376501	377500	131	142	0	430	7	1280	138	1852	7.45	+	promoter	Distal	LCP	FtPinG0002347800.01	FtPinG0002347800.01	Region of a membrane-bound protein predicted to be embedded in the membrane.
chrFt8	376501	377500	131	142	0	430	7	1280	138	1852	7.45	-	promoter	Distal	LCP	FtPinG0002348100.01	FtPinG0002348100.01	Soluble glutathione S-transferase N-terminal domain profile.
chrFt8	377001	378000	123	132	1	457	9	1341	133	1930	6.89	+	promoter	Intermediate	LCP	FtPinG0002347800.01	FtPinG0002347800.01	Region of a membrane-bound protein predicted to be embedded in the membrane.
chrFt8	377001	378000	123	132	1	457	9	1341	133	1930	6.89	-	promoter	Distal	LCP	FtPinG0002348100.01	FtPinG0002348100.01	Soluble glutathione S-transferase N-terminal domain profile.
chrFt8	377001	378000	123	132	1	457	9	1341	133	1930	6.89	+	promoter	Proximal	LCP	FtPinG0002347800.01	FtPinG0002347800.01	Region of a membrane-bound protein predicted to be embedded in the membrane.
chrFt8	377001	378000	123	132	1	457	9	1341	133	1930	6.89	+	exon	first exon	NA	FtPinG0002347800.01	FtPinG0002347800.01	Region of a membrane-bound protein predicted to be embedded in the membrane.
chrFt8	377501	378500	152	157	2	499	8	1225	162	1881	8.61	+	promoter	Proximal	LCP	FtPinG0002347800.01	FtPinG0002347800.01	Region of a membrane-bound protein predicted to be embedded in the membrane.
chrFt8	377501	378500	152	157	2	499	8	1225	162	1881	8.61	+	exon	first exon	NA	FtPinG0002347800.01	FtPinG0002347800.01	Region of a membrane-bound protein predicted to be embedded in the membrane.
chrFt8	377501	378500	152	157	2	499	8	1225	162	1881	8.61	+	intron	first intron	NA	FtPinG0002347800.01	FtPinG0002347800.01	Region of a membrane-bound protein predicted to be embedded in the membrane.
chrFt8	378001	379000	145	377	1	746	8	1654	154	2777	5.55	+	promoter	Proximal	LCP	FtPinG0002347800.01	FtPinG0002347800.01	Region of a membrane-bound protein predicted to be embedded in the membrane.
chrFt8	378001	379000	145	377	1	746	8	1654	154	2777	5.55	+	intron	first intron	NA	FtPinG0002347800.01	FtPinG0002347800.01	Region of a membrane-bound protein predicted to be embedded in the membrane.
chrFt8	378001	379000	145	377	1	746	8	1654	154	2777	5.55	+	exon	internal exon	NA	FtPinG0002347800.01	FtPinG0002347800.01	Region of a membrane-bound protein predicted to be embedded in the membrane.
chrFt8	378501	379500	30	897	2	1132	4	2183	36	4212	0.85	+	exon	internal exon	NA	FtPinG0002347800.01	FtPinG0002347800.01	Region of a membrane-bound protein predicted to be embedded in the membrane.
chrFt8	379001	380000	572	1328	48	1034	211	3016	831	5378	15.45	+	exon	internal exon	NA	FtPinG0002347800.01	FtPinG0002347800.01	Region of a membrane-bound protein predicted to be embedded in the membrane.
chrFt8	379501	380500	1014	1136	272	711	1460	5181	2746	7028	39.07	+	exon	internal exon	NA	FtPinG0002347800.01	FtPinG0002347800.01	Region of a membrane-bound protein predicted to be embedded in the membrane.
chrFt8	379501	380500	1014	1136	272	711	1460	5181	2746	7028	39.07	+	intron	internal intron	NA	FtPinG0002347800.01	FtPinG0002347800.01	Region of a membrane-bound protein predicted to be embedded in the membrane.
chrFt8	380001	381000	744	767	397	560	1929	5442	3070	6769	45.35	+	exon	internal exon	NA	FtPinG0002347800.01	FtPinG0002347800.01	Region of a membrane-bound protein predicted to be embedded in the membrane.
chrFt8	380001	381000	744	767	397	560	1929	5442	3070	6769	45.35	+	intron	internal intron	NA	FtPinG0002347800.01	FtPinG0002347800.01	Region of a membrane-bound protein predicted to be embedded in the membrane.
chrFt8	380501	381500	513	546	334	483	1315	4389	2162	5418	39.9	+	exon	internal exon	NA	FtPinG0002347800.01	FtPinG0002347800.01	Region of a membrane-bound protein predicted to be embedded in the membrane.
chrFt8	381001	382000	427	454	304	450	1157	4109	1888	5013	37.66	+	exon	internal exon	NA	FtPinG0002347800.01	FtPinG0002347800.01	Region of a membrane-bound protein predicted to be embedded in the membrane.
chrFt8	381001	382000	427	454	304	450	1157	4109	1888	5013	37.66	+	intron	internal intron	NA	FtPinG0002347800.01	FtPinG0002347800.01	Region of a membrane-bound protein predicted to be embedded in the membrane.
chrFt8	381501	382500	543	567	364	562	1041	4516	1948	5645	34.51	+	exon	internal exon	NA	FtPinG0002347800.01	FtPinG0002347800.01	Region of a membrane-bound protein predicted to be embedded in the membrane.
chrFt8	381501	382500	543	567	364	562	1041	4516	1948	5645	34.51	+	intron	internal intron	NA	FtPinG0002347800.01	FtPinG0002347800.01	Region of a membrane-bound protein predicted to be embedded in the membrane.
chrFt8	382001	383000	929	956	411	752	898	4549	2238	6257	35.77	+	exon	internal exon	NA	FtPinG0002347800.01	FtPinG0002347800.01	Region of a membrane-bound protein predicted to be embedded in the membrane.
chrFt8	382001	383000	929	956	411	752	898	4549	2238	6257	35.77	+	intron	internal intron	NA	FtPinG0002347800.01	FtPinG0002347800.01	Region of a membrane-bound protein predicted to be embedded in the membrane.
chrFt8	382001	383000	929	956	411	752	898	4549	2238	6257	35.77	+	promoter	Distal	ICP	FtPinG0002347600.01	FtPinG0002347600.01	Remorin, C-terminal region
chrFt8	382501	383500	991	1025	250	534	645	4479	1886	6038	31.24	+	promoter	Distal	ICP	FtPinG0002347600.01	FtPinG0002347600.01	Remorin, C-terminal region
chrFt8	382501	383500	991	1025	250	534	645	4479	1886	6038	31.24	+	exon	internal exon	NA	FtPinG0002347800.01	FtPinG0002347800.01	Region of a membrane-bound protein predicted to be embedded in the membrane.
chrFt8	382501	383500	991	1025	250	534	645	4479	1886	6038	31.24	+	intron	internal intron	NA	FtPinG0002347800.01	FtPinG0002347800.01	Region of a membrane-bound protein predicted to be embedded in the membrane.
chrFt8	382501	383500	991	1025	250	534	645	4479	1886	6038	31.24	+	intron	last intron	NA	FtPinG0002347800.01	FtPinG0002347800.01	Region of a membrane-bound protein predicted to be embedded in the membrane.
chrFt8	382501	383500	991	1025	250	534	645	4479	1886	6038	31.24	+	exon	last exon	NA	FtPinG0002347800.01	FtPinG0002347800.01	Region of a membrane-bound protein predicted to be embedded in the membrane.
chrFt8	383001	384000	1001	1047	335	592	585	5839	1921	7478	25.69	+	promoter	Distal	ICP	FtPinG0002347600.01	FtPinG0002347600.01	Remorin, C-terminal region
chrFt8	383001	384000	1001	1047	335	592	585	5839	1921	7478	25.69	+	intron	last intron	NA	FtPinG0002347800.01	FtPinG0002347800.01	Region of a membrane-bound protein predicted to be embedded in the membrane.
chrFt8	383001	384000	1001	1047	335	592	585	5839	1921	7478	25.69	+	exon	last exon	NA	FtPinG0002347800.01	FtPinG0002347800.01	Region of a membrane-bound protein predicted to be embedded in the membrane.
chrFt8	383001	384000	1001	1047	335	592	585	5839	1921	7478	25.69	+	downstream	NA	NA	FtPinG0002347800.01	FtPinG0002347800.01	Region of a membrane-bound protein predicted to be embedded in the membrane.
chrFt8	383501	384500	863	899	298	532	484	7186	1645	8617	19.09	+	promoter	Distal	ICP	FtPinG0002347600.01	FtPinG0002347600.01	Remorin, C-terminal region
chrFt8	383501	384500	863	899	298	532	484	7186	1645	8617	19.09	+	exon	last exon	NA	FtPinG0002347800.01	FtPinG0002347800.01	Region of a membrane-bound protein predicted to be embedded in the membrane.
chrFt8	383501	384500	863	899	298	532	484	7186	1645	8617	19.09	+	downstream	NA	NA	FtPinG0002347800.01	FtPinG0002347800.01	Region of a membrane-bound protein predicted to be embedded in the membrane.
chrFt8	383501	384500	863	899	298	532	484	7186	1645	8617	19.09	+	promoter	Intermediate	ICP	FtPinG0002347600.01	FtPinG0002347600.01	Remorin, C-terminal region
chrFt8	384001	385000	860	924	412	632	376	7363	1648	8919	18.48	+	promoter	Intermediate	ICP	FtPinG0002347600.01	FtPinG0002347600.01	Remorin, C-terminal region
chrFt8	384001	385000	860	924	412	632	376	7363	1648	8919	18.48	+	downstream	NA	NA	FtPinG0002347800.01	FtPinG0002347800.01	Region of a membrane-bound protein predicted to be embedded in the membrane.
chrFt8	384001	385000	860	924	412	632	376	7363	1648	8919	18.48	+	promoter	Proximal	ICP	FtPinG0002347600.01	FtPinG0002347600.01	Remorin, C-terminal region
chrFt8	384501	385500	895	967	620	947	437	7407	1952	9321	20.94	+	promoter	Proximal	ICP	FtPinG0002347600.01	FtPinG0002347600.01	Remorin, C-terminal region
chrFt8	384501	385500	895	967	620	947	437	7407	1952	9321	20.94	+	promoter	Intermediate	ICP	FtPinG0002347600.01	FtPinG0002347600.01	Remorin, C-terminal region
chrFt8	384501	385500	895	967	620	947	437	7407	1952	9321	20.94	+	downstream	NA	NA	FtPinG0002347800.01	FtPinG0002347800.01	Region of a membrane-bound protein predicted to be embedded in the membrane.
chrFt8	384501	385500	895	967	620	947	437	7407	1952	9321	20.94	+	exon	first exon	NA	FtPinG0002347600.01	FtPinG0002347600.01	Remorin, C-terminal region
chrFt8	384501	385500	895	967	620	947	437	7407	1952	9321	20.94	+	intron	first intron	NA	FtPinG0002347600.01	FtPinG0002347600.01	Remorin, C-terminal region
chrFt8	384501	385500	895	967	620	947	437	7407	1952	9321	20.94	+	exon	internal exon	NA	FtPinG0002347600.01	FtPinG0002347600.01	Remorin, C-terminal region
chrFt8	385001	386000	606	654	414	751	314	5260	1334	6665	20.02	+	promoter	Proximal	ICP	FtPinG0002347600.01	FtPinG0002347600.01	Remorin, C-terminal region
chrFt8	385001	386000	606	654	414	751	314	5260	1334	6665	20.02	+	downstream	NA	NA	FtPinG0002347800.01	FtPinG0002347800.01	Region of a membrane-bound protein predicted to be embedded in the membrane.
chrFt8	385001	386000	606	654	414	751	314	5260	1334	6665	20.02	+	exon	first exon	NA	FtPinG0002347600.01	FtPinG0002347600.01	Remorin, C-terminal region
chrFt8	385001	386000	606	654	414	751	314	5260	1334	6665	20.02	+	intron	first intron	NA	FtPinG0002347600.01	FtPinG0002347600.01	Remorin, C-terminal region
chrFt8	385001	386000	606	654	414	751	314	5260	1334	6665	20.02	+	exon	internal exon	NA	FtPinG0002347600.01	FtPinG0002347600.01	Remorin, C-terminal region
chrFt8	385001	386000	606	654	414	751	314	5260	1334	6665	20.02	+	intron	internal intron	NA	FtPinG0002347600.01	FtPinG0002347600.01	Remorin, C-terminal region
chrFt8	385001	386000	606	654	414	751	314	5260	1334	6665	20.02	+	intron	last intron	NA	FtPinG0002347600.01	FtPinG0002347600.01	Remorin, C-terminal region
chrFt8	385001	386000	606	654	414	751	314	5260	1334	6665	20.02	+	exon	last exon	NA	FtPinG0002347600.01	FtPinG0002347600.01	Remorin, C-terminal region
chrFt8	385001	386000	606	654	414	751	314	5260	1334	6665	20.02	+	downstream	NA	NA	FtPinG0002347600.01	FtPinG0002347600.01	Remorin, C-terminal region
chrFt8	385501	386500	704	763	386	608	352	4596	1442	5967	24.17	+	intron	internal intron	NA	FtPinG0002347600.01	FtPinG0002347600.01	Remorin, C-terminal region
chrFt8	385501	386500	704	763	386	608	352	4596	1442	5967	24.17	+	exon	internal exon	NA	FtPinG0002347600.01	FtPinG0002347600.01	Remorin, C-terminal region
chrFt8	385501	386500	704	763	386	608	352	4596	1442	5967	24.17	+	intron	last intron	NA	FtPinG0002347600.01	FtPinG0002347600.01	Remorin, C-terminal region
chrFt8	385501	386500	704	763	386	608	352	4596	1442	5967	24.17	+	exon	last exon	NA	FtPinG0002347600.01	FtPinG0002347600.01	Remorin, C-terminal region
chrFt8	385501	386500	704	763	386	608	352	4596	1442	5967	24.17	+	downstream	NA	NA	FtPinG0002347600.01	FtPinG0002347600.01	Remorin, C-terminal region
chrFt8	386001	387000	903	963	344	573	466	7430	1713	8966	19.11	+	downstream	NA	NA	FtPinG0002347600.01	FtPinG0002347600.01	Remorin, C-terminal region
chrFt8	386001	387000	903	963	344	573	466	7430	1713	8966	19.11	+	exon	internal exon	NA	FtPinG0002347600.01	FtPinG0002347600.01	Remorin, C-terminal region
chrFt8	386001	387000	903	963	344	573	466	7430	1713	8966	19.11	+	intron	last intron	NA	FtPinG0002347600.01	FtPinG0002347600.01	Remorin, C-terminal region
chrFt8	386501	387500	1412	1494	298	699	580	9180	2290	11373	20.14	+	exon	internal exon	NA	FtPinG0002347600.01	FtPinG0002347600.01	Remorin, C-terminal region
chrFt8	386501	387500	1412	1494	298	699	580	9180	2290	11373	20.14	+	intron	last intron	NA	FtPinG0002347600.01	FtPinG0002347600.01	Remorin, C-terminal region
chrFt8	386501	387500	1412	1494	298	699	580	9180	2290	11373	20.14	+	downstream	NA	NA	FtPinG0002347600.01	FtPinG0002347600.01	Remorin, C-terminal region
chrFt8	386501	387500	1412	1494	298	699	580	9180	2290	11373	20.14	+	exon	last exon	NA	FtPinG0002347600.01	FtPinG0002347600.01	Remorin, C-terminal region
chrFt8	387001	388000	1536	1645	290	686	776	9022	2602	11353	22.92	+	exon	last exon	NA	FtPinG0002347600.01	FtPinG0002347600.01	Remorin, C-terminal region
chrFt8	387001	388000	1536	1645	290	686	776	9022	2602	11353	22.92	+	downstream	NA	NA	FtPinG0002347600.01	FtPinG0002347600.01	Remorin, C-terminal region
chrFt8	387501	388500	1645	1749	254	566	788	6309	2687	8624	31.16	+	downstream	NA	NA	FtPinG0002347600.01	FtPinG0002347600.01	Remorin, C-terminal region
chrFt8	388001	389000	1361	1418	185	459	717	3677	2263	5554	40.75	+	downstream	NA	NA	FtPinG0002347600.01	FtPinG0002347600.01	Remorin, C-terminal region
chrFt8	388501	389500	386	683	64	455	379	3707	829	4845	17.11	+	downstream	NA	NA	FtPinG0002347600.01	FtPinG0002347600.01	Remorin, C-terminal region
chrFt8	388501	389500	386	683	64	455	379	3707	829	4845	17.11	+	promoter	Distal	LCP	FtPinG0002347400.01	FtPinG0002347400.01	helix loop helix domain
chrFt8	389001	390000	471	852	125	469	951	4532	1547	5853	26.43	+	promoter	Distal	LCP	FtPinG0002347400.01	FtPinG0002347400.01	helix loop helix domain
chrFt8	389001	390000	471	852	125	469	951	4532	1547	5853	26.43	+	downstream	NA	NA	FtPinG0002347600.01	FtPinG0002347600.01	Remorin, C-terminal region
chrFt8	389501	390500	637	1105	210	577	1454	5930	2301	7612	30.23	+	promoter	Distal	LCP	FtPinG0002347400.01	FtPinG0002347400.01	helix loop helix domain
chrFt8	390001	391000	1622	2024	368	787	3409	9051	5399	11862	45.52	+	promoter	Distal	LCP	FtPinG0002347400.01	FtPinG0002347400.01	helix loop helix domain
chrFt8	390001	391000	1622	2024	368	787	3409	9051	5399	11862	45.52	+	promoter	Intermediate	LCP	FtPinG0002347400.01	FtPinG0002347400.01	helix loop helix domain
chrFt8	390501	391500	2740	2816	675	1144	3858	9145	7273	13105	55.5	+	promoter	Intermediate	LCP	FtPinG0002347400.01	FtPinG0002347400.01	helix loop helix domain
chrFt8	390501	391500	2740	2816	675	1144	3858	9145	7273	13105	55.5	+	promoter	Proximal	LCP	FtPinG0002347400.01	FtPinG0002347400.01	helix loop helix domain
chrFt8	391001	392000	1311	1668	394	859	1019	4476	2724	7003	38.9	+	promoter	Proximal	LCP	FtPinG0002347400.01	FtPinG0002347400.01	helix loop helix domain
chrFt8	391001	392000	1311	1668	394	859	1019	4476	2724	7003	38.9	+	promoter	Intermediate	LCP	FtPinG0002347400.01	FtPinG0002347400.01	helix loop helix domain
chrFt8	391001	392000	1311	1668	394	859	1019	4476	2724	7003	38.9	+	exon	first exon	NA	FtPinG0002347400.01	FtPinG0002347400.01	helix loop helix domain
chrFt8	391001	392000	1311	1668	394	859	1019	4476	2724	7003	38.9	+	intron	first intron	NA	FtPinG0002347400.01	FtPinG0002347400.01	helix loop helix domain
chrFt8	391001	392000	1311	1668	394	859	1019	4476	2724	7003	38.9	+	exon	internal exon	NA	FtPinG0002347400.01	FtPinG0002347400.01	helix loop helix domain
chrFt8	391501	392500	1	574	3	358	17	1806	21	2738	0.77	+	promoter	Proximal	LCP	FtPinG0002347400.01	FtPinG0002347400.01	helix loop helix domain
chrFt8	391501	392500	1	574	3	358	17	1806	21	2738	0.77	+	exon	first exon	NA	FtPinG0002347400.01	FtPinG0002347400.01	helix loop helix domain
chrFt8	391501	392500	1	574	3	358	17	1806	21	2738	0.77	+	intron	first intron	NA	FtPinG0002347400.01	FtPinG0002347400.01	helix loop helix domain
chrFt8	391501	392500	1	574	3	358	17	1806	21	2738	0.77	+	exon	internal exon	NA	FtPinG0002347400.01	FtPinG0002347400.01	helix loop helix domain
chrFt8	391501	392500	1	574	3	358	17	1806	21	2738	0.77	+	intron	internal intron	NA	FtPinG0002347400.01	FtPinG0002347400.01	helix loop helix domain
chrFt8	392001	393000	4	829	9	566	40	4197	53	5592	0.95	+	intron	internal intron	NA	FtPinG0002347400.01	FtPinG0002347400.01	helix loop helix domain
chrFt8	392001	393000	4	829	9	566	40	4197	53	5592	0.95	+	exon	internal exon	NA	FtPinG0002347400.01	FtPinG0002347400.01	helix loop helix domain
chrFt8	392501	393500	725	1512	121	797	128	5668	974	7977	12.21	+	intron	internal intron	NA	FtPinG0002347400.01	FtPinG0002347400.01	helix loop helix domain
chrFt8	392501	393500	725	1512	121	797	128	5668	974	7977	12.21	+	exon	internal exon	NA	FtPinG0002347400.01	FtPinG0002347400.01	helix loop helix domain
chrFt8	392501	393500	725	1512	121	797	128	5668	974	7977	12.21	+	intron	last intron	NA	FtPinG0002347400.01	FtPinG0002347400.01	helix loop helix domain
chrFt8	393001	394000	1302	1543	280	890	506	6280	2088	8713	23.96	+	exon	internal exon	NA	FtPinG0002347400.01	FtPinG0002347400.01	helix loop helix domain
chrFt8	393001	394000	1302	1543	280	890	506	6280	2088	8713	23.96	+	intron	last intron	NA	FtPinG0002347400.01	FtPinG0002347400.01	helix loop helix domain
chrFt8	393001	394000	1302	1543	280	890	506	6280	2088	8713	23.96	+	exon	last exon	NA	FtPinG0002347400.01	FtPinG0002347400.01	helix loop helix domain
chrFt8	393001	394000	1302	1543	280	890	506	6280	2088	8713	23.96	+	downstream	NA	NA	FtPinG0002347400.01	FtPinG0002347400.01	helix loop helix domain
chrFt8	393501	394500	903	929	487	939	705	6334	2095	8202	25.54	+	exon	last exon	NA	FtPinG0002347400.01	FtPinG0002347400.01	helix loop helix domain
chrFt8	393501	394500	903	929	487	939	705	6334	2095	8202	25.54	+	downstream	NA	NA	FtPinG0002347400.01	FtPinG0002347400.01	helix loop helix domain
chrFt8	394001	395000	566	590	367	638	483	5456	1416	6684	21.18	+	downstream	NA	NA	FtPinG0002347400.01	FtPinG0002347400.01	helix loop helix domain
chrFt8	394501	395500	361	381	205	395	497	5361	1063	6137	17.32	+	downstream	NA	NA	FtPinG0002347400.01	FtPinG0002347400.01	helix loop helix domain
chrFt8	395001	396000	298	314	359	535	666	5710	1323	6559	20.17	+	downstream	NA	NA	FtPinG0002347400.01	FtPinG0002347400.01	helix loop helix domain
chrFt8	396001	397000	1254	1304	1673	2351	677	5679	3604	9334	38.61	-	downstream	NA	NA	FtPinG0002346700.01	FtPinG0002346700.01	.
chrFt8	396501	397500	1415	1472	1290	2038	266	2678	2971	6188	48.01	-	downstream	NA	NA	FtPinG0002346700.01	FtPinG0002346700.01	.
chrFt8	397001	398000	1427	1492	405	619	393	4589	2225	6700	33.21	-	downstream	NA	NA	FtPinG0002346700.01	FtPinG0002346700.01	.
chrFt8	397501	398500	1928	2021	70	93	694	7453	2692	9567	28.14	-	downstream	NA	NA	FtPinG0002346700.01	FtPinG0002346700.01	.
chrFt8	398001	399000	2576	2646	306	843	437	4901	3319	8390	39.56	-	downstream	NA	NA	FtPinG0002346700.01	FtPinG0002346700.01	.
chrFt8	398001	399000	2576	2646	306	843	437	4901	3319	8390	39.56	-	exon	last exon	NA	FtPinG0002346700.01	FtPinG0002346700.01	.
chrFt8	398501	399500	2114	2150	470	1209	498	3065	3082	6424	47.98	-	exon	last exon	NA	FtPinG0002346700.01	FtPinG0002346700.01	.
chrFt8	399001	400000	940	1037	272	802	871	4684	2083	6523	31.93	-	exon	last exon	NA	FtPinG0002346700.01	FtPinG0002346700.01	.
chrFt8	399501	400500	525	624	115	709	484	3941	1124	5274	21.31	-	exon	last exon	NA	FtPinG0002346700.01	FtPinG0002346700.01	.
chrFt8	400001	401000	336	362	9	620	123	3557	468	4539	10.31	-	exon	last exon	NA	FtPinG0002346700.01	FtPinG0002346700.01	.
chrFt8	400001	401000	336	362	9	620	123	3557	468	4539	10.31	-	intron	last intron	NA	FtPinG0002346700.01	FtPinG0002346700.01	.
chrFt8	400001	401000	336	362	9	620	123	3557	468	4539	10.31	-	exon	internal exon	NA	FtPinG0002346700.01	FtPinG0002346700.01	.
chrFt8	400501	401500	314	327	48	682	239	5167	601	6176	9.73	-	intron	last intron	NA	FtPinG0002346700.01	FtPinG0002346700.01	.
chrFt8	400501	401500	314	327	48	682	239	5167	601	6176	9.73	-	exon	internal exon	NA	FtPinG0002346700.01	FtPinG0002346700.01	.
chrFt8	400501	401500	314	327	48	682	239	5167	601	6176	9.73	-	intron	internal intron	NA	FtPinG0002346700.01	FtPinG0002346700.01	.
chrFt8	401001	402000	348	419	46	658	156	5043	550	6120	8.99	-	exon	internal exon	NA	FtPinG0002346700.01	FtPinG0002346700.01	.
chrFt8	401001	402000	348	419	46	658	156	5043	550	6120	8.99	-	intron	internal intron	NA	FtPinG0002346700.01	FtPinG0002346700.01	.
chrFt8	401501	402500	309	415	4	801	9	3099	322	4315	7.46	-	intron	internal intron	NA	FtPinG0002346700.01	FtPinG0002346700.01	.
chrFt8	401501	402500	309	415	4	801	9	3099	322	4315	7.46	-	promoter	Proximal	HCP	FtPinG0002346700.01	FtPinG0002346700.01	.
chrFt8	402001	403000	106	318	4	714	4	2643	114	3675	3.1	-	promoter	Proximal	HCP	FtPinG0002346700.01	FtPinG0002346700.01	.
chrFt8	402001	403000	106	318	4	714	4	2643	114	3675	3.1	+	promoter	Distal	LCP	FtPinG0002346000.01	FtPinG0002346000.01	Zinc knuckle
chrFt8	402001	403000	106	318	4	714	4	2643	114	3675	3.1	+	promoter	Distal	LCP	FtPinG0002345600.01	FtPinG0002345600.01	Region of a membrane-bound protein predicted to be embedded in the membrane.
chrFt8	402001	403000	106	318	4	714	4	2643	114	3675	3.1	-	exon	internal exon	NA	FtPinG0002346700.01	FtPinG0002346700.01	.
chrFt8	402001	403000	106	318	4	714	4	2643	114	3675	3.1	-	intron	first intron	NA	FtPinG0002346700.01	FtPinG0002346700.01	.
chrFt8	402001	403000	106	318	4	714	4	2643	114	3675	3.1	-	exon	first exon	NA	FtPinG0002346700.01	FtPinG0002346700.01	.
chrFt8	402501	403500	2	442	1	542	11	2952	14	3936	0.36	+	promoter	Distal	LCP	FtPinG0002346000.01	FtPinG0002346000.01	Zinc knuckle
chrFt8	402501	403500	2	442	1	542	11	2952	14	3936	0.36	+	promoter	Distal	LCP	FtPinG0002345600.01	FtPinG0002345600.01	Region of a membrane-bound protein predicted to be embedded in the membrane.
chrFt8	402501	403500	2	442	1	542	11	2952	14	3936	0.36	-	promoter	Proximal	HCP	FtPinG0002346700.01	FtPinG0002346700.01	.
chrFt8	402501	403500	2	442	1	542	11	2952	14	3936	0.36	-	exon	internal exon	NA	FtPinG0002346700.01	FtPinG0002346700.01	.
chrFt8	402501	403500	2	442	1	542	11	2952	14	3936	0.36	-	intron	first intron	NA	FtPinG0002346700.01	FtPinG0002346700.01	.
chrFt8	402501	403500	2	442	1	542	11	2952	14	3936	0.36	-	exon	first exon	NA	FtPinG0002346700.01	FtPinG0002346700.01	.
chrFt8	402501	403500	2	442	1	542	11	2952	14	3936	0.36	+	promoter	Distal	LCP	FtPinG0002345400.01	FtPinG0002345400.01	Endonuclease/Exonuclease/phosphatase family
chrFt8	402501	403500	2	442	1	542	11	2952	14	3936	0.36	+	promoter	Distal	LCP	FtPinG0002345000.01	FtPinG0002345000.01	Endonuclease/Exonuclease/phosphatase family
chrFt8	402501	403500	2	442	1	542	11	2952	14	3936	0.36	-	promoter	Intermediate	HCP	FtPinG0002346700.01	FtPinG0002346700.01	.
chrFt8	403001	404000	386	1142	33	1021	57	4006	476	6169	7.72	+	promoter	Distal	LCP	FtPinG0002346000.01	FtPinG0002346000.01	Zinc knuckle
chrFt8	403001	404000	386	1142	33	1021	57	4006	476	6169	7.72	+	promoter	Distal	LCP	FtPinG0002345400.01	FtPinG0002345400.01	Endonuclease/Exonuclease/phosphatase family
chrFt8	403001	404000	386	1142	33	1021	57	4006	476	6169	7.72	+	promoter	Distal	LCP	FtPinG0002345000.01	FtPinG0002345000.01	Endonuclease/Exonuclease/phosphatase family
chrFt8	403001	404000	386	1142	33	1021	57	4006	476	6169	7.72	+	promoter	Distal	LCP	FtPinG0002345600.01	FtPinG0002345600.01	Region of a membrane-bound protein predicted to be embedded in the membrane.
chrFt8	403001	404000	386	1142	33	1021	57	4006	476	6169	7.72	-	promoter	Intermediate	HCP	FtPinG0002346700.01	FtPinG0002346700.01	.
chrFt8	403001	404000	386	1142	33	1021	57	4006	476	6169	7.72	-	promoter	Distal	HCP	FtPinG0002346700.01	FtPinG0002346700.01	.
chrFt8	403501	404500	867	1422	151	973	688	5866	1706	8261	20.65	+	promoter	Distal	LCP	FtPinG0002346000.01	FtPinG0002346000.01	Zinc knuckle
chrFt8	403501	404500	867	1422	151	973	688	5866	1706	8261	20.65	+	promoter	Distal	LCP	FtPinG0002345400.01	FtPinG0002345400.01	Endonuclease/Exonuclease/phosphatase family
chrFt8	403501	404500	867	1422	151	973	688	5866	1706	8261	20.65	+	promoter	Distal	LCP	FtPinG0002345000.01	FtPinG0002345000.01	Endonuclease/Exonuclease/phosphatase family
chrFt8	403501	404500	867	1422	151	973	688	5866	1706	8261	20.65	+	promoter	Distal	LCP	FtPinG0002345600.01	FtPinG0002345600.01	Region of a membrane-bound protein predicted to be embedded in the membrane.
chrFt8	403501	404500	867	1422	151	973	688	5866	1706	8261	20.65	-	promoter	Intermediate	HCP	FtPinG0002346700.01	FtPinG0002346700.01	.
chrFt8	403501	404500	867	1422	151	973	688	5866	1706	8261	20.65	-	promoter	Distal	HCP	FtPinG0002346700.01	FtPinG0002346700.01	.
chrFt8	403501	404500	867	1422	151	973	688	5866	1706	8261	20.65	+	promoter	Intermediate	LCP	FtPinG0002346000.01	FtPinG0002346000.01	Zinc knuckle
chrFt8	403501	404500	867	1422	151	973	688	5866	1706	8261	20.65	+	promoter	Distal	LCP	FtPinG0002344400.01	FtPinG0002344400.01	.
chrFt8	403501	404500	867	1422	151	973	688	5866	1706	8261	20.65	+	promoter	Distal	LCP	FtPinG0002344600.01	FtPinG0002344600.01	.
chrFt8	403501	404500	867	1422	151	973	688	5866	1706	8261	20.65	+	promoter	Distal	LCP	FtPinG0002344800.01	FtPinG0002344800.01	.
chrFt8	403501	404500	867	1422	151	973	688	5866	1706	8261	20.65	+	promoter	Intermediate	LCP	FtPinG0002345600.01	FtPinG0002345600.01	Region of a membrane-bound protein predicted to be embedded in the membrane.
chrFt8	404001	405000	1310	1418	347	696	834	4640	2491	6754	36.88	+	promoter	Intermediate	LCP	FtPinG0002346000.01	FtPinG0002346000.01	Zinc knuckle
chrFt8	404001	405000	1310	1418	347	696	834	4640	2491	6754	36.88	+	promoter	Distal	LCP	FtPinG0002344400.01	FtPinG0002344400.01	.
chrFt8	404001	405000	1310	1418	347	696	834	4640	2491	6754	36.88	+	promoter	Distal	LCP	FtPinG0002345400.01	FtPinG0002345400.01	Endonuclease/Exonuclease/phosphatase family
chrFt8	404001	405000	1310	1418	347	696	834	4640	2491	6754	36.88	+	promoter	Distal	LCP	FtPinG0002344600.01	FtPinG0002344600.01	.
chrFt8	404001	405000	1310	1418	347	696	834	4640	2491	6754	36.88	+	promoter	Distal	LCP	FtPinG0002345000.01	FtPinG0002345000.01	Endonuclease/Exonuclease/phosphatase family
chrFt8	404001	405000	1310	1418	347	696	834	4640	2491	6754	36.88	+	promoter	Distal	LCP	FtPinG0002344800.01	FtPinG0002344800.01	.
chrFt8	404001	405000	1310	1418	347	696	834	4640	2491	6754	36.88	+	promoter	Intermediate	LCP	FtPinG0002345600.01	FtPinG0002345600.01	Region of a membrane-bound protein predicted to be embedded in the membrane.
chrFt8	404001	405000	1310	1418	347	696	834	4640	2491	6754	36.88	-	promoter	Distal	HCP	FtPinG0002346700.01	FtPinG0002346700.01	.
chrFt8	404001	405000	1310	1418	347	696	834	4640	2491	6754	36.88	+	promoter	Proximal	LCP	FtPinG0002346000.01	FtPinG0002346000.01	Zinc knuckle
chrFt8	404001	405000	1310	1418	347	696	834	4640	2491	6754	36.88	+	promoter	Intermediate	LCP	FtPinG0002345400.01	FtPinG0002345400.01	Endonuclease/Exonuclease/phosphatase family
chrFt8	404001	405000	1310	1418	347	696	834	4640	2491	6754	36.88	+	promoter	Intermediate	LCP	FtPinG0002345000.01	FtPinG0002345000.01	Endonuclease/Exonuclease/phosphatase family
chrFt8	404001	405000	1310	1418	347	696	834	4640	2491	6754	36.88	+	promoter	Proximal	LCP	FtPinG0002345600.01	FtPinG0002345600.01	Region of a membrane-bound protein predicted to be embedded in the membrane.
chrFt8	404501	405500	1224	1273	314	646	529	3925	2067	5844	35.37	+	promoter	Proximal	LCP	FtPinG0002346000.01	FtPinG0002346000.01	Zinc knuckle
chrFt8	404501	405500	1224	1273	314	646	529	3925	2067	5844	35.37	+	promoter	Intermediate	LCP	FtPinG0002346000.01	FtPinG0002346000.01	Zinc knuckle
chrFt8	404501	405500	1224	1273	314	646	529	3925	2067	5844	35.37	+	promoter	Distal	LCP	FtPinG0002344400.01	FtPinG0002344400.01	.
chrFt8	404501	405500	1224	1273	314	646	529	3925	2067	5844	35.37	+	promoter	Intermediate	LCP	FtPinG0002345400.01	FtPinG0002345400.01	Endonuclease/Exonuclease/phosphatase family
chrFt8	404501	405500	1224	1273	314	646	529	3925	2067	5844	35.37	+	promoter	Distal	LCP	FtPinG0002344600.01	FtPinG0002344600.01	.
chrFt8	404501	405500	1224	1273	314	646	529	3925	2067	5844	35.37	+	promoter	Intermediate	LCP	FtPinG0002345000.01	FtPinG0002345000.01	Endonuclease/Exonuclease/phosphatase family
chrFt8	404501	405500	1224	1273	314	646	529	3925	2067	5844	35.37	+	promoter	Distal	LCP	FtPinG0002344800.01	FtPinG0002344800.01	.
chrFt8	404501	405500	1224	1273	314	646	529	3925	2067	5844	35.37	+	promoter	Proximal	LCP	FtPinG0002345600.01	FtPinG0002345600.01	Region of a membrane-bound protein predicted to be embedded in the membrane.
chrFt8	404501	405500	1224	1273	314	646	529	3925	2067	5844	35.37	+	promoter	Intermediate	LCP	FtPinG0002345600.01	FtPinG0002345600.01	Region of a membrane-bound protein predicted to be embedded in the membrane.
chrFt8	404501	405500	1224	1273	314	646	529	3925	2067	5844	35.37	-	promoter	Distal	HCP	FtPinG0002346700.01	FtPinG0002346700.01	.
chrFt8	404501	405500	1224	1273	314	646	529	3925	2067	5844	35.37	+	promoter	Intermediate	LCP	FtPinG0002344400.01	FtPinG0002344400.01	.
chrFt8	404501	405500	1224	1273	314	646	529	3925	2067	5844	35.37	+	promoter	Proximal	LCP	FtPinG0002345400.01	FtPinG0002345400.01	Endonuclease/Exonuclease/phosphatase family
chrFt8	404501	405500	1224	1273	314	646	529	3925	2067	5844	35.37	+	promoter	Intermediate	LCP	FtPinG0002344600.01	FtPinG0002344600.01	.
chrFt8	404501	405500	1224	1273	314	646	529	3925	2067	5844	35.37	+	promoter	Proximal	LCP	FtPinG0002345000.01	FtPinG0002345000.01	Endonuclease/Exonuclease/phosphatase family
chrFt8	404501	405500	1224	1273	314	646	529	3925	2067	5844	35.37	+	promoter	Intermediate	LCP	FtPinG0002344800.01	FtPinG0002344800.01	.
chrFt8	404501	405500	1224	1273	314	646	529	3925	2067	5844	35.37	+	exon	first exon	NA	FtPinG0002346000.01	FtPinG0002346000.01	Zinc knuckle
chrFt8	404501	405500	1224	1273	314	646	529	3925	2067	5844	35.37	+	downstream	NA	NA	FtPinG0002346000.01	FtPinG0002346000.01	Zinc knuckle
chrFt8	404501	405500	1224	1273	314	646	529	3925	2067	5844	35.37	+	exon	first exon	NA	FtPinG0002345600.01	FtPinG0002345600.01	Region of a membrane-bound protein predicted to be embedded in the membrane.
chrFt8	404501	405500	1224	1273	314	646	529	3925	2067	5844	35.37	+	downstream	NA	NA	FtPinG0002345600.01	FtPinG0002345600.01	Region of a membrane-bound protein predicted to be embedded in the membrane.
chrFt8	405001	406000	795	1203	257	503	928	5556	1980	7262	27.27	+	promoter	Proximal	LCP	FtPinG0002346000.01	FtPinG0002346000.01	Zinc knuckle
chrFt8	405001	406000	795	1203	257	503	928	5556	1980	7262	27.27	+	promoter	Intermediate	LCP	FtPinG0002344400.01	FtPinG0002344400.01	.
chrFt8	405001	406000	795	1203	257	503	928	5556	1980	7262	27.27	+	promoter	Distal	LCP	FtPinG0002344400.01	FtPinG0002344400.01	.
chrFt8	405001	406000	795	1203	257	503	928	5556	1980	7262	27.27	+	promoter	Proximal	LCP	FtPinG0002345400.01	FtPinG0002345400.01	Endonuclease/Exonuclease/phosphatase family
chrFt8	405001	406000	795	1203	257	503	928	5556	1980	7262	27.27	+	promoter	Intermediate	LCP	FtPinG0002345400.01	FtPinG0002345400.01	Endonuclease/Exonuclease/phosphatase family
chrFt8	405001	406000	795	1203	257	503	928	5556	1980	7262	27.27	+	promoter	Intermediate	LCP	FtPinG0002344600.01	FtPinG0002344600.01	.
chrFt8	405001	406000	795	1203	257	503	928	5556	1980	7262	27.27	+	promoter	Distal	LCP	FtPinG0002344600.01	FtPinG0002344600.01	.
chrFt8	405001	406000	795	1203	257	503	928	5556	1980	7262	27.27	+	promoter	Proximal	LCP	FtPinG0002345000.01	FtPinG0002345000.01	Endonuclease/Exonuclease/phosphatase family
chrFt8	405001	406000	795	1203	257	503	928	5556	1980	7262	27.27	+	promoter	Intermediate	LCP	FtPinG0002345000.01	FtPinG0002345000.01	Endonuclease/Exonuclease/phosphatase family
chrFt8	405001	406000	795	1203	257	503	928	5556	1980	7262	27.27	+	promoter	Intermediate	LCP	FtPinG0002344800.01	FtPinG0002344800.01	.
chrFt8	405001	406000	795	1203	257	503	928	5556	1980	7262	27.27	+	promoter	Distal	LCP	FtPinG0002344800.01	FtPinG0002344800.01	.
chrFt8	405001	406000	795	1203	257	503	928	5556	1980	7262	27.27	+	promoter	Proximal	LCP	FtPinG0002345600.01	FtPinG0002345600.01	Region of a membrane-bound protein predicted to be embedded in the membrane.
chrFt8	405001	406000	795	1203	257	503	928	5556	1980	7262	27.27	+	exon	first exon	NA	FtPinG0002346000.01	FtPinG0002346000.01	Zinc knuckle
chrFt8	405001	406000	795	1203	257	503	928	5556	1980	7262	27.27	+	downstream	NA	NA	FtPinG0002346000.01	FtPinG0002346000.01	Zinc knuckle
chrFt8	405001	406000	795	1203	257	503	928	5556	1980	7262	27.27	+	exon	first exon	NA	FtPinG0002345600.01	FtPinG0002345600.01	Region of a membrane-bound protein predicted to be embedded in the membrane.
chrFt8	405001	406000	795	1203	257	503	928	5556	1980	7262	27.27	+	downstream	NA	NA	FtPinG0002345600.01	FtPinG0002345600.01	Region of a membrane-bound protein predicted to be embedded in the membrane.
chrFt8	405001	406000	795	1203	257	503	928	5556	1980	7262	27.27	+	exon	first exon	NA	FtPinG0002345400.01	FtPinG0002345400.01	Endonuclease/Exonuclease/phosphatase family
chrFt8	405001	406000	795	1203	257	503	928	5556	1980	7262	27.27	+	exon	first exon	NA	FtPinG0002345000.01	FtPinG0002345000.01	Endonuclease/Exonuclease/phosphatase family
chrFt8	405501	406500	671	1219	415	694	1107	7137	2193	9050	24.23	+	promoter	Intermediate	LCP	FtPinG0002344400.01	FtPinG0002344400.01	.
chrFt8	405501	406500	671	1219	415	694	1107	7137	2193	9050	24.23	+	promoter	Proximal	LCP	FtPinG0002345400.01	FtPinG0002345400.01	Endonuclease/Exonuclease/phosphatase family
chrFt8	405501	406500	671	1219	415	694	1107	7137	2193	9050	24.23	+	promoter	Intermediate	LCP	FtPinG0002344600.01	FtPinG0002344600.01	.
chrFt8	405501	406500	671	1219	415	694	1107	7137	2193	9050	24.23	+	promoter	Proximal	LCP	FtPinG0002345000.01	FtPinG0002345000.01	Endonuclease/Exonuclease/phosphatase family
chrFt8	405501	406500	671	1219	415	694	1107	7137	2193	9050	24.23	+	promoter	Intermediate	LCP	FtPinG0002344800.01	FtPinG0002344800.01	.
chrFt8	405501	406500	671	1219	415	694	1107	7137	2193	9050	24.23	+	downstream	NA	NA	FtPinG0002346000.01	FtPinG0002346000.01	Zinc knuckle
chrFt8	405501	406500	671	1219	415	694	1107	7137	2193	9050	24.23	+	exon	first exon	NA	FtPinG0002345400.01	FtPinG0002345400.01	Endonuclease/Exonuclease/phosphatase family
chrFt8	405501	406500	671	1219	415	694	1107	7137	2193	9050	24.23	+	exon	first exon	NA	FtPinG0002345000.01	FtPinG0002345000.01	Endonuclease/Exonuclease/phosphatase family
chrFt8	405501	406500	671	1219	415	694	1107	7137	2193	9050	24.23	+	downstream	NA	NA	FtPinG0002345600.01	FtPinG0002345600.01	Region of a membrane-bound protein predicted to be embedded in the membrane.
chrFt8	405501	406500	671	1219	415	694	1107	7137	2193	9050	24.23	+	promoter	Proximal	LCP	FtPinG0002344400.01	FtPinG0002344400.01	.
chrFt8	405501	406500	671	1219	415	694	1107	7137	2193	9050	24.23	+	promoter	Proximal	LCP	FtPinG0002344600.01	FtPinG0002344600.01	.
chrFt8	405501	406500	671	1219	415	694	1107	7137	2193	9050	24.23	+	promoter	Proximal	LCP	FtPinG0002344800.01	FtPinG0002344800.01	.
chrFt8	405501	406500	671	1219	415	694	1107	7137	2193	9050	24.23	+	exon	first exon	NA	FtPinG0002344400.01	FtPinG0002344400.01	.
chrFt8	405501	406500	671	1219	415	694	1107	7137	2193	9050	24.23	+	downstream	NA	NA	FtPinG0002345400.01	FtPinG0002345400.01	Endonuclease/Exonuclease/phosphatase family
chrFt8	405501	406500	671	1219	415	694	1107	7137	2193	9050	24.23	+	exon	first exon	NA	FtPinG0002344600.01	FtPinG0002344600.01	.
chrFt8	405501	406500	671	1219	415	694	1107	7137	2193	9050	24.23	+	downstream	NA	NA	FtPinG0002345000.01	FtPinG0002345000.01	Endonuclease/Exonuclease/phosphatase family
chrFt8	405501	406500	671	1219	415	694	1107	7137	2193	9050	24.23	+	exon	first exon	NA	FtPinG0002344800.01	FtPinG0002344800.01	.
chrFt8	406001	407000	1001	1174	505	851	841	6107	2347	8132	28.86	+	promoter	Proximal	LCP	FtPinG0002344400.01	FtPinG0002344400.01	.
chrFt8	406001	407000	1001	1174	505	851	841	6107	2347	8132	28.86	+	promoter	Proximal	LCP	FtPinG0002344600.01	FtPinG0002344600.01	.
chrFt8	406001	407000	1001	1174	505	851	841	6107	2347	8132	28.86	+	promoter	Proximal	LCP	FtPinG0002344800.01	FtPinG0002344800.01	.
chrFt8	406001	407000	1001	1174	505	851	841	6107	2347	8132	28.86	+	downstream	NA	NA	FtPinG0002346000.01	FtPinG0002346000.01	Zinc knuckle
chrFt8	406001	407000	1001	1174	505	851	841	6107	2347	8132	28.86	+	exon	first exon	NA	FtPinG0002344400.01	FtPinG0002344400.01	.
chrFt8	406001	407000	1001	1174	505	851	841	6107	2347	8132	28.86	+	exon	first exon	NA	FtPinG0002345400.01	FtPinG0002345400.01	Endonuclease/Exonuclease/phosphatase family
chrFt8	406001	407000	1001	1174	505	851	841	6107	2347	8132	28.86	+	downstream	NA	NA	FtPinG0002345400.01	FtPinG0002345400.01	Endonuclease/Exonuclease/phosphatase family
chrFt8	406001	407000	1001	1174	505	851	841	6107	2347	8132	28.86	+	exon	first exon	NA	FtPinG0002344600.01	FtPinG0002344600.01	.
chrFt8	406001	407000	1001	1174	505	851	841	6107	2347	8132	28.86	+	downstream	NA	NA	FtPinG0002345000.01	FtPinG0002345000.01	Endonuclease/Exonuclease/phosphatase family
chrFt8	406001	407000	1001	1174	505	851	841	6107	2347	8132	28.86	+	exon	first exon	NA	FtPinG0002344800.01	FtPinG0002344800.01	.
chrFt8	406001	407000	1001	1174	505	851	841	6107	2347	8132	28.86	+	downstream	NA	NA	FtPinG0002345600.01	FtPinG0002345600.01	Region of a membrane-bound protein predicted to be embedded in the membrane.
chrFt8	406001	407000	1001	1174	505	851	841	6107	2347	8132	28.86	+	downstream	NA	NA	FtPinG0002344400.01	FtPinG0002344400.01	.
chrFt8	406001	407000	1001	1174	505	851	841	6107	2347	8132	28.86	+	downstream	NA	NA	FtPinG0002344600.01	FtPinG0002344600.01	.
chrFt8	406001	407000	1001	1174	505	851	841	6107	2347	8132	28.86	+	downstream	NA	NA	FtPinG0002344800.01	FtPinG0002344800.01	.
chrFt8	406501	407500	1361	1419	439	757	767	4843	2567	7019	36.57	+	promoter	Proximal	LCP	FtPinG0002344400.01	FtPinG0002344400.01	.
chrFt8	406501	407500	1361	1419	439	757	767	4843	2567	7019	36.57	+	promoter	Proximal	LCP	FtPinG0002344600.01	FtPinG0002344600.01	.
chrFt8	406501	407500	1361	1419	439	757	767	4843	2567	7019	36.57	+	promoter	Proximal	LCP	FtPinG0002344800.01	FtPinG0002344800.01	.
chrFt8	406501	407500	1361	1419	439	757	767	4843	2567	7019	36.57	+	downstream	NA	NA	FtPinG0002346000.01	FtPinG0002346000.01	Zinc knuckle
chrFt8	406501	407500	1361	1419	439	757	767	4843	2567	7019	36.57	+	downstream	NA	NA	FtPinG0002344400.01	FtPinG0002344400.01	.
chrFt8	406501	407500	1361	1419	439	757	767	4843	2567	7019	36.57	+	downstream	NA	NA	FtPinG0002345400.01	FtPinG0002345400.01	Endonuclease/Exonuclease/phosphatase family
chrFt8	406501	407500	1361	1419	439	757	767	4843	2567	7019	36.57	+	downstream	NA	NA	FtPinG0002344600.01	FtPinG0002344600.01	.
chrFt8	406501	407500	1361	1419	439	757	767	4843	2567	7019	36.57	+	downstream	NA	NA	FtPinG0002345000.01	FtPinG0002345000.01	Endonuclease/Exonuclease/phosphatase family
chrFt8	406501	407500	1361	1419	439	757	767	4843	2567	7019	36.57	+	downstream	NA	NA	FtPinG0002344800.01	FtPinG0002344800.01	.
chrFt8	406501	407500	1361	1419	439	757	767	4843	2567	7019	36.57	+	downstream	NA	NA	FtPinG0002345600.01	FtPinG0002345600.01	Region of a membrane-bound protein predicted to be embedded in the membrane.
chrFt8	407001	408000	962	1026	348	527	1527	6912	2837	8465	33.51	+	downstream	NA	NA	FtPinG0002344400.01	FtPinG0002344400.01	.
chrFt8	407001	408000	962	1026	348	527	1527	6912	2837	8465	33.51	+	downstream	NA	NA	FtPinG0002345400.01	FtPinG0002345400.01	Endonuclease/Exonuclease/phosphatase family
chrFt8	407001	408000	962	1026	348	527	1527	6912	2837	8465	33.51	+	downstream	NA	NA	FtPinG0002344600.01	FtPinG0002344600.01	.
chrFt8	407001	408000	962	1026	348	527	1527	6912	2837	8465	33.51	+	downstream	NA	NA	FtPinG0002345000.01	FtPinG0002345000.01	Endonuclease/Exonuclease/phosphatase family
chrFt8	407001	408000	962	1026	348	527	1527	6912	2837	8465	33.51	+	downstream	NA	NA	FtPinG0002344800.01	FtPinG0002344800.01	.
chrFt8	407501	408500	1342	1401	397	874	1785	7623	3524	9898	35.6	+	downstream	NA	NA	FtPinG0002344400.01	FtPinG0002344400.01	.
chrFt8	407501	408500	1342	1401	397	874	1785	7623	3524	9898	35.6	+	downstream	NA	NA	FtPinG0002345400.01	FtPinG0002345400.01	Endonuclease/Exonuclease/phosphatase family
chrFt8	407501	408500	1342	1401	397	874	1785	7623	3524	9898	35.6	+	downstream	NA	NA	FtPinG0002344600.01	FtPinG0002344600.01	.
chrFt8	407501	408500	1342	1401	397	874	1785	7623	3524	9898	35.6	+	downstream	NA	NA	FtPinG0002345000.01	FtPinG0002345000.01	Endonuclease/Exonuclease/phosphatase family
chrFt8	407501	408500	1342	1401	397	874	1785	7623	3524	9898	35.6	+	downstream	NA	NA	FtPinG0002344800.01	FtPinG0002344800.01	.
chrFt8	408001	409000	1301	1352	297	758	1186	7787	2784	9897	28.13	+	downstream	NA	NA	FtPinG0002344400.01	FtPinG0002344400.01	.
chrFt8	408001	409000	1301	1352	297	758	1186	7787	2784	9897	28.13	+	downstream	NA	NA	FtPinG0002344600.01	FtPinG0002344600.01	.
chrFt8	408001	409000	1301	1352	297	758	1186	7787	2784	9897	28.13	+	downstream	NA	NA	FtPinG0002344800.01	FtPinG0002344800.01	.
chrFt8	419001	420000	484	626	167	698	751	4782	1402	6106	22.96	-	exon	first exon	NA	FtPinG0002343700.01	FtPinG0002343700.01	Region of a membrane-bound protein predicted to be embedded in the membrane.
chrFt8	419001	420000	484	626	167	698	751	4782	1402	6106	22.96	-	exon	first exon	NA	FtPinG0002343300.01	FtPinG0002343300.01	Region of a membrane-bound protein predicted to be embedded in the membrane.
chrFt8	419501	420500	1168	1265	300	630	1481	5798	2949	7693	38.33	-	exon	first exon	NA	FtPinG0002343700.01	FtPinG0002343700.01	Region of a membrane-bound protein predicted to be embedded in the membrane.
chrFt8	419501	420500	1168	1265	300	630	1481	5798	2949	7693	38.33	-	exon	first exon	NA	FtPinG0002343300.01	FtPinG0002343300.01	Region of a membrane-bound protein predicted to be embedded in the membrane.
chrFt8	420001	421000	949	1238	141	427	891	6129	1981	7794	25.42	-	exon	first exon	NA	FtPinG0002343700.01	FtPinG0002343700.01	Region of a membrane-bound protein predicted to be embedded in the membrane.
chrFt8	420001	421000	949	1238	141	427	891	6129	1981	7794	25.42	-	exon	first exon	NA	FtPinG0002343300.01	FtPinG0002343300.01	Region of a membrane-bound protein predicted to be embedded in the membrane.
chrFt8	420001	421000	949	1238	141	427	891	6129	1981	7794	25.42	-	promoter	Proximal	ICP	FtPinG0002343700.01	FtPinG0002343700.01	Region of a membrane-bound protein predicted to be embedded in the membrane.
chrFt8	420001	421000	949	1238	141	427	891	6129	1981	7794	25.42	-	promoter	Proximal	ICP	FtPinG0002343300.01	FtPinG0002343300.01	Region of a membrane-bound protein predicted to be embedded in the membrane.
chrFt8	420001	421000	949	1238	141	427	891	6129	1981	7794	25.42	-	downstream	NA	NA	FtPinG0002343100.01	FtPinG0002343100.01	Zinc finger, C3HC4 type (RING finger)
chrFt8	420501	421500	298	706	6	219	151	4197	455	5122	8.88	-	promoter	Proximal	ICP	FtPinG0002343700.01	FtPinG0002343700.01	Region of a membrane-bound protein predicted to be embedded in the membrane.
chrFt8	420501	421500	298	706	6	219	151	4197	455	5122	8.88	-	promoter	Proximal	ICP	FtPinG0002343300.01	FtPinG0002343300.01	Region of a membrane-bound protein predicted to be embedded in the membrane.
chrFt8	420501	421500	298	706	6	219	151	4197	455	5122	8.88	-	exon	first exon	NA	FtPinG0002343700.01	FtPinG0002343700.01	Region of a membrane-bound protein predicted to be embedded in the membrane.
chrFt8	420501	421500	298	706	6	219	151	4197	455	5122	8.88	-	downstream	NA	NA	FtPinG0002343100.01	FtPinG0002343100.01	Zinc finger, C3HC4 type (RING finger)
chrFt8	420501	421500	298	706	6	219	151	4197	455	5122	8.88	-	exon	first exon	NA	FtPinG0002343300.01	FtPinG0002343300.01	Region of a membrane-bound protein predicted to be embedded in the membrane.
chrFt8	420501	421500	298	706	6	219	151	4197	455	5122	8.88	-	promoter	Intermediate	ICP	FtPinG0002343700.01	FtPinG0002343700.01	Region of a membrane-bound protein predicted to be embedded in the membrane.
chrFt8	420501	421500	298	706	6	219	151	4197	455	5122	8.88	-	promoter	Intermediate	ICP	FtPinG0002343300.01	FtPinG0002343300.01	Region of a membrane-bound protein predicted to be embedded in the membrane.
chrFt8	420501	421500	298	706	6	219	151	4197	455	5122	8.88	-	downstream	NA	NA	FtPinG0002343700.01	FtPinG0002343700.01	Region of a membrane-bound protein predicted to be embedded in the membrane.
chrFt8	420501	421500	298	706	6	219	151	4197	455	5122	8.88	-	downstream	NA	NA	FtPinG0002343300.01	FtPinG0002343300.01	Region of a membrane-bound protein predicted to be embedded in the membrane.
chrFt8	421001	422000	370	528	397	527	186	4289	953	5344	17.83	-	promoter	Proximal	ICP	FtPinG0002343700.01	FtPinG0002343700.01	Region of a membrane-bound protein predicted to be embedded in the membrane.
chrFt8	421001	422000	370	528	397	527	186	4289	953	5344	17.83	-	promoter	Intermediate	ICP	FtPinG0002343700.01	FtPinG0002343700.01	Region of a membrane-bound protein predicted to be embedded in the membrane.
chrFt8	421001	422000	370	528	397	527	186	4289	953	5344	17.83	-	promoter	Proximal	ICP	FtPinG0002343300.01	FtPinG0002343300.01	Region of a membrane-bound protein predicted to be embedded in the membrane.
chrFt8	421001	422000	370	528	397	527	186	4289	953	5344	17.83	-	promoter	Intermediate	ICP	FtPinG0002343300.01	FtPinG0002343300.01	Region of a membrane-bound protein predicted to be embedded in the membrane.
chrFt8	421001	422000	370	528	397	527	186	4289	953	5344	17.83	-	downstream	NA	NA	FtPinG0002343700.01	FtPinG0002343700.01	Region of a membrane-bound protein predicted to be embedded in the membrane.
chrFt8	421001	422000	370	528	397	527	186	4289	953	5344	17.83	-	downstream	NA	NA	FtPinG0002343100.01	FtPinG0002343100.01	Zinc finger, C3HC4 type (RING finger)
chrFt8	421001	422000	370	528	397	527	186	4289	953	5344	17.83	-	downstream	NA	NA	FtPinG0002343300.01	FtPinG0002343300.01	Region of a membrane-bound protein predicted to be embedded in the membrane.
chrFt8	421501	422500	670	692	537	679	430	6160	1637	7531	21.74	-	promoter	Intermediate	ICP	FtPinG0002343700.01	FtPinG0002343700.01	Region of a membrane-bound protein predicted to be embedded in the membrane.
chrFt8	421501	422500	670	692	537	679	430	6160	1637	7531	21.74	-	promoter	Intermediate	ICP	FtPinG0002343300.01	FtPinG0002343300.01	Region of a membrane-bound protein predicted to be embedded in the membrane.
chrFt8	421501	422500	670	692	537	679	430	6160	1637	7531	21.74	-	downstream	NA	NA	FtPinG0002343700.01	FtPinG0002343700.01	Region of a membrane-bound protein predicted to be embedded in the membrane.
chrFt8	421501	422500	670	692	537	679	430	6160	1637	7531	21.74	-	downstream	NA	NA	FtPinG0002343100.01	FtPinG0002343100.01	Zinc finger, C3HC4 type (RING finger)
chrFt8	421501	422500	670	692	537	679	430	6160	1637	7531	21.74	-	downstream	NA	NA	FtPinG0002343300.01	FtPinG0002343300.01	Region of a membrane-bound protein predicted to be embedded in the membrane.
chrFt8	421501	422500	670	692	537	679	430	6160	1637	7531	21.74	-	promoter	Distal	ICP	FtPinG0002343700.01	FtPinG0002343700.01	Region of a membrane-bound protein predicted to be embedded in the membrane.
chrFt8	421501	422500	670	692	537	679	430	6160	1637	7531	21.74	-	promoter	Distal	ICP	FtPinG0002343300.01	FtPinG0002343300.01	Region of a membrane-bound protein predicted to be embedded in the membrane.
chrFt8	422001	423000	776	812	248	454	514	5462	1538	6728	22.86	-	promoter	Distal	ICP	FtPinG0002343700.01	FtPinG0002343700.01	Region of a membrane-bound protein predicted to be embedded in the membrane.
chrFt8	422001	423000	776	812	248	454	514	5462	1538	6728	22.86	-	promoter	Distal	ICP	FtPinG0002343300.01	FtPinG0002343300.01	Region of a membrane-bound protein predicted to be embedded in the membrane.
chrFt8	422001	423000	776	812	248	454	514	5462	1538	6728	22.86	-	downstream	NA	NA	FtPinG0002343700.01	FtPinG0002343700.01	Region of a membrane-bound protein predicted to be embedded in the membrane.
chrFt8	422001	423000	776	812	248	454	514	5462	1538	6728	22.86	-	downstream	NA	NA	FtPinG0002343100.01	FtPinG0002343100.01	Zinc finger, C3HC4 type (RING finger)
chrFt8	422001	423000	776	812	248	454	514	5462	1538	6728	22.86	-	downstream	NA	NA	FtPinG0002343300.01	FtPinG0002343300.01	Region of a membrane-bound protein predicted to be embedded in the membrane.
chrFt8	422001	423000	776	812	248	454	514	5462	1538	6728	22.86	-	exon	last exon	NA	FtPinG0002343100.01	FtPinG0002343100.01	Zinc finger, C3HC4 type (RING finger)
chrFt8	422001	423000	776	812	248	454	514	5462	1538	6728	22.86	-	intron	last intron	NA	FtPinG0002343100.01	FtPinG0002343100.01	Zinc finger, C3HC4 type (RING finger)
chrFt8	422501	423500	746	800	201	444	529	5576	1476	6820	21.64	-	promoter	Distal	ICP	FtPinG0002343700.01	FtPinG0002343700.01	Region of a membrane-bound protein predicted to be embedded in the membrane.
chrFt8	422501	423500	746	800	201	444	529	5576	1476	6820	21.64	-	promoter	Distal	ICP	FtPinG0002343300.01	FtPinG0002343300.01	Region of a membrane-bound protein predicted to be embedded in the membrane.
chrFt8	422501	423500	746	800	201	444	529	5576	1476	6820	21.64	-	downstream	NA	NA	FtPinG0002343700.01	FtPinG0002343700.01	Region of a membrane-bound protein predicted to be embedded in the membrane.
chrFt8	422501	423500	746	800	201	444	529	5576	1476	6820	21.64	-	downstream	NA	NA	FtPinG0002343100.01	FtPinG0002343100.01	Zinc finger, C3HC4 type (RING finger)
chrFt8	422501	423500	746	800	201	444	529	5576	1476	6820	21.64	-	exon	last exon	NA	FtPinG0002343100.01	FtPinG0002343100.01	Zinc finger, C3HC4 type (RING finger)
chrFt8	422501	423500	746	800	201	444	529	5576	1476	6820	21.64	-	intron	last intron	NA	FtPinG0002343100.01	FtPinG0002343100.01	Zinc finger, C3HC4 type (RING finger)
chrFt8	422501	423500	746	800	201	444	529	5576	1476	6820	21.64	-	downstream	NA	NA	FtPinG0002343300.01	FtPinG0002343300.01	Region of a membrane-bound protein predicted to be embedded in the membrane.
chrFt8	422501	423500	746	800	201	444	529	5576	1476	6820	21.64	-	exon	internal exon	NA	FtPinG0002343100.01	FtPinG0002343100.01	Zinc finger, C3HC4 type (RING finger)
chrFt8	422501	423500	746	800	201	444	529	5576	1476	6820	21.64	-	intron	internal intron	NA	FtPinG0002343100.01	FtPinG0002343100.01	Zinc finger, C3HC4 type (RING finger)
chrFt8	423001	424000	456	671	137	497	321	4820	914	5988	15.26	-	promoter	Distal	ICP	FtPinG0002343700.01	FtPinG0002343700.01	Region of a membrane-bound protein predicted to be embedded in the membrane.
chrFt8	423001	424000	456	671	137	497	321	4820	914	5988	15.26	-	promoter	Distal	ICP	FtPinG0002343300.01	FtPinG0002343300.01	Region of a membrane-bound protein predicted to be embedded in the membrane.
chrFt8	423001	424000	456	671	137	497	321	4820	914	5988	15.26	-	downstream	NA	NA	FtPinG0002343100.01	FtPinG0002343100.01	Zinc finger, C3HC4 type (RING finger)
chrFt8	423001	424000	456	671	137	497	321	4820	914	5988	15.26	-	exon	internal exon	NA	FtPinG0002343100.01	FtPinG0002343100.01	Zinc finger, C3HC4 type (RING finger)
chrFt8	423001	424000	456	671	137	497	321	4820	914	5988	15.26	-	intron	internal intron	NA	FtPinG0002343100.01	FtPinG0002343100.01	Zinc finger, C3HC4 type (RING finger)
chrFt8	423501	424500	1052	1319	225	713	122	3971	1399	6003	23.31	-	downstream	NA	NA	FtPinG0002343100.01	FtPinG0002343100.01	Zinc finger, C3HC4 type (RING finger)
chrFt8	423501	424500	1052	1319	225	713	122	3971	1399	6003	23.31	-	exon	internal exon	NA	FtPinG0002343100.01	FtPinG0002343100.01	Zinc finger, C3HC4 type (RING finger)
chrFt8	423501	424500	1052	1319	225	713	122	3971	1399	6003	23.31	-	intron	internal intron	NA	FtPinG0002343100.01	FtPinG0002343100.01	Zinc finger, C3HC4 type (RING finger)
chrFt8	424001	425000	1198	1426	338	765	224	4437	1760	6628	26.55	-	downstream	NA	NA	FtPinG0002343100.01	FtPinG0002343100.01	Zinc finger, C3HC4 type (RING finger)
chrFt8	424001	425000	1198	1426	338	765	224	4437	1760	6628	26.55	-	exon	last exon	NA	FtPinG0002343100.01	FtPinG0002343100.01	Zinc finger, C3HC4 type (RING finger)
chrFt8	424001	425000	1198	1426	338	765	224	4437	1760	6628	26.55	-	intron	last intron	NA	FtPinG0002343100.01	FtPinG0002343100.01	Zinc finger, C3HC4 type (RING finger)
chrFt8	424001	425000	1198	1426	338	765	224	4437	1760	6628	26.55	-	exon	internal exon	NA	FtPinG0002343100.01	FtPinG0002343100.01	Zinc finger, C3HC4 type (RING finger)
chrFt8	424001	425000	1198	1426	338	765	224	4437	1760	6628	26.55	-	intron	internal intron	NA	FtPinG0002343100.01	FtPinG0002343100.01	Zinc finger, C3HC4 type (RING finger)
chrFt8	424501	425500	469	628	327	621	519	5365	1315	6614	19.88	-	exon	last exon	NA	FtPinG0002343100.01	FtPinG0002343100.01	Zinc finger, C3HC4 type (RING finger)
chrFt8	424501	425500	469	628	327	621	519	5365	1315	6614	19.88	-	intron	last intron	NA	FtPinG0002343100.01	FtPinG0002343100.01	Zinc finger, C3HC4 type (RING finger)
chrFt8	424501	425500	469	628	327	621	519	5365	1315	6614	19.88	-	exon	internal exon	NA	FtPinG0002343100.01	FtPinG0002343100.01	Zinc finger, C3HC4 type (RING finger)
chrFt8	424501	425500	469	628	327	621	519	5365	1315	6614	19.88	-	intron	internal intron	NA	FtPinG0002343100.01	FtPinG0002343100.01	Zinc finger, C3HC4 type (RING finger)
chrFt8	425001	426000	550	574	411	642	475	4946	1436	6162	23.3	-	exon	internal exon	NA	FtPinG0002343100.01	FtPinG0002343100.01	Zinc finger, C3HC4 type (RING finger)
chrFt8	425001	426000	550	574	411	642	475	4946	1436	6162	23.3	-	intron	internal intron	NA	FtPinG0002343100.01	FtPinG0002343100.01	Zinc finger, C3HC4 type (RING finger)
chrFt8	425501	426500	934	964	475	811	355	3928	1764	5703	30.93	-	exon	internal exon	NA	FtPinG0002343100.01	FtPinG0002343100.01	Zinc finger, C3HC4 type (RING finger)
chrFt8	425501	426500	934	964	475	811	355	3928	1764	5703	30.93	-	intron	internal intron	NA	FtPinG0002343100.01	FtPinG0002343100.01	Zinc finger, C3HC4 type (RING finger)
chrFt8	426001	427000	1036	1071	458	961	512	4216	2006	6248	32.11	-	exon	internal exon	NA	FtPinG0002343100.01	FtPinG0002343100.01	Zinc finger, C3HC4 type (RING finger)
chrFt8	426001	427000	1036	1071	458	961	512	4216	2006	6248	32.11	-	intron	internal intron	NA	FtPinG0002343100.01	FtPinG0002343100.01	Zinc finger, C3HC4 type (RING finger)
chrFt8	426501	427500	1216	1262	335	903	856	5603	2407	7768	30.99	-	exon	internal exon	NA	FtPinG0002343100.01	FtPinG0002343100.01	Zinc finger, C3HC4 type (RING finger)
chrFt8	426501	427500	1216	1262	335	903	856	5603	2407	7768	30.99	-	intron	internal intron	NA	FtPinG0002343100.01	FtPinG0002343100.01	Zinc finger, C3HC4 type (RING finger)
chrFt8	427001	428000	1514	1697	606	1398	1584	7769	3704	10864	34.09	-	intron	internal intron	NA	FtPinG0002343100.01	FtPinG0002343100.01	Zinc finger, C3HC4 type (RING finger)
chrFt8	427001	428000	1514	1697	606	1398	1584	7769	3704	10864	34.09	-	exon	internal exon	NA	FtPinG0002343100.01	FtPinG0002343100.01	Zinc finger, C3HC4 type (RING finger)
chrFt8	427501	428500	780	1667	497	1713	1028	6873	2305	10253	22.48	-	exon	internal exon	NA	FtPinG0002343100.01	FtPinG0002343100.01	Zinc finger, C3HC4 type (RING finger)
chrFt8	427501	428500	780	1667	497	1713	1028	6873	2305	10253	22.48	-	intron	internal intron	NA	FtPinG0002343100.01	FtPinG0002343100.01	Zinc finger, C3HC4 type (RING finger)
chrFt8	428001	429000	0	916	2	878	33	3469	35	5263	0.67	-	exon	internal exon	NA	FtPinG0002343100.01	FtPinG0002343100.01	Zinc finger, C3HC4 type (RING finger)
chrFt8	428001	429000	0	916	2	878	33	3469	35	5263	0.67	-	intron	internal intron	NA	FtPinG0002343100.01	FtPinG0002343100.01	Zinc finger, C3HC4 type (RING finger)
chrFt8	428501	429500	15	277	2	317	4	1488	21	2082	1.01	-	exon	internal exon	NA	FtPinG0002343100.01	FtPinG0002343100.01	Zinc finger, C3HC4 type (RING finger)
chrFt8	428501	429500	15	277	2	317	4	1488	21	2082	1.01	-	intron	internal intron	NA	FtPinG0002343100.01	FtPinG0002343100.01	Zinc finger, C3HC4 type (RING finger)
chrFt8	429001	430000	238	449	2	545	10	1914	250	2908	8.6	-	exon	internal exon	NA	FtPinG0002343100.01	FtPinG0002343100.01	Zinc finger, C3HC4 type (RING finger)
chrFt8	429001	430000	238	449	2	545	10	1914	250	2908	8.6	-	intron	internal intron	NA	FtPinG0002343100.01	FtPinG0002343100.01	Zinc finger, C3HC4 type (RING finger)
chrFt8	429501	430500	256	467	4	641	10	1887	270	2995	9.02	-	promoter	Proximal	ICP	FtPinG0002343100.01	FtPinG0002343100.01	Zinc finger, C3HC4 type (RING finger)
chrFt8	429501	430500	256	467	4	641	10	1887	270	2995	9.02	-	exon	internal exon	NA	FtPinG0002343100.01	FtPinG0002343100.01	Zinc finger, C3HC4 type (RING finger)
chrFt8	429501	430500	256	467	4	641	10	1887	270	2995	9.02	-	intron	first intron	NA	FtPinG0002343100.01	FtPinG0002343100.01	Zinc finger, C3HC4 type (RING finger)
chrFt8	430001	431000	33	180	8	848	34	2725	75	3753	2	-	promoter	Proximal	ICP	FtPinG0002343100.01	FtPinG0002343100.01	Zinc finger, C3HC4 type (RING finger)
chrFt8	430001	431000	33	180	8	848	34	2725	75	3753	2	-	exon	internal exon	NA	FtPinG0002343100.01	FtPinG0002343100.01	Zinc finger, C3HC4 type (RING finger)
chrFt8	430001	431000	33	180	8	848	34	2725	75	3753	2	-	intron	first intron	NA	FtPinG0002343100.01	FtPinG0002343100.01	Zinc finger, C3HC4 type (RING finger)
chrFt8	430001	431000	33	180	8	848	34	2725	75	3753	2	-	promoter	Intermediate	ICP	FtPinG0002343100.01	FtPinG0002343100.01	Zinc finger, C3HC4 type (RING finger)
chrFt8	430001	431000	33	180	8	848	34	2725	75	3753	2	-	exon	first exon	NA	FtPinG0002343100.01	FtPinG0002343100.01	Zinc finger, C3HC4 type (RING finger)
chrFt8	430501	431500	22	512	4	1054	38	3669	64	5235	1.22	-	promoter	Proximal	ICP	FtPinG0002343100.01	FtPinG0002343100.01	Zinc finger, C3HC4 type (RING finger)
chrFt8	430501	431500	22	512	4	1054	38	3669	64	5235	1.22	-	promoter	Intermediate	ICP	FtPinG0002343100.01	FtPinG0002343100.01	Zinc finger, C3HC4 type (RING finger)
chrFt8	430501	431500	22	512	4	1054	38	3669	64	5235	1.22	-	exon	first exon	NA	FtPinG0002343100.01	FtPinG0002343100.01	Zinc finger, C3HC4 type (RING finger)
chrFt8	431001	432000	245	709	77	662	83	3443	405	4814	8.41	-	promoter	Intermediate	ICP	FtPinG0002343100.01	FtPinG0002343100.01	Zinc finger, C3HC4 type (RING finger)
chrFt8	431001	432000	245	709	77	662	83	3443	405	4814	8.41	-	promoter	Distal	ICP	FtPinG0002343100.01	FtPinG0002343100.01	Zinc finger, C3HC4 type (RING finger)
chrFt8	431501	432500	502	592	140	453	111	3326	753	4371	17.23	-	promoter	Distal	ICP	FtPinG0002343100.01	FtPinG0002343100.01	Zinc finger, C3HC4 type (RING finger)
chrFt8	432001	433000	279	404	63	295	33	1676	375	2375	15.79	-	promoter	Distal	ICP	FtPinG0002343100.01	FtPinG0002343100.01	Zinc finger, C3HC4 type (RING finger)
chrFt8	432501	433500	2	415	1	265	7	1355	10	2035	0.49	-	promoter	Distal	ICP	FtPinG0002343100.01	FtPinG0002343100.01	Zinc finger, C3HC4 type (RING finger)
chrFt8	432501	433500	2	415	1	265	7	1355	10	2035	0.49	+	promoter	Distal	HCP	FtPinG0002343000.01	FtPinG0002343000.01	C-terminal region of a signal peptide.
chrFt8	433001	434000	2	335	1	188	53	1507	56	2030	2.76	+	promoter	Distal	HCP	FtPinG0002343000.01	FtPinG0002343000.01	C-terminal region of a signal peptide.
chrFt8	433501	434500	737	882	259	551	723	3540	1719	4973	34.57	+	promoter	Distal	HCP	FtPinG0002343000.01	FtPinG0002343000.01	C-terminal region of a signal peptide.
chrFt8	433501	434500	737	882	259	551	723	3540	1719	4973	34.57	+	promoter	Intermediate	HCP	FtPinG0002343000.01	FtPinG0002343000.01	C-terminal region of a signal peptide.
chrFt8	434001	435000	1727	1899	649	1138	1451	6023	3827	9060	42.24	+	promoter	Intermediate	HCP	FtPinG0002343000.01	FtPinG0002343000.01	C-terminal region of a signal peptide.
chrFt8	434001	435000	1727	1899	649	1138	1451	6023	3827	9060	42.24	+	promoter	Distal	HCP	FtPinG0002343000.01	FtPinG0002343000.01	C-terminal region of a signal peptide.
chrFt8	434501	435500	1494	1538	776	1141	1340	5993	3610	8672	41.63	+	promoter	Intermediate	HCP	FtPinG0002343000.01	FtPinG0002343000.01	C-terminal region of a signal peptide.
chrFt8	434501	435500	1494	1538	776	1141	1340	5993	3610	8672	41.63	+	promoter	Proximal	HCP	FtPinG0002343000.01	FtPinG0002343000.01	C-terminal region of a signal peptide.
chrFt8	434501	435500	1494	1538	776	1141	1340	5993	3610	8672	41.63	+	exon	first exon	NA	FtPinG0002343000.01	FtPinG0002343000.01	C-terminal region of a signal peptide.
chrFt8	434501	435500	1494	1538	776	1141	1340	5993	3610	8672	41.63	-	downstream	NA	NA	FtPinG0002342700.01	FtPinG0002342700.01	Region of a membrane-bound protein predicted to be outside the membrane, in the extracellular region.
chrFt8	435001	436000	929	964	535	851	1189	6041	2653	7856	33.77	+	promoter	Proximal	HCP	FtPinG0002343000.01	FtPinG0002343000.01	C-terminal region of a signal peptide.
chrFt8	435001	436000	929	964	535	851	1189	6041	2653	7856	33.77	+	exon	first exon	NA	FtPinG0002343000.01	FtPinG0002343000.01	C-terminal region of a signal peptide.
chrFt8	435001	436000	929	964	535	851	1189	6041	2653	7856	33.77	-	downstream	NA	NA	FtPinG0002342700.01	FtPinG0002342700.01	Region of a membrane-bound protein predicted to be outside the membrane, in the extracellular region.
chrFt8	435501	436500	804	846	529	758	1378	6100	2711	7704	35.19	+	promoter	Proximal	HCP	FtPinG0002343000.01	FtPinG0002343000.01	C-terminal region of a signal peptide.
chrFt8	435501	436500	804	846	529	758	1378	6100	2711	7704	35.19	+	exon	first exon	NA	FtPinG0002343000.01	FtPinG0002343000.01	C-terminal region of a signal peptide.
chrFt8	435501	436500	804	846	529	758	1378	6100	2711	7704	35.19	-	downstream	NA	NA	FtPinG0002342700.01	FtPinG0002342700.01	Region of a membrane-bound protein predicted to be outside the membrane, in the extracellular region.
chrFt8	435501	436500	804	846	529	758	1378	6100	2711	7704	35.19	+	downstream	NA	NA	FtPinG0002343000.01	FtPinG0002343000.01	C-terminal region of a signal peptide.
chrFt8	436001	437000	660	703	519	664	1427	5203	2606	6570	39.67	+	downstream	NA	NA	FtPinG0002343000.01	FtPinG0002343000.01	C-terminal region of a signal peptide.
chrFt8	436001	437000	660	703	519	664	1427	5203	2606	6570	39.67	-	downstream	NA	NA	FtPinG0002342700.01	FtPinG0002342700.01	Region of a membrane-bound protein predicted to be outside the membrane, in the extracellular region.
chrFt8	436501	437500	654	694	366	564	1174	4605	2194	5863	37.42	+	downstream	NA	NA	FtPinG0002343000.01	FtPinG0002343000.01	C-terminal region of a signal peptide.
chrFt8	436501	437500	654	694	366	564	1174	4605	2194	5863	37.42	-	downstream	NA	NA	FtPinG0002342700.01	FtPinG0002342700.01	Region of a membrane-bound protein predicted to be outside the membrane, in the extracellular region.
chrFt8	436501	437500	654	694	366	564	1174	4605	2194	5863	37.42	-	exon	last exon	NA	FtPinG0002342700.01	FtPinG0002342700.01	Region of a membrane-bound protein predicted to be outside the membrane, in the extracellular region.
chrFt8	437001	438000	793	1037	285	663	663	5653	1741	7353	23.68	+	downstream	NA	NA	FtPinG0002343000.01	FtPinG0002343000.01	C-terminal region of a signal peptide.
chrFt8	437001	438000	793	1037	285	663	663	5653	1741	7353	23.68	-	exon	last exon	NA	FtPinG0002342700.01	FtPinG0002342700.01	Region of a membrane-bound protein predicted to be outside the membrane, in the extracellular region.
chrFt8	437001	438000	793	1037	285	663	663	5653	1741	7353	23.68	-	promoter	Proximal	ICP	FtPinG0002342700.01	FtPinG0002342700.01	Region of a membrane-bound protein predicted to be outside the membrane, in the extracellular region.
chrFt8	437001	438000	793	1037	285	663	663	5653	1741	7353	23.68	-	intron	first intron	NA	FtPinG0002342700.01	FtPinG0002342700.01	Region of a membrane-bound protein predicted to be outside the membrane, in the extracellular region.
chrFt8	437001	438000	793	1037	285	663	663	5653	1741	7353	23.68	-	exon	first exon	NA	FtPinG0002342700.01	FtPinG0002342700.01	Region of a membrane-bound protein predicted to be outside the membrane, in the extracellular region.
chrFt8	437501	438500	608	1219	395	971	704	6309	1707	8499	20.08	+	downstream	NA	NA	FtPinG0002343000.01	FtPinG0002343000.01	C-terminal region of a signal peptide.
chrFt8	437501	438500	608	1219	395	971	704	6309	1707	8499	20.08	-	promoter	Proximal	ICP	FtPinG0002342700.01	FtPinG0002342700.01	Region of a membrane-bound protein predicted to be outside the membrane, in the extracellular region.
chrFt8	437501	438500	608	1219	395	971	704	6309	1707	8499	20.08	-	intron	first intron	NA	FtPinG0002342700.01	FtPinG0002342700.01	Region of a membrane-bound protein predicted to be outside the membrane, in the extracellular region.
chrFt8	437501	438500	608	1219	395	971	704	6309	1707	8499	20.08	-	exon	first exon	NA	FtPinG0002342700.01	FtPinG0002342700.01	Region of a membrane-bound protein predicted to be outside the membrane, in the extracellular region.
chrFt8	438001	439000	676	1080	700	1164	1199	5329	2575	7573	34	-	promoter	Proximal	ICP	FtPinG0002342700.01	FtPinG0002342700.01	Region of a membrane-bound protein predicted to be outside the membrane, in the extracellular region.
chrFt8	438001	439000	676	1080	700	1164	1199	5329	2575	7573	34	-	promoter	Intermediate	ICP	FtPinG0002342700.01	FtPinG0002342700.01	Region of a membrane-bound protein predicted to be outside the membrane, in the extracellular region.
chrFt8	438501	439500	825	938	638	940	2086	5316	3549	7194	49.33	-	promoter	Intermediate	ICP	FtPinG0002342700.01	FtPinG0002342700.01	Region of a membrane-bound protein predicted to be outside the membrane, in the extracellular region.
chrFt8	438501	439500	825	938	638	940	2086	5316	3549	7194	49.33	+	promoter	Distal	LCP	FtPinG0002342600.01	FtPinG0002342600.01	Hydrophobic region of a signal peptide.
chrFt8	438501	439500	825	938	638	940	2086	5316	3549	7194	49.33	-	promoter	Distal	ICP	FtPinG0002342700.01	FtPinG0002342700.01	Region of a membrane-bound protein predicted to be outside the membrane, in the extracellular region.
chrFt8	439001	440000	340	692	277	1000	1431	5187	2048	6879	29.77	+	promoter	Distal	LCP	FtPinG0002342600.01	FtPinG0002342600.01	Hydrophobic region of a signal peptide.
chrFt8	439001	440000	340	692	277	1000	1431	5187	2048	6879	29.77	-	promoter	Intermediate	ICP	FtPinG0002342700.01	FtPinG0002342700.01	Region of a membrane-bound protein predicted to be outside the membrane, in the extracellular region.
chrFt8	439001	440000	340	692	277	1000	1431	5187	2048	6879	29.77	-	promoter	Distal	ICP	FtPinG0002342700.01	FtPinG0002342700.01	Region of a membrane-bound protein predicted to be outside the membrane, in the extracellular region.
chrFt8	439501	440500	3	493	6	1358	1	3191	10	5042	0.2	+	promoter	Distal	LCP	FtPinG0002342600.01	FtPinG0002342600.01	Hydrophobic region of a signal peptide.
chrFt8	439501	440500	3	493	6	1358	1	3191	10	5042	0.2	-	promoter	Distal	ICP	FtPinG0002342700.01	FtPinG0002342700.01	Region of a membrane-bound protein predicted to be outside the membrane, in the extracellular region.
chrFt8	439501	440500	3	493	6	1358	1	3191	10	5042	0.2	+	promoter	Intermediate	LCP	FtPinG0002342600.01	FtPinG0002342600.01	Hydrophobic region of a signal peptide.
chrFt8	440001	441000	0	305	7	1085	1	1723	8	3113	0.26	+	promoter	Intermediate	LCP	FtPinG0002342600.01	FtPinG0002342600.01	Hydrophobic region of a signal peptide.
chrFt8	440001	441000	0	305	7	1085	1	1723	8	3113	0.26	+	promoter	Distal	LCP	FtPinG0002342600.01	FtPinG0002342600.01	Hydrophobic region of a signal peptide.
chrFt8	440001	441000	0	305	7	1085	1	1723	8	3113	0.26	-	promoter	Distal	ICP	FtPinG0002342700.01	FtPinG0002342700.01	Region of a membrane-bound protein predicted to be outside the membrane, in the extracellular region.
chrFt8	440501	441500	1	352	4	612	11	1953	16	2917	0.55	+	promoter	Intermediate	LCP	FtPinG0002342600.01	FtPinG0002342600.01	Hydrophobic region of a signal peptide.
chrFt8	440501	441500	1	352	4	612	11	1953	16	2917	0.55	+	promoter	Proximal	LCP	FtPinG0002342600.01	FtPinG0002342600.01	Hydrophobic region of a signal peptide.
chrFt8	440501	441500	1	352	4	612	11	1953	16	2917	0.55	+	exon	first exon	NA	FtPinG0002342600.01	FtPinG0002342600.01	Hydrophobic region of a signal peptide.
chrFt8	441001	442000	3	334	3	807	21	2448	27	3589	0.75	+	promoter	Proximal	LCP	FtPinG0002342600.01	FtPinG0002342600.01	Hydrophobic region of a signal peptide.
chrFt8	441001	442000	3	334	3	807	21	2448	27	3589	0.75	+	exon	first exon	NA	FtPinG0002342600.01	FtPinG0002342600.01	Hydrophobic region of a signal peptide.
chrFt8	441501	442500	62	205	4	740	20	2072	86	3017	2.85	+	promoter	Proximal	LCP	FtPinG0002342600.01	FtPinG0002342600.01	Hydrophobic region of a signal peptide.
chrFt8	441501	442500	62	205	4	740	20	2072	86	3017	2.85	+	exon	first exon	NA	FtPinG0002342600.01	FtPinG0002342600.01	Hydrophobic region of a signal peptide.
chrFt8	441501	442500	62	205	4	740	20	2072	86	3017	2.85	+	downstream	NA	NA	FtPinG0002342600.01	FtPinG0002342600.01	Hydrophobic region of a signal peptide.
chrFt8	442001	443000	397	671	13	511	97	2556	507	3738	13.56	+	downstream	NA	NA	FtPinG0002342600.01	FtPinG0002342600.01	Hydrophobic region of a signal peptide.
chrFt8	442501	443500	392	897	147	614	653	4119	1192	5630	21.17	+	downstream	NA	NA	FtPinG0002342600.01	FtPinG0002342600.01	Hydrophobic region of a signal peptide.
chrFt8	442501	443500	392	897	147	614	653	4119	1192	5630	21.17	-	downstream	NA	NA	FtPinG0002342100.01	FtPinG0002342100.01	PpiC-type peptidyl-prolyl cis-trans isomerase family profile.
chrFt8	443001	444000	406	827	153	631	815	4279	1374	5737	23.95	+	downstream	NA	NA	FtPinG0002342600.01	FtPinG0002342600.01	Hydrophobic region of a signal peptide.
chrFt8	443001	444000	406	827	153	631	815	4279	1374	5737	23.95	-	downstream	NA	NA	FtPinG0002342100.01	FtPinG0002342100.01	PpiC-type peptidyl-prolyl cis-trans isomerase family profile.
chrFt8	443501	444500	351	451	17	266	250	1728	618	2445	25.28	+	downstream	NA	NA	FtPinG0002342600.01	FtPinG0002342600.01	Hydrophobic region of a signal peptide.
chrFt8	443501	444500	351	451	17	266	250	1728	618	2445	25.28	-	downstream	NA	NA	FtPinG0002342100.01	FtPinG0002342100.01	PpiC-type peptidyl-prolyl cis-trans isomerase family profile.
chrFt8	444001	445000	104	156	0	88	8	605	112	849	13.19	-	downstream	NA	NA	FtPinG0002342100.01	FtPinG0002342100.01	PpiC-type peptidyl-prolyl cis-trans isomerase family profile.
chrFt8	444501	445500	350	421	95	245	180	1516	625	2182	28.64	-	downstream	NA	NA	FtPinG0002342100.01	FtPinG0002342100.01	PpiC-type peptidyl-prolyl cis-trans isomerase family profile.
chrFt8	444501	445500	350	421	95	245	180	1516	625	2182	28.64	-	exon	last exon	NA	FtPinG0002342100.01	FtPinG0002342100.01	PpiC-type peptidyl-prolyl cis-trans isomerase family profile.
chrFt8	445001	446000	723	759	352	627	414	2346	1489	3732	39.9	-	exon	last exon	NA	FtPinG0002342100.01	FtPinG0002342100.01	PpiC-type peptidyl-prolyl cis-trans isomerase family profile.
chrFt8	445001	446000	723	759	352	627	414	2346	1489	3732	39.9	-	intron	last intron	NA	FtPinG0002342100.01	FtPinG0002342100.01	PpiC-type peptidyl-prolyl cis-trans isomerase family profile.
chrFt8	445001	446000	723	759	352	627	414	2346	1489	3732	39.9	-	exon	internal exon	NA	FtPinG0002342100.01	FtPinG0002342100.01	PpiC-type peptidyl-prolyl cis-trans isomerase family profile.
chrFt8	445001	446000	723	759	352	627	414	2346	1489	3732	39.9	-	intron	internal intron	NA	FtPinG0002342100.01	FtPinG0002342100.01	PpiC-type peptidyl-prolyl cis-trans isomerase family profile.
chrFt8	445501	446500	559	575	275	532	297	1909	1131	3016	37.5	-	intron	last intron	NA	FtPinG0002342100.01	FtPinG0002342100.01	PpiC-type peptidyl-prolyl cis-trans isomerase family profile.
chrFt8	445501	446500	559	575	275	532	297	1909	1131	3016	37.5	-	exon	internal exon	NA	FtPinG0002342100.01	FtPinG0002342100.01	PpiC-type peptidyl-prolyl cis-trans isomerase family profile.
chrFt8	445501	446500	559	575	275	532	297	1909	1131	3016	37.5	-	intron	internal intron	NA	FtPinG0002342100.01	FtPinG0002342100.01	PpiC-type peptidyl-prolyl cis-trans isomerase family profile.
chrFt8	446001	447000	763	797	247	460	313	2297	1323	3554	37.23	-	promoter	Proximal	ICP	FtPinG0002342100.01	FtPinG0002342100.01	PpiC-type peptidyl-prolyl cis-trans isomerase family profile.
chrFt8	446001	447000	763	797	247	460	313	2297	1323	3554	37.23	-	exon	internal exon	NA	FtPinG0002342100.01	FtPinG0002342100.01	PpiC-type peptidyl-prolyl cis-trans isomerase family profile.
chrFt8	446001	447000	763	797	247	460	313	2297	1323	3554	37.23	-	intron	internal intron	NA	FtPinG0002342100.01	FtPinG0002342100.01	PpiC-type peptidyl-prolyl cis-trans isomerase family profile.
chrFt8	446501	447500	1040	1091	417	620	485	3394	1942	5105	38.04	-	promoter	Proximal	ICP	FtPinG0002342100.01	FtPinG0002342100.01	PpiC-type peptidyl-prolyl cis-trans isomerase family profile.
chrFt8	446501	447500	1040	1091	417	620	485	3394	1942	5105	38.04	-	exon	internal exon	NA	FtPinG0002342100.01	FtPinG0002342100.01	PpiC-type peptidyl-prolyl cis-trans isomerase family profile.
chrFt8	446501	447500	1040	1091	417	620	485	3394	1942	5105	38.04	-	intron	internal intron	NA	FtPinG0002342100.01	FtPinG0002342100.01	PpiC-type peptidyl-prolyl cis-trans isomerase family profile.
chrFt8	446501	447500	1040	1091	417	620	485	3394	1942	5105	38.04	-	intron	first intron	NA	FtPinG0002342100.01	FtPinG0002342100.01	PpiC-type peptidyl-prolyl cis-trans isomerase family profile.
chrFt8	446501	447500	1040	1091	417	620	485	3394	1942	5105	38.04	-	exon	first exon	NA	FtPinG0002342100.01	FtPinG0002342100.01	PpiC-type peptidyl-prolyl cis-trans isomerase family profile.
chrFt8	447001	448000	877	910	666	889	472	3152	2015	4951	40.7	-	promoter	Proximal	ICP	FtPinG0002342100.01	FtPinG0002342100.01	PpiC-type peptidyl-prolyl cis-trans isomerase family profile.
chrFt8	447001	448000	877	910	666	889	472	3152	2015	4951	40.7	-	intron	first intron	NA	FtPinG0002342100.01	FtPinG0002342100.01	PpiC-type peptidyl-prolyl cis-trans isomerase family profile.
chrFt8	447001	448000	877	910	666	889	472	3152	2015	4951	40.7	-	exon	first exon	NA	FtPinG0002342100.01	FtPinG0002342100.01	PpiC-type peptidyl-prolyl cis-trans isomerase family profile.
chrFt8	447001	448000	877	910	666	889	472	3152	2015	4951	40.7	-	promoter	Intermediate	ICP	FtPinG0002342100.01	FtPinG0002342100.01	PpiC-type peptidyl-prolyl cis-trans isomerase family profile.
chrFt8	447501	448500	838	858	762	1071	507	3073	2107	5002	42.12	-	promoter	Intermediate	ICP	FtPinG0002342100.01	FtPinG0002342100.01	PpiC-type peptidyl-prolyl cis-trans isomerase family profile.
chrFt8	447501	448500	838	858	762	1071	507	3073	2107	5002	42.12	-	promoter	Distal	ICP	FtPinG0002342100.01	FtPinG0002342100.01	PpiC-type peptidyl-prolyl cis-trans isomerase family profile.
chrFt8	447501	448500	838	858	762	1071	507	3073	2107	5002	42.12	-	downstream	NA	NA	FtPinG0002341300.01	FtPinG0002341300.01	dnaJ domain profile.
chrFt8	448001	449000	783	818	558	822	554	3124	1895	4764	39.78	-	promoter	Intermediate	ICP	FtPinG0002342100.01	FtPinG0002342100.01	PpiC-type peptidyl-prolyl cis-trans isomerase family profile.
chrFt8	448001	449000	783	818	558	822	554	3124	1895	4764	39.78	-	promoter	Distal	ICP	FtPinG0002342100.01	FtPinG0002342100.01	PpiC-type peptidyl-prolyl cis-trans isomerase family profile.
chrFt8	448001	449000	783	818	558	822	554	3124	1895	4764	39.78	-	downstream	NA	NA	FtPinG0002341300.01	FtPinG0002341300.01	dnaJ domain profile.
chrFt8	448501	449500	890	935	697	988	678	3282	2265	5205	43.52	-	promoter	Distal	ICP	FtPinG0002342100.01	FtPinG0002342100.01	PpiC-type peptidyl-prolyl cis-trans isomerase family profile.
chrFt8	448501	449500	890	935	697	988	678	3282	2265	5205	43.52	-	downstream	NA	NA	FtPinG0002341300.01	FtPinG0002341300.01	dnaJ domain profile.
chrFt8	449001	450000	726	762	548	857	609	2868	1883	4487	41.97	-	promoter	Distal	ICP	FtPinG0002342100.01	FtPinG0002342100.01	PpiC-type peptidyl-prolyl cis-trans isomerase family profile.
chrFt8	449001	450000	726	762	548	857	609	2868	1883	4487	41.97	-	downstream	NA	NA	FtPinG0002341300.01	FtPinG0002341300.01	dnaJ domain profile.
chrFt8	449501	450500	964	991	738	1128	633	3304	2335	5423	43.06	-	downstream	NA	NA	FtPinG0002341300.01	FtPinG0002341300.01	dnaJ domain profile.
chrFt8	449501	450500	964	991	738	1128	633	3304	2335	5423	43.06	-	exon	last exon	NA	FtPinG0002341300.01	FtPinG0002341300.01	dnaJ domain profile.
chrFt8	449501	450500	964	991	738	1128	633	3304	2335	5423	43.06	-	intron	last intron	NA	FtPinG0002341300.01	FtPinG0002341300.01	dnaJ domain profile.
chrFt8	449501	450500	964	991	738	1128	633	3304	2335	5423	43.06	-	exon	internal exon	NA	FtPinG0002341300.01	FtPinG0002341300.01	dnaJ domain profile.
chrFt8	450001	451000	1144	1175	1234	1640	745	4192	3123	7007	44.57	-	exon	last exon	NA	FtPinG0002341300.01	FtPinG0002341300.01	dnaJ domain profile.
chrFt8	450001	451000	1144	1175	1234	1640	745	4192	3123	7007	44.57	-	intron	last intron	NA	FtPinG0002341300.01	FtPinG0002341300.01	dnaJ domain profile.
chrFt8	450001	451000	1144	1175	1234	1640	745	4192	3123	7007	44.57	-	exon	internal exon	NA	FtPinG0002341300.01	FtPinG0002341300.01	dnaJ domain profile.
chrFt8	450001	451000	1144	1175	1234	1640	745	4192	3123	7007	44.57	-	intron	internal intron	NA	FtPinG0002341300.01	FtPinG0002341300.01	dnaJ domain profile.
chrFt8	450501	451500	480	558	621	836	336	2138	1437	3532	40.69	-	intron	internal intron	NA	FtPinG0002341300.01	FtPinG0002341300.01	dnaJ domain profile.
chrFt8	450501	451500	480	558	621	836	336	2138	1437	3532	40.69	-	exon	internal exon	NA	FtPinG0002341300.01	FtPinG0002341300.01	dnaJ domain profile.
chrFt8	451001	452000	10	184	0	131	5	371	15	686	2.19	-	exon	internal exon	NA	FtPinG0002341300.01	FtPinG0002341300.01	dnaJ domain profile.
chrFt8	451001	452000	10	184	0	131	5	371	15	686	2.19	-	intron	internal intron	NA	FtPinG0002341300.01	FtPinG0002341300.01	dnaJ domain profile.
chrFt8	451501	452500	9	130	0	94	4	330	13	554	2.35	-	exon	internal exon	NA	FtPinG0002341300.01	FtPinG0002341300.01	dnaJ domain profile.
chrFt8	451501	452500	9	130	0	94	4	330	13	554	2.35	-	intron	internal intron	NA	FtPinG0002341300.01	FtPinG0002341300.01	dnaJ domain profile.
chrFt8	452001	453000	33	34	12	35	107	404	152	473	32.14	-	intron	internal intron	NA	FtPinG0002341300.01	FtPinG0002341300.01	dnaJ domain profile.
chrFt8	452001	453000	33	34	12	35	107	404	152	473	32.14	-	exon	internal exon	NA	FtPinG0002341300.01	FtPinG0002341300.01	dnaJ domain profile.
chrFt8	452501	453500	162	220	365	532	497	2198	1024	2950	34.71	-	exon	internal exon	NA	FtPinG0002341300.01	FtPinG0002341300.01	dnaJ domain profile.
chrFt8	452501	453500	162	220	365	532	497	2198	1024	2950	34.71	-	intron	internal intron	NA	FtPinG0002341300.01	FtPinG0002341300.01	dnaJ domain profile.
chrFt8	453001	454000	259	319	392	559	446	2620	1097	3498	31.36	-	exon	internal exon	NA	FtPinG0002341300.01	FtPinG0002341300.01	dnaJ domain profile.
chrFt8	453001	454000	259	319	392	559	446	2620	1097	3498	31.36	-	intron	internal intron	NA	FtPinG0002341300.01	FtPinG0002341300.01	dnaJ domain profile.
chrFt8	453501	454500	387	406	269	358	307	3158	963	3922	24.55	-	exon	internal exon	NA	FtPinG0002341300.01	FtPinG0002341300.01	dnaJ domain profile.
chrFt8	453501	454500	387	406	269	358	307	3158	963	3922	24.55	-	intron	internal intron	NA	FtPinG0002341300.01	FtPinG0002341300.01	dnaJ domain profile.
chrFt8	454001	455000	375	407	783	958	611	4752	1769	6117	28.92	-	exon	internal exon	NA	FtPinG0002341300.01	FtPinG0002341300.01	dnaJ domain profile.
chrFt8	454001	455000	375	407	783	958	611	4752	1769	6117	28.92	-	intron	internal intron	NA	FtPinG0002341300.01	FtPinG0002341300.01	dnaJ domain profile.
chrFt8	454501	455500	183	201	715	870	519	3524	1417	4595	30.84	-	intron	internal intron	NA	FtPinG0002341300.01	FtPinG0002341300.01	dnaJ domain profile.
chrFt8	454501	455500	183	201	715	870	519	3524	1417	4595	30.84	-	exon	internal exon	NA	FtPinG0002341300.01	FtPinG0002341300.01	dnaJ domain profile.
chrFt8	455001	456000	225	292	401	554	287	2604	913	3450	26.46	-	exon	internal exon	NA	FtPinG0002341300.01	FtPinG0002341300.01	dnaJ domain profile.
chrFt8	455001	456000	225	292	401	554	287	2604	913	3450	26.46	-	intron	internal intron	NA	FtPinG0002341300.01	FtPinG0002341300.01	dnaJ domain profile.
chrFt8	455501	456500	252	327	529	677	232	2801	1013	3805	26.62	-	exon	internal exon	NA	FtPinG0002341300.01	FtPinG0002341300.01	dnaJ domain profile.
chrFt8	455501	456500	252	327	529	677	232	2801	1013	3805	26.62	-	intron	internal intron	NA	FtPinG0002341300.01	FtPinG0002341300.01	dnaJ domain profile.
chrFt8	456001	457000	1677	1822	736	841	625	4021	3038	6684	45.45	-	exon	internal exon	NA	FtPinG0002341300.01	FtPinG0002341300.01	dnaJ domain profile.
chrFt8	456001	457000	1677	1822	736	841	625	4021	3038	6684	45.45	-	intron	internal intron	NA	FtPinG0002341300.01	FtPinG0002341300.01	dnaJ domain profile.
chrFt8	456501	457500	2276	2449	614	813	960	5514	3850	8776	43.87	-	exon	internal exon	NA	FtPinG0002341300.01	FtPinG0002341300.01	dnaJ domain profile.
chrFt8	456501	457500	2276	2449	614	813	960	5514	3850	8776	43.87	-	intron	internal intron	NA	FtPinG0002341300.01	FtPinG0002341300.01	dnaJ domain profile.
chrFt8	457001	458000	1536	1602	352	682	760	6269	2648	8553	30.96	-	exon	internal exon	NA	FtPinG0002341300.01	FtPinG0002341300.01	dnaJ domain profile.
chrFt8	457001	458000	1536	1602	352	682	760	6269	2648	8553	30.96	-	intron	internal intron	NA	FtPinG0002341300.01	FtPinG0002341300.01	dnaJ domain profile.
chrFt8	457501	458500	928	960	450	750	420	5071	1798	6781	26.52	-	exon	internal exon	NA	FtPinG0002341300.01	FtPinG0002341300.01	dnaJ domain profile.
chrFt8	457501	458500	928	960	450	750	420	5071	1798	6781	26.52	-	intron	internal intron	NA	FtPinG0002341300.01	FtPinG0002341300.01	dnaJ domain profile.
chrFt8	458001	459000	177	186	440	586	416	5643	1033	6415	16.1	-	exon	internal exon	NA	FtPinG0002341300.01	FtPinG0002341300.01	dnaJ domain profile.
chrFt8	458001	459000	177	186	440	586	416	5643	1033	6415	16.1	-	intron	internal intron	NA	FtPinG0002341300.01	FtPinG0002341300.01	dnaJ domain profile.
chrFt8	458501	459500	576	611	263	486	442	6325	1281	7422	17.26	-	exon	internal exon	NA	FtPinG0002341300.01	FtPinG0002341300.01	dnaJ domain profile.
chrFt8	458501	459500	576	611	263	486	442	6325	1281	7422	17.26	-	intron	internal intron	NA	FtPinG0002341300.01	FtPinG0002341300.01	dnaJ domain profile.
chrFt8	458501	459500	576	611	263	486	442	6325	1281	7422	17.26	-	promoter	Proximal	HCP	FtPinG0002341300.01	FtPinG0002341300.01	dnaJ domain profile.
chrFt8	458501	459500	576	611	263	486	442	6325	1281	7422	17.26	-	intron	first intron	NA	FtPinG0002341300.01	FtPinG0002341300.01	dnaJ domain profile.
chrFt8	458501	459500	576	611	263	486	442	6325	1281	7422	17.26	-	exon	first exon	NA	FtPinG0002341300.01	FtPinG0002341300.01	dnaJ domain profile.
chrFt8	459001	460000	873	918	271	662	390	6533	1534	8113	18.91	-	promoter	Proximal	HCP	FtPinG0002341300.01	FtPinG0002341300.01	dnaJ domain profile.
chrFt8	459001	460000	873	918	271	662	390	6533	1534	8113	18.91	-	exon	internal exon	NA	FtPinG0002341300.01	FtPinG0002341300.01	dnaJ domain profile.
chrFt8	459001	460000	873	918	271	662	390	6533	1534	8113	18.91	-	intron	first intron	NA	FtPinG0002341300.01	FtPinG0002341300.01	dnaJ domain profile.
chrFt8	459001	460000	873	918	271	662	390	6533	1534	8113	18.91	-	exon	first exon	NA	FtPinG0002341300.01	FtPinG0002341300.01	dnaJ domain profile.
chrFt8	459001	460000	873	918	271	662	390	6533	1534	8113	18.91	-	promoter	Intermediate	HCP	FtPinG0002341300.01	FtPinG0002341300.01	dnaJ domain profile.
chrFt8	459501	460500	845	870	320	782	964	8178	2129	9830	21.66	-	promoter	Proximal	HCP	FtPinG0002341300.01	FtPinG0002341300.01	dnaJ domain profile.
chrFt8	459501	460500	845	870	320	782	964	8178	2129	9830	21.66	-	promoter	Intermediate	HCP	FtPinG0002341300.01	FtPinG0002341300.01	dnaJ domain profile.
chrFt8	459501	460500	845	870	320	782	964	8178	2129	9830	21.66	+	promoter	Distal	ICP	FtPinG0002341200.01	FtPinG0002341200.01	Region of a membrane-bound protein predicted to be outside the membrane, in the extracellular region.
chrFt8	459501	460500	845	870	320	782	964	8178	2129	9830	21.66	+	promoter	Distal	ICP	FtPinG0002340800.01	FtPinG0002340800.01	Region of a membrane-bound protein predicted to be outside the membrane, in the extracellular region.
chrFt8	460001	461000	590	697	150	693	840	5851	1580	7241	21.82	+	promoter	Distal	ICP	FtPinG0002341200.01	FtPinG0002341200.01	Region of a membrane-bound protein predicted to be outside the membrane, in the extracellular region.
chrFt8	460001	461000	590	697	150	693	840	5851	1580	7241	21.82	+	promoter	Distal	ICP	FtPinG0002340800.01	FtPinG0002340800.01	Region of a membrane-bound protein predicted to be outside the membrane, in the extracellular region.
chrFt8	460001	461000	590	697	150	693	840	5851	1580	7241	21.82	-	promoter	Intermediate	HCP	FtPinG0002341300.01	FtPinG0002341300.01	dnaJ domain profile.
chrFt8	460001	461000	590	697	150	693	840	5851	1580	7241	21.82	-	promoter	Distal	HCP	FtPinG0002341300.01	FtPinG0002341300.01	dnaJ domain profile.
chrFt8	460501	461500	139	644	12	571	144	3010	295	4225	6.98	+	promoter	Distal	ICP	FtPinG0002341200.01	FtPinG0002341200.01	Region of a membrane-bound protein predicted to be outside the membrane, in the extracellular region.
chrFt8	460501	461500	139	644	12	571	144	3010	295	4225	6.98	+	promoter	Distal	ICP	FtPinG0002340800.01	FtPinG0002340800.01	Region of a membrane-bound protein predicted to be outside the membrane, in the extracellular region.
chrFt8	460501	461500	139	644	12	571	144	3010	295	4225	6.98	-	promoter	Distal	HCP	FtPinG0002341300.01	FtPinG0002341300.01	dnaJ domain profile.
chrFt8	460501	461500	139	644	12	571	144	3010	295	4225	6.98	+	promoter	Intermediate	ICP	FtPinG0002341200.01	FtPinG0002341200.01	Region of a membrane-bound protein predicted to be outside the membrane, in the extracellular region.
chrFt8	460501	461500	139	644	12	571	144	3010	295	4225	6.98	+	promoter	Intermediate	ICP	FtPinG0002340800.01	FtPinG0002340800.01	Region of a membrane-bound protein predicted to be outside the membrane, in the extracellular region.
chrFt8	461001	462000	3	822	0	804	13	4311	16	5937	0.27	+	promoter	Intermediate	ICP	FtPinG0002341200.01	FtPinG0002341200.01	Region of a membrane-bound protein predicted to be outside the membrane, in the extracellular region.
chrFt8	461001	462000	3	822	0	804	13	4311	16	5937	0.27	+	promoter	Distal	ICP	FtPinG0002341200.01	FtPinG0002341200.01	Region of a membrane-bound protein predicted to be outside the membrane, in the extracellular region.
chrFt8	461001	462000	3	822	0	804	13	4311	16	5937	0.27	+	promoter	Intermediate	ICP	FtPinG0002340800.01	FtPinG0002340800.01	Region of a membrane-bound protein predicted to be outside the membrane, in the extracellular region.
chrFt8	461001	462000	3	822	0	804	13	4311	16	5937	0.27	+	promoter	Distal	ICP	FtPinG0002340800.01	FtPinG0002340800.01	Region of a membrane-bound protein predicted to be outside the membrane, in the extracellular region.
chrFt8	461001	462000	3	822	0	804	13	4311	16	5937	0.27	-	promoter	Distal	HCP	FtPinG0002341300.01	FtPinG0002341300.01	dnaJ domain profile.
chrFt8	461501	462500	129	629	3	1207	24	5948	156	7784	2	+	promoter	Intermediate	ICP	FtPinG0002341200.01	FtPinG0002341200.01	Region of a membrane-bound protein predicted to be outside the membrane, in the extracellular region.
chrFt8	461501	462500	129	629	3	1207	24	5948	156	7784	2	+	promoter	Intermediate	ICP	FtPinG0002340800.01	FtPinG0002340800.01	Region of a membrane-bound protein predicted to be outside the membrane, in the extracellular region.
chrFt8	461501	462500	129	629	3	1207	24	5948	156	7784	2	-	promoter	Distal	HCP	FtPinG0002341300.01	FtPinG0002341300.01	dnaJ domain profile.
chrFt8	461501	462500	129	629	3	1207	24	5948	156	7784	2	+	promoter	Proximal	ICP	FtPinG0002341200.01	FtPinG0002341200.01	Region of a membrane-bound protein predicted to be outside the membrane, in the extracellular region.
chrFt8	461501	462500	129	629	3	1207	24	5948	156	7784	2	+	promoter	Proximal	ICP	FtPinG0002340800.01	FtPinG0002340800.01	Region of a membrane-bound protein predicted to be outside the membrane, in the extracellular region.
chrFt8	461501	462500	129	629	3	1207	24	5948	156	7784	2	+	exon	first exon	NA	FtPinG0002341200.01	FtPinG0002341200.01	Region of a membrane-bound protein predicted to be outside the membrane, in the extracellular region.
chrFt8	461501	462500	129	629	3	1207	24	5948	156	7784	2	+	exon	first exon	NA	FtPinG0002340800.01	FtPinG0002340800.01	Region of a membrane-bound protein predicted to be outside the membrane, in the extracellular region.
chrFt8	462001	463000	192	283	10	1059	25	4773	227	6115	3.71	+	promoter	Proximal	ICP	FtPinG0002341200.01	FtPinG0002341200.01	Region of a membrane-bound protein predicted to be outside the membrane, in the extracellular region.
chrFt8	462001	463000	192	283	10	1059	25	4773	227	6115	3.71	+	promoter	Proximal	ICP	FtPinG0002340800.01	FtPinG0002340800.01	Region of a membrane-bound protein predicted to be outside the membrane, in the extracellular region.
chrFt8	462001	463000	192	283	10	1059	25	4773	227	6115	3.71	+	exon	first exon	NA	FtPinG0002341200.01	FtPinG0002341200.01	Region of a membrane-bound protein predicted to be outside the membrane, in the extracellular region.
chrFt8	462001	463000	192	283	10	1059	25	4773	227	6115	3.71	+	exon	first exon	NA	FtPinG0002340800.01	FtPinG0002340800.01	Region of a membrane-bound protein predicted to be outside the membrane, in the extracellular region.
chrFt8	462501	463500	195	220	11	1003	15	5510	221	6733	3.28	+	promoter	Proximal	ICP	FtPinG0002341200.01	FtPinG0002341200.01	Region of a membrane-bound protein predicted to be outside the membrane, in the extracellular region.
chrFt8	462501	463500	195	220	11	1003	15	5510	221	6733	3.28	+	promoter	Proximal	ICP	FtPinG0002340800.01	FtPinG0002340800.01	Region of a membrane-bound protein predicted to be outside the membrane, in the extracellular region.
chrFt8	462501	463500	195	220	11	1003	15	5510	221	6733	3.28	+	exon	first exon	NA	FtPinG0002341200.01	FtPinG0002341200.01	Region of a membrane-bound protein predicted to be outside the membrane, in the extracellular region.
chrFt8	462501	463500	195	220	11	1003	15	5510	221	6733	3.28	+	exon	first exon	NA	FtPinG0002340800.01	FtPinG0002340800.01	Region of a membrane-bound protein predicted to be outside the membrane, in the extracellular region.
chrFt8	462501	463500	195	220	11	1003	15	5510	221	6733	3.28	+	downstream	NA	NA	FtPinG0002341200.01	FtPinG0002341200.01	Region of a membrane-bound protein predicted to be outside the membrane, in the extracellular region.
chrFt8	462501	463500	195	220	11	1003	15	5510	221	6733	3.28	+	downstream	NA	NA	FtPinG0002340800.01	FtPinG0002340800.01	Region of a membrane-bound protein predicted to be outside the membrane, in the extracellular region.
chrFt8	463001	464000	370	437	8	1057	32	5133	410	6627	6.19	+	downstream	NA	NA	FtPinG0002341200.01	FtPinG0002341200.01	Region of a membrane-bound protein predicted to be outside the membrane, in the extracellular region.
chrFt8	463001	464000	370	437	8	1057	32	5133	410	6627	6.19	+	downstream	NA	NA	FtPinG0002340800.01	FtPinG0002340800.01	Region of a membrane-bound protein predicted to be outside the membrane, in the extracellular region.
chrFt8	463501	464500	456	893	7	713	44	3576	507	5182	9.78	+	downstream	NA	NA	FtPinG0002341200.01	FtPinG0002341200.01	Region of a membrane-bound protein predicted to be outside the membrane, in the extracellular region.
chrFt8	463501	464500	456	893	7	713	44	3576	507	5182	9.78	+	downstream	NA	NA	FtPinG0002340800.01	FtPinG0002340800.01	Region of a membrane-bound protein predicted to be outside the membrane, in the extracellular region.
chrFt8	464001	465000	221	923	5	583	20	3481	246	4987	4.93	+	downstream	NA	NA	FtPinG0002341200.01	FtPinG0002341200.01	Region of a membrane-bound protein predicted to be outside the membrane, in the extracellular region.
chrFt8	464001	465000	221	923	5	583	20	3481	246	4987	4.93	+	downstream	NA	NA	FtPinG0002340800.01	FtPinG0002340800.01	Region of a membrane-bound protein predicted to be outside the membrane, in the extracellular region.
chrFt8	464501	465500	105	757	4	647	11	2576	120	3980	3.02	+	downstream	NA	NA	FtPinG0002341200.01	FtPinG0002341200.01	Region of a membrane-bound protein predicted to be outside the membrane, in the extracellular region.
chrFt8	464501	465500	105	757	4	647	11	2576	120	3980	3.02	+	downstream	NA	NA	FtPinG0002340800.01	FtPinG0002340800.01	Region of a membrane-bound protein predicted to be outside the membrane, in the extracellular region.
chrFt8	464501	465500	105	757	4	647	11	2576	120	3980	3.02	-	downstream	NA	NA	FtPinG0002339300.01	FtPinG0002339300.01	No apical meristem (NAM) protein
chrFt8	465001	466000	110	794	10	549	11	2346	131	3689	3.55	-	downstream	NA	NA	FtPinG0002339300.01	FtPinG0002339300.01	No apical meristem (NAM) protein
chrFt8	465501	466500	173	803	32	449	56	3370	261	4622	5.65	-	downstream	NA	NA	FtPinG0002339300.01	FtPinG0002339300.01	No apical meristem (NAM) protein
chrFt8	466001	467000	471	883	151	538	223	4373	845	5794	14.58	-	downstream	NA	NA	FtPinG0002339300.01	FtPinG0002339300.01	No apical meristem (NAM) protein
chrFt8	466501	467500	607	783	203	472	1037	4849	1847	6104	30.26	-	downstream	NA	NA	FtPinG0002339300.01	FtPinG0002339300.01	No apical meristem (NAM) protein
chrFt8	466501	467500	607	783	203	472	1037	4849	1847	6104	30.26	-	exon	last exon	NA	FtPinG0002339300.01	FtPinG0002339300.01	No apical meristem (NAM) protein
chrFt8	467001	468000	707	859	84	306	942	5820	1733	6985	24.81	-	exon	last exon	NA	FtPinG0002339300.01	FtPinG0002339300.01	No apical meristem (NAM) protein
chrFt8	467001	468000	707	859	84	306	942	5820	1733	6985	24.81	-	intron	last intron	NA	FtPinG0002339300.01	FtPinG0002339300.01	No apical meristem (NAM) protein
chrFt8	467501	468500	687	944	66	370	85	4826	838	6140	13.65	-	exon	last exon	NA	FtPinG0002339300.01	FtPinG0002339300.01	No apical meristem (NAM) protein
chrFt8	467501	468500	687	944	66	370	85	4826	838	6140	13.65	-	intron	last intron	NA	FtPinG0002339300.01	FtPinG0002339300.01	No apical meristem (NAM) protein
chrFt8	467501	468500	687	944	66	370	85	4826	838	6140	13.65	-	promoter	Proximal	ICP	FtPinG0002339300.01	FtPinG0002339300.01	No apical meristem (NAM) protein
chrFt8	467501	468500	687	944	66	370	85	4826	838	6140	13.65	-	exon	internal exon	NA	FtPinG0002339300.01	FtPinG0002339300.01	No apical meristem (NAM) protein
chrFt8	468001	469000	876	1154	60	578	71	4603	1007	6335	15.9	-	promoter	Proximal	ICP	FtPinG0002339300.01	FtPinG0002339300.01	No apical meristem (NAM) protein
chrFt8	468001	469000	876	1154	60	578	71	4603	1007	6335	15.9	-	exon	internal exon	NA	FtPinG0002339300.01	FtPinG0002339300.01	No apical meristem (NAM) protein
chrFt8	468001	469000	876	1154	60	578	71	4603	1007	6335	15.9	-	intron	first intron	NA	FtPinG0002339300.01	FtPinG0002339300.01	No apical meristem (NAM) protein
chrFt8	468001	469000	876	1154	60	578	71	4603	1007	6335	15.9	-	exon	first exon	NA	FtPinG0002339300.01	FtPinG0002339300.01	No apical meristem (NAM) protein
chrFt8	468501	469500	1323	1469	96	641	155	7560	1574	9670	16.28	-	promoter	Proximal	ICP	FtPinG0002339300.01	FtPinG0002339300.01	No apical meristem (NAM) protein
chrFt8	468501	469500	1323	1469	96	641	155	7560	1574	9670	16.28	-	intron	first intron	NA	FtPinG0002339300.01	FtPinG0002339300.01	No apical meristem (NAM) protein
chrFt8	468501	469500	1323	1469	96	641	155	7560	1574	9670	16.28	-	exon	first exon	NA	FtPinG0002339300.01	FtPinG0002339300.01	No apical meristem (NAM) protein
chrFt8	468501	469500	1323	1469	96	641	155	7560	1574	9670	16.28	-	promoter	Intermediate	ICP	FtPinG0002339300.01	FtPinG0002339300.01	No apical meristem (NAM) protein
chrFt8	469001	470000	1411	1486	95	385	328	9659	1834	11530	15.91	-	promoter	Intermediate	ICP	FtPinG0002339300.01	FtPinG0002339300.01	No apical meristem (NAM) protein
chrFt8	469001	470000	1411	1486	95	385	328	9659	1834	11530	15.91	-	promoter	Distal	ICP	FtPinG0002339300.01	FtPinG0002339300.01	No apical meristem (NAM) protein
chrFt8	469501	470500	889	950	59	245	391	8097	1339	9292	14.41	-	promoter	Intermediate	ICP	FtPinG0002339300.01	FtPinG0002339300.01	No apical meristem (NAM) protein
chrFt8	469501	470500	889	950	59	245	391	8097	1339	9292	14.41	-	promoter	Distal	ICP	FtPinG0002339300.01	FtPinG0002339300.01	No apical meristem (NAM) protein
chrFt8	470001	471000	690	719	182	358	316	6295	1188	7372	16.12	-	promoter	Distal	ICP	FtPinG0002339300.01	FtPinG0002339300.01	No apical meristem (NAM) protein
chrFt8	470501	471500	735	761	189	342	480	6119	1404	7222	19.44	-	promoter	Distal	ICP	FtPinG0002339300.01	FtPinG0002339300.01	No apical meristem (NAM) protein
chrFt8	472001	473000	338	583	51	643	107	3106	496	4332	11.45	-	downstream	NA	NA	FtPinG0002339100.01	FtPinG0002339100.01	Region of a membrane-bound protein predicted to be embedded in the membrane.
chrFt8	472501	473500	218	479	103	725	52	3870	373	5074	7.35	-	downstream	NA	NA	FtPinG0002339100.01	FtPinG0002339100.01	Region of a membrane-bound protein predicted to be embedded in the membrane.
chrFt8	473001	474000	554	817	102	521	96	5049	752	6387	11.77	-	downstream	NA	NA	FtPinG0002339100.01	FtPinG0002339100.01	Region of a membrane-bound protein predicted to be embedded in the membrane.
chrFt8	473501	474500	390	602	15	557	133	6333	538	7492	7.18	-	downstream	NA	NA	FtPinG0002339100.01	FtPinG0002339100.01	Region of a membrane-bound protein predicted to be embedded in the membrane.
chrFt8	474001	475000	341	454	44	778	180	6102	565	7334	7.7	-	downstream	NA	NA	FtPinG0002339100.01	FtPinG0002339100.01	Region of a membrane-bound protein predicted to be embedded in the membrane.
chrFt8	474001	475000	341	454	44	778	180	6102	565	7334	7.7	-	exon	last exon	NA	FtPinG0002339100.01	FtPinG0002339100.01	Region of a membrane-bound protein predicted to be embedded in the membrane.
chrFt8	474501	475500	427	647	58	488	462	5914	947	7049	13.43	-	exon	last exon	NA	FtPinG0002339100.01	FtPinG0002339100.01	Region of a membrane-bound protein predicted to be embedded in the membrane.
chrFt8	475001	476000	165	422	58	298	383	4450	606	5170	11.72	-	exon	last exon	NA	FtPinG0002339100.01	FtPinG0002339100.01	Region of a membrane-bound protein predicted to be embedded in the membrane.
chrFt8	475001	476000	165	422	58	298	383	4450	606	5170	11.72	-	intron	last intron	NA	FtPinG0002339100.01	FtPinG0002339100.01	Region of a membrane-bound protein predicted to be embedded in the membrane.
chrFt8	475001	476000	165	422	58	298	383	4450	606	5170	11.72	-	exon	internal exon	NA	FtPinG0002339100.01	FtPinG0002339100.01	Region of a membrane-bound protein predicted to be embedded in the membrane.
chrFt8	475501	476500	929	1146	168	560	286	3000	1383	4706	29.39	-	intron	last intron	NA	FtPinG0002339100.01	FtPinG0002339100.01	Region of a membrane-bound protein predicted to be embedded in the membrane.
chrFt8	475501	476500	929	1146	168	560	286	3000	1383	4706	29.39	-	exon	internal exon	NA	FtPinG0002339100.01	FtPinG0002339100.01	Region of a membrane-bound protein predicted to be embedded in the membrane.
chrFt8	475501	476500	929	1146	168	560	286	3000	1383	4706	29.39	-	intron	internal intron	NA	FtPinG0002339100.01	FtPinG0002339100.01	Region of a membrane-bound protein predicted to be embedded in the membrane.
chrFt8	476001	477000	1057	1171	151	450	418	2772	1626	4393	37.01	-	intron	internal intron	NA	FtPinG0002339100.01	FtPinG0002339100.01	Region of a membrane-bound protein predicted to be embedded in the membrane.
chrFt8	476001	477000	1057	1171	151	450	418	2772	1626	4393	37.01	-	exon	internal exon	NA	FtPinG0002339100.01	FtPinG0002339100.01	Region of a membrane-bound protein predicted to be embedded in the membrane.
chrFt8	476501	477500	325	339	16	111	617	2380	958	2830	33.85	-	intron	internal intron	NA	FtPinG0002339100.01	FtPinG0002339100.01	Region of a membrane-bound protein predicted to be embedded in the membrane.
chrFt8	476501	477500	325	339	16	111	617	2380	958	2830	33.85	-	exon	internal exon	NA	FtPinG0002339100.01	FtPinG0002339100.01	Region of a membrane-bound protein predicted to be embedded in the membrane.
chrFt8	477001	478000	422	447	143	307	890	2897	1455	3651	39.85	-	exon	internal exon	NA	FtPinG0002339100.01	FtPinG0002339100.01	Region of a membrane-bound protein predicted to be embedded in the membrane.
chrFt8	477001	478000	422	447	143	307	890	2897	1455	3651	39.85	-	intron	internal intron	NA	FtPinG0002339100.01	FtPinG0002339100.01	Region of a membrane-bound protein predicted to be embedded in the membrane.
chrFt8	477501	478500	750	776	219	547	564	2484	1533	3807	40.27	-	exon	internal exon	NA	FtPinG0002339100.01	FtPinG0002339100.01	Region of a membrane-bound protein predicted to be embedded in the membrane.
chrFt8	477501	478500	750	776	219	547	564	2484	1533	3807	40.27	-	intron	internal intron	NA	FtPinG0002339100.01	FtPinG0002339100.01	Region of a membrane-bound protein predicted to be embedded in the membrane.
chrFt8	478001	479000	518	599	98	446	171	1319	787	2364	33.29	-	exon	internal exon	NA	FtPinG0002339100.01	FtPinG0002339100.01	Region of a membrane-bound protein predicted to be embedded in the membrane.
chrFt8	478001	479000	518	599	98	446	171	1319	787	2364	33.29	-	promoter	Proximal	LCP	FtPinG0002339100.01	FtPinG0002339100.01	Region of a membrane-bound protein predicted to be embedded in the membrane.
chrFt8	478001	479000	518	599	98	446	171	1319	787	2364	33.29	-	intron	first intron	NA	FtPinG0002339100.01	FtPinG0002339100.01	Region of a membrane-bound protein predicted to be embedded in the membrane.
chrFt8	478501	479500	67	149	20	459	62	2134	149	2742	5.43	-	promoter	Proximal	LCP	FtPinG0002339100.01	FtPinG0002339100.01	Region of a membrane-bound protein predicted to be embedded in the membrane.
chrFt8	478501	479500	67	149	20	459	62	2134	149	2742	5.43	-	intron	first intron	NA	FtPinG0002339100.01	FtPinG0002339100.01	Region of a membrane-bound protein predicted to be embedded in the membrane.
chrFt8	478501	479500	67	149	20	459	62	2134	149	2742	5.43	-	exon	first exon	NA	FtPinG0002339100.01	FtPinG0002339100.01	Region of a membrane-bound protein predicted to be embedded in the membrane.
chrFt8	479001	480000	0	93	6	912	28	4603	34	5608	0.61	-	promoter	Proximal	LCP	FtPinG0002339100.01	FtPinG0002339100.01	Region of a membrane-bound protein predicted to be embedded in the membrane.
chrFt8	479001	480000	0	93	6	912	28	4603	34	5608	0.61	-	exon	first exon	NA	FtPinG0002339100.01	FtPinG0002339100.01	Region of a membrane-bound protein predicted to be embedded in the membrane.
chrFt8	479001	480000	0	93	6	912	28	4603	34	5608	0.61	-	promoter	Intermediate	LCP	FtPinG0002339100.01	FtPinG0002339100.01	Region of a membrane-bound protein predicted to be embedded in the membrane.
chrFt8	479501	480500	249	466	99	988	440	7126	788	8580	9.18	-	promoter	Intermediate	LCP	FtPinG0002339100.01	FtPinG0002339100.01	Region of a membrane-bound protein predicted to be embedded in the membrane.
chrFt8	479501	480500	249	466	99	988	440	7126	788	8580	9.18	-	promoter	Distal	LCP	FtPinG0002339100.01	FtPinG0002339100.01	Region of a membrane-bound protein predicted to be embedded in the membrane.
chrFt8	480001	481000	311	609	100	628	444	7260	855	8497	10.06	-	promoter	Intermediate	LCP	FtPinG0002339100.01	FtPinG0002339100.01	Region of a membrane-bound protein predicted to be embedded in the membrane.
chrFt8	480001	481000	311	609	100	628	444	7260	855	8497	10.06	-	promoter	Distal	LCP	FtPinG0002339100.01	FtPinG0002339100.01	Region of a membrane-bound protein predicted to be embedded in the membrane.
chrFt8	480501	481500	146	354	10	777	22	5275	178	6406	2.78	-	promoter	Distal	LCP	FtPinG0002339100.01	FtPinG0002339100.01	Region of a membrane-bound protein predicted to be embedded in the membrane.
chrFt8	481001	482000	171	267	6	1030	26	4299	203	5596	3.63	-	promoter	Distal	LCP	FtPinG0002339100.01	FtPinG0002339100.01	Region of a membrane-bound protein predicted to be embedded in the membrane.
chrFt8	495001	496000	187	194	44	83	125	1390	356	1667	21.36	+	promoter	Distal	HCP	FtPinG0002338200.01	FtPinG0002338200.01	Region of a membrane-bound protein predicted to be outside the membrane, in the cytoplasm.
chrFt8	495501	496500	321	350	119	333	145	1721	585	2404	24.33	+	promoter	Distal	HCP	FtPinG0002338200.01	FtPinG0002338200.01	Region of a membrane-bound protein predicted to be outside the membrane, in the cytoplasm.
chrFt8	496001	497000	586	648	174	453	338	4251	1098	5352	20.52	+	promoter	Distal	HCP	FtPinG0002338200.01	FtPinG0002338200.01	Region of a membrane-bound protein predicted to be outside the membrane, in the cytoplasm.
chrFt8	496001	497000	586	648	174	453	338	4251	1098	5352	20.52	+	promoter	Intermediate	HCP	FtPinG0002338200.01	FtPinG0002338200.01	Region of a membrane-bound protein predicted to be outside the membrane, in the cytoplasm.
chrFt8	496501	497500	804	854	153	389	310	3693	1267	4936	25.67	+	promoter	Intermediate	HCP	FtPinG0002338200.01	FtPinG0002338200.01	Region of a membrane-bound protein predicted to be outside the membrane, in the cytoplasm.
chrFt8	496501	497500	804	854	153	389	310	3693	1267	4936	25.67	+	promoter	Distal	HCP	FtPinG0002338200.01	FtPinG0002338200.01	Region of a membrane-bound protein predicted to be outside the membrane, in the cytoplasm.
chrFt8	497001	498000	954	1002	292	542	212	2152	1458	3696	39.45	+	promoter	Intermediate	HCP	FtPinG0002338200.01	FtPinG0002338200.01	Region of a membrane-bound protein predicted to be outside the membrane, in the cytoplasm.
chrFt8	497001	498000	954	1002	292	542	212	2152	1458	3696	39.45	+	promoter	Proximal	HCP	FtPinG0002338200.01	FtPinG0002338200.01	Region of a membrane-bound protein predicted to be outside the membrane, in the cytoplasm.
chrFt8	497001	498000	954	1002	292	542	212	2152	1458	3696	39.45	+	promoter	Distal	ICP	FtPinG0002337400.01	FtPinG0002337400.01	Region of a membrane-bound protein predicted to be outside the membrane, in the extracellular region.
chrFt8	497001	498000	954	1002	292	542	212	2152	1458	3696	39.45	+	exon	first exon	NA	FtPinG0002338200.01	FtPinG0002338200.01	Region of a membrane-bound protein predicted to be outside the membrane, in the cytoplasm.
chrFt8	497501	498500	829	892	419	584	479	4507	1727	5983	28.87	+	promoter	Proximal	HCP	FtPinG0002338200.01	FtPinG0002338200.01	Region of a membrane-bound protein predicted to be outside the membrane, in the cytoplasm.
chrFt8	497501	498500	829	892	419	584	479	4507	1727	5983	28.87	+	promoter	Distal	ICP	FtPinG0002337400.01	FtPinG0002337400.01	Region of a membrane-bound protein predicted to be outside the membrane, in the extracellular region.
chrFt8	497501	498500	829	892	419	584	479	4507	1727	5983	28.87	+	exon	first exon	NA	FtPinG0002338200.01	FtPinG0002338200.01	Region of a membrane-bound protein predicted to be outside the membrane, in the cytoplasm.
chrFt8	498001	499000	597	647	574	839	544	6600	1715	8086	21.21	+	promoter	Proximal	HCP	FtPinG0002338200.01	FtPinG0002338200.01	Region of a membrane-bound protein predicted to be outside the membrane, in the cytoplasm.
chrFt8	498001	499000	597	647	574	839	544	6600	1715	8086	21.21	+	promoter	Distal	ICP	FtPinG0002337400.01	FtPinG0002337400.01	Region of a membrane-bound protein predicted to be outside the membrane, in the extracellular region.
chrFt8	498001	499000	597	647	574	839	544	6600	1715	8086	21.21	+	exon	first exon	NA	FtPinG0002338200.01	FtPinG0002338200.01	Region of a membrane-bound protein predicted to be outside the membrane, in the cytoplasm.
chrFt8	498501	499500	590	655	449	774	333	4997	1372	6426	21.35	+	promoter	Distal	ICP	FtPinG0002337400.01	FtPinG0002337400.01	Region of a membrane-bound protein predicted to be outside the membrane, in the extracellular region.
chrFt8	498501	499500	590	655	449	774	333	4997	1372	6426	21.35	+	exon	first exon	NA	FtPinG0002338200.01	FtPinG0002338200.01	Region of a membrane-bound protein predicted to be outside the membrane, in the cytoplasm.
chrFt8	498501	499500	590	655	449	774	333	4997	1372	6426	21.35	+	promoter	Intermediate	ICP	FtPinG0002337400.01	FtPinG0002337400.01	Region of a membrane-bound protein predicted to be outside the membrane, in the extracellular region.
chrFt8	498501	499500	590	655	449	774	333	4997	1372	6426	21.35	+	downstream	NA	NA	FtPinG0002338200.01	FtPinG0002338200.01	Region of a membrane-bound protein predicted to be outside the membrane, in the cytoplasm.
chrFt8	499001	500000	981	1054	114	298	324	4258	1419	5610	25.29	+	promoter	Intermediate	ICP	FtPinG0002337400.01	FtPinG0002337400.01	Region of a membrane-bound protein predicted to be outside the membrane, in the extracellular region.
chrFt8	499001	500000	981	1054	114	298	324	4258	1419	5610	25.29	+	downstream	NA	NA	FtPinG0002338200.01	FtPinG0002338200.01	Region of a membrane-bound protein predicted to be outside the membrane, in the cytoplasm.
chrFt8	499001	500000	981	1054	114	298	324	4258	1419	5610	25.29	+	promoter	Proximal	ICP	FtPinG0002337400.01	FtPinG0002337400.01	Region of a membrane-bound protein predicted to be outside the membrane, in the extracellular region.
chrFt8	499501	500500	960	1018	74	190	494	5946	1528	7154	21.36	+	promoter	Proximal	ICP	FtPinG0002337400.01	FtPinG0002337400.01	Region of a membrane-bound protein predicted to be outside the membrane, in the extracellular region.
chrFt8	499501	500500	960	1018	74	190	494	5946	1528	7154	21.36	+	promoter	Intermediate	ICP	FtPinG0002337400.01	FtPinG0002337400.01	Region of a membrane-bound protein predicted to be outside the membrane, in the extracellular region.
chrFt8	499501	500500	960	1018	74	190	494	5946	1528	7154	21.36	+	downstream	NA	NA	FtPinG0002338200.01	FtPinG0002338200.01	Region of a membrane-bound protein predicted to be outside the membrane, in the cytoplasm.
chrFt8	499501	500500	960	1018	74	190	494	5946	1528	7154	21.36	+	exon	first exon	NA	FtPinG0002337400.01	FtPinG0002337400.01	Region of a membrane-bound protein predicted to be outside the membrane, in the extracellular region.
chrFt8	500001	501000	882	937	349	591	490	4815	1721	6343	27.13	+	promoter	Proximal	ICP	FtPinG0002337400.01	FtPinG0002337400.01	Region of a membrane-bound protein predicted to be outside the membrane, in the extracellular region.
chrFt8	500001	501000	882	937	349	591	490	4815	1721	6343	27.13	+	downstream	NA	NA	FtPinG0002338200.01	FtPinG0002338200.01	Region of a membrane-bound protein predicted to be outside the membrane, in the cytoplasm.
chrFt8	500001	501000	882	937	349	591	490	4815	1721	6343	27.13	+	exon	first exon	NA	FtPinG0002337400.01	FtPinG0002337400.01	Region of a membrane-bound protein predicted to be outside the membrane, in the extracellular region.
chrFt8	500001	501000	882	937	349	591	490	4815	1721	6343	27.13	+	intron	first intron	NA	FtPinG0002337400.01	FtPinG0002337400.01	Region of a membrane-bound protein predicted to be outside the membrane, in the extracellular region.
chrFt8	500501	501500	950	989	575	829	368	4479	1893	6297	30.06	+	downstream	NA	NA	FtPinG0002338200.01	FtPinG0002338200.01	Region of a membrane-bound protein predicted to be outside the membrane, in the cytoplasm.
chrFt8	500501	501500	950	989	575	829	368	4479	1893	6297	30.06	+	intron	first intron	NA	FtPinG0002337400.01	FtPinG0002337400.01	Region of a membrane-bound protein predicted to be outside the membrane, in the extracellular region.
chrFt8	501001	502000	538	556	390	518	272	3923	1200	4997	24.01	+	exon	internal exon	NA	FtPinG0002337400.01	FtPinG0002337400.01	Region of a membrane-bound protein predicted to be outside the membrane, in the extracellular region.
chrFt8	501001	502000	538	556	390	518	272	3923	1200	4997	24.01	+	intron	internal intron	NA	FtPinG0002337400.01	FtPinG0002337400.01	Region of a membrane-bound protein predicted to be outside the membrane, in the extracellular region.
chrFt8	501001	502000	538	556	390	518	272	3923	1200	4997	24.01	+	intron	last intron	NA	FtPinG0002337400.01	FtPinG0002337400.01	Region of a membrane-bound protein predicted to be outside the membrane, in the extracellular region.
chrFt8	501001	502000	538	556	390	518	272	3923	1200	4997	24.01	+	exon	last exon	NA	FtPinG0002337400.01	FtPinG0002337400.01	Region of a membrane-bound protein predicted to be outside the membrane, in the extracellular region.
chrFt8	501501	502500	412	459	139	253	183	2326	734	3038	24.16	+	exon	internal exon	NA	FtPinG0002337400.01	FtPinG0002337400.01	Region of a membrane-bound protein predicted to be outside the membrane, in the extracellular region.
chrFt8	501501	502500	412	459	139	253	183	2326	734	3038	24.16	+	intron	internal intron	NA	FtPinG0002337400.01	FtPinG0002337400.01	Region of a membrane-bound protein predicted to be outside the membrane, in the extracellular region.
chrFt8	501501	502500	412	459	139	253	183	2326	734	3038	24.16	+	intron	last intron	NA	FtPinG0002337400.01	FtPinG0002337400.01	Region of a membrane-bound protein predicted to be outside the membrane, in the extracellular region.
chrFt8	501501	502500	412	459	139	253	183	2326	734	3038	24.16	+	exon	last exon	NA	FtPinG0002337400.01	FtPinG0002337400.01	Region of a membrane-bound protein predicted to be outside the membrane, in the extracellular region.
chrFt8	501501	502500	412	459	139	253	183	2326	734	3038	24.16	+	promoter	Distal	ICP	FtPinG0002337200.01	FtPinG0002337200.01	Thioredoxin
chrFt8	501501	502500	412	459	139	253	183	2326	734	3038	24.16	+	downstream	NA	NA	FtPinG0002337400.01	FtPinG0002337400.01	Region of a membrane-bound protein predicted to be outside the membrane, in the extracellular region.
chrFt8	502001	503000	435	495	163	297	250	3086	848	3878	21.87	+	promoter	Distal	ICP	FtPinG0002337200.01	FtPinG0002337200.01	Thioredoxin
chrFt8	502001	503000	435	495	163	297	250	3086	848	3878	21.87	+	downstream	NA	NA	FtPinG0002337400.01	FtPinG0002337400.01	Region of a membrane-bound protein predicted to be outside the membrane, in the extracellular region.
chrFt8	502501	503500	591	628	221	394	331	3721	1143	4743	24.1	+	promoter	Distal	ICP	FtPinG0002337200.01	FtPinG0002337200.01	Thioredoxin
chrFt8	502501	503500	591	628	221	394	331	3721	1143	4743	24.1	+	downstream	NA	NA	FtPinG0002337400.01	FtPinG0002337400.01	Region of a membrane-bound protein predicted to be outside the membrane, in the extracellular region.
chrFt8	503001	504000	596	628	104	226	361	3299	1061	4153	25.55	+	promoter	Distal	ICP	FtPinG0002337200.01	FtPinG0002337200.01	Thioredoxin
chrFt8	503001	504000	596	628	104	226	361	3299	1061	4153	25.55	+	downstream	NA	NA	FtPinG0002337400.01	FtPinG0002337400.01	Region of a membrane-bound protein predicted to be outside the membrane, in the extracellular region.
chrFt8	503001	504000	596	628	104	226	361	3299	1061	4153	25.55	+	promoter	Intermediate	ICP	FtPinG0002337200.01	FtPinG0002337200.01	Thioredoxin
chrFt8	503001	504000	596	628	104	226	361	3299	1061	4153	25.55	-	downstream	NA	NA	FtPinG0002336900.01	FtPinG0002336900.01	Region of a membrane-bound protein predicted to be outside the membrane, in the cytoplasm.
chrFt8	503501	504500	571	602	53	119	330	2798	954	3519	27.11	+	promoter	Intermediate	ICP	FtPinG0002337200.01	FtPinG0002337200.01	Thioredoxin
chrFt8	503501	504500	571	602	53	119	330	2798	954	3519	27.11	+	downstream	NA	NA	FtPinG0002337400.01	FtPinG0002337400.01	Region of a membrane-bound protein predicted to be outside the membrane, in the extracellular region.
chrFt8	503501	504500	571	602	53	119	330	2798	954	3519	27.11	-	downstream	NA	NA	FtPinG0002336900.01	FtPinG0002336900.01	Region of a membrane-bound protein predicted to be outside the membrane, in the cytoplasm.
chrFt8	503501	504500	571	602	53	119	330	2798	954	3519	27.11	+	promoter	Proximal	ICP	FtPinG0002337200.01	FtPinG0002337200.01	Thioredoxin
chrFt8	504001	505000	565	584	236	327	319	2851	1120	3762	29.77	+	promoter	Proximal	ICP	FtPinG0002337200.01	FtPinG0002337200.01	Thioredoxin
chrFt8	504001	505000	565	584	236	327	319	2851	1120	3762	29.77	+	promoter	Intermediate	ICP	FtPinG0002337200.01	FtPinG0002337200.01	Thioredoxin
chrFt8	504001	505000	565	584	236	327	319	2851	1120	3762	29.77	-	downstream	NA	NA	FtPinG0002336900.01	FtPinG0002336900.01	Region of a membrane-bound protein predicted to be outside the membrane, in the cytoplasm.
chrFt8	504001	505000	565	584	236	327	319	2851	1120	3762	29.77	+	exon	first exon	NA	FtPinG0002337200.01	FtPinG0002337200.01	Thioredoxin
chrFt8	504001	505000	565	584	236	327	319	2851	1120	3762	29.77	+	intron	first intron	NA	FtPinG0002337200.01	FtPinG0002337200.01	Thioredoxin
chrFt8	504001	505000	565	584	236	327	319	2851	1120	3762	29.77	+	exon	internal exon	NA	FtPinG0002337200.01	FtPinG0002337200.01	Thioredoxin
chrFt8	504001	505000	565	584	236	327	319	2851	1120	3762	29.77	+	intron	internal intron	NA	FtPinG0002337200.01	FtPinG0002337200.01	Thioredoxin
chrFt8	504501	505500	682	702	351	558	419	3180	1452	4440	32.7	+	promoter	Proximal	ICP	FtPinG0002337200.01	FtPinG0002337200.01	Thioredoxin
chrFt8	504501	505500	682	702	351	558	419	3180	1452	4440	32.7	+	exon	first exon	NA	FtPinG0002337200.01	FtPinG0002337200.01	Thioredoxin
chrFt8	504501	505500	682	702	351	558	419	3180	1452	4440	32.7	+	intron	first intron	NA	FtPinG0002337200.01	FtPinG0002337200.01	Thioredoxin
chrFt8	504501	505500	682	702	351	558	419	3180	1452	4440	32.7	+	exon	internal exon	NA	FtPinG0002337200.01	FtPinG0002337200.01	Thioredoxin
chrFt8	504501	505500	682	702	351	558	419	3180	1452	4440	32.7	+	intron	internal intron	NA	FtPinG0002337200.01	FtPinG0002337200.01	Thioredoxin
chrFt8	504501	505500	682	702	351	558	419	3180	1452	4440	32.7	-	downstream	NA	NA	FtPinG0002336900.01	FtPinG0002336900.01	Region of a membrane-bound protein predicted to be outside the membrane, in the cytoplasm.
chrFt8	504501	505500	682	702	351	558	419	3180	1452	4440	32.7	+	intron	last intron	NA	FtPinG0002337200.01	FtPinG0002337200.01	Thioredoxin
chrFt8	504501	505500	682	702	351	558	419	3180	1452	4440	32.7	+	exon	last exon	NA	FtPinG0002337200.01	FtPinG0002337200.01	Thioredoxin
chrFt8	505001	506000	617	650	172	340	381	2651	1170	3641	32.13	+	exon	internal exon	NA	FtPinG0002337200.01	FtPinG0002337200.01	Thioredoxin
chrFt8	505001	506000	617	650	172	340	381	2651	1170	3641	32.13	+	intron	last intron	NA	FtPinG0002337200.01	FtPinG0002337200.01	Thioredoxin
chrFt8	505001	506000	617	650	172	340	381	2651	1170	3641	32.13	+	exon	last exon	NA	FtPinG0002337200.01	FtPinG0002337200.01	Thioredoxin
chrFt8	505001	506000	617	650	172	340	381	2651	1170	3641	32.13	-	downstream	NA	NA	FtPinG0002336900.01	FtPinG0002336900.01	Region of a membrane-bound protein predicted to be outside the membrane, in the cytoplasm.
chrFt8	505001	506000	617	650	172	340	381	2651	1170	3641	32.13	+	downstream	NA	NA	FtPinG0002337200.01	FtPinG0002337200.01	Thioredoxin
chrFt8	505001	506000	617	650	172	340	381	2651	1170	3641	32.13	-	exon	last exon	NA	FtPinG0002336900.01	FtPinG0002336900.01	Region of a membrane-bound protein predicted to be outside the membrane, in the cytoplasm.
chrFt8	505501	506500	485	512	195	306	333	2468	1013	3286	30.83	+	downstream	NA	NA	FtPinG0002337200.01	FtPinG0002337200.01	Thioredoxin
chrFt8	505501	506500	485	512	195	306	333	2468	1013	3286	30.83	-	exon	last exon	NA	FtPinG0002336900.01	FtPinG0002336900.01	Region of a membrane-bound protein predicted to be outside the membrane, in the cytoplasm.
chrFt8	505501	506500	485	512	195	306	333	2468	1013	3286	30.83	-	downstream	NA	NA	FtPinG0002336900.01	FtPinG0002336900.01	Region of a membrane-bound protein predicted to be outside the membrane, in the cytoplasm.
chrFt8	505501	506500	485	512	195	306	333	2468	1013	3286	30.83	-	intron	last intron	NA	FtPinG0002336900.01	FtPinG0002336900.01	Region of a membrane-bound protein predicted to be outside the membrane, in the cytoplasm.
chrFt8	505501	506500	485	512	195	306	333	2468	1013	3286	30.83	-	exon	internal exon	NA	FtPinG0002336900.01	FtPinG0002336900.01	Region of a membrane-bound protein predicted to be outside the membrane, in the cytoplasm.
chrFt8	506001	507000	633	654	374	596	674	3914	1681	5164	32.55	+	downstream	NA	NA	FtPinG0002337200.01	FtPinG0002337200.01	Thioredoxin
chrFt8	506001	507000	633	654	374	596	674	3914	1681	5164	32.55	-	intron	last intron	NA	FtPinG0002336900.01	FtPinG0002336900.01	Region of a membrane-bound protein predicted to be outside the membrane, in the cytoplasm.
chrFt8	506001	507000	633	654	374	596	674	3914	1681	5164	32.55	-	exon	internal exon	NA	FtPinG0002336900.01	FtPinG0002336900.01	Region of a membrane-bound protein predicted to be outside the membrane, in the cytoplasm.
chrFt8	506001	507000	633	654	374	596	674	3914	1681	5164	32.55	-	exon	last exon	NA	FtPinG0002336900.01	FtPinG0002336900.01	Region of a membrane-bound protein predicted to be outside the membrane, in the cytoplasm.
chrFt8	506001	507000	633	654	374	596	674	3914	1681	5164	32.55	-	intron	internal intron	NA	FtPinG0002336900.01	FtPinG0002336900.01	Region of a membrane-bound protein predicted to be outside the membrane, in the cytoplasm.
chrFt8	506001	507000	633	654	374	596	674	3914	1681	5164	32.55	-	downstream	NA	NA	FtPinG0002336700.01	FtPinG0002336700.01	Myc-type, basic helix-loop-helix (bHLH) domain profile.
chrFt8	506501	507500	333	392	230	378	526	2801	1089	3571	30.5	+	downstream	NA	NA	FtPinG0002337200.01	FtPinG0002337200.01	Thioredoxin
chrFt8	506501	507500	333	392	230	378	526	2801	1089	3571	30.5	-	intron	internal intron	NA	FtPinG0002336900.01	FtPinG0002336900.01	Region of a membrane-bound protein predicted to be outside the membrane, in the cytoplasm.
chrFt8	506501	507500	333	392	230	378	526	2801	1089	3571	30.5	-	exon	internal exon	NA	FtPinG0002336900.01	FtPinG0002336900.01	Region of a membrane-bound protein predicted to be outside the membrane, in the cytoplasm.
chrFt8	506501	507500	333	392	230	378	526	2801	1089	3571	30.5	-	downstream	NA	NA	FtPinG0002336700.01	FtPinG0002336700.01	Myc-type, basic helix-loop-helix (bHLH) domain profile.
chrFt8	506501	507500	333	392	230	378	526	2801	1089	3571	30.5	-	promoter	Proximal	HCP	FtPinG0002336900.01	FtPinG0002336900.01	Region of a membrane-bound protein predicted to be outside the membrane, in the cytoplasm.
chrFt8	506501	507500	333	392	230	378	526	2801	1089	3571	30.5	-	intron	first intron	NA	FtPinG0002336900.01	FtPinG0002336900.01	Region of a membrane-bound protein predicted to be outside the membrane, in the cytoplasm.
chrFt8	507001	508000	231	665	35	168	366	3558	632	4391	14.39	+	downstream	NA	NA	FtPinG0002337200.01	FtPinG0002337200.01	Thioredoxin
chrFt8	507001	508000	231	665	35	168	366	3558	632	4391	14.39	-	promoter	Proximal	HCP	FtPinG0002336900.01	FtPinG0002336900.01	Region of a membrane-bound protein predicted to be outside the membrane, in the cytoplasm.
chrFt8	507001	508000	231	665	35	168	366	3558	632	4391	14.39	-	intron	internal intron	NA	FtPinG0002336900.01	FtPinG0002336900.01	Region of a membrane-bound protein predicted to be outside the membrane, in the cytoplasm.
chrFt8	507001	508000	231	665	35	168	366	3558	632	4391	14.39	-	exon	internal exon	NA	FtPinG0002336900.01	FtPinG0002336900.01	Region of a membrane-bound protein predicted to be outside the membrane, in the cytoplasm.
chrFt8	507001	508000	231	665	35	168	366	3558	632	4391	14.39	-	intron	first intron	NA	FtPinG0002336900.01	FtPinG0002336900.01	Region of a membrane-bound protein predicted to be outside the membrane, in the cytoplasm.
chrFt8	507001	508000	231	665	35	168	366	3558	632	4391	14.39	-	downstream	NA	NA	FtPinG0002336700.01	FtPinG0002336700.01	Myc-type, basic helix-loop-helix (bHLH) domain profile.
chrFt8	507001	508000	231	665	35	168	366	3558	632	4391	14.39	-	promoter	Intermediate	HCP	FtPinG0002336900.01	FtPinG0002336900.01	Region of a membrane-bound protein predicted to be outside the membrane, in the cytoplasm.
chrFt8	507001	508000	231	665	35	168	366	3558	632	4391	14.39	-	exon	first exon	NA	FtPinG0002336900.01	FtPinG0002336900.01	Region of a membrane-bound protein predicted to be outside the membrane, in the cytoplasm.
chrFt8	507501	508500	1017	1450	230	481	1306	7484	2553	9415	27.12	-	promoter	Proximal	HCP	FtPinG0002336900.01	FtPinG0002336900.01	Region of a membrane-bound protein predicted to be outside the membrane, in the cytoplasm.
chrFt8	507501	508500	1017	1450	230	481	1306	7484	2553	9415	27.12	-	promoter	Intermediate	HCP	FtPinG0002336900.01	FtPinG0002336900.01	Region of a membrane-bound protein predicted to be outside the membrane, in the cytoplasm.
chrFt8	507501	508500	1017	1450	230	481	1306	7484	2553	9415	27.12	-	exon	first exon	NA	FtPinG0002336900.01	FtPinG0002336900.01	Region of a membrane-bound protein predicted to be outside the membrane, in the cytoplasm.
chrFt8	507501	508500	1017	1450	230	481	1306	7484	2553	9415	27.12	-	downstream	NA	NA	FtPinG0002336700.01	FtPinG0002336700.01	Myc-type, basic helix-loop-helix (bHLH) domain profile.
chrFt8	508001	509000	855	1058	227	501	980	5663	2062	7222	28.55	-	promoter	Intermediate	HCP	FtPinG0002336900.01	FtPinG0002336900.01	Region of a membrane-bound protein predicted to be outside the membrane, in the cytoplasm.
chrFt8	508001	509000	855	1058	227	501	980	5663	2062	7222	28.55	-	downstream	NA	NA	FtPinG0002336700.01	FtPinG0002336700.01	Myc-type, basic helix-loop-helix (bHLH) domain profile.
chrFt8	508001	509000	855	1058	227	501	980	5663	2062	7222	28.55	-	promoter	Distal	HCP	FtPinG0002336900.01	FtPinG0002336900.01	Region of a membrane-bound protein predicted to be outside the membrane, in the cytoplasm.
chrFt8	508001	509000	855	1058	227	501	980	5663	2062	7222	28.55	-	exon	last exon	NA	FtPinG0002336700.01	FtPinG0002336700.01	Myc-type, basic helix-loop-helix (bHLH) domain profile.
chrFt8	508501	509500	469	765	134	516	120	4165	723	5446	13.28	-	promoter	Distal	HCP	FtPinG0002336900.01	FtPinG0002336900.01	Region of a membrane-bound protein predicted to be outside the membrane, in the cytoplasm.
chrFt8	508501	509500	469	765	134	516	120	4165	723	5446	13.28	-	exon	last exon	NA	FtPinG0002336700.01	FtPinG0002336700.01	Myc-type, basic helix-loop-helix (bHLH) domain profile.
chrFt8	508501	509500	469	765	134	516	120	4165	723	5446	13.28	-	intron	last intron	NA	FtPinG0002336700.01	FtPinG0002336700.01	Myc-type, basic helix-loop-helix (bHLH) domain profile.
chrFt8	508501	509500	469	765	134	516	120	4165	723	5446	13.28	-	exon	internal exon	NA	FtPinG0002336700.01	FtPinG0002336700.01	Myc-type, basic helix-loop-helix (bHLH) domain profile.
chrFt8	508501	509500	469	765	134	516	120	4165	723	5446	13.28	-	intron	internal intron	NA	FtPinG0002336700.01	FtPinG0002336700.01	Myc-type, basic helix-loop-helix (bHLH) domain profile.
chrFt8	509001	510000	651	852	155	496	160	4533	966	5881	16.43	-	promoter	Distal	HCP	FtPinG0002336900.01	FtPinG0002336900.01	Region of a membrane-bound protein predicted to be outside the membrane, in the cytoplasm.
chrFt8	509001	510000	651	852	155	496	160	4533	966	5881	16.43	-	intron	last intron	NA	FtPinG0002336700.01	FtPinG0002336700.01	Myc-type, basic helix-loop-helix (bHLH) domain profile.
chrFt8	509001	510000	651	852	155	496	160	4533	966	5881	16.43	-	exon	internal exon	NA	FtPinG0002336700.01	FtPinG0002336700.01	Myc-type, basic helix-loop-helix (bHLH) domain profile.
chrFt8	509001	510000	651	852	155	496	160	4533	966	5881	16.43	-	intron	internal intron	NA	FtPinG0002336700.01	FtPinG0002336700.01	Myc-type, basic helix-loop-helix (bHLH) domain profile.
chrFt8	509001	510000	651	852	155	496	160	4533	966	5881	16.43	-	intron	first intron	NA	FtPinG0002336700.01	FtPinG0002336700.01	Myc-type, basic helix-loop-helix (bHLH) domain profile.
chrFt8	509501	510500	232	521	252	444	1231	5811	1715	6776	25.31	-	promoter	Distal	HCP	FtPinG0002336900.01	FtPinG0002336900.01	Region of a membrane-bound protein predicted to be outside the membrane, in the cytoplasm.
chrFt8	509501	510500	232	521	252	444	1231	5811	1715	6776	25.31	-	intron	internal intron	NA	FtPinG0002336700.01	FtPinG0002336700.01	Myc-type, basic helix-loop-helix (bHLH) domain profile.
chrFt8	509501	510500	232	521	252	444	1231	5811	1715	6776	25.31	-	exon	internal exon	NA	FtPinG0002336700.01	FtPinG0002336700.01	Myc-type, basic helix-loop-helix (bHLH) domain profile.
chrFt8	509501	510500	232	521	252	444	1231	5811	1715	6776	25.31	-	intron	first intron	NA	FtPinG0002336700.01	FtPinG0002336700.01	Myc-type, basic helix-loop-helix (bHLH) domain profile.
chrFt8	509501	510500	232	521	252	444	1231	5811	1715	6776	25.31	-	promoter	Proximal	HCP	FtPinG0002336700.01	FtPinG0002336700.01	Myc-type, basic helix-loop-helix (bHLH) domain profile.
chrFt8	509501	510500	232	521	252	444	1231	5811	1715	6776	25.31	-	exon	first exon	NA	FtPinG0002336700.01	FtPinG0002336700.01	Myc-type, basic helix-loop-helix (bHLH) domain profile.
chrFt8	510001	511000	591	1009	458	673	2207	6403	3256	8085	40.27	-	promoter	Proximal	HCP	FtPinG0002336700.01	FtPinG0002336700.01	Myc-type, basic helix-loop-helix (bHLH) domain profile.
chrFt8	510001	511000	591	1009	458	673	2207	6403	3256	8085	40.27	-	exon	first exon	NA	FtPinG0002336700.01	FtPinG0002336700.01	Myc-type, basic helix-loop-helix (bHLH) domain profile.
chrFt8	510001	511000	591	1009	458	673	2207	6403	3256	8085	40.27	-	promoter	Intermediate	HCP	FtPinG0002336700.01	FtPinG0002336700.01	Myc-type, basic helix-loop-helix (bHLH) domain profile.
chrFt8	510501	511500	625	1287	245	390	1196	3371	2066	5048	40.93	-	promoter	Proximal	HCP	FtPinG0002336700.01	FtPinG0002336700.01	Myc-type, basic helix-loop-helix (bHLH) domain profile.
chrFt8	510501	511500	625	1287	245	390	1196	3371	2066	5048	40.93	-	promoter	Intermediate	HCP	FtPinG0002336700.01	FtPinG0002336700.01	Myc-type, basic helix-loop-helix (bHLH) domain profile.
chrFt8	511001	512000	64	561	21	108	212	2095	297	2764	10.75	-	promoter	Intermediate	HCP	FtPinG0002336700.01	FtPinG0002336700.01	Myc-type, basic helix-loop-helix (bHLH) domain profile.
chrFt8	511001	512000	64	561	21	108	212	2095	297	2764	10.75	-	promoter	Distal	HCP	FtPinG0002336700.01	FtPinG0002336700.01	Myc-type, basic helix-loop-helix (bHLH) domain profile.
chrFt8	511501	512500	38	250	29	183	100	3281	167	3714	4.5	-	promoter	Distal	HCP	FtPinG0002336700.01	FtPinG0002336700.01	Myc-type, basic helix-loop-helix (bHLH) domain profile.
chrFt8	512001	513000	728	1147	193	506	372	5092	1293	6745	19.17	-	promoter	Distal	HCP	FtPinG0002336700.01	FtPinG0002336700.01	Myc-type, basic helix-loop-helix (bHLH) domain profile.
chrFt8	512501	513500	694	1065	168	392	401	5587	1263	7044	17.93	-	promoter	Distal	HCP	FtPinG0002336700.01	FtPinG0002336700.01	Myc-type, basic helix-loop-helix (bHLH) domain profile.
chrFt8	517501	518500	403	573	60	561	114	6046	577	7180	8.04	-	exon	first exon	NA	FtPinG0002336500.01	FtPinG0002336500.01	TCP family transcription factor
chrFt8	518001	519000	255	579	30	551	36	5117	321	6247	5.14	-	exon	first exon	NA	FtPinG0002336500.01	FtPinG0002336500.01	TCP family transcription factor
chrFt8	518001	519000	255	579	30	551	36	5117	321	6247	5.14	-	promoter	Proximal	ICP	FtPinG0002336500.01	FtPinG0002336500.01	TCP family transcription factor
chrFt8	518501	519500	445	657	34	488	68	5654	547	6799	8.05	-	promoter	Proximal	ICP	FtPinG0002336500.01	FtPinG0002336500.01	TCP family transcription factor
chrFt8	518501	519500	445	657	34	488	68	5654	547	6799	8.05	-	exon	first exon	NA	FtPinG0002336500.01	FtPinG0002336500.01	TCP family transcription factor
chrFt8	518501	519500	445	657	34	488	68	5654	547	6799	8.05	-	downstream	NA	NA	FtPinG0002336500.01	FtPinG0002336500.01	TCP family transcription factor
chrFt8	519001	520000	586	640	117	445	407	6441	1110	7526	14.75	-	promoter	Proximal	ICP	FtPinG0002336500.01	FtPinG0002336500.01	TCP family transcription factor
chrFt8	519001	520000	586	640	117	445	407	6441	1110	7526	14.75	-	exon	first exon	NA	FtPinG0002336500.01	FtPinG0002336500.01	TCP family transcription factor
chrFt8	519001	520000	586	640	117	445	407	6441	1110	7526	14.75	-	downstream	NA	NA	FtPinG0002336500.01	FtPinG0002336500.01	TCP family transcription factor
chrFt8	519001	520000	586	640	117	445	407	6441	1110	7526	14.75	-	promoter	Intermediate	ICP	FtPinG0002336500.01	FtPinG0002336500.01	TCP family transcription factor
chrFt8	519501	520500	332	342	146	313	452	4612	930	5267	17.66	-	promoter	Intermediate	ICP	FtPinG0002336500.01	FtPinG0002336500.01	TCP family transcription factor
chrFt8	519501	520500	332	342	146	313	452	4612	930	5267	17.66	-	downstream	NA	NA	FtPinG0002336500.01	FtPinG0002336500.01	TCP family transcription factor
chrFt8	519501	520500	332	342	146	313	452	4612	930	5267	17.66	-	promoter	Distal	ICP	FtPinG0002336500.01	FtPinG0002336500.01	TCP family transcription factor
chrFt8	520001	521000	922	997	88	304	362	6072	1372	7373	18.61	-	promoter	Intermediate	ICP	FtPinG0002336500.01	FtPinG0002336500.01	TCP family transcription factor
chrFt8	520001	521000	922	997	88	304	362	6072	1372	7373	18.61	-	promoter	Distal	ICP	FtPinG0002336500.01	FtPinG0002336500.01	TCP family transcription factor
chrFt8	520001	521000	922	997	88	304	362	6072	1372	7373	18.61	-	downstream	NA	NA	FtPinG0002336500.01	FtPinG0002336500.01	TCP family transcription factor
chrFt8	520501	521500	895	978	42	215	365	5835	1302	7028	18.53	-	promoter	Distal	ICP	FtPinG0002336500.01	FtPinG0002336500.01	TCP family transcription factor
chrFt8	520501	521500	895	978	42	215	365	5835	1302	7028	18.53	-	downstream	NA	NA	FtPinG0002336500.01	FtPinG0002336500.01	TCP family transcription factor
chrFt8	521001	522000	710	750	75	213	399	6349	1184	7312	16.19	-	promoter	Distal	ICP	FtPinG0002336500.01	FtPinG0002336500.01	TCP family transcription factor
chrFt8	535501	536500	24	26	1	6	6	70	31	102	30.39	+	promoter	Distal	HCP	FtPinG0002336400.01	FtPinG0002336400.01	GCK domain
chrFt8	536001	537000	182	196	12	110	24	261	218	567	38.45	+	promoter	Distal	HCP	FtPinG0002336400.01	FtPinG0002336400.01	GCK domain
chrFt8	536501	537500	388	404	102	225	80	476	570	1105	51.58	+	promoter	Distal	HCP	FtPinG0002336400.01	FtPinG0002336400.01	GCK domain
chrFt8	536501	537500	388	404	102	225	80	476	570	1105	51.58	+	promoter	Intermediate	HCP	FtPinG0002336400.01	FtPinG0002336400.01	GCK domain
chrFt8	537001	538000	385	391	340	467	153	830	878	1688	52.01	+	promoter	Intermediate	HCP	FtPinG0002336400.01	FtPinG0002336400.01	GCK domain
chrFt8	537001	538000	385	391	340	467	153	830	878	1688	52.01	+	promoter	Distal	HCP	FtPinG0002336400.01	FtPinG0002336400.01	GCK domain
chrFt8	537501	538500	369	383	543	716	284	1549	1196	2648	45.17	+	promoter	Intermediate	HCP	FtPinG0002336400.01	FtPinG0002336400.01	GCK domain
chrFt8	537501	538500	369	383	543	716	284	1549	1196	2648	45.17	+	promoter	Proximal	HCP	FtPinG0002336400.01	FtPinG0002336400.01	GCK domain
chrFt8	537501	538500	369	383	543	716	284	1549	1196	2648	45.17	+	exon	first exon	NA	FtPinG0002336400.01	FtPinG0002336400.01	GCK domain
chrFt8	538001	539000	321	331	423	541	265	1349	1009	2221	45.43	+	promoter	Proximal	HCP	FtPinG0002336400.01	FtPinG0002336400.01	GCK domain
chrFt8	538001	539000	321	331	423	541	265	1349	1009	2221	45.43	+	exon	first exon	NA	FtPinG0002336400.01	FtPinG0002336400.01	GCK domain
chrFt8	538001	539000	321	331	423	541	265	1349	1009	2221	45.43	+	intron	first intron	NA	FtPinG0002336400.01	FtPinG0002336400.01	GCK domain
chrFt8	538501	539500	405	425	762	1010	333	2095	1500	3530	42.49	+	promoter	Proximal	HCP	FtPinG0002336400.01	FtPinG0002336400.01	GCK domain
chrFt8	538501	539500	405	425	762	1010	333	2095	1500	3530	42.49	+	intron	first intron	NA	FtPinG0002336400.01	FtPinG0002336400.01	GCK domain
chrFt8	538501	539500	405	425	762	1010	333	2095	1500	3530	42.49	+	exon	internal exon	NA	FtPinG0002336400.01	FtPinG0002336400.01	GCK domain
chrFt8	538501	539500	405	425	762	1010	333	2095	1500	3530	42.49	+	intron	last intron	NA	FtPinG0002336400.01	FtPinG0002336400.01	GCK domain
chrFt8	538501	539500	405	425	762	1010	333	2095	1500	3530	42.49	+	exon	last exon	NA	FtPinG0002336400.01	FtPinG0002336400.01	GCK domain
chrFt8	539001	540000	465	534	1053	1389	501	2842	2019	4765	42.37	+	exon	internal exon	NA	FtPinG0002336400.01	FtPinG0002336400.01	GCK domain
chrFt8	539001	540000	465	534	1053	1389	501	2842	2019	4765	42.37	+	intron	last intron	NA	FtPinG0002336400.01	FtPinG0002336400.01	GCK domain
chrFt8	539001	540000	465	534	1053	1389	501	2842	2019	4765	42.37	+	exon	last exon	NA	FtPinG0002336400.01	FtPinG0002336400.01	GCK domain
chrFt8	539001	540000	465	534	1053	1389	501	2842	2019	4765	42.37	+	downstream	NA	NA	FtPinG0002336400.01	FtPinG0002336400.01	GCK domain
chrFt8	539501	540500	277	333	693	885	353	1636	1323	2854	46.36	+	downstream	NA	NA	FtPinG0002336400.01	FtPinG0002336400.01	GCK domain
chrFt8	539501	540500	277	333	693	885	353	1636	1323	2854	46.36	-	exon	first exon	NA	FtPinG0002336100.01	FtPinG0002336100.01	RNA polymerase Rpc34 subunit
chrFt8	540001	541000	340	360	504	699	287	1654	1131	2713	41.69	+	downstream	NA	NA	FtPinG0002336400.01	FtPinG0002336400.01	GCK domain
chrFt8	540001	541000	340	360	504	699	287	1654	1131	2713	41.69	-	exon	first exon	NA	FtPinG0002336100.01	FtPinG0002336100.01	RNA polymerase Rpc34 subunit
chrFt8	540001	541000	340	360	504	699	287	1654	1131	2713	41.69	-	promoter	Proximal	HCP	FtPinG0002336100.01	FtPinG0002336100.01	RNA polymerase Rpc34 subunit
chrFt8	540501	541500	593	659	650	947	349	2693	1592	4299	37.03	+	downstream	NA	NA	FtPinG0002336400.01	FtPinG0002336400.01	GCK domain
chrFt8	540501	541500	593	659	650	947	349	2693	1592	4299	37.03	-	promoter	Proximal	HCP	FtPinG0002336100.01	FtPinG0002336100.01	RNA polymerase Rpc34 subunit
chrFt8	540501	541500	593	659	650	947	349	2693	1592	4299	37.03	-	exon	first exon	NA	FtPinG0002336100.01	FtPinG0002336100.01	RNA polymerase Rpc34 subunit
chrFt8	540501	541500	593	659	650	947	349	2693	1592	4299	37.03	-	promoter	Intermediate	HCP	FtPinG0002336100.01	FtPinG0002336100.01	RNA polymerase Rpc34 subunit
chrFt8	540501	541500	593	659	650	947	349	2693	1592	4299	37.03	-	downstream	NA	NA	FtPinG0002336100.01	FtPinG0002336100.01	RNA polymerase Rpc34 subunit
chrFt8	541001	542000	445	507	471	662	303	2450	1219	3619	33.68	+	downstream	NA	NA	FtPinG0002336400.01	FtPinG0002336400.01	GCK domain
chrFt8	541001	542000	445	507	471	662	303	2450	1219	3619	33.68	-	promoter	Proximal	HCP	FtPinG0002336100.01	FtPinG0002336100.01	RNA polymerase Rpc34 subunit
chrFt8	541001	542000	445	507	471	662	303	2450	1219	3619	33.68	-	promoter	Intermediate	HCP	FtPinG0002336100.01	FtPinG0002336100.01	RNA polymerase Rpc34 subunit
chrFt8	541001	542000	445	507	471	662	303	2450	1219	3619	33.68	-	downstream	NA	NA	FtPinG0002336100.01	FtPinG0002336100.01	RNA polymerase Rpc34 subunit
chrFt8	541501	542500	318	338	384	531	333	2264	1035	3133	33.04	-	promoter	Intermediate	HCP	FtPinG0002336100.01	FtPinG0002336100.01	RNA polymerase Rpc34 subunit
chrFt8	541501	542500	318	338	384	531	333	2264	1035	3133	33.04	-	downstream	NA	NA	FtPinG0002336100.01	FtPinG0002336100.01	RNA polymerase Rpc34 subunit
chrFt8	541501	542500	318	338	384	531	333	2264	1035	3133	33.04	-	promoter	Distal	HCP	FtPinG0002336100.01	FtPinG0002336100.01	RNA polymerase Rpc34 subunit
chrFt8	542001	543000	344	358	374	503	348	2069	1066	2930	36.38	-	promoter	Distal	HCP	FtPinG0002336100.01	FtPinG0002336100.01	RNA polymerase Rpc34 subunit
chrFt8	542001	543000	344	358	374	503	348	2069	1066	2930	36.38	-	downstream	NA	NA	FtPinG0002336100.01	FtPinG0002336100.01	RNA polymerase Rpc34 subunit
chrFt8	542501	543500	685	696	240	369	249	1350	1174	2415	48.61	-	promoter	Distal	HCP	FtPinG0002336100.01	FtPinG0002336100.01	RNA polymerase Rpc34 subunit
chrFt8	542501	543500	685	696	240	369	249	1350	1174	2415	48.61	-	downstream	NA	NA	FtPinG0002336100.01	FtPinG0002336100.01	RNA polymerase Rpc34 subunit
chrFt8	543001	544000	1194	1222	447	732	301	1998	1942	3952	49.14	-	promoter	Distal	HCP	FtPinG0002336100.01	FtPinG0002336100.01	RNA polymerase Rpc34 subunit
chrFt8	545001	546000	1226	1491	77	497	196	4931	1499	6919	21.66	+	promoter	Distal	HCP	FtPinG0002336000.01	FtPinG0002336000.01	Ribosomal protein L34e signature.
chrFt8	545501	546500	745	1203	17	611	79	3692	841	5506	15.27	+	promoter	Distal	HCP	FtPinG0002336000.01	FtPinG0002336000.01	Ribosomal protein L34e signature.
chrFt8	546001	547000	25	435	0	351	2	1710	27	2496	1.08	+	promoter	Distal	HCP	FtPinG0002336000.01	FtPinG0002336000.01	Ribosomal protein L34e signature.
chrFt8	546001	547000	25	435	0	351	2	1710	27	2496	1.08	+	promoter	Intermediate	HCP	FtPinG0002336000.01	FtPinG0002336000.01	Ribosomal protein L34e signature.
chrFt8	546501	547500	24	347	0	257	22	2002	46	2606	1.77	+	promoter	Intermediate	HCP	FtPinG0002336000.01	FtPinG0002336000.01	Ribosomal protein L34e signature.
chrFt8	546501	547500	24	347	0	257	22	2002	46	2606	1.77	+	promoter	Distal	HCP	FtPinG0002336000.01	FtPinG0002336000.01	Ribosomal protein L34e signature.
chrFt8	547001	548000	3	419	3	308	23	1886	29	2613	1.11	+	promoter	Intermediate	HCP	FtPinG0002336000.01	FtPinG0002336000.01	Ribosomal protein L34e signature.
chrFt8	547001	548000	3	419	3	308	23	1886	29	2613	1.11	+	promoter	Proximal	HCP	FtPinG0002336000.01	FtPinG0002336000.01	Ribosomal protein L34e signature.
chrFt8	547001	548000	3	419	3	308	23	1886	29	2613	1.11	+	exon	first exon	NA	FtPinG0002336000.01	FtPinG0002336000.01	Ribosomal protein L34e signature.
chrFt8	547001	548000	3	419	3	308	23	1886	29	2613	1.11	+	intron	first intron	NA	FtPinG0002336000.01	FtPinG0002336000.01	Ribosomal protein L34e signature.
chrFt8	547501	548500	67	457	11	324	27	2165	105	2946	3.56	+	promoter	Proximal	HCP	FtPinG0002336000.01	FtPinG0002336000.01	Ribosomal protein L34e signature.
chrFt8	547501	548500	67	457	11	324	27	2165	105	2946	3.56	+	exon	first exon	NA	FtPinG0002336000.01	FtPinG0002336000.01	Ribosomal protein L34e signature.
chrFt8	547501	548500	67	457	11	324	27	2165	105	2946	3.56	+	intron	first intron	NA	FtPinG0002336000.01	FtPinG0002336000.01	Ribosomal protein L34e signature.
chrFt8	547501	548500	67	457	11	324	27	2165	105	2946	3.56	+	exon	internal exon	NA	FtPinG0002336000.01	FtPinG0002336000.01	Ribosomal protein L34e signature.
chrFt8	547501	548500	67	457	11	324	27	2165	105	2946	3.56	+	intron	internal intron	NA	FtPinG0002336000.01	FtPinG0002336000.01	Ribosomal protein L34e signature.
chrFt8	548001	549000	137	247	37	187	98	3608	272	4042	6.73	+	promoter	Proximal	HCP	FtPinG0002336000.01	FtPinG0002336000.01	Ribosomal protein L34e signature.
chrFt8	548001	549000	137	247	37	187	98	3608	272	4042	6.73	+	exon	internal exon	NA	FtPinG0002336000.01	FtPinG0002336000.01	Ribosomal protein L34e signature.
chrFt8	548001	549000	137	247	37	187	98	3608	272	4042	6.73	+	intron	internal intron	NA	FtPinG0002336000.01	FtPinG0002336000.01	Ribosomal protein L34e signature.
chrFt8	548001	549000	137	247	37	187	98	3608	272	4042	6.73	+	intron	last intron	NA	FtPinG0002336000.01	FtPinG0002336000.01	Ribosomal protein L34e signature.
chrFt8	548501	549500	127	301	39	372	126	4274	292	4947	5.9	+	exon	internal exon	NA	FtPinG0002336000.01	FtPinG0002336000.01	Ribosomal protein L34e signature.
chrFt8	548501	549500	127	301	39	372	126	4274	292	4947	5.9	+	intron	last intron	NA	FtPinG0002336000.01	FtPinG0002336000.01	Ribosomal protein L34e signature.
chrFt8	548501	549500	127	301	39	372	126	4274	292	4947	5.9	+	exon	last exon	NA	FtPinG0002336000.01	FtPinG0002336000.01	Ribosomal protein L34e signature.
chrFt8	548501	549500	127	301	39	372	126	4274	292	4947	5.9	+	downstream	NA	NA	FtPinG0002336000.01	FtPinG0002336000.01	Ribosomal protein L34e signature.
chrFt8	549001	550000	93	339	12	420	57	2293	162	3052	5.31	+	exon	last exon	NA	FtPinG0002336000.01	FtPinG0002336000.01	Ribosomal protein L34e signature.
chrFt8	549001	550000	93	339	12	420	57	2293	162	3052	5.31	+	downstream	NA	NA	FtPinG0002336000.01	FtPinG0002336000.01	Ribosomal protein L34e signature.
chrFt8	549001	550000	93	339	12	420	57	2293	162	3052	5.31	+	intron	last intron	NA	FtPinG0002336000.01	FtPinG0002336000.01	Ribosomal protein L34e signature.
chrFt8	549501	550500	53	200	2	223	4	663	59	1086	5.43	+	downstream	NA	NA	FtPinG0002336000.01	FtPinG0002336000.01	Ribosomal protein L34e signature.
chrFt8	550001	551000	48	211	0	207	2	841	50	1259	3.97	+	downstream	NA	NA	FtPinG0002336000.01	FtPinG0002336000.01	Ribosomal protein L34e signature.
chrFt8	550501	551500	255	589	57	331	184	2447	496	3367	14.73	+	downstream	NA	NA	FtPinG0002336000.01	FtPinG0002336000.01	Ribosomal protein L34e signature.
chrFt8	566501	567500	945	991	143	521	344	3029	1432	4541	31.53	+	promoter	Distal	HCP	FtPinG0002335200.01	FtPinG0002335200.01	Myb-type HTH DNA-binding domain profile.
[truncated: 98,817 more rows]
