# Supplementary material for: Roles of DNA Methylation in Cold Priming in Tartary Buckwheat
Source: Front Plant Sci. 2020 Dec 7;11:608540. doi: 10.3389/fpls.2020.608540 (PMC7750358; doi:10.3389/fpls.2020.608540)
Supplement: Supplementary file 5 [file Table_5.xlsx]

## Sheet: memoryVScontrol-down
gene_id	M_1	M_2	M_3	C_1	C_2	C_3
MSTRG.6539:MIOX1	4.67993	7.22611	4.53069	402.546	236.921	82.8079
MSTRG.21283:At5g61440	0.421831	0.360581	0.836369	37.665	29.4454	44.0497
MSTRG.16892:At5g18840	0.85986	0.911797	0.4345	48.4542	33.911	16.6257
MSTRG.855	0	0	0	5.73485	6.30696	3.03773
MSTRG.9741:At1g80440	15.0472	19.0686	9.78843	177.554	214.293	86.4802
MSTRG.19520:ctps	21.3652	26.9715	12.229	259.417	173.722	180.841
MSTRG.6582:TSJT1	207.945	321.725	106.376	2218.87	2524.13	1677.13
MSTRG.21157	0.927483	0.703361	0.506394	74.2662	42.7524	1.65031
MSTRG.19855:CRR4	3.93648	2.82557	4.41233	159.34	102.785	9.40651
MSTRG.5080	8.75217	13.8611	1.06958	190.173	156.751	64.3019
MSTRG.17429	0	0	0	14.7227	0	7.62131
MSTRG.1737:P2A12	5.98008	7.90025	3.97722	49.5726	39.4401	36.6833
MSTRG.16174:CYP711A1	3.52072	4.70341	0.886021	22.3389	20.0305	120.098
MSTRG.10083	0	0	0	0	9.67645	7.23233
MSTRG.9546:MYOB2	2.57523	2.6588	0.779882	22.7604	15.9782	11.3651
MSTRG.12991:BXL1	4.38931	6.91626	28.167	164.637	238.961	142.638
MSTRG.335	0	0	0	0.991247	0.803297	0.194863
MSTRG.20411:BGAL8	7.73623	11.7167	8.14086	52.4793	52.455	71.4582
MSTRG.17613	49.1804	55.3668	4.95774	863.886	580.538	177.66
MSTRG.3968:NAC056	10.7573	15.1888	10.9148	71.9417	53.4247	158.901
MSTRG.13280	0	0	0	6.43366	0	9.39363
MSTRG.12927	34.0199	33.5433	8.14891	318.049	242.534	89.6857
MSTRG.15712:GSVIVT00023967001	6.25558	7.29521	8.54763	77.4614	39.0415	39.5056
MSTRG.2735:At4g10780	2.1246	1.38134	6.16421	33.2941	17.3754	55.8448
MSTRG.13783	0	0	0	13.2413	0	8.81598
MSTRG.10106:HSFA2C	6.71052	9.98181	3.28205	62.5619	53.9911	20.9225
MSTRG.17235:BGAL1	16.2781	33.4819	74.7193	321.479	301.202	499.733
MSTRG.2016:GGAT1	0	0	0	6.86561	0	1.78228
MSTRG.11556:SAUR62	1.02155	1.56264	0.185743	24.6143	18.2244	4.40287
MSTRG.14785:CDF1	4.18406	1.93709	3.12107	24.655	18.2253	29.9192
MSTRG.5366:MAKR4	0	0	0	2.7527	6.11132	0
MSTRG.4050	15.2876	13.6878	7.87153	101.816	63.7718	41.6476
MSTRG.10222	0	0	0	6.58861	8.18468	0
MSTRG.7571:At1g09160	25.8858	28.6605	14.5445	230.182	147.175	61.906
MSTRG.167	5.52385	9.3564	9.76696	58.5011	54.6461	30.1536
MSTRG.9007:NAC029	0.876403	2.31028	5.43748	23.4529	20.6664	80.3687
MSTRG.19103:HDHD3	16.0804	15.3192	7.44333	58.8618	48.389	160.465
MSTRG.2334	0	0	0	3.66245	3.90456	0
MSTRG.19944	0	0	0	1.78101	1.20158	0
MSTRG.10620:DXMT1	18.6743	19.4752	28.4279	107.761	51.8879	629.864
MSTRG.13200:At1g01540	5.40775	6.05829	4.17321	41.8717	26.7145	16.7033
MSTRG.5039:ASD1	39.0848	41.7373	6.27053	279.279	185.827	166.075
MSTRG.17610:BHLH62	5.37326	5.62063	4.89824	25.6347	24.0174	26.6392
MSTRG.16263:PCMP-H3	7.89173	7.39031	5.4118	46.622	47.8744	17.8574
MSTRG.5601:At2g05160	0.987179	1.26782	0.562297	5.29022	5.83915	15.929
MSTRG.17161:FRS6	0.442444	0.308618	0.635722	7.3677	7.37337	6.22499
MSTRG.11850	9.00194	11.7715	10.0546	48.673	50.8719	42.4176
MSTRG.21265:CAB3C	86.085	104.821	69.1501	337.409	425.29	488.644
FtPinG0004623700.01	0	0	0	1.09752	3.02525	0
MSTRG.19616	0.069401	0.077805	0.028733	5.40446	3.25051	0.128768
MSTRG.11267	3.23281	8.41658	8.30631	39.1056	40.9243	45.6393
MSTRG.11847:At1g21890	4.53182	3.53078	5.01156	31.3933	29.5861	10.1913
MSTRG.13041:SMT	7.05977	7.34301	5.01915	35.2633	30.2609	23.1267
MSTRG.1930	0.0411902	0.0633469	0.0111584	2.5815	1.33353	0.383878
MSTRG.13856:PUP10	7.80976	10.5831	14.0952	55.4912	36.6313	81.9166
MSTRG.12031	0	0	0	1.4127	0	1.62251
MSTRG.17815:XTH22	70.3105	54.6593	5.24897	372.132	362.983	269.419
MSTRG.9681	26.566	32.4875	24.352	158.778	117.517	101.655
MSTRG.12656:At2g30600/At2g30610	7.15547	9.26452	15.3988	54.438	44.0492	74.6146
MSTRG.8602:WDL7	8.83594	10.704	5.4291	17.1975	31.3708	176.922
MSTRG.18609:LBD38	3.05767	9.56583	2.25142	38.178	46.7004	41.9497
MSTRG.474:MYB108	0	0	0	1.53629	0.700523	0
MSTRG.8411:APS2	5.67418	7.35614	3.35876	19.8715	20.8675	45.8499
MSTRG.5161:CYP71A26	0.120678	0.409782	0.045774	1.85054	1.26381	12.4788
MSTRG.10982:HHT1	0	0	0.0808809	1.16513	0.735938	7.412
MSTRG.18781	5.0993	4.42112	0.790914	58.5129	33.1649	10.8062
MSTRG.7426	10.443	18.6785	8.65147	66.8815	56.7373	51.6753
MSTRG.18323:PGR5	13.4766	4.09075	7.30534	36.7704	33.3254	111.501
MSTRG.5877:ROMT	2.68832	2.54227	1.50478	24.1605	16.5628	4.02747
FtPinG0009437400.01	6.33625	8.4916	7.44153	75.6046	28.3039	21.9132
MSTRG.9891:PPD7	1.14852	2.84405	1.24261	5.65315	10.3167	38.1574
MSTRG.18335	0.169488	0.329546	0.0547741	7.64022	4.52515	0.591602
MSTRG.8274:CAT7	2.62194	2.97628	0.844141	19.7515	14.053	8.20223
MSTRG.2819	244.271	291.956	108.098	920.534	838.541	1204.83
MSTRG.10850:At2g05160	7.64414	12.6417	9.70727	34.2105	36.4179	65.9956
MSTRG.11222:MIEL1	12.6857	17.225	14.4723	106.391	65.7665	35.7834
MSTRG.11767:CXE15	0	0.107617	0.674023	0.870554	0.636746	115.052
MSTRG.15179:CARSR12	2.7691	3.11374	19.8487	52.5206	48.3871	146.347
MSTRG.4184:CYP71A6	4.4541	7.47284	3.60273	17.4104	23.4178	30.1251
MSTRG.9217:GSTF13	1.29559	1.01966	3.25423	7.0082	4.90683	70.3777
MSTRG.9183:ADNT1	20.6289	17.7496	13.3166	40.4252	40.7128	309.571
MSTRG.2331:XTH33	4.33772	6.98688	5.10025	39.6544	23.5089	16.9535
MSTRG.11679:At1g06620	1.00382	0.779402	0.458153	6.02948	4.87299	17.5988
MSTRG.3919:EP1	3.12714	7.49247	2.36391	25.4873	26.0845	19.0409
MSTRG.19379	4.39505	8.13949	7.31057	31.2256	27.0049	24.0593
MSTRG.4763:ZFP1	5.0688	6.30437	0.71056	41.5667	40.1268	16.7594
MSTRG.7954	22.1402	24.3748	10.151	109.115	72.8699	59.1729
MSTRG.11812:ARP1	3.16201	7.36691	0.713062	59.3258	47.1507	4.67097
MSTRG.2235:XTH28	44.5215	53.5837	49.4904	287.995	178.197	145.274
MSTRG.3108:SAM4	6.43201	6.18822	9.99811	76.6574	42.4805	11.9702
MSTRG.21264:CAB3C	29.9056	33.5797	28.2368	105.234	115.629	137.593
MSTRG.14665	0	0	0.0133077	0	0.811782	3.19891
MSTRG.12775:HMGB15	1.14404	0.922933	1.28752	6.16424	4.09038	24.0586
MSTRG.18128:NPF2.3	0.968648	0.897373	1.31045	8.59944	3.31098	19.023
MSTRG.778:LNK2	27.8935	23.8474	17.8323	89.0484	85.7739	91.6307
MSTRG.17928:LHY	31.8609	16.9161	2.1224	126.015	99.0002	95.2846
MSTRG.165:DLO2	0.229168	0.58187	0.293774	6.80063	2.48723	6.4455
MSTRG.14777:PKS1	2.27042	2.28444	1.67747	7.29955	10.2529	24.7515
MSTRG.14987:CYP96A15	1.61242	2.36074	1.75182	11.6265	22.0597	6.82613
MSTRG.17931:LHY	0	0.290556	0	2.80865	3.16705	3.58976

## Sheet: memoryVScontrol-up
gene_id	M_1	M_2	M_3	C_1	C_2	C_3
MSTRG.4574:SAMT	60.0484	78.6042	28.9858	0.042045	0.280178	0.129695
MSTRG.5198:HSD1	35.5625	17.0109	9.62789	0	0	0
MSTRG.14855:NCED3	144.894	104.141	123.02	1.46652	1.71641	1.74627
MSTRG.5955:ANP2	43.4115	40.1353	40.9411	0.444764	0.333668	0.477729
MSTRG.2662	86.9231	52.0917	31.3793	0.16463	0.342683	0.157638
MSTRG.13737:WRKY40	36.089	43.3359	104.611	0.809294	0.2919	0.26556
MSTRG.4526:TIFY10B	267.013	265.429	446.812	4.59333	7.16283	6.57166
MSTRG.11762:SWEET14	36.1698	24.3837	11.7646	0.095062	0.11846	0.036044
MSTRG.10302:At2g46140	63.0872	38.1352	49.4814	1.61473	1.34652	1.29018
MSTRG.20264	10.3361	15.6727	13.9524	0.036917	0	0.01414
MSTRG.2435:NCED3	94.6189	66.4757	42.9345	1.6612	2.03962	2.22497
MSTRG.17934:Tmem205	12.3558	20.6496	8.54372	0.232976	0.096697	0.0400041
MSTRG.4879:AOS1	114.576	107.01	137.321	4.0123	5.7888	4.16601
MSTRG.15680:CYP94C1	35.8595	39.0373	60.4504	0.981031	0.717326	1.56624
MSTRG.15988:TIFY5A	21.4883	19.502	48.2119	0.077732	0.064073	0.177441
MSTRG.3209:JMJ30	9.1821	32.6474	25.1441	0.36837	0.538652	0.170469
MSTRG.20678:TIP1-2	44.2075	29.7013	143.288	1.454	1.93086	0.618512
MSTRG.2847	78.1366	48.0235	124.281	4.19135	3.32231	2.06687
MSTRG.5207:SWEET12	219.029	112.986	20.7595	1.96837	2.61861	0.713162
MSTRG.6573:CYP76AD1	9.37176	8.49176	131.247	0.178894	0.08925	0.192235
MSTRG.8832:DTX49	34.6215	36.7833	62.8995	1.8652	2.27044	0.509584
MSTRG.452:AOC	106.644	127.729	210.44	5.23625	7.17644	1.26621
MSTRG.2038:APRR1	31.225	40.4284	53.013	2.23244	2.25484	2.17291
MSTRG.5681:EXL3	77.1486	37.0594	87.9505	3.04017	2.9859	3.26117
MSTRG.20581	93.7887	32.1683	21.7994	0.912817	1.75001	1.51592
MSTRG.2753:AFP3	49.1987	44.4285	22.8571	0.734784	1.74548	1.77952
MSTRG.5187:CYP94B1	368.428	253.935	108.18	12.8721	9.04792	9.76577
MSTRG.4569	38.7535	26.7263	10.3076	0.084389	0.419587	0.031891
MSTRG.20733	9.34766	11.9342	60.1533	0.307485	0.492242	0.470806
MSTRG.8264:GATL1	118.743	74.0597	102.856	6.20568	6.82533	5.01136
MSTRG.3210:LOX2.1	12.7899	9.86911	351.902	0.111562	0.183382	0.25712
MSTRG.1794:UGT73B4	159.477	71.2476	453.604	6.03665	5.54573	6.13332
MSTRG.741:At5g05600	34.6494	15.6913	73.7127	0.802941	1.19429	0.274361
MSTRG.13706:GLIP2	10.0032	10.5751	45.5623	0.048519	0.071638	0.220892
MSTRG.17789:EDL3	81.7911	75.0313	77.5471	0.314534	0.583254	2.63646
MSTRG.4619:TYDC1	46.1963	58.2124	2.89671	0.294852	0.501998	0.0587935
MSTRG.21212	5.37613	10.6712	13.305	0	0	0
MSTRG.7245:HVA22E	166.049	109.779	134.026	7.88644	13.0325	7.38152
MSTRG.18746:BHLH92	3.83163	4.00574	9.19801	0	0	0
MSTRG.14263:ERF053	19.2677	15.3921	47.5485	0.854157	0.855458	1.46537
MSTRG.1518:Os05g0572700	234.851	167.385	178.715	2.51247	6.77504	11.2257
MSTRG.9675:LOX3.1	99.7357	80.7402	242.553	5.96487	9.22373	3.91944
MSTRG.16563:PP2CA	137.836	108.438	75.355	4.81986	7.50675	7.49094
MSTRG.383:ETR2	33.9868	16.294	7.51756	0.555831	0.79609	0.366771
MSTRG.6350:At2g19810	281.384	221.269	108.447	11.9096	15.1987	12.4542
MSTRG.6567:SMG7L	72.9692	43.8952	68.4558	4.3401	5.29238	3.83799
MSTRG.17106	89.1719	85.3076	26.7243	2.16287	4.19675	0.851646
MSTRG.15756:cbpA	6.45376	8.53359	70.0092	0.405133	0.0621259	0.111516
MSTRG.6382	4.97749	1.57272	0.924881	0	0	0
MSTRG.6379	15.6519	11.2672	13.1362	0	0	0.055127
MSTRG.11018:ASR1	395.644	227.067	868.983	14.5498	12.2454	26.8469
MSTRG.8722:SAPK3	48.7811	29.8772	137.881	0.680523	0.693637	2.79655
MSTRG.14822	11.0182	8.57433	84.2272	0.072437	0.557084	0.291037
MSTRG.5467:SOT15	5.72878	5.07157	48.1575	0	0.080704	0.042535
MSTRG.871:TIFY10A	24.9069	25.5667	55.1689	0.237044	0.920018	1.28458
MSTRG.5412:AATP1	71.9986	95.459	72.4111	4.42271	2.5224	5.94906
MSTRG.8180:ILL6	125.089	144.621	67.3786	10.2732	8.94646	7.1977
MSTRG.8944:R1	45.0032	34.8271	132.201	3.36144	3.30862	3.54847
MSTRG.9177:At1g64390	218.038	182.459	183.396	12.8644	23.0516	13.3887
MSTRG.7581:At3g05640	176.122	184.271	66.6963	9.9155	8.14419	10.6097
MSTRG.14817:AFP2	60.9909	54.1009	46.1714	2.92873	4.27153	4.99644
MSTRG.8380:PEX7	225.546	110.05	207.558	17.0461	13.7838	10.7852
MSTRG.20265:VIT_19s0014g04930	6.95309	7.43572	39.5896	0.032717	0	0.140046
MSTRG.11478	16.2587	6.28746	15.3336	0.306797	0.424076	0.41243
MSTRG.19968:ERD4	881.088	436.993	561.709	42.4754	58.8866	45.6131
MSTRG.5346:ABF2	29.425	25.5083	21.5234	0.983954	1.15006	1.34279
MSTRG.4639:NIP1	22.0065	25.9295	41.391	0.786306	1.58897	0.747433
MSTRG.15529:BHLH35	24.0261	18.4537	43.635	2.00818	1.76632	0.284833
MSTRG.15569	32.0038	32.4645	81.6897	1.66568	3.36303	1.90618
MSTRG.10958	91.8635	70.3039	56.013	7.13861	8.11528	2.78978
MSTRG.2664:BHLH3	33.2703	35.862	46.0547	3.00421	4.1521	3.08099
MSTRG.16782:PAO2	146.307	129.666	205.464	10.1936	12.2928	16.5754
MSTRG.13316	11.188	7.55722	18.368	0	0	0.058929
MSTRG.5960:HPL	37.6943	39.1803	85.4699	2.4684	5.31627	0.699809
MSTRG.18173	77.7351	52.2542	47.5912	5.4226	7.31305	4.9142
MSTRG.11936:DGK2	33.9922	5.15645	5.99766	0.069776	0.551436	0.203167
MSTRG.6351:At2g19810	67.5301	90.4053	34.0202	4.95231	6.88697	3.85776
MSTRG.3547:RBCX2	21.4765	33.3069	148.063	0.584558	0.886954	2.95387
MSTRG.7673:HSP21	178.933	78.5251	4.99806	2.27311	0.838232	0.272271
MSTRG.3348	35.509	30.0463	49.7482	2.82285	1.87655	3.7574
MSTRG.382:NCED1	38.2642	19.0407	4.51933	0.571063	1.14409	0.538868
MSTRG.15753:RFS	78.6198	65.7837	97.888	9.18492	7.33285	8.94173
MSTRG.11172	31.636	43.2586	137.375	4.77234	3.683	4.78195
MSTRG.11692:MYC2	4.55379	8.68492	13.5597	0.137348	0.14931	0.39554
MSTRG.14454:TIFY10A	323.439	300.558	518.159	6.64462	3.99313	29.0175
MSTRG.6666	36.4603	13.7598	52.9432	1.89212	2.48575	2.89884
MSTRG.15754:RFS	173.367	135.327	168.044	18.606	15.6349	17.2572
MSTRG.13610:PGIP2	82.5543	93.3588	47.902	9.71875	9.17317	5.9427
MSTRG.20323	17.6599	17.858	54.5269	1.6399	2.1458	1.44012
MSTRG.12147:PYL8	25.8996	29.7935	131.735	4.12223	2.56587	2.90035
MSTRG.10022:HOX22	123.672	113.753	130.973	6.7621	10.5501	15.8506
MSTRG.6692:KAT1	42.4883	16.5641	26.6495	1.00527	1.62315	2.9413
MSTRG.13290:THI1-1	727.745	710.977	1660.02	89.969	131.102	50.4943
MSTRG.113:ALP1	15.9042	18.9718	61.6981	0.320818	0.934069	1.97668
MSTRG.10624	28.928	23.9556	8.25185	0.744495	0.396972	0.038621
MSTRG.17478:ERF109	6.08939	2.30093	10.7604	0.075711	0	0.028998
MSTRG.4031:AAP3	56.2055	26.9544	51.824	5.65293	4.0283	4.61922
MSTRG.21079:RAN1	313.75	372.913	373.349	45.5989	47.4303	41.2958
MSTRG.1021:ACR1	3.00364	6.52861	31.5562	0.325158	0.783029	0.196957
MSTRG.20715	41.596	30.5621	1.39095	0.770056	0.609554	0.121393

## Sheet: memoryVSshock-down
gene_id	M_1	M_2	M_3	S_1	S_2	S_3
MSTRG.981	0	0	0	7.61665	3.78988	0
MSTRG.9524:HSP70	87.1731	17.6727	16.3315	89.2054	233.423	64.3631
MSTRG.9508:FG2	0	9e-06	8.9405	64.2345	62.3288	3.11082
MSTRG.9485	0	0	0	69.9119	0	153.196
MSTRG.8669:GIP	0	0	0	0	7.82857	0.623152
MSTRG.855	0	0	0	5.84647	3.28922	3.41265
MSTRG.8187	1.62049	0.164666	0.181388	1.82704	1.66794	5.71427
MSTRG.6406	0	0.265386	3.16955	14.5973	5.88345	9.54059
MSTRG.6330:INV1	6.51332	10.661	10.1324	12.6348	19.7318	27.2029
MSTRG.582:CNGC8	1.58667	1.90432	11.7348	21.065	24.1369	11.7606
MSTRG.5786:TL1	0.859469	2.88641	6.5241	0.280917	0.743736	100.32
MSTRG.5594:RMA1H1	1.02309	0.394727	0.200216	2.0362	3.97298	1.02075
MSTRG.471	26.8145	23.1717	18.945	20.7538	16.9777	140.54
MSTRG.4600	0.154965	0.68967	1.74544	2.82901	9.87623	1.08054
MSTRG.4592:PME51	0.550955	0.157592	2.15786	6.73905	4.15532	2.79299
MSTRG.4562:At3g51120	29.076	10.3104	22.171	37.2702	16.4306	107.482
MSTRG.4037:NAC002	11.7715	10.1195	12.6487	11.9814	16.5126	47.7785
MSTRG.3644	0.072322	0	0	4.67436	2.78691	0
MSTRG.309	0	0	0	0	0.758409	8.64451
MSTRG.3042:MIOX1	0.551062	2.24489	13.6612	2.82329	0.794773	95.4651
MSTRG.2983:CHIT1	0	0.823839	0.061891	0.713991	0	22.0028
MSTRG.2722	0	0	0	8.73309	0	3.10521
MSTRG.2603:TAR1-A	171.058	36.8105	31.3554	68.5837	402.063	316.241
MSTRG.2520:FA18	1.63188	3.21252	0.366004	14.8558	11.2301	0.186096
MSTRG.2400:SOT6	0.49026	0.813789	0.366764	1.99162	5.65238	0.452146
MSTRG.21283:At5g61440	0.421831	0.360581	0.836369	0.189957	1.41924	11.5062
MSTRG.20727:TIM10	0.176913	0.353572	0.303508	0.652485	4.55232	2.48759
MSTRG.19855:CRR4	3.93648	2.82557	4.41233	5.2433	53.8171	37.6915
MSTRG.1918:UGT82A1	0.448338	0.249137	0.377104	2.47358	0.973256	6.73651
MSTRG.18765:APS1	9.43371	16.1739	15.2109	23.1179	56.0461	17.2449
MSTRG.18764:ACA13	2.64456	4.91557	12.7445	8.9367	5.38768	59.9044
MSTRG.18609:LBD38	3.05767	9.56583	2.25142	4.44477	18.4654	47.364
MSTRG.18305:RGA1	0.452939	0.177346	0.153263	6.26721	0.447662	0.115246
MSTRG.17482:YPQ1	4.86764	6.67468	2.25578	12.7875	29.7697	2.42352
MSTRG.17429	0	0	0	12.6384	0	9.74958
MSTRG.1741:DTX49	0.218711	0.28342	0	0.428918	0.228462	4.69163
MSTRG.17180	0	0	0.34983	7.04169	7.76877	0.276023
MSTRG.17161:FRS6	0.442444	0.308618	0.635722	4.95666	2.98245	2.64609
MSTRG.17097:IAA6	0.162201	0.151896	0.380801	1.58568	1.33709	0.399201
MSTRG.16341:RFS6	16.5992	20.4154	61.7198	20.8409	22.1469	352.134
MSTRG.16340:RFS6	1.90207	3.06013	8.16074	2.77343	2.29823	38.6353
MSTRG.15631:PPR336	1.37168	0	3.83309	14.9941	13.91	9.74285
MSTRG.15506:UREF	0.166713	0.707443	1.45771	7.45744	4.61514	0.638518
MSTRG.14751:PRE6	0.163983	0.163672	0.177722	0.546219	0.035066	3.31757
MSTRG.14747:ODC	0.630979	1.76412	0.0725182	2.91449	18.6263	0.0447906
MSTRG.1466:HSFB2A	43.2178	45.1742	23.0662	71.6668	145.133	51.3468
MSTRG.13817:At1g52740	0	0	0	3.67241	1.17282	0
MSTRG.13347:SULTR1	0.373016	0.447049	0.62523	1.0935	5.7636	0.427519
MSTRG.13015	1.97393	1.15752	1.47812	2.60164	0.527005	35.8709
MSTRG.12892:psaD	3.79078	5.15234	17.3142	46.4701	3.83508	90.8521
MSTRG.12794	6.12863	0.611301	9.80206	10.806	40.1877	103.656
MSTRG.12399	0	0	0	11.3056	0	6.68764
MSTRG.11190:EP3	0.903881	2.05085	6.3869	0.440314	2.40424	51.9733
MSTRG.11031:HTR2	0.632582	0.741314	0.123864	1.07005	6.39833	0.14496
MSTRG.10982:HHT1	0	0	0.0808809	1.45092	0.98627	0
MSTRG.10106:HSFA2C	6.71052	9.98181	3.28205	5.72658	43.0015	5.99501
MSTRG.10002	0	0	0	0	8.89668	14.6697
FtPinG0002848900.01:NET1A	0.058011	0.203241	0.164277	1.55022	1.44631	0.282302

## Sheet: memoryVSshock-up
gene_id	M_1	M_2	M_3	S_1	S_2	S_3
MSTRG.9592:PLT5	25.6478	19.9542	19.5176	12.3018	7.98028	8.21059
MSTRG.9430	0	3.50733	6.63926	0	0	0
MSTRG.9250	0.91324	0	6.1533	0	0	0
MSTRG.911	2.45965	2.19906	4.685	1.08063	0.175488	0.226932
MSTRG.8926:SHT	10.2296	1.38752	0.98235	0.893532	0.574321	0.255601
MSTRG.8465:At1g11630	2.07455	0.179825	2.85869	0.219042	0.135227	0.0898734
MSTRG.8095:SPAP11E10.01	1.4076	0.961127	16.7014	0.919223	1.36148	1.62216
MSTRG.782:AGD11	22.6774	0.373315	0.277791	0.410389	0.286542	0.262708
MSTRG.7316:ALFIN-1	0	6.02469	4.33898	0	0	0
MSTRG.6425:GLCAT14A	8.45021	2.05145	3.00548	1.45772	1.22131	0.435331
MSTRG.6322:KCS11	12.9495	3.62443	0.411493	1.68093	0.50505	0.851578
MSTRG.5600:At1g53370	0.315206	4.85905	4.40968	0.053735	0.007127	0.249581
MSTRG.5373:Gpr107	0	6.70298	3.26717	0	0.123325	0
MSTRG.5095:ZMYM1	4.77738	4.60088	2.76552	0.203466	0.386782	0.202946
MSTRG.3708	0	5.07066	3.63693	0	0	0
MSTRG.3619:PER47	224.556	126.119	36.2858	83.7019	36.0959	23.0623
MSTRG.3564:GAST1	43.6625	58.4558	132.357	32.825	23.7338	15.9569
MSTRG.3110:SAM1	13.4974	0.905335	0.488848	0.350182	0.461392	0.513809
MSTRG.20756:CYP82A3	46.828	48.9258	23.407	29.1115	10.7641	5.56328
MSTRG.20323	17.6599	17.858	54.5269	15.6861	7.02997	9.38001
MSTRG.20299:VIP1	7.98065	0	5.91502	0	0	0
MSTRG.20017:PBL10	25.7152	25.6958	15.9498	0	0	0
MSTRG.19470	1.41997	1.19885	0	0	0	0
MSTRG.19089:PME61	0.510228	0.301088	1.68252	0.257242	0.17773	0.0769634
MSTRG.18968	1.86032	1.84566	0	0	0	0
MSTRG.18951:CAT6	0.547131	1.83415	0	0	0	0
MSTRG.18768:HSFA6b	50.4065	33.5605	11.472	19.7042	10.0091	5.29831
MSTRG.18646:ERF095	0.717509	0.53108	20.9003	1.99675	0.399701	0
MSTRG.18621	11.824	18.0421	0	0	0	0
MSTRG.17949	25.486	33.5667	4.19547	13.4641	4.50962	1.66275
MSTRG.17895	0.947982	0.714991	0	0	0	0
MSTRG.17843:PRP4	51.5543	8.74981	56.5751	16.1196	4.21824	14.1063
MSTRG.17679:PER64	26.2873	0.917605	0.006987	0.794894	0.290442	0
MSTRG.17575:CYP94A1	8.15155	5.20961	9.21008	0.689191	0.622195	2.08756
MSTRG.17543:HSR201	27.3745	13.9327	4.81646	8.60491	3.81139	1.06184
MSTRG.17109	0.71261	0.570203	0.0253732	0	0	0
MSTRG.17074:arsB	2.45345	2.38936	4.34737	0	0.161283	0
MSTRG.16640:LRK10L-1.1	17.5982	12.6396	13.4586	7.19822	4.48729	6.22239
MSTRG.15463	1.83037	0	6.03701	0	0	0
MSTRG.14768	0.706222	0.697127	2.60682	0	0	0
MSTRG.14748	7.42316	2.03694	0	0	0	0.012936
MSTRG.14616:HSP70	539.925	1238.69	565.995	317.381	128.217	115.843
MSTRG.14490:At2g19810	35.1871	23.5997	16.2299	14.2095	6.82521	2.87794
MSTRG.13857:PUP10	1.32649	2.3763	3.08811	0.265041	0.564254	0.265689
MSTRG.13856:PUP10	7.80976	10.5831	14.0952	0.304978	6.59405	0.436825
MSTRG.13812	5.06057	2.15034	0.664684	0.95941	0.554602	0.20006
MSTRG.13585:CML18	5.08013	6.24998	8.07549	0	0	0
MSTRG.1238:Os01g0870100	7.91692	3.80243	9.10519	0.706485	1.60735	1.58441
MSTRG.12259:CET1	25.5662	9.72832	1.18967	3.72412	0.205249	0.377098
MSTRG.12082:AMY1.1	1.58178	2.89937	0	0	0	0.015458
MSTRG.12051:CCOAOMT1	136.631	61.952	35.8117	54.3384	18.0171	15.3173
MSTRG.11595:At1g02370	0.0154671	0.810409	0.969367	0.0406302	0.0297414	0.0104233
MSTRG.10939:LECRK42	1.82184	3.15241	0.633204	0	0.468787	0
MSTRG.10936:LECRK41	3.58216	3.45503	2.64642	0	0	0
MSTRG.10457:atpH	3.83597	2.55936	0	0	0	0
MSTRG.10256:HIPP23	47.6505	46.0442	19.3162	17.0434	15.4207	8.99734
MSTRG.10164	4.38286	0.620574	4.64482	0.679884	0.827347	0.566476
MSTRG.10119	5.70985	5.46566	4.81752	0.9332	0.302051	0.994447
MSTRG.10114:OFP16	3.16884	2.51201	0	0.011753	0	0

## Sheet: shockVScontrol-down
gene_id	S_1	S_2	S_3	C_1	C_2	C_3
MSTRG.20299:VIP1	0	0	0	6.6485	8.04404	2.86053
MSTRG.3708	0	0	0	5.49263	9.74199	2.70732
MSTRG.6539:MIOX1	3.33082	6.38723	5.41838	402.546	236.921	82.8079
MSTRG.10114:OFP16	0.011753	0	0	8.28742	6.39319	17.0758
MSTRG.19659	0	0	0	2.1332	2.32042	4.13628
MSTRG.16174:CYP711A1	1.97928	0.998527	0.888212	22.3389	20.0305	120.098
MSTRG.16892:At5g18840	0.919881	0.960494	1.45999	48.4542	33.911	16.6257
MSTRG.10457:atpH	0	0	0	2.37958	1.51865	6.90836
MSTRG.17815:XTH22	33.4162	14.9625	11.4488	372.132	362.983	269.419
MSTRG.9546:MYOB2	1.44785	1.21001	0.407505	22.7604	15.9782	11.3651
MSTRG.13585:CML18	0	0	0	1.08069	0.969781	4.07798
MSTRG.10936:LECRK41	0	0	0	9.58695	0	24.2449
MSTRG.17613	31.9984	34.7273	5.47626	863.886	580.538	177.66
MSTRG.10484:rps12-B	0	0	0	0.60679	1.17935	1.49256
MSTRG.12082:AMY1.1	0	0	0.015458	2.62234	1.48115	6.50246
MSTRG.2735:At4g10780	0.983753	0.608772	2.7664	33.2941	17.3754	55.8448
MSTRG.15463	0	0	0	1.0003	1.75439	0.326279
MSTRG.21157	0.733628	1.27286	0.330809	74.2662	42.7524	1.65031
MSTRG.14748	0	0	0.012936	5.72648	1.05388	0.672646
MSTRG.19470	0	0	0	3.23862	1.79964	0.0637997
MSTRG.18621	0	0	0	24.2561	24.3372	0
MSTRG.9250	0	0	0	0.126672	0.364573	0.401314
FtPinG0009437400.01	3.14416	4.88712	2.40337	75.6046	28.3039	21.9132
MSTRG.7316:ALFIN-1	0	0	0	0	8.04166	1.76177
MSTRG.17928:LHY	16.051	3.5942	0.969488	126.015	99.0002	95.2846
MSTRG.11556:SAUR62	1.09843	0.736029	0.152664	24.6143	18.2244	4.40287
MSTRG.335	0	0	0	0.991247	0.803297	0.194863
MSTRG.20017:PBL10	0	0	0	0	26.9714	26.3645
MSTRG.137	0	0	0	10.0897	7.53802	0
MSTRG.5080	7.89626	23.9068	4.73611	190.173	156.751	64.3019
MSTRG.13246	0	0	0	0	9.14584	19.5183
MSTRG.17947:STOP1	7.73075	5.06359	5.40842	48.6131	33.5691	55.4625
MSTRG.529	0.162332	0.291034	0.30614	2.80965	1.69514	26.2739
MSTRG.13856:PUP10	0.304978	6.59405	0.436825	55.4912	36.6313	81.9166
MSTRG.603:SKOR	4.45753	2.90755	1.86506	20.0426	12.4323	48.5317
MSTRG.17830	7.24497	3.35285	3.22938	16.6481	23.5286	187.415
MSTRG.2016:GGAT1	0	0	0	6.86561	0	1.78228
MSTRG.9592:PLT5	12.3018	7.98028	8.21059	62.6054	47.9918	124.599
MSTRG.9430	0	0	0	0	3.03292	6.1145
MSTRG.5601:At2g05160	0.298068	1.01107	0.216795	5.29022	5.83915	15.929
MSTRG.14768	0	0	0	2.4311	2.85143	0
MSTRG.9741:At1g80440	11.2963	26.5526	17.1266	177.554	214.293	86.4802
MSTRG.15010:RBL9	6.51369	5.82802	7.51298	41.6315	36.9525	77.7654
MSTRG.18908:At4g30420	10.6747	5.75424	3.41496	45.3412	38.6778	52.9413
MSTRG.10208:TOM3	0	0	0	0	10.0873	9.42177
MSTRG.11847:At1g21890	3.83546	3.75318	1.06005	31.3933	29.5861	10.1913
MSTRG.17235:BGAL1	12.8706	26.6147	54.7896	321.479	301.202	499.733
MSTRG.16263:PCMP-H3	6.41417	4.85921	4.28546	46.622	47.8744	17.8574
MSTRG.11595:At1g02370	0.0406302	0.0297414	0.0104233	0.1992	3.6069	0.872825
MSTRG.9183:ADNT1	15.7837	7.30094	6.74632	40.4252	40.7128	309.571
MSTRG.11877:FAB1D	0	0	0	3.97153	2.34489	0
MSTRG.3564:GAST1	32.825	23.7338	15.9569	189.032	120.245	164.242
MSTRG.19103:HDHD3	16.32	10.2049	7.15168	58.8618	48.389	160.465
MSTRG.18650	1.491	0.741149	0.421837	16.5336	8.0882	2.61632
MSTRG.5877:ROMT	1.47524	2.0935	0.591789	24.1605	16.5628	4.02747
MSTRG.5423:FRO7	4.08778	4.48787	1.84034	13.3423	13.4363	80.5559
MSTRG.4050	8.23188	7.55071	12.2752	101.816	63.7718	41.6476
MSTRG.12775:HMGB15	0.377466	0.446646	0.726139	6.16424	4.09038	24.0586
MSTRG.11850	9.34113	10.2148	4.19501	48.673	50.8719	42.4176
MSTRG.17575:CYP94A1	0.689191	0.622195	2.08756	14.9925	10.8677	14.1478
MSTRG.11637	0.103616	0.0699867	0.0686934	0.0767046	0.200358	20.5354
MSTRG.19520:ctps	21.6832	22.7083	36.5654	259.417	173.722	180.841
MSTRG.13200:At1g01540	4.82024	5.55077	2.83894	41.8717	26.7145	16.7033
MSTRG.1930	0.0346536	0	0.023894	2.5815	1.33353	0.383878
MSTRG.14623:SAUR72	2.22903	3.23655	2.64279	53.9518	29.3739	14.4703
MSTRG.14451:SS	10.7819	10.0557	2.12504	57.5481	36.1102	63.7479
MSTRG.5161:CYP71A26	0.17868	0.102932	0	1.85054	1.26381	12.4788
MSTRG.5039:ASD1	34.2318	40.84	5.43905	279.279	185.827	166.075
MSTRG.10942:SCL14	0.257907	0.333328	0.0645052	1.24493	7.08208	5.2891
MSTRG.7426	3.73259	4.10934	11.7019	66.8815	56.7373	51.6753
MSTRG.10001:At5g39865	13.072	11.9062	9.10789	67.9653	43.4707	80.9578
MSTRG.2820:WAXY	35.2234	16.5969	4.02518	113.809	104.533	205.213
MSTRG.15516:PLT5	2.36248	0.935172	1.95797	15.8172	15.3982	14.0048
MSTRG.13120:LHY	74.111	30.8674	3.00893	341.237	303.137	368.112
MSTRG.779:LNK2	5.1451	2.2166	3.12247	22.4214	19.351	17.4676
MSTRG.18038:DTX16	0.521513	0.384505	0.065414	11.0306	6.67901	2.03139
MSTRG.705:EXPA8	32.5099	44.0027	18.3205	232.836	164.031	146.377
MSTRG.18874:ATC401	72.491	66.8695	46.7452	310.811	278.02	505.182
MSTRG.11532:SAUR63	0.139399	0.033353	0.156626	4.03473	3.12015	1.80891
MSTRG.8418:GASA11	11.0585	16.7048	2.03199	143.083	105.274	28.6536
MSTRG.7291:NIA	3.58423	12.8186	10.5321	80.873	25.7676	130.079
MSTRG.778:LNK2	24.859	9.19959	14.7466	89.0484	85.7739	91.6307
MSTRG.8097:VIII-2	9.92646	3.64417	2.35653	28.9769	30.6384	29.8473
MSTRG.21193:UBC24	38.4407	25.2923	14.9685	226.136	175.377	70.1792
MSTRG.12927	16.9312	59.0273	9.60155	318.049	242.534	89.6857
MSTRG.9891:PPD7	1.02508	2.7036	0.290734	5.65315	10.3167	38.1574
MSTRG.8465:At1g11630	0.219042	0.135227	0.0898734	4.95327	4.78616	0.51023
MSTRG.19531:FBA2	48.1273	32.8402	14.6496	90.9096	105.437	533.32
MSTRG.2736	0.0125383	0.0684548	0.0198279	1.25618	0.553775	1.18769
MSTRG.2136	13.029	11.4934	10.2513	75.178	58.1887	42.699
MSTRG.10686	0.597155	0.552704	1.20642	0.94759	1.62692	66.6577
MSTRG.165:DLO2	0.206903	0.165749	0.388061	6.80063	2.48723	6.4455
MSTRG.18323:PGR5	13.5775	6.17856	6.59072	36.7704	33.3254	111.501
MSTRG.11222:MIEL1	10.2564	8.84598	14.5981	106.391	65.7665	35.7834
MSTRG.6027:SCPL34	0.495845	0.365483	0.054497	7.18554	4.44535	3.35108
MSTRG.6325:NUDT20	9.22477	2.08933	1.61579	11.5503	15.1349	82.7209
MSTRG.5419:LNK2	19.9261	5.91078	5.97899	61.9247	60.7875	44.7928
MSTRG.1044:LBD37	7.83691	12.3092	5.75324	32.0176	61.4879	54.4329
MSTRG.14785:CDF1	3.25291	6.27261	1.55485	24.655	18.2253	29.9192
MSTRG.2490:PECS-2.1	6.72309	2.76129	1.36715	20.9131	8.25197	51.8685

## Sheet: shockVScontrol-up
gene_id	S_1	S_2	S_3	C_1	C_2	C_3
MSTRG.13737:WRKY40	52.61	42.15	85.17	0.81	0.29	0.27
MSTRG.5198:HSD1	36.39	6.05	8.56	0	0	0
MSTRG.4526:TIFY10B	410.83	326.2	328.62	4.59	7.16	6.57
MSTRG.5955:ANP2	46.26	22.78	56.48	0.44	0.33	0.48
MSTRG.6573:CYP76AD1	18.68	18.72	124.22	0.18	0.09	0.19
MSTRG.3209:JMJ30	13.75	45.41	32.8	0.37	0.54	0.17
MSTRG.4574:SAMT	108.16	31.48	7.86	0.04	0.28	0.13
MSTRG.14855:NCED3	138.3	51.73	256.34	1.47	1.72	1.75
MSTRG.11762:SWEET14	41.04	8.11	17.16	0.1	0.12	0.04
MSTRG.5467:SOT15	6.3	58.6	25.13	0	0.08	0.04
MSTRG.15988:TIFY5A	28.61	20.5	37.91	0.08	0.06	0.18
MSTRG.4038:RPS28	587.69	388.08	125.06	8.34	10.03	5.64
MSTRG.3210:LOX2.1	24.74	10.1	181.82	0.11	0.18	0.26
MSTRG.11936:DGK2	36.64	7.9	39.53	0.07	0.55	0.2
MSTRG.20581	103.77	25.9	57.71	0.91	1.75	1.52
MSTRG.15680:CYP94C1	70.36	23.21	92.55	0.98	0.72	1.57
MSTRG.452:AOC	205.09	300.61	103.17	5.24	7.18	1.27
MSTRG.4879:AOS1	142.35	80.42	122.25	4.01	5.79	4.17
MSTRG.10302:At2g46140	46.24	18.59	82.23	1.61	1.35	1.29
MSTRG.6379	29.22	9.26	20.77	0	0	0.06
MSTRG.2435:NCED3	65.87	27.35	91.1	1.66	2.04	2.22
MSTRG.11692:MYC2	12.85	14.73	10.9	0.14	0.15	0.4
MSTRG.18746:BHLH92	4.02	3.85	8.89	0	0	0
MSTRG.20264	29.71	6.34	2.48	0.04	0	0.01
MSTRG.20733	6.07	15.03	55.38	0.31	0.49	0.47
MSTRG.20678:TIP1-2	39.51	20.21	133.69	1.45	1.93	0.62
MSTRG.17789:EDL3	73.52	62.75	125.7	0.31	0.58	2.64
MSTRG.8832:DTX49	49.71	21.34	147.46	1.87	2.27	0.51
MSTRG.1794:UGT73B4	218.56	56.14	521.9	6.04	5.55	6.13
MSTRG.17478:ERF109	5.45	5.03	25.34	0.08	0	0.03
MSTRG.8314	1.82	13.96	14.07	0.13	0.25	0.09
MSTRG.2038:APRR1	31.28	32.78	54.87	2.23	2.25	2.17
MSTRG.5207:N3	181.37	37.85	16.45	1.97	2.62	0.71
MSTRG.4619:TYDC1	70.51	76.32	1.06	0.29	0.5	0.06
MSTRG.13706:GLIP2	20.34	3.12	34.39	0.05	0.07	0.22
MSTRG.21212	8.33	1.56	18.4	0	0	0
MSTRG.15756:cbpA	5.76	5.62	74.31	0.41	0.06	0.11
MSTRG.1671:Os01g0656200	6.07	1.67	29.33	0.09	0.1	0.07
MSTRG.15569	58.34	20.69	109.12	1.67	3.36	1.91
MSTRG.2847	65.12	27.89	260.78	4.19	3.32	2.07
MSTRG.2753:AFP3	35.79	21.01	26.86	0.73	1.75	1.78
MSTRG.8457:GA2OX8	7.08	2.1	41.29	0.14	0.12	0.04
MSTRG.2662	17.53	54.28	4.88	0.16	0.34	0.16
MSTRG.6498	5.89	5.34	200.11	0	0.1	0.18
MSTRG.17934:Tmem205	9.18	3.39	9.17	0.23	0.1	0.04
MSTRG.9675:LOX3.1	113.65	51.1	321.37	5.96	9.22	3.92
MSTRG.1518:Os05g0572700	184.29	94.27	200.31	2.51	6.78	11.23
MSTRG.5960:HPL	36.26	65.93	64.43	2.47	5.32	0.7
MSTRG.5187:CYP94B1	225.75	118.33	90.39	12.87	9.05	9.77
MSTRG.10958	102.68	60.39	67.5	7.14	8.12	2.79
MSTRG.871:TIFY10A	22.35	20.69	42.59	0.24	0.92	1.28
MSTRG.20066	7.25	1.92	2.08	0	0	0
MSTRG.1021:ACR1	11.14	3.42	28.57	0.33	0.78	0.2
MSTRG.13952	1.16	8.9	13.03	0.21	0.05	0.06
MSTRG.13316	16.23	3.04	19.84	0	0	0.06
MSTRG.18173	82.26	43.59	78.85	5.42	7.31	4.91
MSTRG.10719:PAP	6.56	39.53	60.44	0.36	1.63	1.23
MSTRG.940	29.52	10.37	37.6	0.96	1.5	0.77
MSTRG.113:ALP1	18.89	15.8	114.25	0.32	0.93	1.98
MSTRG.941	35.05	8.21	53.34	0.84	0.95	0.64
MSTRG.15082:OPR11	0.96	17.09	46	0.04	0.03	0.27
MSTRG.741:At5g05600	17.94	31.49	16.32	0.8	1.19	0.27
MSTRG.2664:BHLH3	57.84	23.75	33.39	3	4.15	3.08
MSTRG.8722:SAPK3	45.55	10.51	109.72	0.68	0.69	2.8
MSTRG.12147:PYL8	19.17	45	114.76	4.12	2.57	2.9
MSTRG.8264:GATL1	85.41	33.25	129.5	6.21	6.83	5.01
MSTRG.8180:ILL6	139.43	75.66	66.62	10.27	8.95	7.2
MSTRG.14263:ERF053	13.62	7.98	167.87	0.85	0.86	1.47
MSTRG.14454:TIFY10A	363.92	227.96	757.81	6.64	3.99	29.02
MSTRG.10245:ERF110	30.67	10.61	39.01	0	0.1	0.51
MSTRG.3547:RBCX2	48.34	11.45	83.7	0.58	0.89	2.95
MSTRG.9177:At1g64390	192.08	137.67	198.51	12.86	23.05	13.39
MSTRG.6666	39.29	11.93	100.93	1.89	2.49	2.9
MSTRG.8944:R1	28.04	30.7	130.87	3.36	3.31	3.55
MSTRG.13346:At5g05600	33.09	18.15	157.93	2.08	4.98	2.25
MSTRG.14986	23.84	11.59	41.53	2.16	1.39	0.51
MSTRG.11172	25.59	48.39	157.59	4.77	3.68	4.78
MSTRG.9952	13.45	9.36	63.02	0.62	0.47	1.2
MSTRG.18425:ANP1	13.5	5.18	39.44	0.12	0.27	0.77
MSTRG.5412:AATP1	114.23	39.71	53.65	4.42	2.52	5.95
MSTRG.4569	22.3	7.05	7.16	0.08	0.42	0.03
MSTRG.17155:At1g80120	25.54	12.52	47.54	0.65	0.9	1.04
MSTRG.19968:ERD4	642.37	289.49	789.99	42.48	58.89	45.61
MSTRG.16316	35.19	34.6	49.09	3.33	6.22	2.45
MSTRG.11018:ASR1	290.25	96.24	723.83	14.55	12.25	26.85
MSTRG.20425:ERF054	5.82	2.47	65.9	0	0.08	0.25
MSTRG.19841	14.8	3.01	17.35	0.16	0.07	0
MSTRG.20265:VIT_19s0014g04930	12.02	4.03	8.93	0.03	0	0.14
MSTRG.7245:HVA22E	183.14	41.51	98.95	7.89	13.03	7.38
MSTRG.20744:EFL3	2.86	7.5	10.83	0.12	0.1	0.15
MSTRG.13290:THI1-1	583.43	957.33	1698.41	89.97	131.1	50.49
MSTRG.14934	3.08	0.89	6.1	0	0	0
MSTRG.2440:GA2OX1	170.35	110.74	285.68	14.8	15.64	20.02
MSTRG.5119	6.15	1.69	33.31	0.33	0.3	0.4
MSTRG.16563:PP2CA	97.62	42.5	50.85	4.82	7.51	7.49
MSTRG.1507:CRF1	7.62	1.54	32.41	0.19	0	0.04
MSTRG.10624	23.95	8.7	15.13	0.74	0.4	0.04
MSTRG.383:ETR2	17.95	6.07	7.8	0.56	0.8	0.37
MSTRG.6350:At2g19810	228.72	87.13	68.87	11.91	15.2	12.45
MSTRG.6351:At2g19810	82.66	36.95	34.7	4.95	6.89	3.86
