# Supplementary material for: Roles of DNA Methylation in Cold Priming in Tartary Buckwheat
Source: Front Plant Sci. 2020 Dec 7;11:608540. doi: 10.3389/fpls.2020.608540 (PMC7750358; doi:10.3389/fpls.2020.608540)
Supplement: Supplementary file 6 [file Table_6.xlsx]

## Sheet: S-C
# Correlation	Methylation_Gene_Information													mRNA_Information						GO			KEGG
# mRNA : Gene	#GeneSymbol	FC(S_1/C_1)	Sig_FC	Regulation	pvalue	Sig_pvalue	chr	strand	start	end	Gene_Info1	Gene_Info2	Gene_Info3	#mRNA	FC(S_1/C_1)	Sig_FC	Regulation	p_value	Sig_p_value	GO_list	GO_term	GO_class	KEGG_list	KEGG_term	KEGG_class
MSTRG.2735.2 : FtPinG0008730700.01	FtPinG0008730700.01	1.06096	yes	up	0.00443713	yes	chrFt2	+	2284501	2285500	downstream	NA	NA	MSTRG.2735.2	-inf	yes	down	0	yes	GO:0003723;GO:0003676	RNA binding;nucleic acid binding	molecular_function;molecular_function	.	.	.
MSTRG.10569.2 : FtPinG0007506100.01	FtPinG0007506100.01	0.770686	yes	down	0.00275805	yes	chrFt4	-	47276501	47277500	promoter	Distal	HCP	MSTRG.10569.2	inf	yes	up	0	yes	.	.	.	.	.	.
MSTRG.5552.2 : FtPinG0003961500.01	FtPinG0003961500.01	1.15956	yes	up	0.0290964	yes	chrFt2	+	59185501	59186500	downstream	NA	NA	MSTRG.5552.2	inf	yes	up	0	yes	.	.	.	.	.	.
MSTRG.1717.2 : FtPinG0002953100.01	FtPinG0002953100.01	0.952505	yes	down	0.016853	yes	chrFt1	-	44349501	44350500	intron	first intron	NA	MSTRG.1717.2	inf	yes	up	0	yes	.	.	.	.	.	.
MSTRG.8944.3 : FtPinG0001955100.01	FtPinG0001955100.01	0.871553	yes	down	1.51016e-11	yes	chrFt4	-	6744501	6745500	promoter	Distal	HCP	MSTRG.8944.3	inf	yes	up	0	yes	GO:0003899;GO:0003677;GO:0006351	DNA-directed RNA polymerase activity;DNA binding;transcription, DNA-templated	molecular_function;molecular_function;biological_process	ko00230;ko00240	Purine metabolism;Pyrimidine metabolism	Metabolism;Metabolism
MSTRG.16437.2 : FtPinG0003089700.01	FtPinG0003089700.01	0.872448	yes	down	0.000114012	yes	chrFt7	+	358501	359500	downstream	NA	NA	MSTRG.16437.2	107	yes	up	0	yes	GO:0016020	membrane	cellular_component	.	.	.
MSTRG.5198.2 : FtPinG0003793400.01	FtPinG0003793400.01	0.859085	yes	down	7.14346e-11	yes	chrFt2	-	55066001	55067000	promoter	Distal	LCP	MSTRG.5198.2	inf	yes	up	0	yes	GO:0005840;GO:0006412;GO:0003735	ribosome;translation;structural constituent of ribosome	cellular_component;biological_process;molecular_function	.	.	.
MSTRG.5955.1 : FtPinG0004040600.01	FtPinG0004040600.01	0.778605	yes	down	0.00192161	yes	chrFt3	+	2697501	2698500	downstream	NA	NA	MSTRG.5955.1	99.93	yes	up	0	yes	.	.	.	.	.	.
MSTRG.20262.3 : FtPinG0006640200.01	FtPinG0006640200.01	0.876632	yes	down	6.49854e-05	yes	chrFt8	+	36731501	36732500	downstream	NA	NA	MSTRG.20262.3	291.92	yes	up	0	yes	.	.	.	.	.	.
MSTRG.9514.1 : FtPinG0006634100.01	FtPinG0006634100.01	0.637462	yes	down	3.89111e-07	yes	chrFt4	-	22343001	22344000	promoter	Distal	HCP	MSTRG.9514.1	1286.55	yes	up	0	yes	GO:0005524;GO:0005515;GO:0000796;GO:0051276;GO:0005694;GO:0007076	ATP binding;protein binding;condensin complex;chromosome organization;chromosome;mitotic chromosome condensation	molecular_function;molecular_function;cellular_component;biological_process;cellular_component;biological_process	.	.	.
MSTRG.14855.2 : FtPinG0001435500.01	FtPinG0001435500.01	1.08603	yes	up	0.00110483	yes	chrFt6	+	8759001	8760000	downstream	NA	NA	MSTRG.14855.2	90.56	yes	up	0	yes	GO:0016020;GO:0006810;GO:0005215	membrane;transport;transporter activity	cellular_component;biological_process;molecular_function	.	.	.
MSTRG.10482.4 : FtPinG0008656100.01	FtPinG0008656100.01	16.9091	yes	up	3.67042e-05	yes	chrFt4	-	45872501	45873500	promoter	Distal	HCP	MSTRG.10482.4	inf	yes	up	0	yes	GO:0006457;GO:0003755;GO:0000413	protein folding;peptidyl-prolyl cis-trans isomerase activity;protein peptidyl-prolyl isomerization	biological_process;molecular_function;biological_process	.	.	.
FtPinG0004689000.01.T01 : FtPinG0004689000.01	FtPinG0004689000.01	2.01205	yes	up	4.64514e-05	yes	chrFt8	+	43648001	43649000	downstream	NA	NA	FtPinG0004689000.01.T01	inf	yes	up	0	yes	GO:0007010;GO:0008017	cytoskeleton organization;microtubule binding	biological_process;molecular_function	.	.	.
MSTRG.1651.2 : FtPinG0008108700.01	FtPinG0008108700.01	0.690647	yes	down	0.0112823	yes	chrFt1	+	42066501	42067500	downstream	NA	NA	MSTRG.1651.2	inf	yes	up	0	yes	GO:0005507;GO:0055114;GO:0016491	copper ion binding;oxidation-reduction process;oxidoreductase activity	molecular_function;biological_process;molecular_function	.	.	.
MSTRG.14512.3 : FtPinG0006664100.01	FtPinG0006664100.01	1.19797	yes	up	1.77139e-09	yes	chrFt6	-	4632001	4633000	promoter	Distal	HCP	MSTRG.14512.3	-inf	yes	down	0	yes	.	.	.	.	.	.
MSTRG.18557.5 : FtPinG0003502000.01	FtPinG0003502000.01	0.828851	yes	down	0.00242337	yes	chrFt7	+	49623501	49624500	downstream	NA	NA	MSTRG.18557.5	128.11	yes	up	0	yes	.	.	.	.	.	.
MSTRG.13260.2 : FtPinG0004931400.01	FtPinG0004931400.01	1.22302	yes	up	0.0336423	yes	chrFt5	-	44098501	44099500	promoter	Distal	LCP	MSTRG.13260.2	-inf	yes	down	0	yes	GO:0005524;GO:0004674;GO:0004672;GO:0006468;GO:0016772	ATP binding;protein serine/threonine kinase activity;protein kinase activity;protein phosphorylation;transferase activity, transferring phosphorus-containing groups	molecular_function;molecular_function;molecular_function;biological_process;molecular_function	.	.	.
MSTRG.5787.2 : FtPinG0003218500.01	FtPinG0003218500.01	0.692144	yes	down	0.00117662	yes	chrFt3	+	837501	838500	downstream	NA	NA	MSTRG.5787.2	-inf	yes	down	0	yes	.	.	.	.	.	.
MSTRG.8444.2 : FtPinG0001175900.01	FtPinG0001175900.01	0.702355	yes	down	0.0327355	yes	chrFt4	-	265001	266000	promoter	Distal	LCP	MSTRG.8444.2	-inf	yes	down	0	yes	GO:0000166;GO:0003676	nucleotide binding;nucleic acid binding	molecular_function;molecular_function	.	.	.
MSTRG.10482.15 : FtPinG0008656100.01	FtPinG0008656100.01	16.9091	yes	up	3.67042e-05	yes	chrFt4	-	45872501	45873500	promoter	Distal	HCP	MSTRG.10482.15	inf	yes	up	0	yes	GO:0006457;GO:0003755;GO:0000413	protein folding;peptidyl-prolyl cis-trans isomerase activity;protein peptidyl-prolyl isomerization	biological_process;molecular_function;biological_process	.	.	.
MSTRG.13391.1 : FtPinG0001492600.01	FtPinG0001492600.01	1.14388	yes	up	0.000169779	yes	chrFt5	-	46694501	46695500	promoter	Distal	ICP	MSTRG.13391.1	inf	yes	up	0	yes	GO:0000502;GO:0042176;GO:0030234;GO:0005488	proteasome complex;regulation of protein catabolic process;enzyme regulator activity;binding	cellular_component;biological_process;molecular_function;molecular_function	.	.	.
FtPinG0009382500.01.T01 : FtPinG0009382500.01	FtPinG0009382500.01	0.86741	yes	down	2.18483e-08	yes	chrFt1	+	59364501	59365500	downstream	NA	NA	FtPinG0009382500.01.T01	inf	yes	up	0	yes	GO:0016020;GO:0016772	membrane;transferase activity, transferring phosphorus-containing groups	cellular_component;molecular_function	.	.	.
MSTRG.7017.2 : FtPinG0000356200.01	FtPinG0000356200.01	1.56224	yes	up	7.15454e-13	yes	chrFt3	-	17033501	17034500	promoter	Distal	ICP	MSTRG.7017.2	1414.67	yes	up	0	yes	.	.	.	.	.	.
MSTRG.9475.2 : FtPinG0009689200.01	FtPinG0009689200.01	0.857631	yes	down	0.0066206	yes	chrFt4	-	20631001	20632000	promoter	Distal	LCP	MSTRG.9475.2	-inf	yes	down	0	yes	.	.	.	.	.	.
MSTRG.20703.1 : FtPinG0001883100.01	FtPinG0001883100.01	0.793185	yes	down	0.0241859	yes	chrFt8	-	42831501	42832500	promoter	Distal	LCP	MSTRG.20703.1	inf	yes	up	0	yes	GO:0006457;GO:0003755;GO:0000413	protein folding;peptidyl-prolyl cis-trans isomerase activity;protein peptidyl-prolyl isomerization	biological_process;molecular_function;biological_process	.	.	.
MSTRG.8826.1 : FtPinG0004498000.01	FtPinG0004498000.01	0.867718	yes	down	0.0170392	yes	chrFt4	+	5179501	5180500	intron	internal intron	NA	MSTRG.8826.1	inf	yes	up	0	yes	GO:0005634;GO:0003677;GO:0006355;GO:0003700;GO:0046983	nucleus;DNA binding;regulation of transcription, DNA-templated;sequence-specific DNA binding transcription factor activity;protein dimerization activity	cellular_component;molecular_function;biological_process;molecular_function;molecular_function	.	.	.
MSTRG.11692.1 : FtPinG0005732000.01	FtPinG0005732000.01	0.953122	yes	down	0.002645	yes	chrFt5	-	6234001	6235000	promoter	Distal	ICP	MSTRG.11692.1	56.41	yes	up	0	yes	GO:0006396;GO:0005634;GO:0005515;GO:0000398;GO:0005622	RNA processing;nucleus;protein binding;mRNA splicing, via spliceosome;intracellular	biological_process;cellular_component;molecular_function;biological_process;cellular_component	.	.	.
MSTRG.9994.3 : FtPinG0004069300.01	FtPinG0004069300.01	0.8258	yes	down	0.00305607	yes	chrFt4	+	37493501	37494500	downstream	NA	NA	MSTRG.9994.3	inf	yes	up	0	yes	GO:0006281;GO:0003678;GO:0000723	DNA repair;DNA helicase activity;telomere maintenance	biological_process;molecular_function;biological_process	.	.	.
FtPinG0006640200.01.T01 : FtPinG0006640200.01	FtPinG0006640200.01	0.876632	yes	down	6.49854e-05	yes	chrFt8	+	36731501	36732500	downstream	NA	NA	FtPinG0006640200.01.T01	754.66	yes	up	0	yes	.	.	.	.	.	.
MSTRG.17789.2 : FtPinG0001198600.01	FtPinG0001198600.01	3.63636	yes	up	0.0175788	yes	chrFt7	-	37698001	37699000	exon	internal exon	NA	MSTRG.17789.2	74.99	yes	up	0	yes	.	.	.	.	.	.
MSTRG.19659.1 : FtPinG0002639700.01	FtPinG0002639700.01	1.46099	yes	up	6.61197e-08	yes	chrFt8	+	24062501	24063500	downstream	NA	NA	MSTRG.19659.1	-inf	yes	down	0	yes	.	.	.	.	.	.
MSTRG.19116.2 : FtPinG0007156500.01	FtPinG0007156500.01	0.937365	yes	down	0.0030293	yes	chrFt8	-	6500501	6501500	promoter	Distal	HCP	MSTRG.19116.2	inf	yes	up	0	yes	GO:0046274;GO:0048046;GO:0052716;GO:0005507;GO:0055114;GO:0016491	lignin catabolic process;apoplast;hydroquinone:oxygen oxidoreductase activity;copper ion binding;oxidation-reduction process;oxidoreductase activity	biological_process;cellular_component;molecular_function;molecular_function;biological_process;molecular_function	.	.	.
MSTRG.4619.1 : FtPinG0001515500.01	FtPinG0001515500.01	0.939437	yes	down	0.0025434	yes	chrFt2	-	48633501	48634500	promoter	Distal	HCP	MSTRG.4619.1	172.83	yes	up	0	yes	.	.	.	.	.	.
MSTRG.2692.2 : FtPinG0006457300.01	FtPinG0006457300.01	0.895087	yes	down	7.42974e-07	yes	chrFt2	+	1682001	1683000	downstream	NA	NA	MSTRG.2692.2	inf	yes	up	0	yes	GO:0016020;GO:0016746;GO:0008152;GO:0016747;GO:0006633;GO:0003824	membrane;transferase activity, transferring acyl groups;metabolic process;transferase activity, transferring acyl groups other than amino-acyl groups;fatty acid biosynthetic process;catalytic activity	cellular_component;molecular_function;biological_process;molecular_function;biological_process;molecular_function	ko00062	Fatty acid elongation	Metabolism
MSTRG.11413.2 : FtPinG0000582000.01	FtPinG0000582000.01	1.35989	yes	up	2.92071e-08	yes	chrFt5	-	2325501	2326500	promoter	Distal	ICP	MSTRG.11413.2	inf	yes	up	0	yes	.	.	.	.	.	.
MSTRG.14634.2 : FtPinG0008493100.01	FtPinG0008493100.01	0.732544	yes	down	4.0262e-17	yes	chrFt6	-	6269001	6270000	promoter	Distal	HCP	MSTRG.14634.2	inf	yes	up	0	yes	.	.	.	.	.	.
MSTRG.8314.1 : FtPinG0000782400.01	FtPinG0000782400.01	0.835478	yes	down	9.10333e-12	yes	chrFt3	-	56330001	56331000	promoter	Distal	LCP	MSTRG.8314.1	63.88	yes	up	0	yes	.	.	.	.	.	.
MSTRG.11542.3 : FtPinG0000659000.01	FtPinG0000659000.01	0.669903	yes	down	0.0447535	yes	chrFt5	-	3659501	3660500	promoter	Distal	ICP	MSTRG.11542.3	-inf	yes	down	0	yes	GO:0005525;GO:0003924	GTP binding;GTPase activity	molecular_function;molecular_function	.	.	.
MSTRG.14504.4 : FtPinG0002726000.01	FtPinG0002726000.01	1.1994	yes	up	0.0109258	yes	chrFt6	-	4472001	4473000	promoter	Distal	LCP	MSTRG.14504.4	-inf	yes	down	0	yes	GO:0003677	DNA binding	molecular_function	.	.	.
MSTRG.5207.2 : FtPinG0006900900.01	FtPinG0006900900.01	1.25108	yes	up	1.27312e-08	yes	chrFt2	-	55224501	55225500	promoter	Distal	HCP	MSTRG.5207.2	45.54	yes	up	0	yes	GO:0016787;GO:0008152	hydrolase activity;metabolic process	molecular_function;biological_process	.	.	.
MSTRG.6743.1 : FtPinG0004860400.01	FtPinG0004860400.01	0.861364	yes	down	1.59467e-09	yes	chrFt3	+	11875501	11876500	downstream	NA	NA	MSTRG.6743.1	inf	yes	up	0	yes	.	.	.	.	.	.
MSTRG.9593.5 : FtPinG0001260000.01	FtPinG0001260000.01	0.511294	yes	down	1.54603e-13	yes	chrFt4	-	25503501	25504500	promoter	Distal	ICP	MSTRG.9593.5	inf	yes	up	0	yes	.	.	.	.	.	.
MSTRG.1208.2 : FtPinG0001013200.01	FtPinG0001013200.01	0.801769	yes	down	3.24809e-10	yes	chrFt1	-	22822501	22823500	promoter	Distal	HCP	MSTRG.1208.2	6838.75	yes	up	0	yes	GO:0008716;GO:0046872;GO:0005524;GO:0005737	D-alanine-D-alanine ligase activity;metal ion binding;ATP binding;cytoplasm	molecular_function;molecular_function;molecular_function;cellular_component	ko00473;ko00550	D-Alanine metabolism;Peptidoglycan biosynthesis	Metabolism;Metabolism
MSTRG.1044.2 : FtPinG0008007800.01	FtPinG0008007800.01	0.851987	yes	down	5.96313e-12	yes	chrFt1	-	17965501	17966500	downstream	NA	NA	MSTRG.1044.2	-inf	yes	down	0	yes	.	.	.	.	.	.
MSTRG.334.2 : FtPinG0000281200.01	FtPinG0000281200.01	0.782609	yes	down	0.0166304	yes	chrFt1	-	4525001	4526000	promoter	Distal	LCP	MSTRG.334.2	inf	yes	up	0	yes	GO:0046872	metal ion binding	molecular_function	.	.	.
MSTRG.10457.1 : FtPinG0008654300.01	FtPinG0008654300.01	-inf	yes	down	1.05387e-08	yes	chrFt4	-	45970501	45971500	promoter	Distal	LCP	MSTRG.10457.1	-inf	yes	down	0	yes	.	.	.	.	.	.
MSTRG.15082.2 : FtPinG0005921900.01	FtPinG0005921900.01	1.63725	yes	up	0.00931897	yes	chrFt6	-	12334501	12335500	exon	first exon	NA	MSTRG.15082.2	inf	yes	up	0	yes	.	.	.	.	.	.
MSTRG.8266.2 : FtPinG0005326000.01	FtPinG0005326000.01	0.751745	yes	down	6.73385e-06	yes	chrFt3	+	55632001	55633000	downstream	NA	NA	MSTRG.8266.2	-inf	yes	down	0	yes	GO:0003723;GO:0003676	RNA binding;nucleic acid binding	molecular_function;molecular_function	.	.	.
MSTRG.7587.2 : FtPinG0000403400.01	FtPinG0000403400.01	1.04153	yes	up	0.031677	yes	chrFt3	-	38899001	38900000	promoter	Distal	LCP	MSTRG.7587.2	inf	yes	up	0	yes	.	.	.	.	.	.
MSTRG.2038.1 : FtPinG0000071000.01	FtPinG0000071000.01	0.930123	yes	down	4.29593e-05	yes	chrFt1	+	52807001	52808000	downstream	NA	NA	MSTRG.2038.1	17.8	yes	up	0	yes	.	.	.	.	.	.
FtPinG0009437400.01.T01 : FtPinG0009437400.01	FtPinG0009437400.01	1.05159	yes	up	0.0187602	yes	chrFt7	-	34914501	34915500	promoter	Distal	HCP	FtPinG0009437400.01.T01	-inf	yes	down	0	yes	GO:0006807;GO:0016810	nitrogen compound metabolic process;hydrolase activity, acting on carbon-nitrogen (but not peptide) bonds	biological_process;molecular_function	.	.	.
MSTRG.16892.1 : FtPinG0009510100.01	FtPinG0009510100.01	0.896341	yes	down	0.00155792	yes	chrFt7	+	8257001	8258000	downstream	NA	NA	MSTRG.16892.1	0.03	yes	down	0	yes	.	.	.	.	.	.
MSTRG.2152.4 : FtPinG0008861700.01	FtPinG0008861700.01	1.29532	yes	up	0.00749445	yes	chrFt1	+	55124501	55125500	downstream	NA	NA	MSTRG.2152.4	186.78	yes	up	0	yes	GO:0003677;GO:0006355;GO:0003700	DNA binding;regulation of transcription, DNA-templated;sequence-specific DNA binding transcription factor activity	molecular_function;biological_process;molecular_function	.	.	.
MSTRG.16589.4 : FtPinG0002796700.01	FtPinG0002796700.01	1.31623	yes	up	1.12156e-09	yes	chrFt7	+	2678001	2679000	promoter	Intermediate	ICP	MSTRG.16589.4	inf	yes	up	0	yes	GO:0005515;GO:0008270	protein binding;zinc ion binding	molecular_function;molecular_function	.	.	.
MSTRG.778.3 : FtPinG0005807500.01	FtPinG0005807500.01	0.612245	yes	down	0.00706451	yes	chrFt1	-	12416001	12417000	promoter	Distal	HCP	MSTRG.778.3	-inf	yes	down	0	yes	GO:0003723;GO:0005515;GO:0005488	RNA binding;protein binding;binding	molecular_function;molecular_function;molecular_function	.	.	.
MSTRG.14227.1 : FtPinG0001644300.01	FtPinG0001644300.01	0.535304	yes	down	0.0342721	yes	chrFt6	+	1803501	1804500	downstream	NA	NA	MSTRG.14227.1	inf	yes	up	0	yes	.	.	.	.	.	.
MSTRG.5737.6 : FtPinG0000872500.01	FtPinG0000872500.01	0.85571	yes	down	2.09894e-12	yes	chrFt2	+	60777501	60778500	downstream	NA	NA	MSTRG.5737.6	-inf	yes	down	0	yes	GO:0006886;GO:0030117;GO:0005488;GO:0016192	intracellular protein transport;membrane coat;binding;vesicle-mediated transport	biological_process;cellular_component;molecular_function;biological_process	.	.	.
MSTRG.11595.2 : FtPinG0002507600.01	FtPinG0002507600.01	1.11687	yes	up	0.00378013	yes	chrFt5	-	4345501	4346500	promoter	Distal	HCP	MSTRG.11595.2	-inf	yes	down	0	yes	GO:0046872;GO:0006508;GO:0004222;GO:0003824	metal ion binding;proteolysis;metalloendopeptidase activity;catalytic activity	molecular_function;biological_process;molecular_function;molecular_function	.	.	.
FtPinG0007132300.01.T02 : FtPinG0007132300.01	FtPinG0007132300.01	0.904128	yes	down	0.00151391	yes	chrFt6	+	46345001	46346000	downstream	NA	NA	FtPinG0007132300.01.T02	-inf	yes	down	0	yes	GO:0003723;GO:0005515;GO:0005488	RNA binding;protein binding;binding	molecular_function;molecular_function;molecular_function	.	.	.
MSTRG.5694.2 : FtPinG0000862900.01	FtPinG0000862900.01	1.277	yes	up	0.000149599	yes	chrFt2	+	60407501	60408500	downstream	NA	NA	MSTRG.5694.2	-inf	yes	down	0	yes	.	.	.	.	.	.
MSTRG.21264.2 : FtPinG0007103900.01	FtPinG0007103900.01	1.26136	yes	up	0.00387561	yes	chrFt8	+	49071501	49072500	downstream	NA	NA	MSTRG.21264.2	0	yes	down	0	yes	.	.	.	.	.	.
MSTRG.18033.3 : FtPinG0001674500.01	FtPinG0001674500.01	1.16517	yes	up	0.0286939	yes	chrFt7	+	41924001	41925000	exon	first exon	NA	MSTRG.18033.3	0	yes	down	0	yes	GO:0020037;GO:0016705;GO:0005506;GO:0055114	heme binding;oxidoreductase activity, acting on paired donors, with incorporation or reduction of molecular oxygen;iron ion binding;oxidation-reduction process	molecular_function;molecular_function;molecular_function;biological_process	.	.	.
MSTRG.9593.9 : FtPinG0001260000.01	FtPinG0001260000.01	0.511294	yes	down	1.54603e-13	yes	chrFt4	-	25503501	25504500	promoter	Distal	ICP	MSTRG.9593.9	inf	yes	up	0	yes	.	.	.	.	.	.
MSTRG.6762.4 : FtPinG0008951200.01	FtPinG0008951200.01	0.900744	yes	down	4.43146e-06	yes	chrFt3	+	12168501	12169500	downstream	NA	NA	MSTRG.6762.4	-inf	yes	down	0	yes	.	.	.	.	.	.
MSTRG.10719.1 : FtPinG0008092200.01	FtPinG0008092200.01	0.861731	yes	down	2.18815e-12	yes	chrFt4	+	49585501	49586500	downstream	NA	NA	MSTRG.10719.1	33.01	yes	up	0	yes	GO:0009052;GO:0004751	pentose-phosphate shunt, non-oxidative branch;ribose-5-phosphate isomerase activity	biological_process;molecular_function	ko00030;ko00051;ko00710	Pentose phosphate pathway;Fructose and mannose metabolism;Carbon fixation in photosynthetic organisms	Metabolism;Metabolism;Metabolism
MSTRG.5960.1 : FtPinG0004036900.01	FtPinG0004036900.01	1.20917	yes	up	2.60517e-10	yes	chrFt3	-	2817501	2818500	promoter	Distal	LCP	MSTRG.5960.1	19.64	yes	up	0	yes	GO:0006810;GO:0005622	transport;intracellular	biological_process;cellular_component	.	.	.
FtPinG0002408600.01.T01 : FtPinG0002408600.01	FtPinG0002408600.01	0.867391	yes	down	2.90193e-09	yes	chrFt5	-	49616001	49617000	downstream	NA	NA	FtPinG0002408600.01.T01	-inf	yes	down	0	yes	GO:0005515	protein binding	molecular_function	.	.	.
MSTRG.13952.2 : FtPinG0005747900.01	FtPinG0005747900.01	0.79737	yes	down	8.47133e-08	yes	chrFt5	+	53771501	53772500	downstream	NA	NA	MSTRG.13952.2	91.2	yes	up	0	yes	GO:0005515	protein binding	molecular_function	.	.	.
FtPinG0002246700.01.T01 : FtPinG0002246700.01	FtPinG0002246700.01	0.906687	yes	down	7.11527e-05	yes	chrFt8	-	2339501	2340500	promoter	Distal	HCP	FtPinG0002246700.01.T01	0.02	yes	down	0	yes	GO:0007623;GO:0019203;GO:0005982;GO:0008138;GO:0006470;GO:0016311;GO:0016791	circadian rhythm;carbohydrate phosphatase activity;starch metabolic process;protein tyrosine/serine/threonine phosphatase activity;protein dephosphorylation;dephosphorylation;phosphatase activity	biological_process;molecular_function;biological_process;molecular_function;biological_process;biological_process;molecular_function	.	.	.
MSTRG.9593.8 : FtPinG0001260000.01	FtPinG0001260000.01	0.511294	yes	down	1.54603e-13	yes	chrFt4	-	25503501	25504500	promoter	Distal	ICP	MSTRG.9593.8	inf	yes	up	0	yes	.	.	.	.	.	.
MSTRG.14263.2 : FtPinG0002665300.01	FtPinG0002665300.01	0.934324	yes	down	0.000178356	yes	chrFt6	+	2311501	2312500	downstream	NA	NA	MSTRG.14263.2	33.04	yes	up	0	yes	.	.	.	.	.	.
MSTRG.8722.1 : FtPinG0006354800.01	FtPinG0006354800.01	0.866846	yes	down	4.53342e-11	yes	chrFt4	+	3645001	3646000	downstream	NA	NA	MSTRG.8722.1	39.64	yes	up	0	yes	GO:0003824;GO:0050662	catalytic activity;coenzyme binding	molecular_function;molecular_function	.	.	.
FtPinG0008658200.01.T01 : FtPinG0008658200.01	FtPinG0008658200.01	1.72973	yes	up	0.000354721	yes	chrFt4	+	45791501	45792500	downstream	NA	NA	FtPinG0008658200.01.T01	-inf	yes	down	0	yes	GO:0005515	protein binding	molecular_function	.	.	.
MSTRG.5187.1 : FtPinG0003784000.01	FtPinG0003784000.01	0.908542	yes	down	1.42573e-05	yes	chrFt2	-	54965501	54966500	promoter	Distal	LCP	MSTRG.5187.1	13.71	yes	up	0	yes	.	.	.	.	.	.
FtPinG0007132300.01.T01 : FtPinG0007132300.01	FtPinG0007132300.01	0.904128	yes	down	0.00151391	yes	chrFt6	+	46345001	46346000	downstream	NA	NA	FtPinG0007132300.01.T01	inf	yes	up	0	yes	GO:0003723;GO:0005515;GO:0005488	RNA binding;protein binding;binding	molecular_function;molecular_function;molecular_function	.	.	.
FtPinG0002453600.01.T01 : FtPinG0002453600.01	FtPinG0002453600.01	0.621212	yes	down	0.00232133	yes	chrFt1	+	8176501	8177500	downstream	NA	NA	FtPinG0002453600.01.T01	-inf	yes	down	0	yes	GO:0008270;GO:0055114;GO:0016491	zinc ion binding;oxidation-reduction process;oxidoreductase activity	molecular_function;biological_process;molecular_function	.	.	.
FtPinG0008956300.01.T01 : FtPinG0008956300.01	FtPinG0008956300.01	0.784483	yes	down	8.01282e-10	yes	chrFt5	+	9974001	9975000	downstream	NA	NA	FtPinG0008956300.01.T01	0	yes	down	0	yes	GO:0005524;GO:0004674;GO:0004672;GO:0006468;GO:0016772	ATP binding;protein serine/threonine kinase activity;protein kinase activity;protein phosphorylation;transferase activity, transferring phosphorus-containing groups	molecular_function;molecular_function;molecular_function;biological_process;molecular_function	.	.	.
MSTRG.941.1 : FtPinG0001596700.01	FtPinG0001596700.01	0.738389	yes	down	1.0911e-13	yes	chrFt1	+	15845001	15846000	downstream	NA	NA	MSTRG.941.1	39.76	yes	up	0	yes	GO:0020037;GO:0016705;GO:0005506;GO:0055114	heme binding;oxidoreductase activity, acting on paired donors, with incorporation or reduction of molecular oxygen;iron ion binding;oxidation-reduction process	molecular_function;molecular_function;molecular_function;biological_process	.	.	.
MSTRG.10958.1 : FtPinG0007817200.01	FtPinG0007817200.01	0.277778	yes	down	0.00465868	yes	chrFt4	-	53131001	53132000	promoter	Distal	ICP	MSTRG.10958.1	12.78	yes	up	0	yes	.	.	.	.	.	.
MSTRG.4031.1 : FtPinG0007601800.01	FtPinG0007601800.01	0.958378	yes	down	0.0053863	yes	chrFt2	+	38071001	38072000	downstream	NA	NA	MSTRG.4031.1	inf	yes	up	0	yes	.	.	.	.	.	.
MSTRG.20703.5 : FtPinG0001882100.01	FtPinG0001882100.01	0.87013	yes	down	0.00349203	yes	chrFt8	-	42839501	42840500	promoter	Distal	ICP	MSTRG.20703.5	-inf	yes	down	0	yes	GO:0005840;GO:0006412;GO:0005622;GO:0003735	ribosome;translation;intracellular;structural constituent of ribosome	cellular_component;biological_process;cellular_component;molecular_function	.	.	.
MSTRG.20425.1 : FtPinG0006421500.01	FtPinG0006421500.01	0.894251	yes	down	0.000137836	yes	chrFt8	+	39089001	39090000	downstream	NA	NA	MSTRG.20425.1	226.16	yes	up	0	yes	GO:0007165;GO:0005524;GO:0004674;GO:0004672;GO:0006468;GO:0016772	signal transduction;ATP binding;protein serine/threonine kinase activity;protein kinase activity;protein phosphorylation;transferase activity, transferring phosphorus-containing groups	biological_process;molecular_function;molecular_function;molecular_function;biological_process;molecular_function	.	.	.
MSTRG.6666.2 : FtPinG0007475700.01	FtPinG0007475700.01	0.86264	yes	down	5.51777e-13	yes	chrFt3	-	10923501	10924500	promoter	Distal	LCP	MSTRG.6666.2	20.91	yes	up	0	yes	.	.	.	.	.	.
MSTRG.10482.2 : FtPinG0008657100.01	FtPinG0008657100.01	2.5	yes	up	0.0212647	yes	chrFt4	-	45826501	45827500	promoter	Distal	HCP	MSTRG.10482.2	563.88	yes	up	0	yes	GO:0006355;GO:0043565;GO:0003700	regulation of transcription, DNA-templated;sequence-specific DNA binding;sequence-specific DNA binding transcription factor activity	biological_process;molecular_function;molecular_function	.	.	.
FtPinG0003223000.01.T01 : FtPinG0003223000.01	FtPinG0003223000.01	0.9204	yes	down	0.00198533	yes	chrFt3	-	1059501	1060500	promoter	Distal	HCP	FtPinG0003223000.01.T01	51.06	yes	up	0	yes	GO:0045181;GO:0008152;GO:0005506;GO:0050660;GO:0006537;GO:0003824;GO:0055114;GO:0051536;GO:0016639;GO:0016040;GO:0006807;GO:0015930;GO:0010181;GO:0016638;GO:0016491	glutamate synthase activity, NAD(P)H as acceptor;metabolic process;iron ion binding;flavin adenine dinucleotide binding;glutamate biosynthetic process;catalytic activity;oxidation-reduction process;iron-sulfur cluster binding;oxidoreductase activity, acting on the CH-NH2 group of donors, NAD or NADP as acceptor;glutamate synthase (NADH) activity;nitrogen compound metabolic process;glutamate synth…	molecular_function;biological_process;molecular_function;molecular_function;biological_process;molecular_function;biological_process;molecular_function;molecular_function;molecular_function;biological_process;molecular_function;molecular_function;molecular_function;molecular_function	ko00910;ko00250	Nitrogen metabolism;Alanine, aspartate and glutamate metabolism	Metabolism;Metabolism
MSTRG.17934.2 : FtPinG0003396700.01	FtPinG0003396700.01	3.81481	yes	up	0.000606017	yes	chrFt7	-	40393001	40394000	promoter	Distal	LCP	MSTRG.17934.2	49.81	yes	up	0	yes	.	.	.	.	.	.
MSTRG.6503.1 : FtPinG0006085000.01	FtPinG0006085000.01	1.2866	yes	up	0.00293041	yes	chrFt3	+	8873501	8874500	downstream	NA	NA	MSTRG.6503.1	571.24	yes	up	0	yes	.	.	.	.	.	.
MSTRG.19237.5 : FtPinG0003329700.01	FtPinG0003329700.01	0.935215	yes	down	0.000774038	yes	chrFt8	+	10866501	10867500	downstream	NA	NA	MSTRG.19237.5	0.06	yes	down	0	yes	.	.	.	.	.	.
MSTRG.3821.3 : FtPinG0004369000.01	FtPinG0004369000.01	0.862822	yes	down	1.19987e-13	yes	chrFt2	-	32892501	32893500	promoter	Distal	HCP	MSTRG.3821.3	inf	yes	up	0	yes	GO:0005515;GO:0000062	protein binding;fatty-acyl-CoA binding	molecular_function;molecular_function	.	.	.
MSTRG.15190.3 : FtPinG0001969500.01	FtPinG0001969500.01	1.14855	yes	up	0.00154167	yes	chrFt6	+	14560501	14561500	downstream	NA	NA	MSTRG.15190.3	34.23	yes	up	0	yes	.	.	.	.	.	.
MSTRG.18557.1 : FtPinG0003502400.01	FtPinG0003502400.01	1.31173	yes	up	1.20667e-13	yes	chrFt7	+	49618001	49619000	downstream	NA	NA	MSTRG.18557.1	inf	yes	up	0	yes	.	.	.	.	.	.
FtPinG0006340600.01.T01 : FtPinG0006340600.01	FtPinG0006340600.01	0.888743	yes	down	3.79716e-05	yes	chrFt6	-	10922001	10923000	promoter	Distal	LCP	FtPinG0006340600.01.T01	18.94	yes	up	0	yes	GO:0055085;GO:0016021	transmembrane transport;integral component of membrane	biological_process;cellular_component	.	.	.
MSTRG.11172.1 : FtPinG0008355100.01	FtPinG0008355100.01	0.60733	yes	down	0.00456524	yes	chrFt4	+	56007501	56008500	downstream	NA	NA	MSTRG.11172.1	17.49	yes	up	0	yes	.	.	.	.	.	.
FtPinG0009544900.01.T01 : FtPinG0009544900.01	FtPinG0009544900.01	1.07846	yes	up	1.12868e-06	yes	chrFt7	-	50285001	50286000	downstream	NA	NA	FtPinG0009544900.01.T01	-inf	yes	down	0	yes	.	.	.	.	.	.
MSTRG.12082.1 : FtPinG0001355500.01	FtPinG0001355500.01	1.13796	yes	up	0.000194685	yes	chrFt5	+	11479501	11480500	downstream	NA	NA	MSTRG.12082.1	0	yes	down	0	yes	GO:0007034	vacuolar transport	biological_process	.	.	.
MSTRG.19470.2 : FtPinG0008925500.01	FtPinG0008925500.01	0.347826	yes	down	0.000839403	yes	chrFt8	-	18487501	18488500	promoter	Proximal	HCP	MSTRG.19470.2	-inf	yes	down	0	yes	GO:0005515	protein binding	molecular_function	.	.	.
FtPinG0003793400.01.T01 : FtPinG0003793400.01	FtPinG0003793400.01	0.859085	yes	down	7.14346e-11	yes	chrFt2	-	55066001	55067000	promoter	Distal	LCP	FtPinG0003793400.01.T01	inf	yes	up	0	yes	GO:0005840;GO:0006412;GO:0003735	ribosome;translation;structural constituent of ribosome	cellular_component;biological_process;molecular_function	.	.	.
MSTRG.17928.1 : FtPinG0005849300.01	FtPinG0005849300.01	0.922984	yes	down	0.0392925	yes	chrFt7	+	40253001	40254000	downstream	NA	NA	MSTRG.17928.1	0.05	yes	down	0	yes	.	.	.	.	.	.
MSTRG.11413.1 : FtPinG0000582000.01	FtPinG0000582000.01	1.35989	yes	up	2.92071e-08	yes	chrFt5	-	2325501	2326500	promoter	Distal	ICP	MSTRG.11413.1	0	yes	down	0	yes	.	.	.	.	.	.
FtPinG0006561700.01.T01 : FtPinG0006561700.01	FtPinG0006561700.01	0.923518	yes	down	0.000967729	yes	chrFt1	+	28465501	28466500	downstream	NA	NA	FtPinG0006561700.01.T01	-inf	yes	down	0	yes	GO:0016787;GO:0008152	hydrolase activity;metabolic process	molecular_function;biological_process	.	.	.
MSTRG.8141.2 : FtPinG0002380600.01	FtPinG0002380600.01	0.940032	yes	down	0.0072425	yes	chrFt3	+	53217001	53218000	downstream	NA	NA	MSTRG.8141.2	inf	yes	up	0	yes	GO:0000166;GO:0003676	nucleotide binding;nucleic acid binding	molecular_function;molecular_function	.	.	.
MSTRG.8280.1 : FtPinG0000768100.01	FtPinG0000768100.01	1.10135	yes	up	0.000322851	yes	chrFt3	+	55873501	55874500	downstream	NA	NA	MSTRG.8280.1	3620.48	yes	up	0	yes	.	.	.	.	.	.
MSTRG.14751.2 : FtPinG0007054000.01	FtPinG0007054000.01	1.18398	yes	up	4.57172e-05	yes	chrFt6	+	7512001	7513000	downstream	NA	NA	MSTRG.14751.2	inf	yes	up	0	yes	.	.	.	.	.	.
MSTRG.20703.2 : FtPinG0001883100.01	FtPinG0001883100.01	0.793185	yes	down	0.0241859	yes	chrFt8	-	42831501	42832500	promoter	Distal	LCP	MSTRG.20703.2	21.78	yes	up	0	yes	GO:0006457;GO:0003755;GO:0000413	protein folding;peptidyl-prolyl cis-trans isomerase activity;protein peptidyl-prolyl isomerization	biological_process;molecular_function;biological_process	.	.	.
MSTRG.14748.1 : FtPinG0007055400.01	FtPinG0007055400.01	0.674033	yes	down	0.0329555	yes	chrFt6	+	7450501	7451500	downstream	NA	NA	MSTRG.14748.1	0	yes	down	0	yes	.	.	.	.	.	.
MSTRG.114.2 : FtPinG0000133900.01	FtPinG0000133900.01	1.65104	yes	up	1.3995e-05	yes	chrFt1	+	1132001	1133000	downstream	NA	NA	MSTRG.114.2	72.59	yes	up	0	yes	.	.	.	.	.	.
MSTRG.13290.1 : FtPinG0005995300.01	FtPinG0005995300.01	0.960333	yes	down	0.0324295	yes	chrFt5	+	44590001	44591000	downstream	NA	NA	MSTRG.13290.1	11.93	yes	up	0	yes	GO:0006950	response to stress	biological_process	.	.	.
MSTRG.10451.2 : FtPinG0008659700.01	FtPinG0008659700.01	0.772036	yes	down	0.0184554	yes	chrFt4	-	45694501	45695500	promoter	Distal	LCP	MSTRG.10451.2	inf	yes	up	0	yes	GO:0016020;GO:0071805;GO:0015079	membrane;potassium ion transmembrane transport;potassium ion transmembrane transporter activity	cellular_component;biological_process;molecular_function	.	.	.
MSTRG.7316.1 : FtPinG0007659800.01	FtPinG0007659800.01	0.932858	yes	down	0.0128598	yes	chrFt3	+	24790501	24791500	downstream	NA	NA	MSTRG.7316.1	-inf	yes	down	0	yes	.	.	.	.	.	.
FtPinG0009537000.01.T01 : FtPinG0009537000.01	FtPinG0009537000.01	1.24613	yes	up	1.12696e-08	yes	chrFt1	+	848501	849500	downstream	NA	NA	FtPinG0009537000.01.T01	inf	yes	up	0	yes	GO:0016820;GO:0016021;GO:0005739	hydrolase activity, acting on acid anhydrides, catalyzing transmembrane movement of substances;integral component of membrane;mitochondrion	molecular_function;cellular_component;cellular_component	ko00190;ko00195	Oxidative phosphorylation;Photosynthesis	Metabolism;Metabolism
FtPinG0000281200.01.T01 : FtPinG0000281200.01	FtPinG0000281200.01	0.782609	yes	down	0.0166304	yes	chrFt1	-	4525001	4526000	promoter	Distal	LCP	FtPinG0000281200.01.T01	-inf	yes	down	0	yes	GO:0046872	metal ion binding	molecular_function	.	.	.
MSTRG.12794.1 : FtPinG0007744900.01	FtPinG0007744900.01	0.133333	yes	down	0.0174745	yes	chrFt5	+	34884001	34885000	downstream	NA	NA	MSTRG.12794.1	12.36	yes	up	0	yes	.	.	.	.	.	.
MSTRG.17928.6 : FtPinG0005849300.01	FtPinG0005849300.01	0.922984	yes	down	0.0392925	yes	chrFt7	+	40253001	40254000	downstream	NA	NA	MSTRG.17928.6	0.06	yes	down	0	yes	.	.	.	.	.	.
MSTRG.8079.4 : FtPinG0001219700.01	FtPinG0001219700.01	0.869253	yes	down	4.37946e-13	yes	chrFt3	-	52090501	52091500	promoter	Distal	ICP	MSTRG.8079.4	-inf	yes	down	0	yes	.	.	.	.	.	.
MSTRG.20744.1 : FtPinG0009418400.01	FtPinG0009418400.01	1.46119	yes	up	2.04688e-08	yes	chrFt8	+	43367001	43368000	downstream	NA	NA	MSTRG.20744.1	56.85	yes	up	0	yes	.	.	.	.	.	.
MSTRG.7591.3 : FtPinG0000405500.01	FtPinG0000405500.01	0.840812	yes	down	2.46204e-10	yes	chrFt3	+	39024001	39025000	downstream	NA	NA	MSTRG.7591.3	inf	yes	up	0	yes	.	.	.	.	.	.
FtPinG0007008100.01.T01 : FtPinG0007008100.01	FtPinG0007008100.01	0.875855	yes	down	9.82198e-06	yes	chrFt5	+	19260501	19261500	downstream	NA	NA	FtPinG0007008100.01.T01	inf	yes	up	0	yes	.	.	.	.	.	.
MSTRG.16316.2 : FtPinG0002069100.01	FtPinG0002069100.01	0.914601	yes	down	0.000113079	yes	chrFt6	+	51778501	51779500	intron	internal intron	NA	MSTRG.16316.2	9.7	yes	up	0	yes	GO:0005488	binding	molecular_function	.	.	.
MSTRG.8079.7 : FtPinG0001219700.01	FtPinG0001219700.01	0.869253	yes	down	4.37946e-13	yes	chrFt3	-	52090501	52091500	promoter	Distal	ICP	MSTRG.8079.7	-inf	yes	down	0	yes	.	.	.	.	.	.
MSTRG.2861.2 : FtPinG0008897000.01	FtPinG0008897000.01	0.81517	yes	down	0.000408739	yes	chrFt2	+	4382501	4383500	exon	last exon	NA	MSTRG.2861.2	658.23	yes	up	0	yes	GO:0005524;GO:0005515;GO:0004672;GO:0006468;GO:0016772	ATP binding;protein binding;protein kinase activity;protein phosphorylation;transferase activity, transferring phosphorus-containing groups	molecular_function;molecular_function;molecular_function;biological_process;molecular_function	.	.	.
MSTRG.15381.5 : FtPinG0007756400.01	FtPinG0007756400.01	1.13758	yes	up	0.00424416	yes	chrFt6	-	17995001	17996000	promoter	Distal	LCP	MSTRG.15381.5	inf	yes	up	0	yes	GO:0005524;GO:0002161;GO:0005737;GO:0004822;GO:0000166;GO:0006418;GO:0006428;GO:0004812	ATP binding;aminoacyl-tRNA editing activity;cytoplasm;isoleucine-tRNA ligase activity;nucleotide binding;tRNA aminoacylation for protein translation;isoleucyl-tRNA aminoacylation;aminoacyl-tRNA ligase activity	molecular_function;molecular_function;cellular_component;molecular_function;molecular_function;biological_process;biological_process;molecular_function	ko00970	Aminoacyl-tRNA biosynthesis	Genetic Information Processing
MSTRG.10302.1 : FtPinG0005118200.01	FtPinG0005118200.01	0.835887	yes	down	3.33633e-14	yes	chrFt4	+	42996001	42997000	downstream	NA	NA	MSTRG.10302.1	inf	yes	up	0	yes	GO:0003954;GO:0005739;GO:0008137	NADH dehydrogenase activity;mitochondrion;NADH dehydrogenase (ubiquinone) activity	molecular_function;cellular_component;molecular_function	.	.	.
FtPinG0000143500.01.T01 : FtPinG0000143500.01	FtPinG0000143500.01	0.77635	yes	down	5.39424e-28	yes	chrFt1	+	1338001	1339000	downstream	NA	NA	FtPinG0000143500.01.T01	-inf	yes	down	0	yes	GO:0005515	protein binding	molecular_function	.	.	.
MSTRG.13200.2 : FtPinG0005389000.01	FtPinG0005389000.01	1.67914	yes	up	0.000131721	yes	chrFt5	-	43178001	43179000	promoter	Distal	ICP	MSTRG.13200.2	-inf	yes	down	0	yes	GO:0016020;GO:0015031	membrane;protein transport	cellular_component;biological_process	.	.	.
MSTRG.8465.1 : FtPinG0001171400.01	FtPinG0001171400.01	2.67606	yes	up	1.16007e-05	yes	chrFt4	+	534001	535000	downstream	NA	NA	MSTRG.8465.1	-inf	yes	down	0	yes	GO:0048046;GO:0016762;GO:0004553;GO:0005618;GO:0006073;GO:0005975	apoplast;xyloglucan:xyloglucosyl transferase activity;hydrolase activity, hydrolyzing O-glycosyl compounds;cell wall;cellular glucan metabolic process;carbohydrate metabolic process	cellular_component;molecular_function;molecular_function;cellular_component;biological_process;biological_process	.	.	.
MSTRG.3054.1 : FtPinG0001557900.01	FtPinG0001557900.01	0.937213	yes	down	0.00514415	yes	chrFt2	+	8370501	8371500	downstream	NA	NA	MSTRG.3054.1	31.7	yes	up	0	yes	.	.	.	.	.	.
FtPinG0000680100.01.T01 : FtPinG0000680100.01	FtPinG0000680100.01	1.39666	yes	up	2.7985e-05	yes	chrFt5	+	3947501	3948500	downstream	NA	NA	FtPinG0000680100.01.T01	inf	yes	up	0	yes	.	.	.	.	.	.
MSTRG.6048.2 : FtPinG0004008800.01	FtPinG0004008800.01	0.937137	yes	down	0.0063671	yes	chrFt3	+	3598001	3599000	downstream	NA	NA	MSTRG.6048.2	inf	yes	up	0	yes	.	.	.	.	.	.
MSTRG.515.5 : FtPinG0002491000.01	FtPinG0002491000.01	1.35599	yes	up	3.82567e-08	yes	chrFt1	+	6959001	6960000	downstream	NA	NA	MSTRG.515.5	inf	yes	up	0	yes	GO:0047800;GO:0055114	cysteamine dioxygenase activity;oxidation-reduction process	molecular_function;biological_process	ko00430	Taurine and hypotaurine metabolism	Metabolism
MSTRG.11895.2 : FtPinG0003130600.01	FtPinG0003130600.01	0.446837	yes	down	2.8941e-76	yes	chrFt5	+	8794501	8795500	downstream	NA	NA	MSTRG.11895.2	-inf	yes	down	0	yes	GO:0000166;GO:0003676	nucleotide binding;nucleic acid binding	molecular_function;molecular_function	.	.	.
MSTRG.2148.1 : FtPinG0008860500.01	FtPinG0008860500.01	0.940983	yes	down	0.00282918	yes	chrFt1	+	55071501	55072500	downstream	NA	NA	MSTRG.2148.1	22.32	yes	up	0	yes	GO:0005740;GO:0004129	mitochondrial envelope;cytochrome-c oxidase activity	cellular_component;molecular_function	.	.	.
MSTRG.1983.2 : FtPinG0003024200.01	FtPinG0003024200.01	0.742058	yes	down	7.06502e-05	yes	chrFt1	-	51472001	51473000	promoter	Distal	LCP	MSTRG.1983.2	inf	yes	up	0	yes	.	.	.	.	.	.
MSTRG.12796.4 : FtPinG0007744900.01	FtPinG0007744900.01	0.133333	yes	down	0.0174745	yes	chrFt5	+	34884001	34885000	downstream	NA	NA	MSTRG.12796.4	10.16	yes	up	0	yes	.	.	.	.	.	.
MSTRG.13702.1 : FtPinG0000743000.01	FtPinG0000743000.01	0.896808	yes	down	0.0105952	yes	chrFt5	-	51230501	51231500	promoter	Distal	LCP	MSTRG.13702.1	43.71	yes	up	0	yes	.	.	.	.	.	.
FtPinG0005118200.01.T01 : FtPinG0005118200.01	FtPinG0005118200.01	0.835887	yes	down	3.33633e-14	yes	chrFt4	+	42996001	42997000	downstream	NA	NA	FtPinG0005118200.01.T01	36.18	yes	up	0	yes	GO:0003954;GO:0005739;GO:0008137	NADH dehydrogenase activity;mitochondrion;NADH dehydrogenase (ubiquinone) activity	molecular_function;cellular_component;molecular_function	.	.	.
MSTRG.6377.3 : FtPinG0009112200.01	FtPinG0009112200.01	1.18316	yes	up	0.0314317	yes	chrFt3	+	7499501	7500500	downstream	NA	NA	MSTRG.6377.3	16.98	yes	up	0	yes	GO:0020037;GO:0016705;GO:0005506;GO:0055114	heme binding;oxidoreductase activity, acting on paired donors, with incorporation or reduction of molecular oxygen;iron ion binding;oxidation-reduction process	molecular_function;molecular_function;molecular_function;biological_process	.	.	.
MSTRG.10031.5 : FtPinG0003059700.01	FtPinG0003059700.01	0.937839	yes	down	0.0006399	yes	chrFt4	-	38341001	38342000	promoter	Distal	ICP	MSTRG.10031.5	35.31	yes	up	0	yes	GO:0000145;GO:0006904;GO:0015031	exocyst;vesicle docking involved in exocytosis;protein transport	cellular_component;biological_process;biological_process	.	.	.
MSTRG.4190.3 : FtPinG0005321800.01	FtPinG0005321800.01	1.2536	yes	up	8.89893e-06	yes	chrFt2	+	41097001	41098000	downstream	NA	NA	MSTRG.4190.3	inf	yes	up	0	yes	.	.	.	.	.	.
MSTRG.9976.1 : FtPinG0008457000.01	FtPinG0008457000.01	1.12996	yes	up	0.0225941	yes	chrFt4	+	37164501	37165500	downstream	NA	NA	MSTRG.9976.1	8.53	yes	up	0	yes	GO:0005524;GO:0004140;GO:0015937	ATP binding;dephospho-CoA kinase activity;coenzyme A biosynthetic process	molecular_function;molecular_function;biological_process	ko00770	Pantothenate and CoA biosynthesis	Metabolism
MSTRG.8825.1 : FtPinG0004498000.01	FtPinG0004498000.01	0.867718	yes	down	0.0170392	yes	chrFt4	+	5179501	5180500	intron	internal intron	NA	MSTRG.8825.1	inf	yes	up	0	yes	GO:0005634;GO:0003677;GO:0006355;GO:0003700;GO:0046983	nucleus;DNA binding;regulation of transcription, DNA-templated;sequence-specific DNA binding transcription factor activity;protein dimerization activity	cellular_component;molecular_function;biological_process;molecular_function;molecular_function	.	.	.
MSTRG.2735.1 : FtPinG0008730700.01	FtPinG0008730700.01	1.06096	yes	up	0.00443713	yes	chrFt2	+	2284501	2285500	downstream	NA	NA	MSTRG.2735.1	0.06	yes	down	0	yes	GO:0003723;GO:0003676	RNA binding;nucleic acid binding	molecular_function;molecular_function	.	.	.
MSTRG.11348.2 : FtPinG0000543900.01	FtPinG0000543900.01	0.877274	yes	down	7.54244e-12	yes	chrFt5	+	1657001	1658000	downstream	NA	NA	MSTRG.11348.2	inf	yes	up	0	yes	GO:0016020;GO:0005524;GO:0016887	membrane;ATP binding;ATPase activity	cellular_component;molecular_function;molecular_function	.	.	.
MSTRG.5807.2 : FtPinG0003223000.01	FtPinG0003223000.01	0.9204	yes	down	0.00198533	yes	chrFt3	-	1059501	1060500	promoter	Distal	HCP	MSTRG.5807.2	65.09	yes	up	0	yes	GO:0045181;GO:0008152;GO:0005506;GO:0050660;GO:0006537;GO:0003824;GO:0055114;GO:0051536;GO:0016639;GO:0016040;GO:0006807;GO:0015930;GO:0010181;GO:0016638;GO:0016491	glutamate synthase activity, NAD(P)H as acceptor;metabolic process;iron ion binding;flavin adenine dinucleotide binding;glutamate biosynthetic process;catalytic activity;oxidation-reduction process;iron-sulfur cluster binding;oxidoreductase activity, acting on the CH-NH2 group of donors, NAD or NADP as acceptor;glutamate synthase (NADH) activity;nitrogen compound metabolic process;glutamate synth…	molecular_function;biological_process;molecular_function;molecular_function;biological_process;molecular_function;biological_process;molecular_function;molecular_function;molecular_function;biological_process;molecular_function;molecular_function;molecular_function;molecular_function	ko00910;ko00250	Nitrogen metabolism;Alanine, aspartate and glutamate metabolism	Metabolism;Metabolism
MSTRG.529.1 : FtPinG0002487900.01	FtPinG0002487900.01	0.881842	yes	down	0.032315	yes	chrFt1	-	7062001	7063000	exon	first exon	NA	MSTRG.529.1	0.02	yes	down	0	yes	GO:0003677;GO:0008270	DNA binding;zinc ion binding	molecular_function;molecular_function	.	.	.
MSTRG.14768.2 : FtPinG0007047000.01	FtPinG0007047000.01	1.73684	yes	up	0.00995548	yes	chrFt6	+	7726501	7727500	downstream	NA	NA	MSTRG.14768.2	-inf	yes	down	0	yes	.	.	.	.	.	.
MSTRG.5643.1 : FtPinG0000851300.01	FtPinG0000851300.01	1.19013	yes	up	8.73164e-09	yes	chrFt2	+	60077501	60078500	downstream	NA	NA	MSTRG.5643.1	32.44	yes	up	0	yes	.	.	.	.	.	.
MSTRG.20703.8 : FtPinG0001882100.01	FtPinG0001882100.01	0.87013	yes	down	0.00349203	yes	chrFt8	-	42839501	42840500	promoter	Distal	ICP	MSTRG.20703.8	inf	yes	up	0	yes	GO:0005840;GO:0006412;GO:0005622;GO:0003735	ribosome;translation;intracellular;structural constituent of ribosome	cellular_component;biological_process;cellular_component;molecular_function	.	.	.
MSTRG.7581.1 : FtPinG0000399100.01	FtPinG0000399100.01	0.824818	yes	down	3.65127e-05	yes	chrFt3	+	38731001	38732000	downstream	NA	NA	MSTRG.7581.1	9.46	yes	up	0	yes	GO:0005524;GO:0004674;GO:0004672;GO:0006468;GO:0016772	ATP binding;protein serine/threonine kinase activity;protein kinase activity;protein phosphorylation;transferase activity, transferring phosphorus-containing groups	molecular_function;molecular_function;molecular_function;biological_process;molecular_function	.	.	.
MSTRG.20703.7 : FtPinG0001882100.01	FtPinG0001882100.01	0.87013	yes	down	0.00349203	yes	chrFt8	-	42839501	42840500	promoter	Distal	ICP	MSTRG.20703.7	11101.3	yes	up	0	yes	GO:0005840;GO:0006412;GO:0005622;GO:0003735	ribosome;translation;intracellular;structural constituent of ribosome	cellular_component;biological_process;cellular_component;molecular_function	.	.	.
FtPinG0008468500.01.T01 : FtPinG0008468500.01	FtPinG0008468500.01	1.1834	yes	up	0.0419014	yes	chrFt4	-	41724501	41725500	promoter	Distal	ICP	FtPinG0008468500.01.T01	-inf	yes	down	0	yes	.	.	.	.	.	.
MSTRG.5910.2 : FtPinG0004056400.01	FtPinG0004056400.01	1.24209	yes	up	0.00899267	yes	chrFt3	+	2185001	2186000	downstream	NA	NA	MSTRG.5910.2	10.05	yes	up	0	yes	GO:0016020;GO:0055085;GO:0005216;GO:0005509;GO:0005245;GO:0006811	membrane;transmembrane transport;ion channel activity;calcium ion binding;voltage-gated calcium channel activity;ion transport	cellular_component;biological_process;molecular_function;molecular_function;molecular_function;biological_process	.	.	.
MSTRG.10493.7 : FtPinG0008655800.01	FtPinG0008655800.01	0.421053	yes	down	0.0383246	yes	chrFt4	+	45918001	45919000	downstream	NA	NA	MSTRG.10493.7	83.07	yes	up	0	yes	GO:0006396;GO:0005515;GO:0005622	RNA processing;protein binding;intracellular	biological_process;molecular_function;cellular_component	.	.	.
FtPinG0004675500.01.T01 : FtPinG0004675500.01	FtPinG0004675500.01	0.946555	yes	down	0.0178733	yes	chrFt5	+	7820001	7821000	downstream	NA	NA	FtPinG0004675500.01.T01	386.28	yes	up	0	yes	GO:0016817;GO:0005524;GO:0016818;GO:0003676	hydrolase activity, acting on acid anhydrides;ATP binding;hydrolase activity, acting on acid anhydrides, in phosphorus-containing anhydrides;nucleic acid binding	molecular_function;molecular_function;molecular_function;molecular_function	.	.	.
MSTRG.17928.4 : FtPinG0005849300.01	FtPinG0005849300.01	0.922984	yes	down	0.0392925	yes	chrFt7	+	40253001	40254000	downstream	NA	NA	MSTRG.17928.4	0.08	yes	down	0	yes	.	.	.	.	.	.
MSTRG.11872.1 : FtPinG0003135900.01	FtPinG0003135900.01	0.774101	yes	down	0.00185839	yes	chrFt5	-	8548001	8549000	promoter	Distal	LCP	MSTRG.11872.1	inf	yes	up	0	yes	.	.	.	.	.	.
MSTRG.5601.2 : FtPinG0000840700.01	FtPinG0000840700.01	1.72789	yes	up	0.00666793	yes	chrFt2	+	59744501	59745500	downstream	NA	NA	MSTRG.5601.2	0.04	yes	down	0	yes	GO:0006629	lipid metabolic process	biological_process	.	.	.
MSTRG.5247.5 : FtPinG0006882800.01	FtPinG0006882800.01	0.677681	yes	down	2.54139e-75	yes	chrFt2	+	55806501	55807500	downstream	NA	NA	MSTRG.5247.5	-inf	yes	down	0	yes	GO:0016746;GO:0008152;GO:0005509	transferase activity, transferring acyl groups;metabolic process;calcium ion binding	molecular_function;biological_process;molecular_function	.	.	.
MSTRG.8882.1 : FtPinG0004591100.01	FtPinG0004591100.01	0.718876	yes	down	0.000955196	yes	chrFt4	+	5811501	5812500	downstream	NA	NA	MSTRG.8882.1	12.59	yes	up	0	yes	GO:0008171	O-methyltransferase activity	molecular_function	.	.	.
MSTRG.8671.2 : FtPinG0006678600.01	FtPinG0006678600.01	1.05897	yes	up	0.00647018	yes	chrFt4	+	2888501	2889500	downstream	NA	NA	MSTRG.8671.2	-inf	yes	down	0	yes	.	.	.	.	.	.
MSTRG.18874.3 : FtPinG0002308200.01	FtPinG0002308200.01	0.816434	yes	down	0.0377756	yes	chrFt8	+	1081001	1082000	downstream	NA	NA	MSTRG.18874.3	0.07	yes	down	0	yes	.	.	.	.	.	.
MSTRG.5080.1 : FtPinG0003720500.01	FtPinG0003720500.01	2.72727	yes	up	0.00106816	yes	chrFt2	+	53951001	53952000	downstream	NA	NA	MSTRG.5080.1	0.09	yes	down	0	yes	.	.	.	.	.	.
FtPinG0002376500.01.T01 : FtPinG0002376500.01	FtPinG0002376500.01	0.897751	yes	down	0.0325673	yes	chrFt3	-	53377501	53378500	downstream	NA	NA	FtPinG0002376500.01.T01	inf	yes	up	0	yes	GO:0020037;GO:0016705;GO:0005506;GO:0004497;GO:0055114	heme binding;oxidoreductase activity, acting on paired donors, with incorporation or reduction of molecular oxygen;iron ion binding;monooxygenase activity;oxidation-reduction process	molecular_function;molecular_function;molecular_function;molecular_function;biological_process	.	.	.
MSTRG.17087.1 : FtPinG0002620500.01	FtPinG0002620500.01	0.915056	yes	down	1.38454e-07	yes	chrFt7	+	14414501	14415500	downstream	NA	NA	MSTRG.17087.1	-inf	yes	down	0	yes	GO:0070588;GO:0016020;GO:0046872;GO:0005524;GO:0005388;GO:0000166;GO:0016021	calcium ion transmembrane transport;membrane;metal ion binding;ATP binding;calcium-transporting ATPase activity;nucleotide binding;integral component of membrane	biological_process;cellular_component;molecular_function;molecular_function;molecular_function;molecular_function;cellular_component	.	.	.
MSTRG.5346.2 : FtPinG0003844700.01	FtPinG0003844700.01	0.894868	yes	down	1.26642e-24	yes	chrFt2	+	56966501	56967500	downstream	NA	NA	MSTRG.5346.2	inf	yes	up	0	yes	GO:0003677;GO:0003682	DNA binding;chromatin binding	molecular_function;molecular_function	.	.	.
MSTRG.18922.2 : FtPinG0002233600.01	FtPinG0002233600.01	1.21377	yes	up	5.72743e-06	yes	chrFt8	+	2516501	2517500	downstream	NA	NA	MSTRG.18922.2	28.39	yes	up	0	yes	.	.	.	.	.	.
MSTRG.1822.1 : FtPinG0009374500.01	FtPinG0009374500.01	0.832685	yes	down	1.11514e-15	yes	chrFt1	-	48186501	48187500	promoter	Distal	LCP	MSTRG.1822.1	9.5	yes	up	0	yes	GO:0005515;GO:0016567;GO:0005488;GO:0004842	protein binding;protein ubiquitination;binding;ubiquitin-protein transferase activity	molecular_function;biological_process;molecular_function;molecular_function	.	.	.
MSTRG.1915.2 : FtPinG0003549200.01	FtPinG0003549200.01	0.888386	yes	down	1.38944e-07	yes	chrFt1	+	50160001	50161000	downstream	NA	NA	MSTRG.1915.2	inf	yes	up	0	yes	.	.	.	.	.	.
FtPinG0003396700.01.T01 : FtPinG0003396700.01	FtPinG0003396700.01	3.81481	yes	up	0.000606017	yes	chrFt7	-	40393001	40394000	promoter	Distal	LCP	FtPinG0003396700.01.T01	inf	yes	up	0	yes	.	.	.	.	.	.
MSTRG.1930.2 : FtPinG0000371200.01	FtPinG0000371200.01	0.774801	yes	down	1.26469e-07	yes	chrFt1	-	50568501	50569500	exon	internal exon	NA	MSTRG.1930.2	0	yes	down	0	yes	GO:0005515	protein binding	molecular_function	.	.	.
MSTRG.17260.2 : FtPinG0001890500.01	FtPinG0001890500.01	0.882662	yes	down	0.0117373	yes	chrFt7	+	20085001	20086000	downstream	NA	NA	MSTRG.17260.2	151.6	yes	up	0	yes	.	.	.	.	.	.
MSTRG.20563.5 : FtPinG0006585400.01	FtPinG0006585400.01	2.15556	yes	up	0.0026991	yes	chrFt8	-	41122001	41123000	promoter	Distal	ICP	MSTRG.20563.5	inf	yes	up	0	yes	GO:0005515	protein binding	molecular_function	.	.	.
MSTRG.2722.1 : FtPinG0008724500.01	FtPinG0008724500.01	0.92464	yes	down	0.0327103	yes	chrFt2	+	2094001	2095000	downstream	NA	NA	MSTRG.2722.1	inf	yes	up	0	yes	.	.	.	.	.	.
MSTRG.5795.1 : FtPinG0003220400.01	FtPinG0003220400.01	0.814188	yes	down	8.79955e-09	yes	chrFt3	-	948001	949000	promoter	Distal	ICP	MSTRG.5795.1	83.17	yes	up	0	yes	.	.	.	.	.	.
MSTRG.5023.1 : FtPinG0003686000.01	FtPinG0003686000.01	0.924645	yes	down	0.00065944	yes	chrFt2	-	53418501	53419500	promoter	Distal	ICP	MSTRG.5023.1	10.67	yes	up	0	yes	GO:0006457;GO:0003755;GO:0000413	protein folding;peptidyl-prolyl cis-trans isomerase activity;protein peptidyl-prolyl isomerization	biological_process;molecular_function;biological_process	.	.	.
FtPinG0001334100.01.T01 : FtPinG0001334100.01	FtPinG0001334100.01	0.91693	yes	down	0.0425101	yes	chrFt5	+	10534001	10535000	downstream	NA	NA	FtPinG0001334100.01.T01	-inf	yes	down	0	yes	GO:0016706;GO:0055114;GO:0016491	oxidoreductase activity, acting on paired donors, with incorporation or reduction of molecular oxygen, 2-oxoglutarate as one donor, and incorporation of one atom each of oxygen into both donors;oxidation-reduction process;oxidoreductase activity	molecular_function;biological_process;molecular_function	.	.	.
MSTRG.2075.3 : FtPinG0004268900.01	FtPinG0004268900.01	0.900428	yes	down	6.39908e-06	yes	chrFt1	-	53803001	53804000	promoter	Distal	HCP	MSTRG.2075.3	inf	yes	up	0	yes	.	.	.	.	.	.
MSTRG.4975.3 : FtPinG0003646000.01	FtPinG0003646000.01	0.714286	yes	down	0.0119805	yes	chrFt2	-	52737001	52738000	intron	internal intron	NA	MSTRG.4975.3	0	yes	down	0	yes	GO:0005515;GO:0008270	protein binding;zinc ion binding	molecular_function;molecular_function	.	.	.
FtPinG0008730700.01.T01 : FtPinG0008730700.01	FtPinG0008730700.01	1.06096	yes	up	0.00443713	yes	chrFt2	+	2284501	2285500	downstream	NA	NA	FtPinG0008730700.01.T01	0.02	yes	down	0	yes	GO:0003723;GO:0003676	RNA binding;nucleic acid binding	molecular_function;molecular_function	.	.	.
FtPinG0005638600.01.T01 : FtPinG0005638600.01	FtPinG0005638600.01	1.37209	yes	up	0.000459041	yes	chrFt1	+	13318001	13319000	downstream	NA	NA	FtPinG0005638600.01.T01	337.94	yes	up	0	yes	GO:0003677;GO:0003682	DNA binding;chromatin binding	molecular_function;molecular_function	.	.	.
MSTRG.8906.2 : FtPinG0004601900.01	FtPinG0004601900.01	0.942732	yes	down	0.00319912	yes	chrFt4	+	6210501	6211500	downstream	NA	NA	MSTRG.8906.2	53.91	yes	up	0	yes	.	.	.	.	.	.
MSTRG.8587.2 : FtPinG0009341300.01	FtPinG0009341300.01	0.902059	yes	down	0.00506292	yes	chrFt4	-	1760501	1761500	intron	internal intron	NA	MSTRG.8587.2	183.01	yes	up	0	yes	GO:0005515	protein binding	molecular_function	.	.	.
MSTRG.14828.1 : FtPinG0007031000.01	FtPinG0007031000.01	0.716732	yes	down	1.11478e-08	yes	chrFt6	+	8336001	8337000	downstream	NA	NA	MSTRG.14828.1	121.63	yes	up	0	yes	GO:0006506;GO:0008152;GO:0008484;GO:0016740;GO:0005789;GO:0003824	GPI anchor biosynthetic process;metabolic process;sulfuric ester hydrolase activity;transferase activity;endoplasmic reticulum membrane;catalytic activity	biological_process;biological_process;molecular_function;molecular_function;cellular_component;molecular_function	.	.	.
MSTRG.603.2 : FtPinG0002432000.01	FtPinG0002432000.01	1.15746	yes	up	9.0067e-06	yes	chrFt1	+	8809001	8810000	downstream	NA	NA	MSTRG.603.2	0.11	yes	down	0	yes	GO:0000166;GO:0008270;GO:0003676	nucleotide binding;zinc ion binding;nucleic acid binding	molecular_function;molecular_function;molecular_function	.	.	.
MSTRG.12301.1 : FtPinG0007430700.01	FtPinG0007430700.01	0.900444	yes	down	9.24074e-05	yes	chrFt5	-	16503001	16504000	downstream	NA	NA	MSTRG.12301.1	117.72	yes	up	0	yes	.	.	.	.	.	.
MSTRG.8652.3 : FtPinG0006686300.01	FtPinG0006686300.01	0.62	yes	down	0.0136968	yes	chrFt4	-	2616501	2617500	intron	internal intron	NA	MSTRG.8652.3	-inf	yes	down	0	yes	GO:0005524;GO:0004674;GO:0004672;GO:0006468;GO:0016772	ATP binding;protein serine/threonine kinase activity;protein kinase activity;protein phosphorylation;transferase activity, transferring phosphorus-containing groups	molecular_function;molecular_function;molecular_function;biological_process;molecular_function	.	.	.
FtPinG0009025600.01.T01 : FtPinG0009025600.01	FtPinG0009025600.01	1.22086	yes	up	0.000121484	yes	chrFt7	-	7308001	7309000	promoter	Distal	ICP	FtPinG0009025600.01.T01	245.34	yes	up	0	yes	GO:0003989;GO:0004075;GO:0008152;GO:0005524;GO:0003824;GO:0016874;GO:0046872;GO:0006633	acetyl-CoA carboxylase activity;biotin carboxylase activity;metabolic process;ATP binding;catalytic activity;ligase activity;metal ion binding;fatty acid biosynthetic process	molecular_function;molecular_function;biological_process;molecular_function;molecular_function;molecular_function;molecular_function;biological_process	ko00640;ko00254;ko00061;ko00720;ko00620;ko00253	Propanoate metabolism;Aflatoxin biosynthesis;Fatty acid biosynthesis;Carbon fixation pathways in prokaryotes;Pyruvate metabolism;Tetracycline biosynthesis	Metabolism;Metabolism;Metabolism;Metabolism;Metabolism;Metabolism
MSTRG.8944.2 : FtPinG0001955100.01	FtPinG0001955100.01	0.871553	yes	down	1.51016e-11	yes	chrFt4	-	6744501	6745500	promoter	Distal	HCP	MSTRG.8944.2	16.84	yes	up	0	yes	GO:0003899;GO:0003677;GO:0006351	DNA-directed RNA polymerase activity;DNA binding;transcription, DNA-templated	molecular_function;molecular_function;biological_process	ko00230;ko00240	Purine metabolism;Pyrimidine metabolism	Metabolism;Metabolism
MSTRG.5673.3 : FtPinG0000859900.01	FtPinG0000859900.01	1.05266	yes	up	0.00713009	yes	chrFt2	+	60289501	60290500	downstream	NA	NA	MSTRG.5673.3	117.8	yes	up	0	yes	.	.	.	.	.	.
MSTRG.13414.1 : FtPinG0008142600.01	FtPinG0008142600.01	0.814233	yes	down	0.00870962	yes	chrFt5	-	47131001	47132000	promoter	Distal	LCP	MSTRG.13414.1	7.95	yes	up	0	yes	GO:0016616;GO:0008652;GO:0004455;GO:0055114;GO:0050662;GO:0016491;GO:0009082	oxidoreductase activity, acting on the CH-OH group of donors, NAD or NADP as acceptor;cellular amino acid biosynthetic process;ketol-acid reductoisomerase activity;oxidation-reduction process;coenzyme binding;oxidoreductase activity;branched-chain amino acid biosynthetic process	molecular_function;biological_process;molecular_function;biological_process;molecular_function;molecular_function;biological_process	ko00770;ko00290	Pantothenate and CoA biosynthesis;Valine, leucine and isoleucine biosynthesis	Metabolism;Metabolism
FtPinG0004603600.01.T01 : FtPinG0004603600.01	FtPinG0004603600.01	0.87781	yes	down	8.35443e-07	yes	chrFt4	-	6274001	6275000	promoter	Distal	ICP	FtPinG0004603600.01.T01	-inf	yes	down	0	yes	GO:0005515	protein binding	molecular_function	.	.	.
MSTRG.12794.2 : FtPinG0007744900.01	FtPinG0007744900.01	0.133333	yes	down	0.0174745	yes	chrFt5	+	34884001	34885000	downstream	NA	NA	MSTRG.12794.2	170.22	yes	up	0	yes	.	.	.	.	.	.
FtPinG0004279300.01.T01 : FtPinG0004279300.01	FtPinG0004279300.01	0.805556	yes	down	0.00586379	yes	chrFt8	-	30944001	30945000	promoter	Proximal	LCP	FtPinG0004279300.01.T01	inf	yes	up	0	yes	.	.	.	.	.	.
MSTRG.20702.10 : FtPinG0001882100.01	FtPinG0001882100.01	0.87013	yes	down	0.00349203	yes	chrFt8	-	42839501	42840500	promoter	Distal	ICP	MSTRG.20702.10	37.16	yes	up	0	yes	GO:0005840;GO:0006412;GO:0005622;GO:0003735	ribosome;translation;intracellular;structural constituent of ribosome	cellular_component;biological_process;cellular_component;molecular_function	.	.	.
MSTRG.11593.1 : FtPinG0002506200.01	FtPinG0002506200.01	0.861284	yes	down	3.73196e-10	yes	chrFt5	-	4308001	4309000	promoter	Distal	HCP	MSTRG.11593.1	15.58	yes	up	0	yes	.	.	.	.	.	.
MSTRG.10571.1 : FtPinG0007506000.01	FtPinG0007506000.01	0.839463	yes	down	2.97293e-05	yes	chrFt4	+	47288001	47289000	downstream	NA	NA	MSTRG.10571.1	10.59	yes	up	0	yes	GO:0046872;GO:0000166;GO:0016021	metal ion binding;nucleotide binding;integral component of membrane	molecular_function;molecular_function;cellular_component	.	.	.
MSTRG.18762.1 : FtPinG0004774400.01	FtPinG0004774400.01	1.05379	yes	up	0.00249617	yes	chrFt7	-	51511501	51512500	promoter	Distal	ICP	MSTRG.18762.1	0	yes	down	0	yes	GO:0005488	binding	molecular_function	.	.	.
MSTRG.5119.2 : FtPinG0003735300.01	FtPinG0003735300.01	1.099	yes	up	0.00912309	yes	chrFt2	+	54285501	54286500	downstream	NA	NA	MSTRG.5119.2	59.67	yes	up	0	yes	GO:0000287;GO:0016829;GO:0008152;GO:0010333	magnesium ion binding;lyase activity;metabolic process;terpene synthase activity	molecular_function;molecular_function;biological_process;molecular_function	.	.	.
MSTRG.8684.2 : FtPinG0006676600.01	FtPinG0006676600.01	0.906259	yes	down	5.78696e-07	yes	chrFt4	+	2989001	2990000	downstream	NA	NA	MSTRG.8684.2	0	yes	down	0	yes	.	.	.	.	.	.
MSTRG.14828.2 : FtPinG0007031000.01	FtPinG0007031000.01	0.716732	yes	down	1.11478e-08	yes	chrFt6	+	8336001	8337000	downstream	NA	NA	MSTRG.14828.2	484.12	yes	up	0	yes	GO:0006506;GO:0008152;GO:0008484;GO:0016740;GO:0005789;GO:0003824	GPI anchor biosynthetic process;metabolic process;sulfuric ester hydrolase activity;transferase activity;endoplasmic reticulum membrane;catalytic activity	biological_process;biological_process;molecular_function;molecular_function;cellular_component;molecular_function	.	.	.
MSTRG.18905.3 : FtPinG0002248900.01	FtPinG0002248900.01	0.84021	yes	down	0.000864603	yes	chrFt8	-	2327001	2328000	downstream	NA	NA	MSTRG.18905.3	inf	yes	up	0	yes	.	.	.	.	.	.
MSTRG.11265.2 : FtPinG0000467600.01	FtPinG0000467600.01	0.934673	yes	down	0.000383623	yes	chrFt5	-	437001	438000	promoter	Distal	HCP	MSTRG.11265.2	82.59	yes	up	0	yes	GO:0008131;GO:0005507;GO:0048038;GO:0055114;GO:0009308	primary amine oxidase activity;copper ion binding;quinone binding;oxidation-reduction process;amine metabolic process	molecular_function;molecular_function;molecular_function;biological_process;biological_process	ko00950;ko00350;ko00360;ko00260;ko00960;ko00410	Isoquinoline alkaloid biosynthesis;Tyrosine metabolism;Phenylalanine metabolism;Glycine, serine and threonine metabolism;Tropane, piperidine and pyridine alkaloid biosynthesis;beta-Alanine metabolism	Metabolism;Metabolism;Metabolism;Metabolism;Metabolism;Metabolism
MSTRG.6692.1 : FtPinG0007466900.01	FtPinG0007466900.01	2.47887	yes	up	2.83729e-06	yes	chrFt3	-	11291001	11292000	promoter	Intermediate	ICP	MSTRG.6692.1	9.92	yes	up	0	yes	GO:0006810;GO:0055085;GO:0005524;GO:0042626;GO:0016021;GO:0016887	transport;transmembrane transport;ATP binding;ATPase activity, coupled to transmembrane movement of substances;integral component of membrane;ATPase activity	biological_process;biological_process;molecular_function;molecular_function;cellular_component;molecular_function	.	.	.
FtPinG0007361800.01.T01 : FtPinG0007361800.01	FtPinG0007361800.01	0.950273	yes	down	0.0164613	yes	chrFt3	+	5465501	5466500	downstream	NA	NA	FtPinG0007361800.01.T01	45.5	yes	up	0	yes	GO:0007018;GO:0005524;GO:0003777;GO:0008017;GO:0005871	microtubule-based movement;ATP binding;microtubule motor activity;microtubule binding;kinesin complex	biological_process;molecular_function;molecular_function;molecular_function;cellular_component	.	.	.
MSTRG.8984.3 : FtPinG0008510200.01	FtPinG0008510200.01	1.40299	yes	up	0.0151068	yes	chrFt4	+	7510001	7511000	downstream	NA	NA	MSTRG.8984.3	9.14	yes	up	0	yes	GO:0009055	electron carrier activity	molecular_function	.	.	.
MSTRG.18989.1 : FtPinG0002172100.01	FtPinG0002172100.01	0.933333	yes	down	0.0238633	yes	chrFt8	-	3832001	3833000	promoter	Distal	ICP	MSTRG.18989.1	12.78	yes	up	0	yes	GO:0005515	protein binding	molecular_function	.	.	.
MSTRG.10492.7 : FtPinG0008655800.01	FtPinG0008655800.01	0.421053	yes	down	0.0383246	yes	chrFt4	+	45918001	45919000	downstream	NA	NA	MSTRG.10492.7	793.71	yes	up	0	yes	GO:0006396;GO:0005515;GO:0005622	RNA processing;protein binding;intracellular	biological_process;molecular_function;cellular_component	.	.	.
MSTRG.19103.1 : FtPinG0007159800.01	FtPinG0007159800.01	0.941694	yes	down	0.00219813	yes	chrFt8	+	6373501	6374500	downstream	NA	NA	MSTRG.19103.1	0.13	yes	down	0	yes	GO:0015369;GO:0055085;GO:0016021;GO:0006816;GO:0006812;GO:0008324	calcium:proton antiporter activity;transmembrane transport;integral component of membrane;calcium ion transport;cation transport;cation transmembrane transporter activity	molecular_function;biological_process;cellular_component;biological_process;biological_process;molecular_function	.	.	.
FtPinG0008716200.01.T01 : FtPinG0008716200.01	FtPinG0008716200.01	1.05478	yes	up	0.00575074	yes	chrFt8	-	42375001	42376000	promoter	Distal	HCP	FtPinG0008716200.01.T01	0	yes	down	0	yes	GO:0009058;GO:0003824;GO:0030170	biosynthetic process;catalytic activity;pyridoxal phosphate binding	biological_process;molecular_function;molecular_function	.	.	.
FtPinG0007322000.01.T01 : FtPinG0007322000.01	FtPinG0007322000.01	1.11074	yes	up	0.000600539	yes	chrFt2	+	48711001	48712000	intron	internal intron	NA	FtPinG0007322000.01.T01	119.93	yes	up	0	yes	.	.	.	.	.	.
MSTRG.1344.3 : FtPinG0000020700.01	FtPinG0000020700.01	0.912607	yes	down	0.000950149	yes	chrFt1	-	27528501	27529500	promoter	Distal	ICP	MSTRG.1344.3	-inf	yes	down	0	yes	GO:0016020;GO:0055085;GO:0016021;GO:0022891;GO:0022857;GO:0005215	membrane;transmembrane transport;integral component of membrane;substrate-specific transmembrane transporter activity;transmembrane transporter activity;transporter activity	cellular_component;biological_process;cellular_component;molecular_function;molecular_function;molecular_function	.	.	.
MSTRG.18642.1 : FtPinG0001812800.01	FtPinG0001812800.01	0.838676	yes	down	0.00185465	yes	chrFt7	+	50485001	50486000	downstream	NA	NA	MSTRG.18642.1	9.84	yes	up	0	yes	.	.	.	.	.	.
MSTRG.2886.1 : FtPinG0001835400.01	FtPinG0001835400.01	0.52	yes	down	5.29513e-07	yes	chrFt2	-	4884001	4885000	downstream	NA	NA	MSTRG.2886.1	38.4	yes	up	0	yes	.	.	.	.	.	.
MSTRG.16161.3 : FtPinG0005677000.01	FtPinG0005677000.01	1.1068	yes	up	0.00117019	yes	chrFt6	-	46987001	46988000	promoter	Distal	LCP	MSTRG.16161.3	17.81	yes	up	0	yes	GO:0005509	calcium ion binding	molecular_function	.	.	.
MSTRG.11478.1 : FtPinG0000626000.01	FtPinG0000626000.01	1.10047	yes	up	2.99978e-05	yes	chrFt5	-	3016501	3017500	promoter	Distal	ICP	MSTRG.11478.1	18.61	yes	up	0	yes	.	.	.	.	.	.
MSTRG.6732.3 : FtPinG0007454600.01	FtPinG0007454600.01	0.863863	yes	down	7.59414e-18	yes	chrFt3	+	11783001	11784000	downstream	NA	NA	MSTRG.6732.3	0.02	yes	down	0	yes	.	.	.	.	.	.
MSTRG.18739.2 : FtPinG0004769300.01	FtPinG0004769300.01	0.9512	yes	down	0.0299604	yes	chrFt7	+	51339001	51340000	downstream	NA	NA	MSTRG.18739.2	18.27	yes	up	0	yes	.	.	.	.	.	.
MSTRG.5877.2 : FtPinG0003246800.01	FtPinG0003246800.01	0.658065	yes	down	0.00670755	yes	chrFt3	-	1846001	1847000	promoter	Distal	LCP	MSTRG.5877.2	0.1	yes	down	0	yes	GO:0005515;GO:0008270	protein binding;zinc ion binding	molecular_function;molecular_function	.	.	.
MSTRG.12722.2 : FtPinG0007087400.01	FtPinG0007087400.01	0.962807	yes	down	0.0148641	yes	chrFt5	-	33305501	33306500	promoter	Distal	HCP	MSTRG.12722.2	9.42	yes	up	0	yes	GO:0016597;GO:0008152	amino acid binding;metabolic process	molecular_function;biological_process	.	.	.
FtPinG0000399100.01.T01 : FtPinG0000399100.01	FtPinG0000399100.01	0.824818	yes	down	3.65127e-05	yes	chrFt3	+	38731001	38732000	downstream	NA	NA	FtPinG0000399100.01.T01	30.59	yes	up	0	yes	GO:0005524;GO:0004674;GO:0004672;GO:0006468;GO:0016772	ATP binding;protein serine/threonine kinase activity;protein kinase activity;protein phosphorylation;transferase activity, transferring phosphorus-containing groups	molecular_function;molecular_function;molecular_function;biological_process;molecular_function	.	.	.
MSTRG.5737.8 : FtPinG0000872500.01	FtPinG0000872500.01	0.85571	yes	down	2.09894e-12	yes	chrFt2	+	60777501	60778500	downstream	NA	NA	MSTRG.5737.8	0.1	yes	down	0	yes	GO:0006886;GO:0030117;GO:0005488;GO:0016192	intracellular protein transport;membrane coat;binding;vesicle-mediated transport	biological_process;cellular_component;molecular_function;biological_process	.	.	.
MSTRG.2069.2 : FtPinG0004274600.01	FtPinG0004274600.01	0.885317	yes	down	0.000314657	yes	chrFt1	+	53566501	53567500	downstream	NA	NA	MSTRG.2069.2	0	yes	down	0	yes	.	.	.	.	.	.
MSTRG.19462.8 : FtPinG0004214400.01	FtPinG0004214400.01	1.26994	yes	up	0.00366132	yes	chrFt8	-	18220501	18221500	promoter	Distal	LCP	MSTRG.19462.8	9.3	yes	up	0	yes	.	.	.	.	.	.
MSTRG.9823.1 : FtPinG0007092300.01	FtPinG0007092300.01	1.3141	yes	up	5.15799e-06	yes	chrFt4	+	33700001	33701000	downstream	NA	NA	MSTRG.9823.1	10.92	yes	up	0	yes	.	.	.	.	.	.
MSTRG.17928.3 : FtPinG0005849300.01	FtPinG0005849300.01	0.922984	yes	down	0.0392925	yes	chrFt7	+	40253001	40254000	downstream	NA	NA	MSTRG.17928.3	0.07	yes	down	0	yes	.	.	.	.	.	.
MSTRG.19237.6 : FtPinG0003329700.01	FtPinG0003329700.01	0.935215	yes	down	0.000774038	yes	chrFt8	+	10866501	10867500	downstream	NA	NA	MSTRG.19237.6	0.01	yes	down	0	yes	.	.	.	.	.	.
MSTRG.5039.1 : FtPinG0003699700.01	FtPinG0003699700.01	0.415584	yes	down	0.00505145	yes	chrFt2	+	53611501	53612500	downstream	NA	NA	MSTRG.5039.1	0.13	yes	down	0	yes	.	.	.	.	.	.
MSTRG.10575.1 : FtPinG0007503600.01	FtPinG0007503600.01	0.82023	yes	down	2.19948e-08	yes	chrFt4	+	47345501	47346500	downstream	NA	NA	MSTRG.10575.1	0.01	yes	down	0	yes	.	.	.	.	.	.
FtPinG0008994900.01.T02 : FtPinG0008994900.01	FtPinG0008994900.01	0.921223	yes	down	0.00264056	yes	chrFt7	+	6139501	6140500	downstream	NA	NA	FtPinG0008994900.01.T02	-inf	yes	down	0	yes	GO:0005524;GO:0005515;GO:0004674;GO:0004672;GO:0006468;GO:0016772	ATP binding;protein binding;protein serine/threonine kinase activity;protein kinase activity;protein phosphorylation;transferase activity, transferring phosphorus-containing groups	molecular_function;molecular_function;molecular_function;molecular_function;biological_process;molecular_function	.	.	.
MSTRG.5419.1 : FtPinG0003889000.01	FtPinG0003889000.01	1.24472	yes	up	7.98839e-06	yes	chrFt2	-	57783501	57784500	promoter	Distal	HCP	MSTRG.5419.1	0.15	yes	down	0	yes	.	.	.	.	.	.
MSTRG.20761.2 : FtPinG0009415400.01	FtPinG0009415400.01	0.936425	yes	down	0.00810069	yes	chrFt8	+	43484501	43485500	downstream	NA	NA	MSTRG.20761.2	8.32	yes	up	0	yes	GO:0003677;GO:0005524;GO:0003918;GO:0005694;GO:0006265	DNA binding;ATP binding;DNA topoisomerase type II (ATP-hydrolyzing) activity;chromosome;DNA topological change	molecular_function;molecular_function;molecular_function;cellular_component;biological_process	.	.	.
MSTRG.15754.1 : FtPinG0008704000.01	FtPinG0008704000.01	0.823962	yes	down	3.13688e-09	yes	chrFt6	+	27421501	27422500	downstream	NA	NA	MSTRG.15754.1	6.84	yes	up	0	yes	GO:0016747	transferase activity, transferring acyl groups other than amino-acyl groups	molecular_function	.	.	.
MSTRG.19618.2 : FtPinG0006158200.01	FtPinG0006158200.01	0.839859	yes	down	1.04842e-16	yes	chrFt8	-	23220501	23221500	promoter	Distal	HCP	MSTRG.19618.2	0.08	yes	down	0	yes	GO:0016020;GO:0006810;GO:0055085;GO:0005215	membrane;transport;transmembrane transport;transporter activity	cellular_component;biological_process;biological_process;molecular_function	.	.	.
MSTRG.2820.1 : FtPinG0005033300.01	FtPinG0005033300.01	0.81969	yes	down	0.00881999	yes	chrFt2	+	3395501	3396500	downstream	NA	NA	MSTRG.2820.1	0.13	yes	down	0	yes	.	.	.	.	.	.
MSTRG.10894.1 : FtPinG0006612300.01	FtPinG0006612300.01	0.65098	yes	down	7.03679e-05	yes	chrFt4	+	52249001	52250000	downstream	NA	NA	MSTRG.10894.1	8.78	yes	up	0	yes	.	.	.	.	.	.
MSTRG.20490.1 : FtPinG0004919000.01	FtPinG0004919000.01	0.890449	yes	down	4.33652e-06	yes	chrFt8	-	40093501	40094500	promoter	Distal	HCP	MSTRG.20490.1	8.26	yes	up	0	yes	.	.	.	.	.	.
MSTRG.1208.1 : FtPinG0001013200.01	FtPinG0001013200.01	0.801769	yes	down	3.24809e-10	yes	chrFt1	-	22822501	22823500	promoter	Distal	HCP	MSTRG.1208.1	10.82	yes	up	0	yes	GO:0008716;GO:0046872;GO:0005524;GO:0005737	D-alanine-D-alanine ligase activity;metal ion binding;ATP binding;cytoplasm	molecular_function;molecular_function;molecular_function;cellular_component	ko00473;ko00550	D-Alanine metabolism;Peptidoglycan biosynthesis	Metabolism;Metabolism
MSTRG.17920.1 : FtPinG0005844900.01	FtPinG0005844900.01	2.19355	yes	up	0.0230555	yes	chrFt7	+	40155001	40156000	downstream	NA	NA	MSTRG.17920.1	7.18	yes	up	0	yes	.	.	.	.	.	.
MSTRG.12168.2 : FtPinG0004225000.01	FtPinG0004225000.01	0.888586	yes	down	0.000131972	yes	chrFt5	+	13600001	13601000	downstream	NA	NA	MSTRG.12168.2	28.03	yes	up	0	yes	.	.	.	.	.	.
MSTRG.11937.1 : FtPinG0003117700.01	FtPinG0003117700.01	0.662791	yes	down	0.0309762	yes	chrFt5	-	9377001	9378000	promoter	Distal	LCP	MSTRG.11937.1	344.07	yes	up	0	yes	GO:0046983	protein dimerization activity	molecular_function	.	.	.
MSTRG.18503.2 : FtPinG0003521900.01	FtPinG0003521900.01	0.787776	yes	down	0.000313263	yes	chrFt7	-	49019001	49020000	promoter	Distal	HCP	MSTRG.18503.2	0.11	yes	down	0	yes	GO:0046983	protein dimerization activity	molecular_function	.	.	.
MSTRG.11850.1 : FtPinG0003142800.01	FtPinG0003142800.01	0.93169	yes	down	0.00210996	yes	chrFt5	+	8236001	8237000	downstream	NA	NA	MSTRG.11850.1	0.17	yes	down	0	yes	.	.	.	.	.	.
MSTRG.8882.2 : FtPinG0004591100.01	FtPinG0004591100.01	0.718876	yes	down	0.000955196	yes	chrFt4	+	5811501	5812500	downstream	NA	NA	MSTRG.8882.2	12.39	yes	up	0	yes	GO:0008171	O-methyltransferase activity	molecular_function	.	.	.
MSTRG.5419.2 : FtPinG0003889000.01	FtPinG0003889000.01	1.24472	yes	up	7.98839e-06	yes	chrFt2	-	57783501	57784500	promoter	Distal	HCP	MSTRG.5419.2	0.11	yes	down	0	yes	.	.	.	.	.	.
MSTRG.12743.1 : FtPinG0005583300.01	FtPinG0005583300.01	0.891029	yes	down	5.93903e-07	yes	chrFt5	+	33847001	33848000	downstream	NA	NA	MSTRG.12743.1	6.4	yes	up	0	yes	GO:0030246;GO:0005524;GO:0004674;GO:0004672;GO:0006468;GO:0016772	carbohydrate binding;ATP binding;protein serine/threonine kinase activity;protein kinase activity;protein phosphorylation;transferase activity, transferring phosphorus-containing groups	molecular_function;molecular_function;molecular_function;molecular_function;biological_process;molecular_function	.	.	.
MSTRG.11532.2 : FtPinG0000654400.01	FtPinG0000654400.01	0.261538	yes	down	9.3807e-12	yes	chrFt5	-	3581001	3582000	promoter	Distal	LCP	MSTRG.11532.2	0.01	yes	down	0	yes	GO:0005840;GO:0006412;GO:0005622;GO:0003735	ribosome;translation;intracellular;structural constituent of ribosome	cellular_component;biological_process;cellular_component;molecular_function	.	.	.
FtPinG0008704000.01.T01 : FtPinG0008704000.01	FtPinG0008704000.01	0.823962	yes	down	3.13688e-09	yes	chrFt6	+	27421501	27422500	downstream	NA	NA	FtPinG0008704000.01.T01	6.39	yes	up	0	yes	GO:0016747	transferase activity, transferring acyl groups other than amino-acyl groups	molecular_function	.	.	.
MSTRG.5119.3 : FtPinG0003735300.01	FtPinG0003735300.01	1.099	yes	up	0.00912309	yes	chrFt2	+	54285501	54286500	downstream	NA	NA	MSTRG.5119.3	27.37	yes	up	0	yes	GO:0000287;GO:0016829;GO:0008152;GO:0010333	magnesium ion binding;lyase activity;metabolic process;terpene synthase activity	molecular_function;molecular_function;biological_process;molecular_function	.	.	.
FtPinG0005017200.01.T01 : FtPinG0005017200.01	FtPinG0005017200.01	0.908388	yes	down	0.000154639	yes	chrFt2	-	2812501	2813500	promoter	Distal	ICP	FtPinG0005017200.01.T01	25.76	yes	up	0	yes	GO:0016020;GO:0007165;GO:0006184;GO:0005622;GO:0003924;GO:0006886;GO:0006913;GO:0007264;GO:0005525;GO:0015031	membrane;signal transduction;GTP catabolic process;intracellular;GTPase activity;intracellular protein transport;nucleocytoplasmic transport;small GTPase mediated signal transduction;GTP binding;protein transport	cellular_component;biological_process;biological_process;cellular_component;molecular_function;biological_process;biological_process;biological_process;molecular_function;biological_process	.	.	.
FtPinG0007526100.01.T01 : FtPinG0007526100.01	FtPinG0007526100.01	0.417722	yes	down	0.000563417	yes	chrFt6	-	10494001	10495000	promoter	Distal	LCP	FtPinG0007526100.01.T01	0.02	yes	down	0	yes	GO:0005524;GO:0032300;GO:0006298;GO:0030983	ATP binding;mismatch repair complex;mismatch repair;mismatched DNA binding	molecular_function;cellular_component;biological_process;molecular_function	.	.	.
FtPinG0009400700.01.T01 : FtPinG0009400700.01	FtPinG0009400700.01	0.69139	yes	down	8.25912e-24	yes	chrFt8	-	19899001	19900000	promoter	Distal	LCP	FtPinG0009400700.01.T01	0.04	yes	down	0	yes	GO:0003677	DNA binding	molecular_function	.	.	.
MSTRG.755.1 : FtPinG0005825300.01	FtPinG0005825300.01	0.714487	yes	down	3.50752e-05	yes	chrFt1	-	11769001	11770000	promoter	Distal	HCP	MSTRG.755.1	5.38	yes	up	0	yes	GO:0005515	protein binding	molecular_function	.	.	.
MSTRG.4832.2 : FtPinG0006993800.01	FtPinG0006993800.01	0.809213	yes	down	1.58085e-18	yes	chrFt2	+	51158001	51159000	downstream	NA	NA	MSTRG.4832.2	7	yes	up	0	yes	.	.	.	.	.	.
MSTRG.10720.1 : FtPinG0008092200.01	FtPinG0008092200.01	0.861731	yes	down	2.18815e-12	yes	chrFt4	+	49585501	49586500	downstream	NA	NA	MSTRG.10720.1	26.58	yes	up	0	yes	GO:0009052;GO:0004751	pentose-phosphate shunt, non-oxidative branch;ribose-5-phosphate isomerase activity	biological_process;molecular_function	ko00030;ko00051;ko00710	Pentose phosphate pathway;Fructose and mannose metabolism;Carbon fixation in photosynthetic organisms	Metabolism;Metabolism;Metabolism
FtPinG0002807900.01.T01 : FtPinG0002807900.01	FtPinG0002807900.01	2.36199	yes	up	2.82733e-40	yes	chrFt7	+	2912501	2913500	downstream	NA	NA	FtPinG0002807900.01.T01	19.95	yes	up	0	yes	.	.	.	.	.	.
MSTRG.20739.2 : FtPinG0009420000.01	FtPinG0009420000.01	0.88047	yes	down	5.17269e-06	yes	chrFt8	+	43321001	43322000	downstream	NA	NA	MSTRG.20739.2	35.62	yes	up	0	yes	GO:0003677;GO:0003682	DNA binding;chromatin binding	molecular_function;molecular_function	.	.	.
MSTRG.4039.1 : FtPinG0009640000.01	FtPinG0009640000.01	0.797872	yes	down	0.000501431	yes	chrFt2	+	38219001	38220000	downstream	NA	NA	MSTRG.4039.1	6.95	yes	up	0	yes	.	.	.	.	.	.
MSTRG.18908.2 : FtPinG0002246700.01	FtPinG0002246700.01	0.906687	yes	down	7.11527e-05	yes	chrFt8	-	2339501	2340500	promoter	Distal	HCP	MSTRG.18908.2	0.17	yes	down	0	yes	GO:0007623;GO:0019203;GO:0005982;GO:0008138;GO:0006470;GO:0016311;GO:0016791	circadian rhythm;carbohydrate phosphatase activity;starch metabolic process;protein tyrosine/serine/threonine phosphatase activity;protein dephosphorylation;dephosphorylation;phosphatase activity	biological_process;molecular_function;biological_process;molecular_function;biological_process;biological_process;molecular_function	.	.	.
MSTRG.18531.2 : FtPinG0003511000.01	FtPinG0003511000.01	0.898613	yes	down	0.0320473	yes	chrFt7	+	49346001	49347000	downstream	NA	NA	MSTRG.18531.2	5.34	yes	up	0	yes	GO:0003723;GO:0031369;GO:0003676;GO:0006413;GO:0003743;GO:0005515;GO:0000166;GO:0005852	RNA binding;translation initiation factor binding;nucleic acid binding;translational initiation;translation initiation factor activity;protein binding;nucleotide binding;eukaryotic translation initiation factor 3 complex	molecular_function;molecular_function;molecular_function;biological_process;molecular_function;molecular_function;molecular_function;cellular_component	.	.	.
MSTRG.12185.1 : FtPinG0008870700.01	FtPinG0008870700.01	0.723565	yes	down	4.1213e-07	yes	chrFt5	+	13922001	13923000	exon	last exon	NA	MSTRG.12185.1	0.1	yes	down	0	yes	GO:0005488	binding	molecular_function	.	.	.
MSTRG.14189.2 : FtPinG0007598300.01	FtPinG0007598300.01	0.62218	yes	down	3.3889e-08	yes	chrFt6	+	1431501	1432500	downstream	NA	NA	MSTRG.14189.2	11.57	yes	up	0	yes	GO:0005524;GO:0002161;GO:0005737;GO:0004822;GO:0000166;GO:0006418;GO:0006428;GO:0004812	ATP binding;aminoacyl-tRNA editing activity;cytoplasm;isoleucine-tRNA ligase activity;nucleotide binding;tRNA aminoacylation for protein translation;isoleucyl-tRNA aminoacylation;aminoacyl-tRNA ligase activity	molecular_function;molecular_function;cellular_component;molecular_function;molecular_function;biological_process;biological_process;molecular_function	ko00970	Aminoacyl-tRNA biosynthesis	Genetic Information Processing
MSTRG.11660.3 : FtPinG0005715300.01	FtPinG0005715300.01	0.627376	yes	down	2.39071e-06	yes	chrFt5	+	5633501	5634500	downstream	NA	NA	MSTRG.11660.3	66.54	yes	up	0	yes	GO:0016021	integral component of membrane	cellular_component	.	.	.
FtPinG0004905200.01.T01 : FtPinG0004905200.01	FtPinG0004905200.01	0.829441	yes	down	0.00542623	yes	chrFt4	+	13453501	13454500	downstream	NA	NA	FtPinG0004905200.01.T01	1573.29	yes	up	0	yes	GO:0009058;GO:0005524;GO:0051301;GO:0016881;GO:0008360;GO:0005737;GO:0016874	biosynthetic process;ATP binding;cell division;acid-amino acid ligase activity;regulation of cell shape;cytoplasm;ligase activity	biological_process;molecular_function;biological_process;molecular_function;biological_process;cellular_component;molecular_function	.	.	.
FtPinG0005993500.01.T01 : FtPinG0005993500.01	FtPinG0005993500.01	0.936898	yes	down	0.00602971	yes	chrFt7	-	34266001	34267000	promoter	Distal	LCP	FtPinG0005993500.01.T01	47.41	yes	up	0	yes	GO:0005524;GO:0004674;GO:0004672;GO:0006468;GO:0016772	ATP binding;protein serine/threonine kinase activity;protein kinase activity;protein phosphorylation;transferase activity, transferring phosphorus-containing groups	molecular_function;molecular_function;molecular_function;biological_process;molecular_function	.	.	.
MSTRG.5651.1 : FtPinG0000854100.01	FtPinG0000854100.01	0.840802	yes	down	3.3375e-08	yes	chrFt2	+	60145501	60146500	downstream	NA	NA	MSTRG.5651.1	163.85	yes	up	0	yes	.	.	.	.	.	.
MSTRG.6395.1 : FtPinG0009105500.01	FtPinG0009105500.01	0.820728	yes	down	0.00526038	yes	chrFt3	-	7740501	7741500	promoter	Distal	LCP	MSTRG.6395.1	7.18	yes	up	0	yes	GO:0098519	nucleotide phosphatase activity, acting on free nucleotides	molecular_function	ko00730;ko00230	Thiamine metabolism;Purine metabolism	Metabolism;Metabolism
FtPinG0007310400.01.T01 : FtPinG0007310400.01	FtPinG0007310400.01	0.867531	yes	down	2.70363e-07	yes	chrFt2	+	43010001	43011000	downstream	NA	NA	FtPinG0007310400.01.T01	68.28	yes	up	0	yes	GO:0005524;GO:0005515;GO:0016459;GO:0003774	ATP binding;protein binding;myosin complex;motor activity	molecular_function;molecular_function;cellular_component;molecular_function	.	.	.
FtPinG0001013200.01.T01 : FtPinG0001013200.01	FtPinG0001013200.01	0.801769	yes	down	3.24809e-10	yes	chrFt1	-	22822501	22823500	promoter	Distal	HCP	FtPinG0001013200.01.T01	41.95	yes	up	0	yes	GO:0008716;GO:0046872;GO:0005524;GO:0005737	D-alanine-D-alanine ligase activity;metal ion binding;ATP binding;cytoplasm	molecular_function;molecular_function;molecular_function;cellular_component	ko00473;ko00550	D-Alanine metabolism;Peptidoglycan biosynthesis	Metabolism;Metabolism
FtPinG0009415400.01.T01 : FtPinG0009415400.01	FtPinG0009415400.01	0.936425	yes	down	0.00810069	yes	chrFt8	+	43484501	43485500	downstream	NA	NA	FtPinG0009415400.01.T01	23.92	yes	up	0	yes	GO:0003677;GO:0005524;GO:0003918;GO:0005694;GO:0006265	DNA binding;ATP binding;DNA topoisomerase type II (ATP-hydrolyzing) activity;chromosome;DNA topological change	molecular_function;molecular_function;molecular_function;cellular_component;biological_process	.	.	.
FtPinG0007004800.01.T01 : FtPinG0007004800.01	FtPinG0007004800.01	1.21671	yes	up	0.00311823	yes	chrFt2	+	50719001	50720000	promoter	Distal	LCP	FtPinG0007004800.01.T01	18.09	yes	up	0	yes	GO:0005634;GO:0051726;GO:0019901;GO:0000079	nucleus;regulation of cell cycle;protein kinase binding;regulation of cyclin-dependent protein serine/threonine kinase activity	cellular_component;biological_process;molecular_function;biological_process	.	.	.
MSTRG.17352.1 : FtPinG0000950100.01	FtPinG0000950100.01	0.937806	yes	down	0.038751	yes	chrFt7	-	25941001	25942000	promoter	Distal	LCP	MSTRG.17352.1	7.53	yes	up	0	yes	.	.	.	.	.	.
MSTRG.21264.6 : FtPinG0007103900.01	FtPinG0007103900.01	1.26136	yes	up	0.00387561	yes	chrFt8	+	49071501	49072500	downstream	NA	NA	MSTRG.21264.6	0.17	yes	down	0	yes	.	.	.	.	.	.
MSTRG.6325.1 : FtPinG0001791400.01	FtPinG0001791400.01	0.5	yes	down	3.76371e-05	yes	chrFt3	+	6809001	6810000	downstream	NA	NA	MSTRG.6325.1	0.12	yes	down	0	yes	.	.	.	.	.	.
MSTRG.18038.1 : FtPinG0001676700.01	FtPinG0001676700.01	0.802175	yes	down	7.77757e-06	yes	chrFt7	+	41983001	41984000	downstream	NA	NA	MSTRG.18038.1	0.05	yes	down	0	yes	.	.	.	.	.	.
MSTRG.18159.3 : FtPinG0003587100.01	FtPinG0003587100.01	0.907372	yes	down	0.00198098	yes	chrFt7	-	44171001	44172000	promoter	Distal	LCP	MSTRG.18159.3	21.49	yes	up	0	yes	GO:0005515;GO:0008270	protein binding;zinc ion binding	molecular_function;molecular_function	.	.	.
FtPinG0008648500.01.T01 : FtPinG0008648500.01	FtPinG0008648500.01	0.900472	yes	down	3.52013e-05	yes	chrFt4	-	46208001	46209000	promoter	Distal	HCP	FtPinG0008648500.01.T01	6.03	yes	up	0	yes	GO:0016747	transferase activity, transferring acyl groups other than amino-acyl groups	molecular_function	.	.	.
MSTRG.705.1 : FtPinG0003159000.01	FtPinG0003159000.01	0.566775	yes	down	1.07139e-10	yes	chrFt1	+	10821001	10822000	downstream	NA	NA	MSTRG.705.1	0.17	yes	down	0	yes	.	.	.	.	.	.
MSTRG.1833.1 : FtPinG0001916600.01	FtPinG0001916600.01	0.516667	yes	down	0.0312985	yes	chrFt1	-	48454001	48455000	downstream	NA	NA	MSTRG.1833.1	5.37	yes	up	0	yes	GO:0005515	protein binding	molecular_function	.	.	.
FtPinG0004177200.01.T01 : FtPinG0004177200.01	FtPinG0004177200.01	0.862882	yes	down	9.12031e-10	yes	chrFt3	+	57279001	57280000	intron	last intron	NA	FtPinG0004177200.01.T01	15.94	yes	up	0	yes	GO:0005681;GO:0007067	spliceosomal complex;mitotic nuclear division	cellular_component;biological_process	.	.	.
MSTRG.14142.2 : FtPinG0007585300.01	FtPinG0007585300.01	0.937235	yes	down	0.000267842	yes	chrFt6	+	1006001	1007000	promoter	Distal	LCP	MSTRG.14142.2	34.54	yes	up	0	yes	.	.	.	.	.	.
MSTRG.5673.2 : FtPinG0000859700.01	FtPinG0000859700.01	1.91837	yes	up	0.0053725	yes	chrFt2	+	60282001	60283000	exon	last exon	NA	MSTRG.5673.2	5.73	yes	up	0	yes	GO:0008652;GO:0008270;GO:0009086;GO:0003871	cellular amino acid biosynthetic process;zinc ion binding;methionine biosynthetic process;5-methyltetrahydropteroyltriglutamate-homocysteine S-methyltransferase activity	biological_process;molecular_function;biological_process;molecular_function	ko00450;ko00270	Selenocompound metabolism;Cysteine and methionine metabolism	Metabolism;Metabolism
MSTRG.11518.7 : FtPinG0000639900.01	FtPinG0000639900.01	1.61633	yes	up	7.44099e-05	yes	chrFt5	+	3355501	3356500	downstream	NA	NA	MSTRG.11518.7	0.01	yes	down	0	yes	GO:0016746;GO:0008152	transferase activity, transferring acyl groups;metabolic process	molecular_function;biological_process	.	.	.
MSTRG.18448.1 : FtPinG0007649500.01	FtPinG0007649500.01	0.858118	yes	down	1.5497e-05	yes	chrFt7	+	48567001	48568000	downstream	NA	NA	MSTRG.18448.1	6.49	yes	up	0	yes	.	.	.	.	.	.
FtPinG0005807500.01.T01 : FtPinG0005807500.01	FtPinG0005807500.01	0.612245	yes	down	0.00706451	yes	chrFt1	-	12416001	12417000	promoter	Distal	HCP	FtPinG0005807500.01.T01	0.18	yes	down	0	yes	GO:0003723;GO:0005515;GO:0005488	RNA binding;protein binding;binding	molecular_function;molecular_function;molecular_function	.	.	.
MSTRG.13200.1 : FtPinG0005389000.01	FtPinG0005389000.01	1.67914	yes	up	0.000131721	yes	chrFt5	-	43178001	43179000	promoter	Distal	ICP	MSTRG.13200.1	0.18	yes	down	0	yes	GO:0016020;GO:0015031	membrane;protein transport	cellular_component;biological_process	.	.	.
MSTRG.6815.2 : FtPinG0004080100.01	FtPinG0004080100.01	0.803434	yes	down	6.17502e-18	yes	chrFt3	+	12843501	12844500	downstream	NA	NA	MSTRG.6815.2	10.9	yes	up	0	yes	GO:0005524	ATP binding	molecular_function	.	.	.
MSTRG.8097.1 : FtPinG0002399200.01	FtPinG0002399200.01	0.942517	yes	down	0.00615441	yes	chrFt3	+	52532501	52533500	downstream	NA	NA	MSTRG.8097.1	0.18	yes	down	0	yes	GO:0008280;GO:0006281;GO:0005524;GO:0005515;GO:0003682;GO:0051276;GO:0005694;GO:0007064	cohesin core heterodimer;DNA repair;ATP binding;protein binding;chromatin binding;chromosome organization;chromosome;mitotic sister chromatid cohesion	cellular_component;biological_process;molecular_function;molecular_function;molecular_function;biological_process;cellular_component;biological_process	.	.	.
MSTRG.13151.2 : FtPinG0003030000.01	FtPinG0003030000.01	1.13889	yes	up	0.0350765	yes	chrFt5	+	42425501	42426500	downstream	NA	NA	MSTRG.13151.2	157.24	yes	up	0	yes	GO:0005524;GO:0005515;GO:0004674;GO:0004672;GO:0006468;GO:0016772	ATP binding;protein binding;protein serine/threonine kinase activity;protein kinase activity;protein phosphorylation;transferase activity, transferring phosphorus-containing groups	molecular_function;molecular_function;molecular_function;molecular_function;biological_process;molecular_function	.	.	.
MSTRG.16298.1 : FtPinG0002056900.01	FtPinG0002056900.01	1.28585	yes	up	3.34723e-09	yes	chrFt6	+	51134001	51135000	downstream	NA	NA	MSTRG.16298.1	8.47	yes	up	0	yes	.	.	.	.	.	.
MSTRG.14399.6 : FtPinG0002703200.01	FtPinG0002703200.01	1.21379	yes	up	0.0358112	yes	chrFt6	-	3597001	3598000	exon	internal exon	NA	MSTRG.14399.6	193.41	yes	up	0	yes	.	.	.	.	.	.
MSTRG.5661.2 : FtPinG0000855900.01	FtPinG0000855900.01	0.789014	yes	down	2.70559e-20	yes	chrFt2	+	60208501	60209500	downstream	NA	NA	MSTRG.5661.2	6.07	yes	up	0	yes	GO:0006508;GO:0004222	proteolysis;metalloendopeptidase activity	biological_process;molecular_function	.	.	.
MSTRG.6306.1 : FtPinG0002934800.01	FtPinG0002934800.01	0.760606	yes	down	0.0173332	yes	chrFt3	+	6569001	6570000	downstream	NA	NA	MSTRG.6306.1	16.18	yes	up	0	yes	.	.	.	.	.	.
MSTRG.11452.1 : FtPinG0000608800.01	FtPinG0000608800.01	1.1089	yes	up	0.00492704	yes	chrFt5	-	2743001	2744000	exon	first exon	NA	MSTRG.11452.1	0.05	yes	down	0	yes	GO:0009058;GO:0016779	biosynthetic process;nucleotidyltransferase activity	biological_process;molecular_function	.	.	.
MSTRG.10985.2 : FtPinG0008745000.01	FtPinG0008745000.01	1.15987	yes	up	0.0303423	yes	chrFt4	-	53700001	53701000	promoter	Distal	HCP	MSTRG.10985.2	20.01	yes	up	0	yes	GO:0008270;GO:0003676	zinc ion binding;nucleic acid binding	molecular_function;molecular_function	.	.	.
MSTRG.20307.2 : FtPinG0009122000.01	FtPinG0009122000.01	0.881558	yes	down	2.32644e-12	yes	chrFt8	-	37351501	37352500	promoter	Distal	LCP	MSTRG.20307.2	5.58	yes	up	0	yes	.	.	.	.	.	.
MSTRG.19617.1 : FtPinG0006157900.01	FtPinG0006157900.01	1.78302	yes	up	7.58489e-06	yes	chrFt8	+	23199001	23200000	downstream	NA	NA	MSTRG.19617.1	0.03	yes	down	0	yes	GO:0005730;GO:0005525	nucleolus;GTP binding	cellular_component;molecular_function	.	.	.
FtPinG0001508400.01.T01 : FtPinG0001508400.01	FtPinG0001508400.01	0.942529	yes	down	0.0164905	yes	chrFt5	-	18416001	18417000	downstream	NA	NA	FtPinG0001508400.01.T01	21.62	yes	up	0	yes	GO:0016747	transferase activity, transferring acyl groups other than amino-acyl groups	molecular_function	.	.	.
FtPinG0005960400.01.T01 : FtPinG0005960400.01	FtPinG0005960400.01	0.85921	yes	down	3.85026e-13	yes	chrFt7	-	44573501	44574500	promoter	Distal	HCP	FtPinG0005960400.01.T01	20.74	yes	up	0	yes	GO:0008270;GO:0003676	zinc ion binding;nucleic acid binding	molecular_function;molecular_function	.	.	.
MSTRG.7408.4 : FtPinG0000902500.01	FtPinG0000902500.01	0.875443	yes	down	0.000194802	yes	chrFt3	-	28405501	28406500	exon	first exon	NA	MSTRG.7408.4	9.96	yes	up	0	yes	GO:0004820;GO:0005524;GO:0006426;GO:0000166;GO:0005737	glycine-tRNA ligase activity;ATP binding;glycyl-tRNA aminoacylation;nucleotide binding;cytoplasm	molecular_function;molecular_function;biological_process;molecular_function;cellular_component	ko00970	Aminoacyl-tRNA biosynthesis	Genetic Information Processing
MSTRG.21068.2 : FtPinG0001292300.01	FtPinG0001292300.01	0.866023	yes	down	0.00124017	yes	chrFt8	-	46990501	46991500	promoter	Distal	HCP	MSTRG.21068.2	6.58	yes	up	0	yes	.	.	.	.	.	.
FtPinG0004176000.01.T01 : FtPinG0004176000.01	FtPinG0004176000.01	0.849195	yes	down	2.56403e-11	yes	chrFt3	+	57320501	57321500	downstream	NA	NA	FtPinG0004176000.01.T01	14.78	yes	up	0	yes	.	.	.	ko00040	Pentose and glucuronate interconversions	Metabolism
MSTRG.2152.6 : FtPinG0008861700.01	FtPinG0008861700.01	1.29532	yes	up	0.00749445	yes	chrFt1	+	55124501	55125500	downstream	NA	NA	MSTRG.2152.6	24.21	yes	up	0	yes	GO:0003677;GO:0006355;GO:0003700	DNA binding;regulation of transcription, DNA-templated;sequence-specific DNA binding transcription factor activity	molecular_function;biological_process;molecular_function	.	.	.
MSTRG.10482.19 : FtPinG0008656100.01	FtPinG0008656100.01	16.9091	yes	up	3.67042e-05	yes	chrFt4	-	45872501	45873500	promoter	Distal	HCP	MSTRG.10482.19	9.78	yes	up	0	yes	GO:0006457;GO:0003755;GO:0000413	protein folding;peptidyl-prolyl cis-trans isomerase activity;protein peptidyl-prolyl isomerization	biological_process;molecular_function;biological_process	.	.	.
FtPinG0006355500.01.T01 : FtPinG0006355500.01	FtPinG0006355500.01	0.969795	yes	down	0.0258558	yes	chrFt4	-	3604501	3605500	promoter	Distal	HCP	FtPinG0006355500.01.T01	23.93	yes	up	0	yes	.	.	.	.	.	.
MSTRG.11550.1 : FtPinG0000661400.01	FtPinG0000661400.01	1.32438	yes	up	0.00290588	yes	chrFt5	-	3704501	3705500	exon	first exon	NA	MSTRG.11550.1	0.05	yes	down	0	yes	GO:0005515	protein binding	molecular_function	.	.	.
MSTRG.5164.2 : FtPinG0003768600.01	FtPinG0003768600.01	1.45783	yes	up	0.0344545	yes	chrFt2	-	54768001	54769000	promoter	Distal	LCP	MSTRG.5164.2	7.97	yes	up	0	yes	GO:0000796;GO:0007076	condensin complex;mitotic chromosome condensation	cellular_component;biological_process	.	.	.
MSTRG.7992.3 : FtPinG0004471700.01	FtPinG0004471700.01	0.853286	yes	down	0.0155633	yes	chrFt3	-	50334501	50335500	promoter	Distal	ICP	MSTRG.7992.3	107.22	yes	up	0	yes	GO:0005515	protein binding	molecular_function	.	.	.
MSTRG.5346.1 : FtPinG0003844700.01	FtPinG0003844700.01	0.894868	yes	down	1.26642e-24	yes	chrFt2	+	56966501	56967500	downstream	NA	NA	MSTRG.5346.1	10.9	yes	up	0	yes	GO:0003677;GO:0003682	DNA binding;chromatin binding	molecular_function;molecular_function	.	.	.
MSTRG.10464.1 : FtPinG0008652100.01	FtPinG0008652100.01	2.04762	yes	up	9.3552e-05	yes	chrFt4	-	46057501	46058500	promoter	Distal	ICP	MSTRG.10464.1	5.33	yes	up	0	yes	GO:0005515	protein binding	molecular_function	.	.	.
MSTRG.11707.1 : FtPinG0005739000.01	FtPinG0005739000.01	1.2385	yes	up	0.00810161	yes	chrFt5	-	6400501	6401500	promoter	Distal	LCP	MSTRG.11707.1	7.72	yes	up	0	yes	GO:0016020;GO:0008519;GO:0072488;GO:0015696	membrane;ammonium transmembrane transporter activity;ammonium transmembrane transport;ammonium transport	cellular_component;molecular_function;biological_process;biological_process	.	.	.
FtPinG0000404300.01.T01 : FtPinG0000404300.01	FtPinG0000404300.01	0.844379	yes	down	7.51408e-10	yes	chrFt3	+	38995501	38996500	downstream	NA	NA	FtPinG0000404300.01.T01	0.18	yes	down	0	yes	GO:0006396;GO:0004526;GO:0001682	RNA processing;ribonuclease P activity;tRNA 5'-leader removal	biological_process;molecular_function;biological_process	.	.	.
MSTRG.5481.3 : FtPinG0003914700.01	FtPinG0003914700.01	1.23774	yes	up	0.00239662	yes	chrFt2	+	58397001	58398000	exon	first exon	NA	MSTRG.5481.3	0.05	yes	down	0	yes	GO:0016855;GO:0006807;GO:0008152;GO:0036361	racemase and epimerase activity, acting on amino acids and derivatives;nitrogen compound metabolic process;metabolic process;racemase activity, acting on amino acids and derivatives	molecular_function;biological_process;biological_process;molecular_function	ko00471	D-Glutamine and D-glutamate metabolism	Metabolism
FtPinG0006563100.01.T01 : FtPinG0006563100.01	FtPinG0006563100.01	1.29412	yes	up	0.0370403	yes	chrFt1	+	28500001	28501000	downstream	NA	NA	FtPinG0006563100.01.T01	28.81	yes	up	0	yes	GO:0005840;GO:0006412;GO:0005622;GO:0003735	ribosome;translation;intracellular;structural constituent of ribosome	cellular_component;biological_process;cellular_component;molecular_function	.	.	.
FtPinG0004769200.01.T01 : FtPinG0004769200.01	FtPinG0004769200.01	1.08865	yes	up	0.0268795	yes	chrFt7	-	51337001	51338000	promoter	Distal	HCP	FtPinG0004769200.01.T01	47.23	yes	up	0	yes	GO:0005840;GO:0006412;GO:0003735	ribosome;translation;structural constituent of ribosome	cellular_component;biological_process;molecular_function	.	.	.
MSTRG.15663.1 : FtPinG0001054800.01	FtPinG0001054800.01	0.87423	yes	down	0.0222865	yes	chrFt6	-	24202001	24203000	promoter	Distal	ICP	MSTRG.15663.1	12.34	yes	up	0	yes	.	.	.	.	.	.
MSTRG.7571.1 : FtPinG0005565100.01	FtPinG0005565100.01	0.868183	yes	down	1.79947e-13	yes	chrFt3	+	38350001	38351000	downstream	NA	NA	MSTRG.7571.1	0.17	yes	down	0	yes	GO:0005515;GO:0008270	protein binding;zinc ion binding	molecular_function;molecular_function	.	.	.
MSTRG.9982.2 : FtPinG0008455500.01	FtPinG0008455500.01	0.857839	yes	down	3.241e-09	yes	chrFt4	-	37259001	37260000	promoter	Distal	HCP	MSTRG.9982.2	0.06	yes	down	0	yes	GO:0016817;GO:0005525	hydrolase activity, acting on acid anhydrides;GTP binding	molecular_function;molecular_function	.	.	.
MSTRG.10221.1 : FtPinG0006477400.01	FtPinG0006477400.01	1.21695	yes	up	0.0230842	yes	chrFt4	-	41872501	41873500	promoter	Distal	ICP	MSTRG.10221.1	5.06	yes	up	0	yes	.	.	.	.	.	.
FtPinG0000614200.01.T01 : FtPinG0000614200.01	FtPinG0000614200.01	1.94854	yes	up	5.93834e-28	yes	chrFt5	-	2838001	2839000	promoter	Distal	LCP	FtPinG0000614200.01.T01	33.12	yes	up	0	yes	.	.	.	.	.	.
FtPinG0003218500.01.T01 : FtPinG0003218500.01	FtPinG0003218500.01	0.692144	yes	down	0.00117662	yes	chrFt3	+	837501	838500	downstream	NA	NA	FtPinG0003218500.01.T01	17.11	yes	up	0	yes	.	.	.	.	.	.
MSTRG.19462.5 : FtPinG0004214400.01	FtPinG0004214400.01	1.26994	yes	up	0.00366132	yes	chrFt8	-	18220501	18221500	promoter	Distal	LCP	MSTRG.19462.5	5.01	yes	up	0	yes	.	.	.	.	.	.
MSTRG.17502.2 : FtPinG0001545800.01	FtPinG0001545800.01	0.9417	yes	down	3.09696e-05	yes	chrFt7	-	31250501	31251500	promoter	Distal	HCP	MSTRG.17502.2	0.13	yes	down	0	yes	.	.	.	.	.	.
MSTRG.778.1 : FtPinG0005807500.01	FtPinG0005807500.01	0.612245	yes	down	0.00706451	yes	chrFt1	-	12416001	12417000	promoter	Distal	HCP	MSTRG.778.1	0.19	yes	down	0	yes	GO:0003723;GO:0005515;GO:0005488	RNA binding;protein binding;binding	molecular_function;molecular_function;molecular_function	.	.	.
MSTRG.20809.5 : FtPinG0006372800.01	FtPinG0006372800.01	0.627907	yes	down	0.0194191	yes	chrFt8	-	43935001	43936000	exon	internal exon	NA	MSTRG.20809.5	13.41	yes	up	0	yes	GO:0005789;GO:0007029	endoplasmic reticulum membrane;endoplasmic reticulum organization	cellular_component;biological_process	.	.	.
FtPinG0009510100.01.T01 : FtPinG0009510100.01	FtPinG0009510100.01	0.896341	yes	down	0.00155792	yes	chrFt7	+	8257001	8258000	downstream	NA	NA	FtPinG0009510100.01.T01	0.04	yes	down	0	yes	.	.	.	.	.	.
MSTRG.6860.1 : FtPinG0000703900.01	FtPinG0000703900.01	0.817319	yes	down	0.0180431	yes	chrFt3	+	13561501	13562500	downstream	NA	NA	MSTRG.6860.1	4.78	yes	up	0	yes	GO:0004252;GO:0006508;GO:0016021	serine-type endopeptidase activity;proteolysis;integral component of membrane	molecular_function;biological_process;cellular_component	.	.	.
MSTRG.12364.1 : FtPinG0002043600.01	FtPinG0002043600.01	0.479592	yes	down	0.00151167	yes	chrFt5	+	18005001	18006000	downstream	NA	NA	MSTRG.12364.1	12.08	yes	up	0	yes	GO:0008601;GO:0007165;GO:0005515;GO:0000159	protein phosphatase type 2A regulator activity;signal transduction;protein binding;protein phosphatase type 2A complex	molecular_function;biological_process;molecular_function;cellular_component	.	.	.
FtPinG0003642700.01.T01 : FtPinG0003642700.01	FtPinG0003642700.01	0.842736	yes	down	5.89676e-14	yes	chrFt2	+	52633001	52634000	downstream	NA	NA	FtPinG0003642700.01.T01	8.09	yes	up	0	yes	GO:0005524;GO:0006468;GO:0004553;GO:0004674;GO:0006032;GO:0004672;GO:0004568;GO:0005975;GO:0016772	ATP binding;protein phosphorylation;hydrolase activity, hydrolyzing O-glycosyl compounds;protein serine/threonine kinase activity;chitin catabolic process;protein kinase activity;chitinase activity;carbohydrate metabolic process;transferase activity, transferring phosphorus-containing groups	molecular_function;biological_process;molecular_function;molecular_function;biological_process;molecular_function;molecular_function;biological_process;molecular_function	.	.	.
MSTRG.5709.1 : FtPinG0000866800.01	FtPinG0000866800.01	0.709386	yes	down	0.0177346	yes	chrFt2	-	60544501	60545500	promoter	Distal	LCP	MSTRG.5709.1	8.68	yes	up	0	yes	.	.	.	.	.	.
MSTRG.11845.1 : FtPinG0003143800.01	FtPinG0003143800.01	0.542357	yes	down	4.17922e-15	yes	chrFt5	+	8190001	8191000	downstream	NA	NA	MSTRG.11845.1	0.04	yes	down	0	yes	.	.	.	.	.	.
MSTRG.780.1 : FtPinG0005807500.01	FtPinG0005807500.01	0.612245	yes	down	0.00706451	yes	chrFt1	-	12416001	12417000	promoter	Distal	HCP	MSTRG.780.1	0.19	yes	down	0	yes	GO:0003723;GO:0005515;GO:0005488	RNA binding;protein binding;binding	molecular_function;molecular_function;molecular_function	.	.	.
MSTRG.11307.1 : FtPinG0000496200.01	FtPinG0000496200.01	1.241	yes	up	0.0140518	yes	chrFt5	-	988501	989500	promoter	Distal	LCP	MSTRG.11307.1	0.2	yes	down	0	yes	GO:0006269;GO:0003896;GO:0016779	DNA replication, synthesis of RNA primer;DNA primase activity;nucleotidyltransferase activity	biological_process;molecular_function;molecular_function	.	.	.
MSTRG.11222.2 : FtPinG0005454800.01	FtPinG0005454800.01	1.70339	yes	up	2.3145e-07	yes	chrFt4	-	56522001	56523000	promoter	Distal	HCP	MSTRG.11222.2	0.16	yes	down	0	yes	GO:0006221;GO:0033862;GO:0005737	pyrimidine nucleotide biosynthetic process;UMP kinase activity;cytoplasm	biological_process;molecular_function;cellular_component	ko00240	Pyrimidine metabolism	Metabolism
FtPinG0001676700.01.T01 : FtPinG0001676700.01	FtPinG0001676700.01	0.802175	yes	down	7.77757e-06	yes	chrFt7	+	41983001	41984000	downstream	NA	NA	FtPinG0001676700.01.T01	0.03	yes	down	0	yes	.	.	.	.	.	.
FtPinG0006900900.01.T01 : FtPinG0006900900.01	FtPinG0006900900.01	1.25108	yes	up	1.27312e-08	yes	chrFt2	-	55224501	55225500	promoter	Distal	HCP	FtPinG0006900900.01.T01	19.1	yes	up	0	yes	GO:0016787;GO:0008152	hydrolase activity;metabolic process	molecular_function;biological_process	.	.	.
MSTRG.6027.1 : FtPinG0004017800.01	FtPinG0004017800.01	0.948144	yes	down	0.011232	yes	chrFt3	+	3343001	3344000	downstream	NA	NA	MSTRG.6027.1	0.07	yes	down	0	yes	.	.	.	.	.	.
MSTRG.13041.2 : FtPinG0006739400.01	FtPinG0006739400.01	1.83333	yes	up	0.0339813	yes	chrFt5	-	41077501	41078500	intron	first intron	NA	MSTRG.13041.2	0.21	yes	down	0	yes	GO:0006810;GO:0055085;GO:0005524;GO:0042626;GO:0016021;GO:0016887	transport;transmembrane transport;ATP binding;ATPase activity, coupled to transmembrane movement of substances;integral component of membrane;ATPase activity	biological_process;biological_process;molecular_function;molecular_function;cellular_component;molecular_function	.	.	.
MSTRG.19162.1 : FtPinG0000966400.01	FtPinG0000966400.01	0.803894	yes	down	1.1831e-16	yes	chrFt8	-	8416501	8417500	promoter	Distal	HCP	MSTRG.19162.1	0.02	yes	down	0	yes	.	.	.	.	.	.
MSTRG.10031.1 : FtPinG0003059700.01	FtPinG0003059700.01	0.937839	yes	down	0.0006399	yes	chrFt4	-	38341001	38342000	promoter	Distal	ICP	MSTRG.10031.1	5.91	yes	up	0	yes	GO:0000145;GO:0006904;GO:0015031	exocyst;vesicle docking involved in exocytosis;protein transport	cellular_component;biological_process;biological_process	.	.	.
FtPinG0000869300.01.T01 : FtPinG0000869300.01	FtPinG0000869300.01	1.25726	yes	up	3.99069e-17	yes	chrFt2	+	60646501	60647500	downstream	NA	NA	FtPinG0000869300.01.T01	40.85	yes	up	0	yes	GO:0005515	protein binding	molecular_function	.	.	.
MSTRG.11820.2 : FtPinG0004669700.01	FtPinG0004669700.01	0.842713	yes	down	0.0341445	yes	chrFt5	+	7624001	7625000	downstream	NA	NA	MSTRG.11820.2	4.76	yes	up	0	yes	.	.	.	.	.	.
MSTRG.1852.1 : FtPinG0001928200.01	FtPinG0001928200.01	0.846154	yes	down	1.39573e-20	yes	chrFt1	-	48902001	48903000	promoter	Distal	LCP	MSTRG.1852.1	5.37	yes	up	0	yes	.	.	.	.	.	.
FtPinG0009432800.01.T01 : FtPinG0009432800.01	FtPinG0009432800.01	0.93806	yes	down	0.000750748	yes	chrFt3	-	22841501	22842500	promoter	Distal	LCP	FtPinG0009432800.01.T01	18.89	yes	up	0	yes	GO:0016021	integral component of membrane	cellular_component	.	.	.
MSTRG.18335.1 : FtPinG0009144600.01	FtPinG0009144600.01	1.3088	yes	up	1.8948e-07	yes	chrFt7	-	46951001	46952000	promoter	Distal	HCP	MSTRG.18335.1	0.04	yes	down	0	yes	GO:0016020;GO:0006486;GO:0008378	membrane;protein glycosylation;galactosyltransferase activity	cellular_component;biological_process;molecular_function	.	.	.
MSTRG.18240.1 : FtPinG0008286700.01	FtPinG0008286700.01	1.14067	yes	up	0.00945645	yes	chrFt7	-	45359001	45360000	promoter	Intermediate	ICP	MSTRG.18240.1	7.32	yes	up	0	yes	.	.	.	.	.	.
MSTRG.8984.1 : FtPinG0008510200.01	FtPinG0008510200.01	1.40299	yes	up	0.0151068	yes	chrFt4	+	7510001	7511000	downstream	NA	NA	MSTRG.8984.1	8.45	yes	up	0	yes	GO:0009055	electron carrier activity	molecular_function	.	.	.
FtPinG0004017800.01.T01 : FtPinG0004017800.01	FtPinG0004017800.01	0.948144	yes	down	0.011232	yes	chrFt3	+	3343001	3344000	downstream	NA	NA	FtPinG0004017800.01.T01	0.03	yes	down	0	yes	.	.	.	.	.	.
FtPinG0001655000.01.T01 : FtPinG0001655000.01	FtPinG0001655000.01	0.754839	yes	down	1.59803e-05	yes	chrFt7	-	41228001	41229000	promoter	Distal	LCP	FtPinG0001655000.01.T01	5.73	yes	up	0	yes	GO:0005515	protein binding	molecular_function	.	.	.
MSTRG.21264.4 : FtPinG0007103900.01	FtPinG0007103900.01	1.26136	yes	up	0.00387561	yes	chrFt8	+	49071501	49072500	downstream	NA	NA	MSTRG.21264.4	0.2	yes	down	0	yes	.	.	.	.	.	.
FtPinG0000859700.01.T01 : FtPinG0000859700.01	FtPinG0000859700.01	1.91837	yes	up	0.0053725	yes	chrFt2	+	60282001	60283000	exon	last exon	NA	FtPinG0000859700.01.T01	6.31	yes	up	0	yes	GO:0008652;GO:0008270;GO:0009086;GO:0003871	cellular amino acid biosynthetic process;zinc ion binding;methionine biosynthetic process;5-methyltetrahydropteroyltriglutamate-homocysteine S-methyltransferase activity	biological_process;molecular_function;biological_process;molecular_function	ko00450;ko00270	Selenocompound metabolism;Cysteine and methionine metabolism	Metabolism;Metabolism
MSTRG.6988.3 : FtPinG0008674400.01	FtPinG0008674400.01	0.957162	yes	down	0.0027147	yes	chrFt3	-	16343501	16344500	promoter	Distal	HCP	MSTRG.6988.3	7.83	yes	up	0	yes	.	.	.	.	.	.
MSTRG.806.2 : FtPinG0005795900.01	FtPinG0005795900.01	2.09146	yes	up	5.34337e-59	yes	chrFt1	-	12800001	12801000	promoter	Distal	HCP	MSTRG.806.2	0.12	yes	down	0	yes	GO:0000398;GO:0000166;GO:0017069;GO:0003676	mRNA splicing, via spliceosome;nucleotide binding;snRNA binding;nucleic acid binding	biological_process;molecular_function;molecular_function;molecular_function	.	.	.
MSTRG.21263.12 : FtPinG0007103900.01	FtPinG0007103900.01	1.26136	yes	up	0.00387561	yes	chrFt8	+	49071501	49072500	downstream	NA	NA	MSTRG.21263.12	0.18	yes	down	0	yes	.	.	.	.	.	.
MSTRG.3763.1 : FtPinG0007858300.01	FtPinG0007858300.01	1.61458	yes	up	2.32575e-20	yes	chrFt2	-	31266501	31267500	intron	first intron	NA	MSTRG.3763.1	4.65	yes	up	0	yes	.	.	.	.	.	.
MSTRG.8944.1 : FtPinG0001955100.01	FtPinG0001955100.01	0.871553	yes	down	1.51016e-11	yes	chrFt4	-	6744501	6745500	promoter	Distal	HCP	MSTRG.8944.1	18.89	yes	up	0.01	yes	GO:0003899;GO:0003677;GO:0006351	DNA-directed RNA polymerase activity;DNA binding;transcription, DNA-templated	molecular_function;molecular_function;biological_process	ko00230;ko00240	Purine metabolism;Pyrimidine metabolism	Metabolism;Metabolism
MSTRG.2772.2 : FtPinG0005017200.01	FtPinG0005017200.01	0.908388	yes	down	0.000154639	yes	chrFt2	-	2812501	2813500	promoter	Distal	ICP	MSTRG.2772.2	8.68	yes	up	0.01	yes	GO:0016020;GO:0007165;GO:0006184;GO:0005622;GO:0003924;GO:0006886;GO:0006913;GO:0007264;GO:0005525;GO:0015031	membrane;signal transduction;GTP catabolic process;intracellular;GTPase activity;intracellular protein transport;nucleocytoplasmic transport;small GTPase mediated signal transduction;GTP binding;protein transport	cellular_component;biological_process;biological_process;cellular_component;molecular_function;biological_process;biological_process;biological_process;molecular_function;biological_process	.	.	.
FtPinG0003502000.01.T01 : FtPinG0003502000.01	FtPinG0003502000.01	0.828851	yes	down	0.00242337	yes	chrFt7	+	49623501	49624500	downstream	NA	NA	FtPinG0003502000.01.T01	12.45	yes	up	0.01	yes	.	.	.	.	.	.
MSTRG.5600.1 : FtPinG0000841400.01	FtPinG0000841400.01	0.833696	yes	down	1.43628e-08	yes	chrFt2	-	59768501	59769500	promoter	Distal	ICP	MSTRG.5600.1	0.03	yes	down	0.01	yes	.	.	.	.	.	.
MSTRG.9825.5 : FtPinG0007092200.01	FtPinG0007092200.01	1.20909	yes	up	0.0101015	yes	chrFt4	-	33680501	33681500	promoter	Distal	LCP	MSTRG.9825.5	7.67	yes	up	0.01	yes	.	.	.	.	.	.
MSTRG.13165.2 : FtPinG0000790600.01	FtPinG0000790600.01	0.820681	yes	down	0.0210568	yes	chrFt5	-	42654001	42655000	intron	first intron	NA	MSTRG.13165.2	5.95	yes	up	0.01	yes	GO:0016021;GO:0015098;GO:0015689	integral component of membrane;molybdate ion transmembrane transporter activity;molybdate ion transport	cellular_component;molecular_function;biological_process	.	.	.
MSTRG.20411.1 : FtPinG0008599100.01	FtPinG0008599100.01	1.25307	yes	up	8.87644e-12	yes	chrFt8	+	38826501	38827500	downstream	NA	NA	MSTRG.20411.1	0.21	yes	down	0.01	yes	GO:0019538	protein metabolic process	biological_process	.	.	.
MSTRG.14346.1 : FtPinG0002689300.01	FtPinG0002689300.01	0.894996	yes	down	4.95728e-05	yes	chrFt6	+	3108501	3109500	downstream	NA	NA	MSTRG.14346.1	4.41	yes	up	0.01	yes	.	.	.	.	.	.
MSTRG.16846.3 : FtPinG0009026100.01	FtPinG0009026100.01	1.07962	yes	up	0.00504926	yes	chrFt7	+	7345501	7346500	downstream	NA	NA	MSTRG.16846.3	10.52	yes	up	0.01	yes	.	.	.	.	.	.
MSTRG.8311.1 : FtPinG0000781000.01	FtPinG0000781000.01	0.839836	yes	down	2.03744e-06	yes	chrFt3	-	56294001	56295000	promoter	Distal	HCP	MSTRG.8311.1	0.13	yes	down	0.01	yes	.	.	.	.	.	.
MSTRG.14451.2 : FtPinG0002713800.01	FtPinG0002713800.01	1.15601	yes	up	0.00811018	yes	chrFt6	-	3961501	3962500	promoter	Distal	ICP	MSTRG.14451.2	0.07	yes	down	0.01	yes	GO:0008081;GO:0006629	phosphoric diester hydrolase activity;lipid metabolic process	molecular_function;biological_process	.	.	.
MSTRG.18346.3 : FtPinG0009147300.01	FtPinG0009147300.01	1.18233	yes	up	3.38739e-06	yes	chrFt7	+	47101501	47102500	downstream	NA	NA	MSTRG.18346.3	52.99	yes	up	0.01	yes	GO:0003677;GO:0003682	DNA binding;chromatin binding	molecular_function;molecular_function	.	.	.
MSTRG.12534.2 : FtPinG0004518400.01	FtPinG0004518400.01	0.872428	yes	down	0.0298051	yes	chrFt5	+	24822501	24823500	downstream	NA	NA	MSTRG.12534.2	5.63	yes	up	0.01	yes	.	.	.	.	.	.
MSTRG.18874.1 : FtPinG0002308200.01	FtPinG0002308200.01	0.816434	yes	down	0.0377756	yes	chrFt8	+	1081001	1082000	downstream	NA	NA	MSTRG.18874.1	0.2	yes	down	0.01	yes	.	.	.	.	.	.
MSTRG.151.1 : FtPinG0000151300.01	FtPinG0000151300.01	1.21417	yes	up	2.35981e-09	yes	chrFt1	+	1496501	1497500	downstream	NA	NA	MSTRG.151.1	0.14	yes	down	0.01	yes	GO:0016020;GO:0006817;GO:0005315	membrane;phosphate ion transport;inorganic phosphate transmembrane transporter activity	cellular_component;biological_process;molecular_function	.	.	.
FtPinG0009122000.01.T01 : FtPinG0009122000.01	FtPinG0009122000.01	0.881558	yes	down	2.32644e-12	yes	chrFt8	-	37351501	37352500	promoter	Distal	LCP	FtPinG0009122000.01.T01	10.36	yes	up	0.01	yes	.	.	.	.	.	.
MSTRG.10492.4 : FtPinG0008655800.01	FtPinG0008655800.01	0.421053	yes	down	0.0383246	yes	chrFt4	+	45918001	45919000	downstream	NA	NA	MSTRG.10492.4	8.32	yes	up	0.01	yes	GO:0006396;GO:0005515;GO:0005622	RNA processing;protein binding;intracellular	biological_process;molecular_function;cellular_component	.	.	.
MSTRG.1424.3 : FtPinG0008625600.01	FtPinG0008625600.01	0.910514	yes	down	0.000505005	yes	chrFt1	+	31013001	31014000	downstream	NA	NA	MSTRG.1424.3	0.04	yes	down	0.01	yes	GO:0033164;GO:0009058;GO:0004378	glycolipid 6-alpha-mannosyltransferase activity;biosynthetic process;GDP-Man:Man1GlcNAc2-PP-Dol alpha-1,3-mannosyltransferase activity	molecular_function;biological_process;molecular_function	ko00513;ko00510	Various types of N-glycan biosynthesis;N-Glycan biosynthesis	Metabolism;Metabolism
MSTRG.2152.3 : FtPinG0008861700.01	FtPinG0008861700.01	1.29532	yes	up	0.00749445	yes	chrFt1	+	55124501	55125500	downstream	NA	NA	MSTRG.2152.3	6.67	yes	up	0.01	yes	GO:0003677;GO:0006355;GO:0003700	DNA binding;regulation of transcription, DNA-templated;sequence-specific DNA binding transcription factor activity	molecular_function;biological_process;molecular_function	.	.	.
MSTRG.6450.4 : FtPinG0001049700.01	FtPinG0001049700.01	1.27299	yes	up	0.0325553	yes	chrFt3	+	8336001	8337000	exon	last exon	NA	MSTRG.6450.4	239.76	yes	up	0.01	yes	.	.	.	.	.	.
FtPinG0004769300.01.T01 : FtPinG0004769300.01	FtPinG0004769300.01	0.9512	yes	down	0.0299604	yes	chrFt7	+	51339001	51340000	downstream	NA	NA	FtPinG0004769300.01.T01	35.92	yes	up	0.01	yes	.	.	.	.	.	.
FtPinG0001453700.01.T01 : FtPinG0001453700.01	FtPinG0001453700.01	0.866827	yes	down	8.89397e-06	yes	chrFt6	+	9535501	9536500	downstream	NA	NA	FtPinG0001453700.01.T01	144.89	yes	up	0.01	yes	GO:0055085;GO:0006817;GO:0005315;GO:0016021;GO:0022857	transmembrane transport;phosphate ion transport;inorganic phosphate transmembrane transporter activity;integral component of membrane;transmembrane transporter activity	biological_process;biological_process;molecular_function;cellular_component;molecular_function	.	.	.
MSTRG.21265.1 : FtPinG0007103900.01	FtPinG0007103900.01	1.26136	yes	up	0.00387561	yes	chrFt8	+	49071501	49072500	downstream	NA	NA	MSTRG.21265.1	0.19	yes	down	0.01	yes	.	.	.	.	.	.
MSTRG.18739.1 : FtPinG0004769300.01	FtPinG0004769300.01	0.9512	yes	down	0.0299604	yes	chrFt7	+	51339001	51340000	downstream	NA	NA	MSTRG.18739.1	9.61	yes	up	0.01	yes	.	.	.	.	.	.
MSTRG.4297.1 : FtPinG0007310700.01	FtPinG0007310700.01	0.728767	yes	down	0.0147801	yes	chrFt2	-	42982001	42983000	promoter	Distal	ICP	MSTRG.4297.1	5.35	yes	up	0.01	yes	.	.	.	.	.	.
MSTRG.7954.1 : FtPinG0007959300.01	FtPinG0007959300.01	0.89353	yes	down	4.80296e-05	yes	chrFt3	-	49497001	49498000	exon	first exon	NA	MSTRG.7954.1	0.22	yes	down	0.01	yes	GO:0016765;GO:0004310;GO:0009058;GO:0016021;GO:0016740;GO:0008610	transferase activity, transferring alkyl or aryl (other than methyl) groups;farnesyl-diphosphate farnesyltransferase activity;biosynthetic process;integral component of membrane;transferase activity;lipid biosynthetic process	molecular_function;molecular_function;biological_process;cellular_component;molecular_function;biological_process	ko00100;ko00909	Steroid biosynthesis;Sesquiterpenoid and triterpenoid biosynthesis	Metabolism;Metabolism
MSTRG.15653.1 : FtPinG0008400600.01	FtPinG0008400600.01	1.67885	yes	up	2.66919e-17	yes	chrFt6	-	24092501	24093500	exon	last exon	NA	MSTRG.15653.1	13.92	yes	up	0.01	yes	.	.	.	.	.	.
FtPinG0007554100.01.T01 : FtPinG0007554100.01	FtPinG0007554100.01	0.945148	yes	down	0.0248408	yes	chrFt7	+	50728501	50729500	downstream	NA	NA	FtPinG0007554100.01.T01	0.02	yes	down	0.01	yes	GO:0008152;GO:0016758	metabolic process;transferase activity, transferring hexosyl groups	biological_process;molecular_function	.	.	.
FtPinG0007587800.01.T01 : FtPinG0007587800.01	FtPinG0007587800.01	0.934205	yes	down	6.22894e-05	yes	chrFt6	-	1092501	1093500	promoter	Distal	LCP	FtPinG0007587800.01.T01	0.03	yes	down	0.01	yes	GO:0044267;GO:0006457;GO:0005524;GO:0042026;GO:0005737	cellular protein metabolic process;protein folding;ATP binding;protein refolding;cytoplasm	biological_process;biological_process;molecular_function;biological_process;cellular_component	.	.	.
MSTRG.5137.1 : FtPinG0003750400.01	FtPinG0003750400.01	2.94167	yes	up	5.22339e-09	yes	chrFt2	-	54498001	54499000	downstream	NA	NA	MSTRG.5137.1	0.09	yes	down	0.01	yes	.	.	.	.	.	.
MSTRG.5251.1 : FtPinG0006880400.01	FtPinG0006880400.01	1.11373	yes	up	0.000106268	yes	chrFt2	+	55885501	55886500	downstream	NA	NA	MSTRG.5251.1	0.14	yes	down	0.01	yes	.	.	.	.	.	.
MSTRG.21263.8 : FtPinG0007103900.01	FtPinG0007103900.01	1.26136	yes	up	0.00387561	yes	chrFt8	+	49071501	49072500	downstream	NA	NA	MSTRG.21263.8	0.02	yes	down	0.01	yes	.	.	.	.	.	.
MSTRG.729.1 : FtPinG0003149600.01	FtPinG0003149600.01	0.787066	yes	down	0.00526957	yes	chrFt1	+	11162501	11163500	downstream	NA	NA	MSTRG.729.1	0.18	yes	down	0.01	yes	GO:0016021	integral component of membrane	cellular_component	.	.	.
MSTRG.16011.1 : FtPinG0006940800.01	FtPinG0006940800.01	0.924438	yes	down	0.0152256	yes	chrFt6	-	42215001	42216000	promoter	Distal	HCP	MSTRG.16011.1	0.12	yes	down	0.01	yes	GO:0005524;GO:0004674;GO:0004672;GO:0006468;GO:0016772	ATP binding;protein serine/threonine kinase activity;protein kinase activity;protein phosphorylation;transferase activity, transferring phosphorus-containing groups	molecular_function;molecular_function;molecular_function;biological_process;molecular_function	.	.	.
MSTRG.8944.4 : FtPinG0001955100.01	FtPinG0001955100.01	0.871553	yes	down	1.51016e-11	yes	chrFt4	-	6744501	6745500	promoter	Distal	HCP	MSTRG.8944.4	22.37	yes	up	0.01	yes	GO:0003899;GO:0003677;GO:0006351	DNA-directed RNA polymerase activity;DNA binding;transcription, DNA-templated	molecular_function;molecular_function;biological_process	ko00230;ko00240	Purine metabolism;Pyrimidine metabolism	Metabolism;Metabolism
MSTRG.18417.2 : FtPinG0009176500.01	FtPinG0009176500.01	1.35561	yes	up	1.58278e-17	yes	chrFt7	+	48100501	48101500	downstream	NA	NA	MSTRG.18417.2	9.01	yes	up	0.01	yes	.	.	.	.	.	.
MSTRG.11451.1 : FtPinG0000608800.01	FtPinG0000608800.01	1.1089	yes	up	0.00492704	yes	chrFt5	-	2743001	2744000	exon	first exon	NA	MSTRG.11451.1	0.06	yes	down	0.01	yes	GO:0009058;GO:0016779	biosynthetic process;nucleotidyltransferase activity	biological_process;molecular_function	.	.	.
MSTRG.463.1 : FtPinG0001408200.01	FtPinG0001408200.01	1.2178	yes	up	5.59085e-06	yes	chrFt1	-	6187501	6188500	promoter	Distal	LCP	MSTRG.463.1	7.1	yes	up	0.01	yes	GO:0016020	membrane	cellular_component	.	.	.
MSTRG.13402.2 : FtPinG0008139300.01	FtPinG0008139300.01	0.946854	yes	down	0.0050334	yes	chrFt5	+	46982001	46983000	downstream	NA	NA	MSTRG.13402.2	11.02	yes	up	0.01	yes	.	.	.	.	.	.
MSTRG.5484.1 : FtPinG0003917800.01	FtPinG0003917800.01	1.18424	yes	up	1.148e-05	yes	chrFt2	-	58466001	58467000	promoter	Distal	HCP	MSTRG.5484.1	0.15	yes	down	0.01	yes	GO:0016787	hydrolase activity	molecular_function	.	.	.
MSTRG.20325.2 : FtPinG0009126600.01	FtPinG0009126600.01	0.940271	yes	down	0.00924409	yes	chrFt8	-	37686501	37687500	promoter	Distal	HCP	MSTRG.20325.2	0.13	yes	down	0.01	yes	GO:0006508;GO:0008236	proteolysis;serine-type peptidase activity	biological_process;molecular_function	.	.	.
MSTRG.6988.1 : FtPinG0008674400.01	FtPinG0008674400.01	0.957162	yes	down	0.0027147	yes	chrFt3	-	16343501	16344500	promoter	Distal	HCP	MSTRG.6988.1	13.09	yes	up	0.01	yes	.	.	.	.	.	.
FtPinG0005620900.01.T01 : FtPinG0005620900.01	FtPinG0005620900.01	0.933499	yes	down	0.0242898	yes	chrFt1	-	13836501	13837500	promoter	Distal	HCP	FtPinG0005620900.01.T01	20.06	yes	up	0.01	yes	GO:0016747	transferase activity, transferring acyl groups other than amino-acyl groups	molecular_function	.	.	.
MSTRG.21206.3 : FtPinG0009056200.01	FtPinG0009056200.01	0.829215	yes	down	1.56749e-15	yes	chrFt8	+	48443501	48444500	downstream	NA	NA	MSTRG.21206.3	28.55	yes	up	0.01	yes	.	.	.	.	.	.
FtPinG0005454800.01.T01 : FtPinG0005454800.01	FtPinG0005454800.01	1.70339	yes	up	2.3145e-07	yes	chrFt4	-	56522001	56523000	promoter	Distal	HCP	FtPinG0005454800.01.T01	0.16	yes	down	0.01	yes	GO:0006221;GO:0033862;GO:0005737	pyrimidine nucleotide biosynthetic process;UMP kinase activity;cytoplasm	biological_process;molecular_function;cellular_component	ko00240	Pyrimidine metabolism	Metabolism
MSTRG.5704.1 : FtPinG0000864500.01	FtPinG0000864500.01	1.72632	yes	up	0.000700005	yes	chrFt2	+	60493001	60494000	downstream	NA	NA	MSTRG.5704.1	5.71	yes	up	0.01	yes	GO:0016874	ligase activity	molecular_function	ko00640;ko00254;ko00061;ko00720;ko00620;ko00253	Propanoate metabolism;Aflatoxin biosynthesis;Fatty acid biosynthesis;Carbon fixation pathways in prokaryotes;Pyruvate metabolism;Tetracycline biosynthesis	Metabolism;Metabolism;Metabolism;Metabolism;Metabolism;Metabolism
FtPinG0001519600.01.T01 : FtPinG0001519600.01	FtPinG0001519600.01	0.804825	yes	down	0.035558	yes	chrFt2	+	48527001	48528000	downstream	NA	NA	FtPinG0001519600.01.T01	13.34	yes	up	0.01	yes	GO:0005506;GO:0006633;GO:0055114;GO:0016491	iron ion binding;fatty acid biosynthetic process;oxidation-reduction process;oxidoreductase activity	molecular_function;biological_process;biological_process;molecular_function	.	.	.
FtPinG0004214400.01.T01 : FtPinG0004214400.01	FtPinG0004214400.01	1.26994	yes	up	0.00366132	yes	chrFt8	-	18220501	18221500	promoter	Distal	LCP	FtPinG0004214400.01.T01	6.06	yes	up	0.01	yes	.	.	.	.	.	.
FtPinG0007782500.01.T01 : FtPinG0007782500.01	FtPinG0007782500.01	1.38835	yes	up	0.00836289	yes	chrFt2	+	43864501	43865500	downstream	NA	NA	FtPinG0007782500.01.T01	0.04	yes	down	0.01	yes	GO:0005515	protein binding	molecular_function	.	.	.
FtPinG0001396300.01.T01 : FtPinG0001396300.01	FtPinG0001396300.01	0.955121	yes	down	0.00221206	yes	chrFt1	+	5905001	5906000	downstream	NA	NA	FtPinG0001396300.01.T01	10.43	yes	up	0.01	yes	GO:0050661;GO:0008883;GO:0033014;GO:0055114	NADP binding;glutamyl-tRNA reductase activity;tetrapyrrole biosynthetic process;oxidation-reduction process	molecular_function;molecular_function;biological_process;biological_process	ko00860	Porphyrin and chlorophyll metabolism	Metabolism
MSTRG.10482.6 : FtPinG0008656100.01	FtPinG0008656100.01	16.9091	yes	up	3.67042e-05	yes	chrFt4	-	45872501	45873500	promoter	Distal	HCP	MSTRG.10482.6	6.92	yes	up	0.01	yes	GO:0006457;GO:0003755;GO:0000413	protein folding;peptidyl-prolyl cis-trans isomerase activity;protein peptidyl-prolyl isomerization	biological_process;molecular_function;biological_process	.	.	.
MSTRG.10967.2 : FtPinG0001899300.01	FtPinG0001899300.01	0.92802	yes	down	0.001255	yes	chrFt4	-	53355001	53356000	promoter	Distal	LCP	MSTRG.10967.2	18.81	yes	up	0.01	yes	.	.	.	.	.	.
MSTRG.16547.1 : FtPinG0002765100.01	FtPinG0002765100.01	1.17262	yes	up	2.39669e-06	yes	chrFt7	+	1963501	1964500	downstream	NA	NA	MSTRG.16547.1	3.84	yes	up	0.01	yes	GO:0005507;GO:0048038;GO:0009308	copper ion binding;quinone binding;amine metabolic process	molecular_function;molecular_function;biological_process	.	.	.
MSTRG.4385.1 : FtPinG0008576200.01	FtPinG0008576200.01	0.922064	yes	down	0.000523982	yes	chrFt2	+	44893001	44894000	downstream	NA	NA	MSTRG.4385.1	4.08	yes	up	0.01	yes	GO:0005840;GO:0006412;GO:0005622;GO:0003735	ribosome;translation;intracellular;structural constituent of ribosome	cellular_component;biological_process;cellular_component;molecular_function	.	.	.
FtPinG0002069100.01.T01 : FtPinG0002069100.01	FtPinG0002069100.01	0.914601	yes	down	0.000113079	yes	chrFt6	+	51778501	51779500	intron	internal intron	NA	FtPinG0002069100.01.T01	18.21	yes	up	0.01	yes	GO:0005488	binding	molecular_function	.	.	.
MSTRG.5662.4 : FtPinG0000856600.01	FtPinG0000856600.01	0.935605	yes	down	2.65764e-05	yes	chrFt2	-	60212501	60213500	promoter	Distal	HCP	MSTRG.5662.4	11.75	yes	up	0.01	yes	GO:0047800;GO:0055114	cysteamine dioxygenase activity;oxidation-reduction process	molecular_function;biological_process	ko00430	Taurine and hypotaurine metabolism	Metabolism
MSTRG.5995.1 : FtPinG0004026600.01	FtPinG0004026600.01	0.722979	yes	down	2.27079e-41	yes	chrFt3	+	3124501	3125500	downstream	NA	NA	MSTRG.5995.1	4.8	yes	up	0.01	yes	GO:0006506;GO:0009058	GPI anchor biosynthetic process;biosynthetic process	biological_process;biological_process	ko00563	Glycosylphosphatidylinositol (GPI)-anchor biosynthesis	Metabolism
MSTRG.5497.1 : FtPinG0003930500.01	FtPinG0003930500.01	0.800532	yes	down	2.54837e-07	yes	chrFt2	+	58616501	58617500	downstream	NA	NA	MSTRG.5497.1	5.35	yes	up	0.01	yes	.	.	.	.	.	.
MSTRG.14959.1 : FtPinG0007525600.01	FtPinG0007525600.01	0.708333	yes	down	0.00838456	yes	chrFt6	+	10546001	10547000	downstream	NA	NA	MSTRG.14959.1	4.57	yes	up	0.01	yes	GO:0005515	protein binding	molecular_function	.	.	.
MSTRG.2091.1 : FtPinG0008839900.01	FtPinG0008839900.01	0.727129	yes	down	2.65546e-14	yes	chrFt1	+	54231001	54232000	intron	last intron	NA	MSTRG.2091.1	5.57	yes	up	0.01	yes	.	.	.	.	.	.
MSTRG.11549.3 : FtPinG0000660200.01	FtPinG0000660200.01	0.878387	yes	down	0.0022845	yes	chrFt5	-	3691001	3692000	promoter	Distal	ICP	MSTRG.11549.3	0.05	yes	down	0.01	yes	GO:0016020;GO:0016021;GO:0022857	membrane;integral component of membrane;transmembrane transporter activity	cellular_component;cellular_component;molecular_function	.	.	.
FtPinG0007601800.01.T01 : FtPinG0007601800.01	FtPinG0007601800.01	0.958378	yes	down	0.0053863	yes	chrFt2	+	38071001	38072000	downstream	NA	NA	FtPinG0007601800.01.T01	11.57	yes	up	0.01	yes	.	.	.	.	.	.
FtPinG0003059700.01.T01 : FtPinG0003059700.01	FtPinG0003059700.01	0.937839	yes	down	0.0006399	yes	chrFt4	-	38341001	38342000	promoter	Distal	ICP	FtPinG0003059700.01.T01	10.04	yes	up	0.01	yes	GO:0000145;GO:0006904;GO:0015031	exocyst;vesicle docking involved in exocytosis;protein transport	cellular_component;biological_process;biological_process	.	.	.
FtPinG0003898000.01.T01 : FtPinG0003898000.01	FtPinG0003898000.01	1.14983	yes	up	0.0149352	yes	chrFt2	-	57988001	57989000	promoter	Distal	HCP	FtPinG0003898000.01.T01	39.69	yes	up	0.01	yes	.	.	.	.	.	.
MSTRG.7023.1 : FtPinG0000361100.01	FtPinG0000361100.01	0.928831	yes	down	0.00218573	yes	chrFt3	+	17238501	17239500	downstream	NA	NA	MSTRG.7023.1	5.63	yes	up	0.01	yes	GO:0007018;GO:0005524;GO:0003777;GO:0008017;GO:0005871	microtubule-based movement;ATP binding;microtubule motor activity;microtubule binding;kinesin complex	biological_process;molecular_function;molecular_function;molecular_function;cellular_component	.	.	.
MSTRG.4960.1 : FtPinG0003642700.01	FtPinG0003642700.01	0.842736	yes	down	5.89676e-14	yes	chrFt2	+	52633001	52634000	downstream	NA	NA	MSTRG.4960.1	7.45	yes	up	0.01	yes	GO:0005524;GO:0006468;GO:0004553;GO:0004674;GO:0006032;GO:0004672;GO:0004568;GO:0005975;GO:0016772	ATP binding;protein phosphorylation;hydrolase activity, hydrolyzing O-glycosyl compounds;protein serine/threonine kinase activity;chitin catabolic process;protein kinase activity;chitinase activity;carbohydrate metabolic process;transferase activity, transferring phosphorus-containing groups	molecular_function;biological_process;molecular_function;molecular_function;biological_process;molecular_function;molecular_function;biological_process;molecular_function	.	.	.
MSTRG.10029.1 : FtPinG0003059400.01	FtPinG0003059400.01	1.06095	yes	up	0.00563506	yes	chrFt4	+	38385001	38386000	downstream	NA	NA	MSTRG.10029.1	4.94	yes	up	0.01	yes	GO:0003824	catalytic activity	molecular_function	.	.	.
MSTRG.17592.2 : FtPinG0001128500.01	FtPinG0001128500.01	1.11888	yes	up	1.81944e-06	yes	chrFt7	-	33783501	33784500	promoter	Distal	HCP	MSTRG.17592.2	4.02	yes	up	0.01	yes	GO:0005840;GO:0003723;GO:0006412;GO:0005622;GO:0003735	ribosome;RNA binding;translation;intracellular;structural constituent of ribosome	cellular_component;molecular_function;biological_process;cellular_component;molecular_function	.	.	.
MSTRG.5547.1 : FtPinG0003959600.01	FtPinG0003959600.01	1.219	yes	up	0.015344	yes	chrFt2	-	59142001	59143000	promoter	Distal	LCP	MSTRG.5547.1	4.49	yes	up	0.01	yes	GO:0005634;GO:0007049	nucleus;cell cycle	cellular_component;biological_process	.	.	.
MSTRG.10302.3 : FtPinG0005118200.01	FtPinG0005118200.01	0.835887	yes	down	3.33633e-14	yes	chrFt4	+	42996001	42997000	downstream	NA	NA	MSTRG.10302.3	45.46	yes	up	0.01	yes	GO:0003954;GO:0005739;GO:0008137	NADH dehydrogenase activity;mitochondrion;NADH dehydrogenase (ubiquinone) activity	molecular_function;cellular_component;molecular_function	.	.	.
MSTRG.8880.1 : FtPinG0004590700.01	FtPinG0004590700.01	0.719074	yes	down	3.56064e-31	yes	chrFt4	+	5802001	5803000	downstream	NA	NA	MSTRG.8880.1	7.29	yes	up	0.01	yes	GO:0006281;GO:0005524;GO:0003676	DNA repair;ATP binding;nucleic acid binding	biological_process;molecular_function;molecular_function	.	.	.
MSTRG.6581.1 : FtPinG0001072000.01	FtPinG0001072000.01	1.11721	yes	up	0.0129711	yes	chrFt3	+	9795501	9796500	downstream	NA	NA	MSTRG.6581.1	7.48	yes	up	0.01	yes	GO:0005525;GO:0000917	GTP binding;barrier septum assembly	molecular_function;biological_process	.	.	.
MSTRG.4542.1 : FtPinG0002924100.01	FtPinG0002924100.01	0.552239	yes	down	0.0348141	yes	chrFt2	+	47492501	47493500	downstream	NA	NA	MSTRG.4542.1	4.65	yes	up	0.01	yes	GO:0008152	metabolic process	biological_process	.	.	.
MSTRG.7995.2 : FtPinG0004465100.01	FtPinG0004465100.01	1.11202	yes	up	0.00211465	yes	chrFt3	-	50542501	50543500	promoter	Distal	HCP	MSTRG.7995.2	0.07	yes	down	0.01	yes	GO:0003677;GO:0003917;GO:0006265;GO:0003916	DNA binding;DNA topoisomerase type I activity;DNA topological change;DNA topoisomerase activity	molecular_function;molecular_function;biological_process;molecular_function	.	.	.
MSTRG.6904.3 : FtPinG0006264400.01	FtPinG0006264400.01	0.875337	yes	down	4.90144e-10	yes	chrFt3	-	14768501	14769500	promoter	Distal	ICP	MSTRG.6904.3	6.42	yes	up	0.01	yes	GO:0005975;GO:0000272;GO:0016161	carbohydrate metabolic process;polysaccharide catabolic process;beta-amylase activity	biological_process;biological_process;molecular_function	ko00500	Starch and sucrose metabolism	Metabolism
FtPinG0001646900.01.T01 : FtPinG0001646900.01	FtPinG0001646900.01	1.22969	yes	up	0.0375887	yes	chrFt4	-	27824001	27825000	promoter	Distal	LCP	FtPinG0001646900.01.T01	11.98	yes	up	0.01	yes	.	.	.	.	.	.
MSTRG.10893.1 : FtPinG0006612300.01	FtPinG0006612300.01	0.65098	yes	down	7.03679e-05	yes	chrFt4	+	52249001	52250000	downstream	NA	NA	MSTRG.10893.1	9.08	yes	up	0.01	yes	.	.	.	.	.	.
MSTRG.18825.3 : FtPinG0002346700.01	FtPinG0002346700.01	0.81044	yes	down	5.36624e-13	yes	chrFt8	-	403501	404500	promoter	Distal	HCP	MSTRG.18825.3	0.16	yes	down	0.01	yes	.	.	.	.	.	.
MSTRG.15535.1 : FtPinG0005290100.01	FtPinG0005290100.01	1.12559	yes	up	0.000751072	yes	chrFt6	-	21133501	21134500	promoter	Distal	LCP	MSTRG.15535.1	5.15	yes	up	0.01	yes	GO:0005515	protein binding	molecular_function	.	.	.
MSTRG.8151.1 : FtPinG0002373700.01	FtPinG0002373700.01	2.44444	yes	up	0.0175094	yes	chrFt3	-	53464501	53465500	promoter	Distal	ICP	MSTRG.8151.1	4.28	yes	up	0.01	yes	.	.	.	.	.	.
FtPinG0003059400.01.T01 : FtPinG0003059400.01	FtPinG0003059400.01	1.06095	yes	up	0.00563506	yes	chrFt4	+	38385001	38386000	downstream	NA	NA	FtPinG0003059400.01.T01	6.02	yes	up	0.01	yes	GO:0003824	catalytic activity	molecular_function	.	.	.
MSTRG.16430.1 : FtPinG0003092500.01	FtPinG0003092500.01	0.926855	yes	down	0.00801998	yes	chrFt7	+	432501	433500	downstream	NA	NA	MSTRG.16430.1	8.31	yes	up	0.01	yes	.	.	.	.	.	.
FtPinG0006157900.01.T01 : FtPinG0006157900.01	FtPinG0006157900.01	1.78302	yes	up	7.58489e-06	yes	chrFt8	+	23199001	23200000	downstream	NA	NA	FtPinG0006157900.01.T01	0.04	yes	down	0.01	yes	GO:0005730;GO:0005525	nucleolus;GTP binding	cellular_component;molecular_function	.	.	.
MSTRG.8721.1 : FtPinG0006355500.01	FtPinG0006355500.01	0.969795	yes	down	0.0258558	yes	chrFt4	-	3604501	3605500	promoter	Distal	HCP	MSTRG.8721.1	5.13	yes	up	0.01	yes	.	.	.	.	.	.
MSTRG.19802.1 : FtPinG0009796500.01	FtPinG0009796500.01	1.54864	yes	up	0.00029422	yes	chrFt8	+	27529501	27530500	downstream	NA	NA	MSTRG.19802.1	4.41	yes	up	0.01	yes	GO:0003676	nucleic acid binding	molecular_function	.	.	.
MSTRG.7425.1 : FtPinG0002417800.01	FtPinG0002417800.01	1.24024	yes	up	0.0381674	yes	chrFt3	+	29017001	29018000	downstream	NA	NA	MSTRG.7425.1	0.09	yes	down	0.01	yes	.	.	.	.	.	.
MSTRG.4803.1 : FtPinG0007003000.01	FtPinG0007003000.01	1.14216	yes	up	1.49221e-09	yes	chrFt2	+	50823001	50824000	promoter	Distal	ICP	MSTRG.4803.1	10.24	yes	up	0.01	yes	.	.	.	.	.	.
MSTRG.11617.2 : FtPinG0002517700.01	FtPinG0002517700.01	1.16171	yes	up	4.79422e-06	yes	chrFt5	+	4716001	4717000	downstream	NA	NA	MSTRG.11617.2	5.32	yes	up	0.01	yes	GO:0004553;GO:0005975	hydrolase activity, hydrolyzing O-glycosyl compounds;carbohydrate metabolic process	molecular_function;biological_process	.	.	.
MSTRG.16157.1 : FtPinG0005674600.01	FtPinG0005674600.01	0.675556	yes	down	1.20236e-05	yes	chrFt6	-	46871501	46872500	promoter	Proximal	LCP	MSTRG.16157.1	3.86	yes	up	0.01	yes	.	.	.	.	.	.
MSTRG.21263.9 : FtPinG0007103900.01	FtPinG0007103900.01	1.26136	yes	up	0.00387561	yes	chrFt8	+	49071501	49072500	downstream	NA	NA	MSTRG.21263.9	0.24	yes	down	0.01	yes	.	.	.	.	.	.
MSTRG.4397.1 : FtPinG0004451300.01	FtPinG0004451300.01	0.924698	yes	down	0.0019702	yes	chrFt2	+	45070001	45071000	intron	last intron	NA	MSTRG.4397.1	0.23	yes	down	0.01	yes	GO:0004553;GO:0005975	hydrolase activity, hydrolyzing O-glycosyl compounds;carbohydrate metabolic process	molecular_function;biological_process	.	.	.
MSTRG.14321.3 : FtPinG0002682100.01	FtPinG0002682100.01	0.699115	yes	down	0.0318138	yes	chrFt6	+	2825501	2826500	downstream	NA	NA	MSTRG.14321.3	5.87	yes	up	0.01	yes	GO:0050661;GO:0008299;GO:0016616;GO:0016021;GO:0015936;GO:0004420;GO:0055114;GO:0050662	NADP binding;isoprenoid biosynthetic process;oxidoreductase activity, acting on the CH-OH group of donors, NAD or NADP as acceptor;integral component of membrane;coenzyme A metabolic process;hydroxymethylglutaryl-CoA reductase (NADPH) activity;oxidation-reduction process;coenzyme binding	molecular_function;biological_process;molecular_function;cellular_component;biological_process;molecular_function;biological_process;molecular_function	ko00900	Terpenoid backbone biosynthesis	Metabolism
MSTRG.5014.3 : FtPinG0003680400.01	FtPinG0003680400.01	2.14286	yes	up	0.0377035	yes	chrFt2	-	53269501	53270500	promoter	Distal	LCP	MSTRG.5014.3	0.11	yes	down	0.01	yes	GO:0020037;GO:0016705;GO:0005506;GO:0055114	heme binding;oxidoreductase activity, acting on paired donors, with incorporation or reduction of molecular oxygen;iron ion binding;oxidation-reduction process	molecular_function;molecular_function;molecular_function;biological_process	.	.	.
MSTRG.16437.3 : FtPinG0003089700.01	FtPinG0003089700.01	0.872448	yes	down	0.000114012	yes	chrFt7	+	358501	359500	downstream	NA	NA	MSTRG.16437.3	0.07	yes	down	0.01	yes	GO:0016020	membrane	cellular_component	.	.	.
MSTRG.8327.1 : FtPinG0004197300.01	FtPinG0004197300.01	0.675978	yes	down	0.0305906	yes	chrFt3	-	56584501	56585500	promoter	Distal	LCP	MSTRG.8327.1	0.04	yes	down	0.01	yes	GO:0005618;GO:0004857;GO:0030599;GO:0042545	cell wall;enzyme inhibitor activity;pectinesterase activity;cell wall modification	cellular_component;molecular_function;molecular_function;biological_process	ko00500;ko00040	Starch and sucrose metabolism;Pentose and glucuronate interconversions	Metabolism;Metabolism
FtPinG0007075600.01.T01 : FtPinG0007075600.01	FtPinG0007075600.01	1.07902	yes	up	0.0166231	yes	chrFt6	+	13009501	13010500	downstream	NA	NA	FtPinG0007075600.01.T01	12.41	yes	up	0.01	yes	.	.	.	.	.	.
MSTRG.5215.1 : FtPinG0006897500.01	FtPinG0006897500.01	0.885061	yes	down	4.07257e-06	yes	chrFt2	-	55338001	55339000	promoter	Distal	ICP	MSTRG.5215.1	12.82	yes	up	0.01	yes	.	.	.	.	.	.
FtPinG0002570600.01.T01 : FtPinG0002570600.01	FtPinG0002570600.01	0.945407	yes	down	0.000837622	yes	chrFt7	+	34073001	34074000	downstream	NA	NA	FtPinG0002570600.01.T01	0.07	yes	down	0.01	yes	GO:0005515	protein binding	molecular_function	.	.	.
MSTRG.6903.3 : FtPinG0006263700.01	FtPinG0006263700.01	0.842576	yes	down	0.0309946	yes	chrFt3	+	14758501	14759500	downstream	NA	NA	MSTRG.6903.3	16.15	yes	up	0.01	yes	GO:0006525;GO:0008483;GO:0003824;GO:0030170	arginine metabolic process;transaminase activity;catalytic activity;pyridoxal phosphate binding	biological_process;molecular_function;molecular_function;molecular_function	.	.	.
MSTRG.15107.2 : FtPinG0007075600.01	FtPinG0007075600.01	1.07902	yes	up	0.0166231	yes	chrFt6	+	13009501	13010500	downstream	NA	NA	MSTRG.15107.2	7.43	yes	up	0.01	yes	.	.	.	.	.	.
MSTRG.9983.1 : FtPinG0008455500.01	FtPinG0008455500.01	0.857839	yes	down	3.241e-09	yes	chrFt4	-	37259001	37260000	promoter	Distal	HCP	MSTRG.9983.1	0.1	yes	down	0.01	yes	GO:0016817;GO:0005525	hydrolase activity, acting on acid anhydrides;GTP binding	molecular_function;molecular_function	.	.	.
MSTRG.18702.2 : FtPinG0004758100.01	FtPinG0004758100.01	0.843836	yes	down	4.85806e-20	yes	chrFt7	+	51015001	51016000	downstream	NA	NA	MSTRG.18702.2	0.22	yes	down	0.01	yes	.	.	.	.	.	.
MSTRG.19015.1 : FtPinG0009369900.01	FtPinG0009369900.01	0.826266	yes	down	6.15568e-06	yes	chrFt8	-	4661501	4662500	promoter	Distal	ICP	MSTRG.19015.1	0.11	yes	down	0.01	yes	.	.	.	.	.	.
MSTRG.450.1 : FtPinG0001396300.01	FtPinG0001396300.01	0.955121	yes	down	0.00221206	yes	chrFt1	+	5905001	5906000	downstream	NA	NA	MSTRG.450.1	3.8	yes	up	0.01	yes	GO:0050661;GO:0008883;GO:0033014;GO:0055114	NADP binding;glutamyl-tRNA reductase activity;tetrapyrrole biosynthetic process;oxidation-reduction process	molecular_function;molecular_function;biological_process;biological_process	ko00860	Porphyrin and chlorophyll metabolism	Metabolism
MSTRG.13176.2 : FtPinG0000793700.01	FtPinG0000793700.01	0.873286	yes	down	0.00036458	yes	chrFt5	+	42814501	42815500	downstream	NA	NA	MSTRG.13176.2	3.74	yes	up	0.01	yes	GO:0007264;GO:0005622;GO:0005525	small GTPase mediated signal transduction;intracellular;GTP binding	biological_process;cellular_component;molecular_function	.	.	.
MSTRG.10493.8 : FtPinG0008655800.01	FtPinG0008655800.01	0.421053	yes	down	0.0383246	yes	chrFt4	+	45918001	45919000	downstream	NA	NA	MSTRG.10493.8	7.08	yes	up	0.01	yes	GO:0006396;GO:0005515;GO:0005622	RNA processing;protein binding;intracellular	biological_process;molecular_function;cellular_component	.	.	.
FtPinG0008731000.01.T01 : FtPinG0008731000.01	FtPinG0008731000.01	0.894571	yes	down	1.78971e-08	yes	chrFt2	-	2293001	2294000	promoter	Distal	HCP	FtPinG0008731000.01.T01	0.08	yes	down	0.01	yes	GO:0051539;GO:0048038;GO:0055114;GO:0051536;GO:0008137	4 iron, 4 sulfur cluster binding;quinone binding;oxidation-reduction process;iron-sulfur cluster binding;NADH dehydrogenase (ubiquinone) activity	molecular_function;molecular_function;biological_process;molecular_function;molecular_function	.	.	.
MSTRG.12796.6 : FtPinG0007744900.01	FtPinG0007744900.01	0.133333	yes	down	0.0174745	yes	chrFt5	+	34884001	34885000	downstream	NA	NA	MSTRG.12796.6	5.92	yes	up	0.01	yes	.	.	.	.	.	.
MSTRG.13906.1 : FtPinG0004700900.01	FtPinG0004700900.01	0.905707	yes	down	0.0253096	yes	chrFt5	+	53401501	53402500	downstream	NA	NA	MSTRG.13906.1	3.55	yes	up	0.01	yes	.	.	.	.	.	.
MSTRG.12932.1 : FtPinG0009603700.01	FtPinG0009603700.01	1.16078	yes	up	2.44448e-06	yes	chrFt5	+	38728001	38729000	downstream	NA	NA	MSTRG.12932.1	9.19	yes	up	0.01	yes	GO:0005515;GO:0008270	protein binding;zinc ion binding	molecular_function;molecular_function	.	.	.
MSTRG.8546.1 : FtPinG0009351600.01	FtPinG0009351600.01	1.2192	yes	up	0.00276499	yes	chrFt4	+	1348001	1349000	downstream	NA	NA	MSTRG.8546.1	7.2	yes	up	0.01	yes	.	.	.	.	.	.
MSTRG.15090.1 : FtPinG0005917300.01	FtPinG0005917300.01	0.714286	yes	down	0.00119569	yes	chrFt6	-	12481001	12482000	promoter	Distal	HCP	MSTRG.15090.1	0.22	yes	down	0.01	yes	GO:0005524;GO:0004674;GO:0004672;GO:0006468;GO:0016772	ATP binding;protein serine/threonine kinase activity;protein kinase activity;protein phosphorylation;transferase activity, transferring phosphorus-containing groups	molecular_function;molecular_function;molecular_function;biological_process;molecular_function	.	.	.
MSTRG.19128.1 : FtPinG0009221500.01	FtPinG0009221500.01	0.876147	yes	down	0.0344101	yes	chrFt8	+	7100001	7101000	intron	last intron	NA	MSTRG.19128.1	75.35	yes	up	0.01	yes	GO:0016020;GO:0007165;GO:0006184;GO:0005622;GO:0003924;GO:0006886;GO:0006913;GO:0007264;GO:0005525;GO:0015031	membrane;signal transduction;GTP catabolic process;intracellular;GTPase activity;intracellular protein transport;nucleocytoplasmic transport;small GTPase mediated signal transduction;GTP binding;protein transport	cellular_component;biological_process;biological_process;cellular_component;molecular_function;biological_process;biological_process;biological_process;molecular_function;biological_process	.	.	.
MSTRG.10850.1 : FtPinG0006839100.01	FtPinG0006839100.01	0.93063	yes	down	1.13226e-07	yes	chrFt4	-	51692501	51693500	promoter	Distal	ICP	MSTRG.10850.1	0.24	yes	down	0.01	yes	GO:0050661;GO:0016616;GO:0006098;GO:0004616;GO:0055114;GO:0050662;GO:0016491	NADP binding;oxidoreductase activity, acting on the CH-OH group of donors, NAD or NADP as acceptor;pentose-phosphate shunt;phosphogluconate dehydrogenase (decarboxylating) activity;oxidation-reduction process;coenzyme binding;oxidoreductase activity	molecular_function;molecular_function;biological_process;molecular_function;biological_process;molecular_function;molecular_function	ko00480;ko00030	Glutathione metabolism;Pentose phosphate pathway	Metabolism;Metabolism
MSTRG.8243.1 : FtPinG0005337300.01	FtPinG0005337300.01	0.840342	yes	down	0.000456238	yes	chrFt3	-	55205001	55206000	promoter	Distal	LCP	MSTRG.8243.1	0.05	yes	down	0.01	yes	.	.	.	.	.	.
MSTRG.11975.2 : FtPinG0008956300.01	FtPinG0008956300.01	0.784483	yes	down	8.01282e-10	yes	chrFt5	+	9974001	9975000	downstream	NA	NA	MSTRG.11975.2	0.1	yes	down	0.01	yes	GO:0005524;GO:0004674;GO:0004672;GO:0006468;GO:0016772	ATP binding;protein serine/threonine kinase activity;protein kinase activity;protein phosphorylation;transferase activity, transferring phosphorus-containing groups	molecular_function;molecular_function;molecular_function;biological_process;molecular_function	.	.	.
MSTRG.20262.2 : FtPinG0006640200.01	FtPinG0006640200.01	0.876632	yes	down	6.49854e-05	yes	chrFt8	+	36731501	36732500	downstream	NA	NA	MSTRG.20262.2	21.65	yes	up	0.01	yes	.	.	.	.	.	.
MSTRG.13646.2 : FtPinG0009561500.01	FtPinG0009561500.01	0.910083	yes	down	9.09047e-06	yes	chrFt5	+	50571001	50572000	downstream	NA	NA	MSTRG.13646.2	0.21	yes	down	0.01	yes	GO:0008152;GO:0005992;GO:0003824	metabolic process;trehalose biosynthetic process;catalytic activity	biological_process;biological_process;molecular_function	.	.	.
MSTRG.10481.7 : FtPinG0008655800.01	FtPinG0008655800.01	0.421053	yes	down	0.0383246	yes	chrFt4	+	45918001	45919000	downstream	NA	NA	MSTRG.10481.7	6.24	yes	up	0.01	yes	GO:0006396;GO:0005515;GO:0005622	RNA processing;protein binding;intracellular	biological_process;molecular_function;cellular_component	.	.	.
MSTRG.10498.1 : FtPinG0008655900.01	FtPinG0008655900.01	0.835821	yes	down	0.0110314	yes	chrFt4	-	45885501	45886500	promoter	Distal	HCP	MSTRG.10498.1	13.84	yes	up	0.01	yes	.	.	.	.	.	.
MSTRG.16868.1 : FtPinG0009036100.01	FtPinG0009036100.01	0.8993	yes	down	0.000346486	yes	chrFt7	+	7714501	7715500	downstream	NA	NA	MSTRG.16868.1	0.07	yes	down	0.01	yes	.	.	.	.	.	.
MSTRG.10844.1 : FtPinG0006841700.01	FtPinG0006841700.01	0.831902	yes	down	4.1331e-18	yes	chrFt4	-	51604001	51605000	promoter	Distal	ICP	MSTRG.10844.1	0.18	yes	down	0.01	yes	GO:0016020;GO:0003333;GO:0015171	membrane;amino acid transmembrane transport;amino acid transmembrane transporter activity	cellular_component;biological_process;molecular_function	.	.	.
MSTRG.5689.1 : FtPinG0000862200.01	FtPinG0000862200.01	1.12552	yes	up	0.00128826	yes	chrFt2	-	60381501	60382500	promoter	Distal	HCP	MSTRG.5689.1	5.07	yes	up	0.01	yes	GO:0006511;GO:0005515;GO:0036459	ubiquitin-dependent protein catabolic process;protein binding;ubiquitinyl hydrolase activity	biological_process;molecular_function;molecular_function	.	.	.
MSTRG.6904.4 : FtPinG0006264400.01	FtPinG0006264400.01	0.875337	yes	down	4.90144e-10	yes	chrFt3	-	14768501	14769500	promoter	Distal	ICP	MSTRG.6904.4	5.25	yes	up	0.01	yes	GO:0005975;GO:0000272;GO:0016161	carbohydrate metabolic process;polysaccharide catabolic process;beta-amylase activity	biological_process;biological_process;molecular_function	ko00500	Starch and sucrose metabolism	Metabolism
FtPinG0005674600.01.T01 : FtPinG0005674600.01	FtPinG0005674600.01	0.675556	yes	down	1.20236e-05	yes	chrFt6	-	46871501	46872500	promoter	Proximal	LCP	FtPinG0005674600.01.T01	9.37	yes	up	0.01	yes	.	.	.	.	.	.
MSTRG.18033.1 : FtPinG0001674500.01	FtPinG0001674500.01	1.16517	yes	up	0.0286939	yes	chrFt7	+	41924001	41925000	exon	first exon	NA	MSTRG.18033.1	0.19	yes	down	0.01	yes	GO:0020037;GO:0016705;GO:0005506;GO:0055114	heme binding;oxidoreductase activity, acting on paired donors, with incorporation or reduction of molecular oxygen;iron ion binding;oxidation-reduction process	molecular_function;molecular_function;molecular_function;biological_process	.	.	.
MSTRG.17928.5 : FtPinG0005849300.01	FtPinG0005849300.01	0.922984	yes	down	0.0392925	yes	chrFt7	+	40253001	40254000	downstream	NA	NA	MSTRG.17928.5	0.07	yes	down	0.01	yes	.	.	.	.	.	.
FtPinG0003686000.01.T01 : FtPinG0003686000.01	FtPinG0003686000.01	0.924645	yes	down	0.00065944	yes	chrFt2	-	53418501	53419500	promoter	Distal	ICP	FtPinG0003686000.01.T01	8.29	yes	up	0.02	yes	GO:0006457;GO:0003755;GO:0000413	protein folding;peptidyl-prolyl cis-trans isomerase activity;protein peptidyl-prolyl isomerization	biological_process;molecular_function;biological_process	.	.	.
MSTRG.710.1 : FtPinG0003157100.01	FtPinG0003157100.01	1.47177	yes	up	2.86561e-07	yes	chrFt1	-	10891501	10892500	promoter	Distal	HCP	MSTRG.710.1	11.06	yes	up	0.02	yes	.	.	.	.	.	.
MSTRG.6547.1 : FtPinG0000429200.01	FtPinG0000429200.01	1.3463	yes	up	0.00605645	yes	chrFt3	-	9429501	9430500	promoter	Distal	HCP	MSTRG.6547.1	0.26	yes	down	0.02	yes	GO:0006457;GO:0003755;GO:0000413	protein folding;peptidyl-prolyl cis-trans isomerase activity;protein peptidyl-prolyl isomerization	biological_process;molecular_function;biological_process	.	.	.
MSTRG.10690.1 : FtPinG0008103700.01	FtPinG0008103700.01	4.15493	yes	up	1.88743e-08	yes	chrFt4	-	49140501	49141500	downstream	NA	NA	MSTRG.10690.1	4.33	yes	up	0.02	yes	.	.	.	.	.	.
MSTRG.13364.2 : FtPinG0009759800.01	FtPinG0009759800.01	3.23333	yes	up	0.000729067	yes	chrFt5	-	46277501	46278500	promoter	Distal	LCP	MSTRG.13364.2	0.1	yes	down	0.02	yes	GO:0016705;GO:0016706;GO:0005506;GO:0055114;GO:0031418;GO:0016491	oxidoreductase activity, acting on paired donors, with incorporation or reduction of molecular oxygen;oxidoreductase activity, acting on paired donors, with incorporation or reduction of molecular oxygen, 2-oxoglutarate as one donor, and incorporation of one atom each of oxygen into both donors;iron ion binding;oxidation-reduction process;L-ascorbic acid binding;oxidoreductase activity	molecular_function;molecular_function;molecular_function;biological_process;molecular_function;molecular_function	.	.	.
FtPinG0003806100.01.T01 : FtPinG0003806100.01	FtPinG0003806100.01	0.825754	yes	down	6.26382e-06	yes	chrFt2	+	56339501	56340500	exon	internal exon	NA	FtPinG0003806100.01.T01	9.25	yes	up	0.02	yes	GO:0019239;GO:0032264;GO:0003876;GO:0009168	deaminase activity;IMP salvage;AMP deaminase activity;purine ribonucleoside monophosphate biosynthetic process	molecular_function;biological_process;molecular_function;biological_process	ko00230	Purine metabolism	Metabolism
MSTRG.6248.1 : FtPinG0007348300.01	FtPinG0007348300.01	0.785285	yes	down	0.00134044	yes	chrFt3	-	5835501	5836500	promoter	Distal	ICP	MSTRG.6248.1	0.25	yes	down	0.02	yes	GO:0016597;GO:0008152;GO:0005524;GO:0004674;GO:0004672;GO:0006468;GO:0016772	amino acid binding;metabolic process;ATP binding;protein serine/threonine kinase activity;protein kinase activity;protein phosphorylation;transferase activity, transferring phosphorus-containing groups	molecular_function;biological_process;molecular_function;molecular_function;molecular_function;biological_process;molecular_function	.	.	.
MSTRG.372.2 : FtPinG0000318200.01	FtPinG0000318200.01	1.04719	yes	up	0.0253873	yes	chrFt1	-	5062001	5063000	promoter	Distal	HCP	MSTRG.372.2	0.25	yes	down	0.02	yes	GO:0016787	hydrolase activity	molecular_function	.	.	.
MSTRG.14786.5 : FtPinG0007044000.01	FtPinG0007044000.01	0.811841	yes	down	3.39432e-07	yes	chrFt6	+	7902501	7903500	downstream	NA	NA	MSTRG.14786.5	0.01	yes	down	0.02	yes	GO:0005524;GO:0005515;GO:0004674;GO:0004672;GO:0006468;GO:0016772	ATP binding;protein binding;protein serine/threonine kinase activity;protein kinase activity;protein phosphorylation;transferase activity, transferring phosphorus-containing groups	molecular_function;molecular_function;molecular_function;molecular_function;biological_process;molecular_function	.	.	.
MSTRG.4971.3 : FtPinG0003645600.01	FtPinG0003645600.01	0.74804	yes	down	2.03121e-09	yes	chrFt2	-	52713001	52714000	promoter	Distal	ICP	MSTRG.4971.3	0.2	yes	down	0.02	yes	GO:0006777;GO:0008152;GO:0003824	Mo-molybdopterin cofactor biosynthetic process;metabolic process;catalytic activity	biological_process;biological_process;molecular_function	.	.	.
MSTRG.18442.3 : FtPinG0007648100.01	FtPinG0007648100.01	0.533582	yes	down	7.17876e-05	yes	chrFt7	+	48542001	48543000	downstream	NA	NA	MSTRG.18442.3	0.24	yes	down	0.02	yes	.	.	.	.	.	.
MSTRG.7081.1 : FtPinG0006603700.01	FtPinG0006603700.01	1.09381	yes	up	9.54356e-05	yes	chrFt3	+	18527001	18528000	downstream	NA	NA	MSTRG.7081.1	0.22	yes	down	0.02	yes	.	.	.	.	.	.
MSTRG.19609.2 : FtPinG0006155100.01	FtPinG0006155100.01	0.932997	yes	down	0.000769821	yes	chrFt8	+	23098501	23099500	downstream	NA	NA	MSTRG.19609.2	6.06	yes	up	0.02	yes	GO:0046872	metal ion binding	molecular_function	.	.	.
MSTRG.20174.3 : FtPinG0008526500.01	FtPinG0008526500.01	0.553483	yes	down	1.51951e-05	yes	chrFt8	-	34901001	34902000	promoter	Distal	LCP	MSTRG.20174.3	9.75	yes	up	0.02	yes	GO:0005524;GO:0004674;GO:0004672;GO:0006468;GO:0016772	ATP binding;protein serine/threonine kinase activity;protein kinase activity;protein phosphorylation;transferase activity, transferring phosphorus-containing groups	molecular_function;molecular_function;molecular_function;biological_process;molecular_function	.	.	.
FtPinG0000244500.01.T01 : FtPinG0000244500.01	FtPinG0000244500.01	0.617188	yes	down	0.016278	yes	chrFt1	+	3708001	3709000	downstream	NA	NA	FtPinG0000244500.01.T01	5.02	yes	up	0.02	yes	GO:0030246;GO:0009247;GO:0030259;GO:0016758;GO:0005975	carbohydrate binding;glycolipid biosynthetic process;lipid glycosylation;transferase activity, transferring hexosyl groups;carbohydrate metabolic process	molecular_function;biological_process;biological_process;molecular_function;biological_process	ko00550	Peptidoglycan biosynthesis	Metabolism
MSTRG.5435.1 : FtPinG0003898000.01	FtPinG0003898000.01	1.14983	yes	up	0.0149352	yes	chrFt2	-	57988001	57989000	promoter	Distal	HCP	MSTRG.5435.1	29.44	yes	up	0.02	yes	.	.	.	.	.	.
FtPinG0002932600.01.T01 : FtPinG0002932600.01	FtPinG0002932600.01	1.47126	yes	up	0.0259111	yes	chrFt3	+	6656501	6657500	downstream	NA	NA	FtPinG0002932600.01.T01	0.06	yes	down	0.02	yes	.	.	.	.	.	.
MSTRG.5497.2 : FtPinG0003930500.01	FtPinG0003930500.01	0.800532	yes	down	2.54837e-07	yes	chrFt2	+	58616501	58617500	downstream	NA	NA	MSTRG.5497.2	12.47	yes	up	0.02	yes	.	.	.	.	.	.
MSTRG.14207.1 : FtPinG0001638700.01	FtPinG0001638700.01	1.32025	yes	up	0.000322498	yes	chrFt6	+	1601001	1602000	downstream	NA	NA	MSTRG.14207.1	4.1	yes	up	0.02	yes	GO:0016021	integral component of membrane	cellular_component	.	.	.
MSTRG.819.2 : FtPinG0005644200.01	FtPinG0005644200.01	0.929468	yes	down	0.0338259	yes	chrFt1	+	13111501	13112500	downstream	NA	NA	MSTRG.819.2	3.82	yes	up	0.02	yes	GO:0005524;GO:0004674;GO:0004672;GO:0006468;GO:0016772	ATP binding;protein serine/threonine kinase activity;protein kinase activity;protein phosphorylation;transferase activity, transferring phosphorus-containing groups	molecular_function;molecular_function;molecular_function;biological_process;molecular_function	.	.	.
MSTRG.21176.3 : FtPinG0005292900.01	FtPinG0005292900.01	2	yes	up	0.0262237	yes	chrFt8	-	48107001	48108000	promoter	Distal	HCP	MSTRG.21176.3	6.28	yes	up	0.02	yes	.	.	.	.	.	.
MSTRG.1296.1 : FtPinG0003412000.01	FtPinG0003412000.01	0.823633	yes	down	0.0114271	yes	chrFt1	-	25743001	25744000	promoter	Distal	LCP	MSTRG.1296.1	4.18	yes	up	0.02	yes	GO:0020037;GO:0016705;GO:0005506;GO:0055114	heme binding;oxidoreductase activity, acting on paired donors, with incorporation or reduction of molecular oxygen;iron ion binding;oxidation-reduction process	molecular_function;molecular_function;molecular_function;biological_process	.	.	.
MSTRG.9936.1 : FtPinG0006952600.01	FtPinG0006952600.01	1.39246	yes	up	1.24983e-07	yes	chrFt4	+	36091501	36092500	downstream	NA	NA	MSTRG.9936.1	4.39	yes	up	0.02	yes	.	.	.	.	.	.
MSTRG.18658.3 : FtPinG0001806400.01	FtPinG0001806400.01	0.853907	yes	down	0.0007229	yes	chrFt7	+	50665001	50666000	downstream	NA	NA	MSTRG.18658.3	8.76	yes	up	0.02	yes	GO:0030246;GO:0005524;GO:0004674;GO:0004672;GO:0006468;GO:0016772	carbohydrate binding;ATP binding;protein serine/threonine kinase activity;protein kinase activity;protein phosphorylation;transferase activity, transferring phosphorus-containing groups	molecular_function;molecular_function;molecular_function;molecular_function;biological_process;molecular_function	.	.	.
FtPinG0009854700.01.T01 : FtPinG0009854700.01	FtPinG0009854700.01	0.928758	yes	down	0.00053458	yes	chrFt2	-	16802501	16803500	promoter	Distal	HCP	FtPinG0009854700.01.T01	12.78	yes	up	0.02	yes	GO:0005089	Rho guanyl-nucleotide exchange factor activity	molecular_function	.	.	.
MSTRG.14593.2 : FtPinG0006804300.01	FtPinG0006804300.01	1.2354	yes	up	2.24148e-06	yes	chrFt6	+	5623501	5624500	intron	internal intron	NA	MSTRG.14593.2	0.11	yes	down	0.02	yes	.	.	.	.	.	.
MSTRG.10595.2 : FtPinG0004514900.01	FtPinG0004514900.01	1.14914	yes	up	0.00535651	yes	chrFt4	-	47567001	47568000	promoter	Distal	HCP	MSTRG.10595.2	0.08	yes	down	0.02	yes	GO:0008478;GO:0009443	pyridoxal kinase activity;pyridoxal 5'-phosphate salvage	molecular_function;biological_process	ko00750	Vitamin B6 metabolism	Metabolism
MSTRG.11518.6 : FtPinG0000639900.01	FtPinG0000639900.01	1.61633	yes	up	7.44099e-05	yes	chrFt5	+	3355501	3356500	downstream	NA	NA	MSTRG.11518.6	0.04	yes	down	0.02	yes	GO:0016746;GO:0008152	transferase activity, transferring acyl groups;metabolic process	molecular_function;biological_process	.	.	.
MSTRG.10482.14 : FtPinG0008656100.01	FtPinG0008656100.01	16.9091	yes	up	3.67042e-05	yes	chrFt4	-	45872501	45873500	promoter	Distal	HCP	MSTRG.10482.14	9.17	yes	up	0.02	yes	GO:0006457;GO:0003755;GO:0000413	protein folding;peptidyl-prolyl cis-trans isomerase activity;protein peptidyl-prolyl isomerization	biological_process;molecular_function;biological_process	.	.	.
MSTRG.12857.1 : FtPinG0008196000.01	FtPinG0008196000.01	1.48	yes	up	0.00304759	yes	chrFt5	+	36972501	36973500	downstream	NA	NA	MSTRG.12857.1	0.19	yes	down	0.02	yes	.	.	.	.	.	.
MSTRG.9146.4 : FtPinG0007123600.01	FtPinG0007123600.01	0.932203	yes	down	0.0186945	yes	chrFt4	-	10610001	10611000	promoter	Distal	ICP	MSTRG.9146.4	20.99	yes	up	0.02	yes	.	.	.	.	.	.
FtPinG0005389000.01.T01 : FtPinG0005389000.01	FtPinG0005389000.01	1.67914	yes	up	0.000131721	yes	chrFt5	-	43178001	43179000	promoter	Distal	ICP	FtPinG0005389000.01.T01	0.16	yes	down	0.02	yes	GO:0016020;GO:0015031	membrane;protein transport	cellular_component;biological_process	.	.	.
MSTRG.1189.1 : FtPinG0008604500.01	FtPinG0008604500.01	1.17449	yes	up	0.0100271	yes	chrFt1	-	22157501	22158500	promoter	Intermediate	ICP	MSTRG.1189.1	4.22	yes	up	0.02	yes	GO:0003677	DNA binding	molecular_function	.	.	.
MSTRG.14305.1 : FtPinG0002678300.01	FtPinG0002678300.01	1.10394	yes	up	0.00376576	yes	chrFt6	+	2688001	2689000	downstream	NA	NA	MSTRG.14305.1	5.9	yes	up	0.02	yes	.	.	.	.	.	.
FtPinG0005987900.01.T01 : FtPinG0005987900.01	FtPinG0005987900.01	0.88354	yes	down	2.04073e-05	yes	chrFt6	-	52230001	52231000	promoter	Distal	ICP	FtPinG0005987900.01.T01	10.07	yes	up	0.02	yes	GO:0005874;GO:0007017;GO:0005525;GO:0005200	microtubule;microtubule-based process;GTP binding;structural constituent of cytoskeleton	cellular_component;biological_process;molecular_function;molecular_function	.	.	.
MSTRG.15321.2 : FtPinG0003442200.01	FtPinG0003442200.01	1.17632	yes	up	0.00333043	yes	chrFt6	-	16814501	16815500	promoter	Distal	LCP	MSTRG.15321.2	0.07	yes	down	0.02	yes	.	.	.	.	.	.
MSTRG.8098.1 : FtPinG0002399200.01	FtPinG0002399200.01	0.942517	yes	down	0.00615441	yes	chrFt3	+	52532501	52533500	downstream	NA	NA	MSTRG.8098.1	0.27	yes	down	0.02	yes	GO:0008280;GO:0006281;GO:0005524;GO:0005515;GO:0003682;GO:0051276;GO:0005694;GO:0007064	cohesin core heterodimer;DNA repair;ATP binding;protein binding;chromatin binding;chromosome organization;chromosome;mitotic sister chromatid cohesion	cellular_component;biological_process;molecular_function;molecular_function;molecular_function;biological_process;cellular_component;biological_process	.	.	.
MSTRG.11509.2 : FtPinG0000639600.01	FtPinG0000639600.01	1.23337	yes	up	5.45171e-06	yes	chrFt5	-	3336001	3337000	promoter	Distal	HCP	MSTRG.11509.2	0.06	yes	down	0.02	yes	GO:0000287;GO:0004749;GO:0009116;GO:0009165	magnesium ion binding;ribose phosphate diphosphokinase activity;nucleoside metabolic process;nucleotide biosynthetic process	molecular_function;molecular_function;biological_process;biological_process	ko00230;ko00030	Purine metabolism;Pentose phosphate pathway	Metabolism;Metabolism
MSTRG.12792.1 : FtPinG0007744900.01	FtPinG0007744900.01	0.133333	yes	down	0.0174745	yes	chrFt5	+	34884001	34885000	downstream	NA	NA	MSTRG.12792.1	5.13	yes	up	0.02	yes	.	.	.	.	.	.
FtPinG0007506000.01.T01 : FtPinG0007506000.01	FtPinG0007506000.01	0.839463	yes	down	2.97293e-05	yes	chrFt4	+	47288001	47289000	downstream	NA	NA	FtPinG0007506000.01.T01	6.44	yes	up	0.02	yes	GO:0046872;GO:0000166;GO:0016021	metal ion binding;nucleotide binding;integral component of membrane	molecular_function;molecular_function;cellular_component	.	.	.
MSTRG.21263.6 : FtPinG0007103900.01	FtPinG0007103900.01	1.26136	yes	up	0.00387561	yes	chrFt8	+	49071501	49072500	downstream	NA	NA	MSTRG.21263.6	0.25	yes	down	0.02	yes	.	.	.	.	.	.
MSTRG.12793.1 : FtPinG0007744900.01	FtPinG0007744900.01	0.133333	yes	down	0.0174745	yes	chrFt5	+	34884001	34885000	downstream	NA	NA	MSTRG.12793.1	4.49	yes	up	0.02	yes	.	.	.	.	.	.
MSTRG.4537.2 : FtPinG0002923000.01	FtPinG0002923000.01	1.88356	yes	up	3.33376e-11	yes	chrFt2	-	47397501	47398500	promoter	Intermediate	ICP	MSTRG.4537.2	3.56	yes	up	0.02	yes	GO:0006457;GO:0005524;GO:0051082;GO:0031072;GO:0009408	protein folding;ATP binding;unfolded protein binding;heat shock protein binding;response to heat	biological_process;molecular_function;molecular_function;molecular_function;biological_process	.	.	.
MSTRG.19379.2 : FtPinG0008258100.01	FtPinG0008258100.01	1.07355	yes	up	0.0160572	yes	chrFt8	-	15004501	15005500	promoter	Distal	HCP	MSTRG.19379.2	0.25	yes	down	0.02	yes	.	.	.	.	.	.
MSTRG.19949.1 : FtPinG0004281700.01	FtPinG0004281700.01	1.19305	yes	up	0.00171719	yes	chrFt8	-	30852001	30853000	intron	last intron	NA	MSTRG.19949.1	29.81	yes	up	0.02	yes	.	.	.	.	.	.
MSTRG.14617.6 : FtPinG0006809500.01	FtPinG0006809500.01	1.10103	yes	up	0.0185626	yes	chrFt6	+	5838001	5839000	downstream	NA	NA	MSTRG.14617.6	3.56	yes	up	0.02	yes	GO:0005488	binding	molecular_function	.	.	.
FtPinG0000867700.01.T01 : FtPinG0000867700.01	FtPinG0000867700.01	1.49333	yes	up	7.01616e-06	yes	chrFt2	+	60581501	60582500	downstream	NA	NA	FtPinG0000867700.01.T01	7.96	yes	up	0.02	yes	.	.	.	.	.	.
FtPinG0002664400.01.T01 : FtPinG0002664400.01	FtPinG0002664400.01	1.76504	yes	up	4.93861e-13	yes	chrFt6	-	2172501	2173500	promoter	Distal	ICP	FtPinG0002664400.01.T01	11.08	yes	up	0.02	yes	.	.	.	.	.	.
FtPinG0001862300.01.T01 : FtPinG0001862300.01	FtPinG0001862300.01	0.898927	yes	down	3.51398e-07	yes	chrFt1	-	32137501	32138500	promoter	Distal	HCP	FtPinG0001862300.01.T01	10.44	yes	up	0.02	yes	GO:0005524;GO:0004672;GO:0006468;GO:0016772	ATP binding;protein kinase activity;protein phosphorylation;transferase activity, transferring phosphorus-containing groups	molecular_function;molecular_function;biological_process;molecular_function	.	.	.
FtPinG0003040200.01.T01 : FtPinG0003040200.01	FtPinG0003040200.01	0.958054	yes	down	0.0413918	yes	chrFt5	+	14832501	14833500	exon	internal exon	NA	FtPinG0003040200.01.T01	0.07	yes	down	0.02	yes	GO:0046983	protein dimerization activity	molecular_function	.	.	.
MSTRG.4777.1 : FtPinG0003005000.01	FtPinG0003005000.01	0.88167	yes	down	5.0906e-05	yes	chrFt2	+	50334501	50335500	downstream	NA	NA	MSTRG.4777.1	0.27	yes	down	0.02	yes	GO:0005515	protein binding	molecular_function	.	.	.
MSTRG.19462.4 : FtPinG0004214400.01	FtPinG0004214400.01	1.26994	yes	up	0.00366132	yes	chrFt8	-	18220501	18221500	promoter	Distal	LCP	MSTRG.19462.4	8.86	yes	up	0.02	yes	.	.	.	.	.	.
MSTRG.833.2 : FtPinG0005638600.01	FtPinG0005638600.01	1.37209	yes	up	0.000459041	yes	chrFt1	+	13318001	13319000	downstream	NA	NA	MSTRG.833.2	4.16	yes	up	0.02	yes	GO:0003677;GO:0003682	DNA binding;chromatin binding	molecular_function;molecular_function	.	.	.
MSTRG.21255.2 : FtPinG0007318100.01	FtPinG0007318100.01	0.827517	yes	down	1.36149e-06	yes	chrFt8	-	49007001	49008000	intron	internal intron	NA	MSTRG.21255.2	10.21	yes	up	0.02	yes	GO:0005524;GO:0004674;GO:0004672;GO:0006468;GO:0016772	ATP binding;protein serine/threonine kinase activity;protein kinase activity;protein phosphorylation;transferase activity, transferring phosphorus-containing groups	molecular_function;molecular_function;molecular_function;biological_process;molecular_function	.	.	.
FtPinG0005921900.01.T01 : FtPinG0005921900.01	FtPinG0005921900.01	1.63725	yes	up	0.00931897	yes	chrFt6	-	12334501	12335500	exon	first exon	NA	FtPinG0005921900.01.T01	11.4	yes	up	0.02	yes	.	.	.	.	.	.
MSTRG.14786.8 : FtPinG0007044000.01	FtPinG0007044000.01	0.811841	yes	down	3.39432e-07	yes	chrFt6	+	7902501	7903500	downstream	NA	NA	MSTRG.14786.8	0.02	yes	down	0.02	yes	GO:0005524;GO:0005515;GO:0004674;GO:0004672;GO:0006468;GO:0016772	ATP binding;protein binding;protein serine/threonine kinase activity;protein kinase activity;protein phosphorylation;transferase activity, transferring phosphorus-containing groups	molecular_function;molecular_function;molecular_function;molecular_function;biological_process;molecular_function	.	.	.
MSTRG.14306.1 : FtPinG0002678300.01	FtPinG0002678300.01	1.10394	yes	up	0.00376576	yes	chrFt6	+	2688001	2689000	downstream	NA	NA	MSTRG.14306.1	6.11	yes	up	0.02	yes	.	.	.	.	.	.
MSTRG.18853.1 : FtPinG0002325100.01	FtPinG0002325100.01	1.20025	yes	up	1.86651e-08	yes	chrFt8	-	760501	761500	promoter	Distal	HCP	MSTRG.18853.1	3.82	yes	up	0.02	yes	GO:0008124;GO:0006729	4-alpha-hydroxytetrahydrobiopterin dehydratase activity;tetrahydrobiopterin biosynthetic process	molecular_function;biological_process	.	.	.
FtPinG0004518400.01.T01 : FtPinG0004518400.01	FtPinG0004518400.01	0.872428	yes	down	0.0298051	yes	chrFt5	+	24822501	24823500	downstream	NA	NA	FtPinG0004518400.01.T01	5.06	yes	up	0.02	yes	.	.	.	.	.	.
MSTRG.10493.5 : FtPinG0008655800.01	FtPinG0008655800.01	0.421053	yes	down	0.0383246	yes	chrFt4	+	45918001	45919000	downstream	NA	NA	MSTRG.10493.5	18.55	yes	up	0.02	yes	GO:0006396;GO:0005515;GO:0005622	RNA processing;protein binding;intracellular	biological_process;molecular_function;cellular_component	.	.	.
FtPinG0005207900.01.T01 : FtPinG0005207900.01	FtPinG0005207900.01	1.31319	yes	up	0.0187554	yes	chrFt8	+	12870001	12871000	downstream	NA	NA	FtPinG0005207900.01.T01	5.19	yes	up	0.02	yes	GO:0005524;GO:0004674;GO:0005509;GO:0004672;GO:0006468;GO:0016772	ATP binding;protein serine/threonine kinase activity;calcium ion binding;protein kinase activity;protein phosphorylation;transferase activity, transferring phosphorus-containing groups	molecular_function;molecular_function;molecular_function;molecular_function;biological_process;molecular_function	.	.	.
MSTRG.16650.1 : FtPinG0002844200.01	FtPinG0002844200.01	1.41892	yes	up	2.65884e-05	yes	chrFt7	-	3772501	3773500	promoter	Intermediate	ICP	MSTRG.16650.1	3.87	yes	up	0.02	yes	GO:0006508;GO:0004176	proteolysis;ATP-dependent peptidase activity	biological_process;molecular_function	.	.	.
MSTRG.7584.2 : FtPinG0000404300.01	FtPinG0000404300.01	0.844379	yes	down	7.51408e-10	yes	chrFt3	+	38995501	38996500	downstream	NA	NA	MSTRG.7584.2	0.28	yes	down	0.02	yes	GO:0006396;GO:0004526;GO:0001682	RNA processing;ribonuclease P activity;tRNA 5'-leader removal	biological_process;molecular_function;biological_process	.	.	.
MSTRG.1561.2 : FtPinG0001497600.01	FtPinG0001497600.01	0.89596	yes	down	0.000134536	yes	chrFt1	-	38676501	38677500	promoter	Distal	LCP	MSTRG.1561.2	0.12	yes	down	0.02	yes	GO:0006397;GO:0000445	mRNA processing;THO complex part of transcription export complex	biological_process;cellular_component	.	.	.
MSTRG.13214.2 : FtPinG0000952600.01	FtPinG0000952600.01	0.862096	yes	down	5.78445e-08	yes	chrFt5	-	43453001	43454000	promoter	Distal	HCP	MSTRG.13214.2	7.23	yes	up	0.02	yes	GO:0005488	binding	molecular_function	.	.	.
MSTRG.1725.2 : FtPinG0005160700.01	FtPinG0005160700.01	1.23854	yes	up	0.000312111	yes	chrFt1	+	44992001	44993000	downstream	NA	NA	MSTRG.1725.2	0.21	yes	down	0.02	yes	.	.	.	.	.	.
MSTRG.9421.4 : FtPinG0004245700.01	FtPinG0004245700.01	1.24024	yes	up	4.8405e-10	yes	chrFt4	-	18749001	18750000	promoter	Distal	LCP	MSTRG.9421.4	7.42	yes	up	0.02	yes	GO:0005515;GO:0005488	protein binding;binding	molecular_function;molecular_function	.	.	.
MSTRG.10070.1 : FtPinG0006824000.01	FtPinG0006824000.01	0.828556	yes	down	1.73616e-08	yes	chrFt4	-	39215001	39216000	promoter	Distal	HCP	MSTRG.10070.1	0.25	yes	down	0.02	yes	GO:0016705;GO:0016706;GO:0005506;GO:0055114;GO:0031418;GO:0016491	oxidoreductase activity, acting on paired donors, with incorporation or reduction of molecular oxygen;oxidoreductase activity, acting on paired donors, with incorporation or reduction of molecular oxygen, 2-oxoglutarate as one donor, and incorporation of one atom each of oxygen into both donors;iron ion binding;oxidation-reduction process;L-ascorbic acid binding;oxidoreductase activity	molecular_function;molecular_function;molecular_function;biological_process;molecular_function;molecular_function	.	.	.
FtPinG0009374500.01.T01 : FtPinG0009374500.01	FtPinG0009374500.01	0.832685	yes	down	1.11514e-15	yes	chrFt1	-	48186501	48187500	promoter	Distal	LCP	FtPinG0009374500.01.T01	7.89	yes	up	0.02	yes	GO:0005515;GO:0016567;GO:0005488;GO:0004842	protein binding;protein ubiquitination;binding;ubiquitin-protein transferase activity	molecular_function;biological_process;molecular_function;molecular_function	.	.	.
MSTRG.2692.4 : FtPinG0006457600.01	FtPinG0006457600.01	0.891527	yes	down	2.53674e-05	yes	chrFt2	-	1684501	1685500	promoter	Distal	ICP	MSTRG.2692.4	4.06	yes	up	0.02	yes	GO:0009055	electron carrier activity	molecular_function	.	.	.
MSTRG.4273.1 : FtPinG0004493700.01	FtPinG0004493700.01	1.5409	yes	up	1.3915e-05	yes	chrFt2	+	42525501	42526500	downstream	NA	NA	MSTRG.4273.1	14.01	yes	up	0.02	yes	.	.	.	.	.	.
MSTRG.598.1 : FtPinG0002439900.01	FtPinG0002439900.01	0.572327	yes	down	0.00089182	yes	chrFt1	-	8560501	8561500	intron	first intron	NA	MSTRG.598.1	3.38	yes	up	0.02	yes	.	.	.	.	.	.
MSTRG.10481.3 : FtPinG0008655800.01	FtPinG0008655800.01	0.421053	yes	down	0.0383246	yes	chrFt4	+	45918001	45919000	downstream	NA	NA	MSTRG.10481.3	5.96	yes	up	0.02	yes	GO:0006396;GO:0005515;GO:0005622	RNA processing;protein binding;intracellular	biological_process;molecular_function;cellular_component	.	.	.
MSTRG.10482.16 : FtPinG0008656100.01	FtPinG0008656100.01	16.9091	yes	up	3.67042e-05	yes	chrFt4	-	45872501	45873500	promoter	Distal	HCP	MSTRG.10482.16	7.92	yes	up	0.02	yes	GO:0006457;GO:0003755;GO:0000413	protein folding;peptidyl-prolyl cis-trans isomerase activity;protein peptidyl-prolyl isomerization	biological_process;molecular_function;biological_process	.	.	.
MSTRG.7074.1 : FtPinG0006602800.01	FtPinG0006602800.01	0.831795	yes	down	0.00284668	yes	chrFt3	-	18412001	18413000	downstream	NA	NA	MSTRG.7074.1	0.15	yes	down	0.02	yes	GO:0005840;GO:0006412;GO:0005622;GO:0003735	ribosome;translation;intracellular;structural constituent of ribosome	cellular_component;biological_process;cellular_component;molecular_function	.	.	.
MSTRG.18837.2 : FtPinG0002334800.01	FtPinG0002334800.01	0.825659	yes	down	9.42869e-07	yes	chrFt8	+	583001	584000	downstream	NA	NA	MSTRG.18837.2	0.28	yes	down	0.02	yes	GO:0016298;GO:0016788;GO:0006629	lipase activity;hydrolase activity, acting on ester bonds;lipid metabolic process	molecular_function;molecular_function;biological_process	.	.	.
MSTRG.17559.1 : FtPinG0005191800.01	FtPinG0005191800.01	0.803392	yes	down	5.47243e-16	yes	chrFt7	+	33022501	33023500	downstream	NA	NA	MSTRG.17559.1	0.2	yes	down	0.02	yes	GO:0005515	protein binding	molecular_function	.	.	.
MSTRG.8079.2 : FtPinG0001219700.01	FtPinG0001219700.01	0.869253	yes	down	4.37946e-13	yes	chrFt3	-	52090501	52091500	promoter	Distal	ICP	MSTRG.8079.2	0.24	yes	down	0.02	yes	.	.	.	.	.	.
MSTRG.10677.2 : FtPinG0005516300.01	FtPinG0005516300.01	0.864248	yes	down	1.59115e-09	yes	chrFt4	-	48944501	48945500	promoter	Distal	HCP	MSTRG.10677.2	7.78	yes	up	0.02	yes	GO:0005515	protein binding	molecular_function	.	.	.
MSTRG.18479.4 : FtPinG0003525800.01	FtPinG0003525800.01	0.841429	yes	down	0.012927	yes	chrFt7	+	48850501	48851500	downstream	NA	NA	MSTRG.18479.4	0.29	yes	down	0.02	yes	GO:0046983	protein dimerization activity	molecular_function	.	.	.
MSTRG.4577.2 : FtPinG0001529300.01	FtPinG0001529300.01	0.940404	yes	down	0.0101427	yes	chrFt2	-	48066501	48067500	promoter	Distal	LCP	MSTRG.4577.2	3.28	yes	up	0.02	yes	GO:0000278;GO:0051301;GO:0007032	mitotic cell cycle;cell division;endosome organization	biological_process;biological_process;biological_process	.	.	.
MSTRG.17740.1 : FtPinG0008784600.01	FtPinG0008784600.01	1.03424	yes	up	0.0211462	yes	chrFt7	-	36534001	36535000	exon	first exon	NA	MSTRG.17740.1	4.09	yes	up	0.02	yes	.	.	.	.	.	.
MSTRG.19006.2 : FtPinG0002150900.01	FtPinG0002150900.01	1.13049	yes	up	2.88141e-06	yes	chrFt8	-	4370001	4371000	promoter	Proximal	ICP	MSTRG.19006.2	0.15	yes	down	0.02	yes	GO:0005515;GO:0005488	protein binding;binding	molecular_function;molecular_function	.	.	.
MSTRG.2643.2 : FtPinG0005401700.01	FtPinG0005401700.01	0.749104	yes	down	2.93533e-05	yes	chrFt2	+	656501	657500	downstream	NA	NA	MSTRG.2643.2	4.97	yes	up	0.02	yes	GO:0005488	binding	molecular_function	.	.	.
MSTRG.20809.1 : FtPinG0006372400.01	FtPinG0006372400.01	0.743457	yes	down	3.14037e-40	yes	chrFt8	-	43927001	43928000	intron	first intron	NA	MSTRG.20809.1	6.87	yes	up	0.02	yes	GO:0006801;GO:0004784;GO:0046872;GO:0055114	superoxide metabolic process;superoxide dismutase activity;metal ion binding;oxidation-reduction process	biological_process;molecular_function;molecular_function;biological_process	.	.	.
MSTRG.10221.2 : FtPinG0006477400.01	FtPinG0006477400.01	1.21695	yes	up	0.0230842	yes	chrFt4	-	41872501	41873500	promoter	Distal	ICP	MSTRG.10221.2	3.15	yes	up	0.02	yes	.	.	.	.	.	.
MSTRG.19041.1 : FtPinG0009358100.01	FtPinG0009358100.01	0.760985	yes	down	8.75642e-06	yes	chrFt8	-	5098001	5099000	downstream	NA	NA	MSTRG.19041.1	9.73	yes	up	0.02	yes	GO:0005515	protein binding	molecular_function	.	.	.
MSTRG.18655.1 : FtPinG0001808500.01	FtPinG0001808500.01	0.885763	yes	down	0.000362335	yes	chrFt7	-	50606001	50607000	promoter	Distal	LCP	MSTRG.18655.1	3.1	yes	up	0.02	yes	GO:0008152;GO:0016747;GO:0003824	metabolic process;transferase activity, transferring acyl groups other than amino-acyl groups;catalytic activity	biological_process;molecular_function;molecular_function	.	.	.
FtPinG0006676600.01.T01 : FtPinG0006676600.01	FtPinG0006676600.01	0.906259	yes	down	5.78696e-07	yes	chrFt4	+	2989001	2990000	downstream	NA	NA	FtPinG0006676600.01.T01	4.45	yes	up	0.02	yes	.	.	.	.	.	.
MSTRG.913.1 : FtPinG0001579500.01	FtPinG0001579500.01	1.2292	yes	up	0.00882705	yes	chrFt1	+	15378001	15379000	downstream	NA	NA	MSTRG.913.1	0.25	yes	down	0.02	yes	GO:0003676	nucleic acid binding	molecular_function	.	.	.
MSTRG.8855.1 : FtPinG0000044900.01	FtPinG0000044900.01	0.844506	yes	down	2.33539e-08	yes	chrFt4	+	5526501	5527500	downstream	NA	NA	MSTRG.8855.1	4.74	yes	up	0.02	yes	.	.	.	.	.	.
MSTRG.1094.3 : FtPinG0006182700.01	FtPinG0006182700.01	0.871928	yes	down	2.26645e-08	yes	chrFt1	-	19284001	19285000	promoter	Distal	HCP	MSTRG.1094.3	30.28	yes	up	0.02	yes	GO:0008374	O-acyltransferase activity	molecular_function	.	.	.
MSTRG.126.1 : FtPinG0000136900.01	FtPinG0000136900.01	1.33548	yes	up	0.000974402	yes	chrFt1	+	1197001	1198000	downstream	NA	NA	MSTRG.126.1	3.26	yes	up	0.02	yes	.	.	.	.	.	.
MSTRG.14827.1 : FtPinG0007031000.01	FtPinG0007031000.01	0.716732	yes	down	1.11478e-08	yes	chrFt6	+	8336001	8337000	downstream	NA	NA	MSTRG.14827.1	12.02	yes	up	0.02	yes	GO:0006506;GO:0008152;GO:0008484;GO:0016740;GO:0005789;GO:0003824	GPI anchor biosynthetic process;metabolic process;sulfuric ester hydrolase activity;transferase activity;endoplasmic reticulum membrane;catalytic activity	biological_process;biological_process;molecular_function;molecular_function;cellular_component;molecular_function	.	.	.
MSTRG.10609.1 : FtPinG0004510700.01	FtPinG0004510700.01	1.11087	yes	up	2.60297e-07	yes	chrFt4	-	47830001	47831000	promoter	Distal	LCP	MSTRG.10609.1	0.24	yes	down	0.02	yes	.	.	.	.	.	.
MSTRG.11119.2 : FtPinG0008913400.01	FtPinG0008913400.01	0.731608	yes	down	0.000124246	yes	chrFt4	-	55332001	55333000	promoter	Distal	HCP	MSTRG.11119.2	12.61	yes	up	0.02	yes	GO:0016020;GO:0006886;GO:0005801	membrane;intracellular protein transport;cis-Golgi network	cellular_component;biological_process;cellular_component	.	.	.
MSTRG.16900.3 : FtPinG0009516500.01	FtPinG0009516500.01	1.20319	yes	up	0.0245638	yes	chrFt7	+	8516001	8517000	downstream	NA	NA	MSTRG.16900.3	6.88	yes	up	0.02	yes	GO:0046872;GO:0006508;GO:0004222;GO:0003824	metal ion binding;proteolysis;metalloendopeptidase activity;catalytic activity	molecular_function;biological_process;molecular_function;molecular_function	.	.	.
MSTRG.3830.1 : FtPinG0004376400.01	FtPinG0004376400.01	0.853601	yes	down	2.7645e-07	yes	chrFt2	-	33305501	33306500	promoter	Distal	ICP	MSTRG.3830.1	0.24	yes	down	0.02	yes	.	.	.	.	.	.
MSTRG.12796.3 : FtPinG0007744900.01	FtPinG0007744900.01	0.133333	yes	down	0.0174745	yes	chrFt5	+	34884001	34885000	downstream	NA	NA	MSTRG.12796.3	5.22	yes	up	0.02	yes	.	.	.	.	.	.
MSTRG.12799.1 : FtPinG0007745400.01	FtPinG0007745400.01	0.959459	yes	down	0.0296623	yes	chrFt5	-	34900501	34901500	exon	first exon	NA	MSTRG.12799.1	4.77	yes	up	0.02	yes	GO:0006464	cellular protein modification process	biological_process	.	.	.
MSTRG.14186.1 : FtPinG0007597800.01	FtPinG0007597800.01	0.835189	yes	down	0.0102275	yes	chrFt6	-	1398001	1399000	downstream	NA	NA	MSTRG.14186.1	3.87	yes	up	0.02	yes	.	.	.	.	.	.
MSTRG.10491.1 : FtPinG0008656100.01	FtPinG0008656100.01	16.9091	yes	up	3.67042e-05	yes	chrFt4	-	45872501	45873500	promoter	Distal	HCP	MSTRG.10491.1	4.92	yes	up	0.02	yes	GO:0006457;GO:0003755;GO:0000413	protein folding;peptidyl-prolyl cis-trans isomerase activity;protein peptidyl-prolyl isomerization	biological_process;molecular_function;biological_process	.	.	.
MSTRG.16040.1 : FtPinG0001135300.01	FtPinG0001135300.01	0.913512	yes	down	0.00108264	yes	chrFt6	-	44071001	44072000	promoter	Distal	HCP	MSTRG.16040.1	0.06	yes	down	0.02	yes	GO:0005885;GO:0034314;GO:0015629;GO:0030041	Arp2/3 protein complex;Arp2/3 complex-mediated actin nucleation;actin cytoskeleton;actin filament polymerization	cellular_component;biological_process;cellular_component;biological_process	.	.	.
MSTRG.15081.4 : FtPinG0005921800.01	FtPinG0005921800.01	1.28247	yes	up	0.00219758	yes	chrFt6	+	12340001	12341000	downstream	NA	NA	MSTRG.15081.4	0.11	yes	down	0.02	yes	.	.	.	.	.	.
MSTRG.12533.1 : FtPinG0004518400.01	FtPinG0004518400.01	0.872428	yes	down	0.0298051	yes	chrFt5	+	24822501	24823500	downstream	NA	NA	MSTRG.12533.1	4.35	yes	up	0.02	yes	.	.	.	.	.	.
MSTRG.2361.2 : FtPinG0007718300.01	FtPinG0007718300.01	0.909091	yes	down	0.029756	yes	chrFt1	+	58857001	58858000	downstream	NA	NA	MSTRG.2361.2	3.02	yes	up	0.02	yes	GO:0003677;GO:0016602;GO:0006355;GO:0003700	DNA binding;CCAAT-binding factor complex;regulation of transcription, DNA-templated;sequence-specific DNA binding transcription factor activity	molecular_function;cellular_component;biological_process;molecular_function	.	.	.
MSTRG.8869.2 : FtPinG0004587200.01	FtPinG0004587200.01	1.15526	yes	up	0.000375028	yes	chrFt4	-	5675001	5676000	promoter	Distal	LCP	MSTRG.8869.2	6.58	yes	up	0.02	yes	GO:0016020;GO:0055085;GO:0015238;GO:0015297;GO:0006855	membrane;transmembrane transport;drug transmembrane transporter activity;antiporter activity;drug transmembrane transport	cellular_component;biological_process;molecular_function;molecular_function;biological_process	.	.	.
MSTRG.11652.2 : FtPinG0005713900.01	FtPinG0005713900.01	1.05967	yes	up	0.00560996	yes	chrFt5	+	5570501	5571500	downstream	NA	NA	MSTRG.11652.2	8.62	yes	up	0.02	yes	GO:0006486;GO:0005783;GO:0004579;GO:0016021	protein glycosylation;endoplasmic reticulum;dolichyl-diphosphooligosaccharide-protein glycotransferase activity;integral component of membrane	biological_process;cellular_component;molecular_function;cellular_component	ko00513;ko00510	Various types of N-glycan biosynthesis;N-Glycan biosynthesis	Metabolism;Metabolism
MSTRG.9524.2 : FtPinG0009182100.01	FtPinG0009182100.01	0.874758	yes	down	4.92011e-05	yes	chrFt4	-	22443001	22444000	promoter	Distal	ICP	MSTRG.9524.2	3.55	yes	up	0.02	yes	GO:0005525	GTP binding	molecular_function	.	.	.
FtPinG0004046800.01.T01 : FtPinG0004046800.01	FtPinG0004046800.01	2.01639	yes	up	0.0219927	yes	chrFt3	+	2495001	2496000	downstream	NA	NA	FtPinG0004046800.01.T01	52.75	yes	up	0.02	yes	.	.	.	.	.	.
MSTRG.17258.2 : FtPinG0005893400.01	FtPinG0005893400.01	0.798561	yes	down	0.00147106	yes	chrFt7	-	19712001	19713000	intron	first intron	NA	MSTRG.17258.2	0.04	yes	down	0.03	yes	GO:0003824	catalytic activity	molecular_function	.	.	.
MSTRG.14617.4 : FtPinG0006809500.01	FtPinG0006809500.01	1.10103	yes	up	0.0185626	yes	chrFt6	+	5838001	5839000	downstream	NA	NA	MSTRG.14617.4	3.38	yes	up	0.03	yes	GO:0005488	binding	molecular_function	.	.	.
MSTRG.12534.1 : FtPinG0004518400.01	FtPinG0004518400.01	0.872428	yes	down	0.0298051	yes	chrFt5	+	24822501	24823500	downstream	NA	NA	MSTRG.12534.1	3.47	yes	up	0.03	yes	.	.	.	.	.	.
MSTRG.13762.3 : FtPinG0000755000.01	FtPinG0000755000.01	0.914988	yes	down	4.15766e-06	yes	chrFt5	-	51859001	51860000	promoter	Distal	HCP	MSTRG.13762.3	0.2	yes	down	0.03	yes	GO:0030276;GO:0048268;GO:0030136;GO:0005545;GO:0005543	clathrin binding;clathrin coat assembly;clathrin-coated vesicle;1-phosphatidylinositol binding;phospholipid binding	molecular_function;biological_process;cellular_component;molecular_function;molecular_function	.	.	.
MSTRG.21281.1 : FtPinG0009633900.01	FtPinG0009633900.01	0.893559	yes	down	0.0136986	yes	chrFt8	-	49273001	49274000	promoter	Intermediate	ICP	MSTRG.21281.1	3.13	yes	up	0.03	yes	GO:0005524;GO:0005515;GO:0004674;GO:0004672;GO:0006468;GO:0016772	ATP binding;protein binding;protein serine/threonine kinase activity;protein kinase activity;protein phosphorylation;transferase activity, transferring phosphorus-containing groups	molecular_function;molecular_function;molecular_function;molecular_function;biological_process;molecular_function	.	.	.
MSTRG.12322.1 : FtPinG0007423800.01	FtPinG0007423800.01	0.826389	yes	down	9.62695e-13	yes	chrFt5	+	16782001	16783000	downstream	NA	NA	MSTRG.12322.1	3.94	yes	up	0.03	yes	.	.	.	.	.	.
MSTRG.10985.1 : FtPinG0008745000.01	FtPinG0008745000.01	1.15987	yes	up	0.0303423	yes	chrFt4	-	53700001	53701000	promoter	Distal	HCP	MSTRG.10985.1	3.33	yes	up	0.03	yes	GO:0008270;GO:0003676	zinc ion binding;nucleic acid binding	molecular_function;molecular_function	.	.	.
FtPinG0008142600.01.T02 : FtPinG0008142600.01	FtPinG0008142600.01	0.814233	yes	down	0.00870962	yes	chrFt5	-	47131001	47132000	promoter	Distal	LCP	FtPinG0008142600.01.T02	8.35	yes	up	0.03	yes	GO:0016616;GO:0008652;GO:0004455;GO:0055114;GO:0050662;GO:0016491;GO:0009082	oxidoreductase activity, acting on the CH-OH group of donors, NAD or NADP as acceptor;cellular amino acid biosynthetic process;ketol-acid reductoisomerase activity;oxidation-reduction process;coenzyme binding;oxidoreductase activity;branched-chain amino acid biosynthetic process	molecular_function;biological_process;molecular_function;biological_process;molecular_function;molecular_function;biological_process	ko00770;ko00290	Pantothenate and CoA biosynthesis;Valine, leucine and isoleucine biosynthesis	Metabolism;Metabolism
MSTRG.17610.2 : FtPinG0002570600.01	FtPinG0002570600.01	0.945407	yes	down	0.000837622	yes	chrFt7	+	34073001	34074000	downstream	NA	NA	MSTRG.17610.2	0.27	yes	down	0.03	yes	GO:0005515	protein binding	molecular_function	.	.	.
MSTRG.14784.2 : FtPinG0007043000.01	FtPinG0007043000.01	1.10022	yes	up	0.00193565	yes	chrFt6	+	7919001	7920000	downstream	NA	NA	MSTRG.14784.2	10.53	yes	up	0.03	yes	GO:0016021;GO:0022857	integral component of membrane;transmembrane transporter activity	cellular_component;molecular_function	.	.	.
MSTRG.10317.1 : FtPinG0005114700.01	FtPinG0005114700.01	0.922906	yes	down	0.00136298	yes	chrFt4	-	43103001	43104000	promoter	Proximal	ICP	MSTRG.10317.1	3.96	yes	up	0.03	yes	GO:0006355;GO:0043565;GO:0003700	regulation of transcription, DNA-templated;sequence-specific DNA binding;sequence-specific DNA binding transcription factor activity	biological_process;molecular_function;molecular_function	.	.	.
MSTRG.10495.1 : FtPinG0008655800.01	FtPinG0008655800.01	0.421053	yes	down	0.0383246	yes	chrFt4	+	45918001	45919000	downstream	NA	NA	MSTRG.10495.1	4.4	yes	up	0.03	yes	GO:0006396;GO:0005515;GO:0005622	RNA processing;protein binding;intracellular	biological_process;molecular_function;cellular_component	.	.	.
MSTRG.10493.3 : FtPinG0008655800.01	FtPinG0008655800.01	0.421053	yes	down	0.0383246	yes	chrFt4	+	45918001	45919000	downstream	NA	NA	MSTRG.10493.3	6.13	yes	up	0.03	yes	GO:0006396;GO:0005515;GO:0005622	RNA processing;protein binding;intracellular	biological_process;molecular_function;cellular_component	.	.	.
MSTRG.10302.2 : FtPinG0005118200.01	FtPinG0005118200.01	0.835887	yes	down	3.33633e-14	yes	chrFt4	+	42996001	42997000	downstream	NA	NA	MSTRG.10302.2	9.1	yes	up	0.03	yes	GO:0003954;GO:0005739;GO:0008137	NADH dehydrogenase activity;mitochondrion;NADH dehydrogenase (ubiquinone) activity	molecular_function;cellular_component;molecular_function	.	.	.
MSTRG.464.1 : FtPinG0001408200.01	FtPinG0001408200.01	1.2178	yes	up	5.59085e-06	yes	chrFt1	-	6187501	6188500	promoter	Distal	LCP	MSTRG.464.1	4.65	yes	up	0.03	yes	GO:0016020	membrane	cellular_component	.	.	.
MSTRG.13047.1 : FtPinG0006740400.01	FtPinG0006740400.01	0.71407	yes	down	1.78622e-06	yes	chrFt5	-	41114001	41115000	promoter	Distal	HCP	MSTRG.13047.1	3.54	yes	up	0.03	yes	GO:0005634;GO:0003677;GO:0006281;GO:0008270;GO:0004842	nucleus;DNA binding;DNA repair;zinc ion binding;ubiquitin-protein transferase activity	cellular_component;molecular_function;biological_process;molecular_function;molecular_function	.	.	.
MSTRG.2668.1 : FtPinG0007702700.01	FtPinG0007702700.01	0.92235	yes	down	0.00773106	yes	chrFt2	+	1196501	1197500	downstream	NA	NA	MSTRG.2668.1	0.21	yes	down	0.03	yes	.	.	.	.	.	.
MSTRG.17139.6 : FtPinG0005315200.01	FtPinG0005315200.01	0.825619	yes	down	3.45776e-22	yes	chrFt7	-	16465001	16466000	promoter	Distal	LCP	MSTRG.17139.6	83.33	yes	up	0.03	yes	GO:0005524;GO:0004672;GO:0006468;GO:0004707;GO:0016772	ATP binding;protein kinase activity;protein phosphorylation;MAP kinase activity;transferase activity, transferring phosphorus-containing groups	molecular_function;molecular_function;biological_process;molecular_function;molecular_function	.	.	.
MSTRG.19462.6 : FtPinG0004214400.01	FtPinG0004214400.01	1.26994	yes	up	0.00366132	yes	chrFt8	-	18220501	18221500	promoter	Distal	LCP	MSTRG.19462.6	5.65	yes	up	0.03	yes	.	.	.	.	.	.
MSTRG.9704.1 : FtPinG0008024100.01	FtPinG0008024100.01	0.859487	yes	down	0.0172104	yes	chrFt4	+	30086001	30087000	downstream	NA	NA	MSTRG.9704.1	0.26	yes	down	0.03	yes	GO:0003723;GO:0005488	RNA binding;binding	molecular_function;molecular_function	.	.	.
MSTRG.18911.1 : FtPinG0002243900.01	FtPinG0002243900.01	0.798408	yes	down	6.10401e-19	yes	chrFt8	-	2372001	2373000	promoter	Distal	LCP	MSTRG.18911.1	0.3	yes	down	0.03	yes	GO:0006508;GO:0004190	proteolysis;aspartic-type endopeptidase activity	biological_process;molecular_function	.	.	.
MSTRG.778.2 : FtPinG0005807500.01	FtPinG0005807500.01	0.612245	yes	down	0.00706451	yes	chrFt1	-	12416001	12417000	promoter	Distal	HCP	MSTRG.778.2	0.17	yes	down	0.03	yes	GO:0003723;GO:0005515;GO:0005488	RNA binding;protein binding;binding	molecular_function;molecular_function;molecular_function	.	.	.
MSTRG.2641.1 : FtPinG0005401500.01	FtPinG0005401500.01	0.926686	yes	down	0.00179911	yes	chrFt2	+	631001	632000	downstream	NA	NA	MSTRG.2641.1	3.44	yes	up	0.03	yes	GO:0005634	nucleus	cellular_component	.	.	.
MSTRG.13610.2 : FtPinG0006206500.01	FtPinG0006206500.01	0.907407	yes	down	0.000142478	yes	chrFt5	-	49966501	49967500	promoter	Distal	LCP	MSTRG.13610.2	32.19	yes	up	0.03	yes	GO:0005515;GO:0008270	protein binding;zinc ion binding	molecular_function;molecular_function	.	.	.
FtPinG0009159800.01.T01 : FtPinG0009159800.01	FtPinG0009159800.01	0.966045	yes	down	0.0348153	yes	chrFt7	-	47610001	47611000	promoter	Distal	HCP	FtPinG0009159800.01.T01	8.75	yes	up	0.03	yes	GO:0005488	binding	molecular_function	.	.	.
MSTRG.17559.2 : FtPinG0005191800.01	FtPinG0005191800.01	0.803392	yes	down	5.47243e-16	yes	chrFt7	+	33022501	33023500	downstream	NA	NA	MSTRG.17559.2	0.08	yes	down	0.03	yes	GO:0005515	protein binding	molecular_function	.	.	.
MSTRG.1959.1 : FtPinG0000385500.01	FtPinG0000385500.01	1.27622	yes	up	0.0297933	yes	chrFt1	+	51096501	51097500	downstream	NA	NA	MSTRG.1959.1	4.76	yes	up	0.03	yes	GO:0005975;GO:0000272;GO:0016161	carbohydrate metabolic process;polysaccharide catabolic process;beta-amylase activity	biological_process;biological_process;molecular_function	ko00500	Starch and sucrose metabolism	Metabolism
MSTRG.13889.1 : FtPinG0004697400.01	FtPinG0004697400.01	0.927637	yes	down	5.93517e-05	yes	chrFt5	-	53260501	53261500	promoter	Distal	HCP	MSTRG.13889.1	0.15	yes	down	0.03	yes	.	.	.	.	.	.
MSTRG.7651.2 : FtPinG0006281100.01	FtPinG0006281100.01	0.858652	yes	down	4.66527e-11	yes	chrFt3	-	41612501	41613500	promoter	Distal	ICP	MSTRG.7651.2	0.29	yes	down	0.03	yes	GO:0016020;GO:0006886;GO:0016192	membrane;intracellular protein transport;vesicle-mediated transport	cellular_component;biological_process;biological_process	.	.	.
MSTRG.903.1 : FtPinG0001576900.01	FtPinG0001576900.01	0.778443	yes	down	0.00165496	yes	chrFt1	+	15268501	15269500	downstream	NA	NA	MSTRG.903.1	27.79	yes	up	0.03	yes	GO:0007165;GO:0005524;GO:0004674;GO:0004672;GO:0006468;GO:0016772	signal transduction;ATP binding;protein serine/threonine kinase activity;protein kinase activity;protein phosphorylation;transferase activity, transferring phosphorus-containing groups	biological_process;molecular_function;molecular_function;molecular_function;biological_process;molecular_function	.	.	.
MSTRG.9436.1 : FtPinG0006304400.01	FtPinG0006304400.01	0.88346	yes	down	3.23563e-07	yes	chrFt4	+	19525501	19526500	downstream	NA	NA	MSTRG.9436.1	0.17	yes	down	0.03	yes	.	.	.	.	.	.
MSTRG.9594.1 : FtPinG0005854400.01	FtPinG0005854400.01	0.790068	yes	down	0.0358367	yes	chrFt4	+	25722501	25723500	downstream	NA	NA	MSTRG.9594.1	3.14	yes	up	0.03	yes	.	.	.	.	.	.
MSTRG.278.1 : FtPinG0000244400.01	FtPinG0000244400.01	1.38889	yes	up	0.0251759	yes	chrFt1	-	3703001	3704000	promoter	Distal	LCP	MSTRG.278.1	3.91	yes	up	0.03	yes	.	.	.	.	.	.
FtPinG0005556200.01.T01 : FtPinG0005556200.01	FtPinG0005556200.01	0.726813	yes	down	0.000586109	yes	chrFt7	-	35971001	35972000	exon	last exon	NA	FtPinG0005556200.01.T01	6.4	yes	up	0.03	yes	GO:0008289;GO:0003677	lipid binding;DNA binding	molecular_function;molecular_function	.	.	.
MSTRG.14348.1 : FtPinG0002689700.01	FtPinG0002689700.01	0.912685	yes	down	1.26428e-07	yes	chrFt6	+	3116501	3117500	downstream	NA	NA	MSTRG.14348.1	2.92	yes	up	0.03	yes	GO:0005524;GO:0004674;GO:0004672;GO:0006468;GO:0016772	ATP binding;protein serine/threonine kinase activity;protein kinase activity;protein phosphorylation;transferase activity, transferring phosphorus-containing groups	molecular_function;molecular_function;molecular_function;biological_process;molecular_function	.	.	.
MSTRG.9861.1 : FtPinG0008389200.01	FtPinG0008389200.01	0.543478	yes	down	0.0395902	yes	chrFt4	-	34465001	34466000	promoter	Distal	ICP	MSTRG.9861.1	0.18	yes	down	0.03	yes	.	.	.	.	.	.
MSTRG.10984.1 : FtPinG0008742300.01	FtPinG0008742300.01	0.852433	yes	down	0.00229489	yes	chrFt4	+	53642501	53643500	downstream	NA	NA	MSTRG.10984.1	7.67	yes	up	0.03	yes	.	.	.	.	.	.
MSTRG.18976.1 : FtPinG0002188100.01	FtPinG0002188100.01	1.1113	yes	up	0.0382659	yes	chrFt8	-	3440501	3441500	promoter	Distal	HCP	MSTRG.18976.1	0.26	yes	down	0.03	yes	GO:0016020;GO:0016021;GO:0022857	membrane;integral component of membrane;transmembrane transporter activity	cellular_component;cellular_component;molecular_function	.	.	.
MSTRG.10491.2 : FtPinG0008656100.01	FtPinG0008656100.01	16.9091	yes	up	3.67042e-05	yes	chrFt4	-	45872501	45873500	promoter	Distal	HCP	MSTRG.10491.2	4.06	yes	up	0.03	yes	GO:0006457;GO:0003755;GO:0000413	protein folding;peptidyl-prolyl cis-trans isomerase activity;protein peptidyl-prolyl isomerization	biological_process;molecular_function;biological_process	.	.	.
MSTRG.19444.2 : FtPinG0007617100.01	FtPinG0007617100.01	0.458716	yes	down	0.0001612	yes	chrFt8	-	17579501	17580500	promoter	Distal	HCP	MSTRG.19444.2	3.04	yes	up	0.03	yes	GO:0006457;GO:0051082	protein folding;unfolded protein binding	biological_process;molecular_function	.	.	.
FtPinG0005739000.01.T01 : FtPinG0005739000.01	FtPinG0005739000.01	1.2385	yes	up	0.00810161	yes	chrFt5	-	6400501	6401500	promoter	Distal	LCP	FtPinG0005739000.01.T01	8.18	yes	up	0.03	yes	GO:0016020;GO:0008519;GO:0072488;GO:0015696	membrane;ammonium transmembrane transporter activity;ammonium transmembrane transport;ammonium transport	cellular_component;molecular_function;biological_process;biological_process	.	.	.
FtPinG0003246800.01.T01 : FtPinG0003246800.01	FtPinG0003246800.01	0.658065	yes	down	0.00670755	yes	chrFt3	-	1846001	1847000	promoter	Distal	LCP	FtPinG0003246800.01.T01	0.05	yes	down	0.03	yes	GO:0005515;GO:0008270	protein binding;zinc ion binding	molecular_function;molecular_function	.	.	.
MSTRG.11536.1 : FtPinG0000657300.01	FtPinG0000657300.01	1.86747	yes	up	0.00101677	yes	chrFt5	+	3609001	3610000	downstream	NA	NA	MSTRG.11536.1	0.16	yes	down	0.03	yes	.	.	.	.	.	.
MSTRG.17422.1 : FtPinG0000395300.01	FtPinG0000395300.01	0.792666	yes	down	0.00166818	yes	chrFt7	-	29066501	29067500	promoter	Distal	LCP	MSTRG.17422.1	0.22	yes	down	0.03	yes	GO:0005524;GO:0005515;GO:0016459;GO:0003774	ATP binding;protein binding;myosin complex;motor activity	molecular_function;molecular_function;cellular_component;molecular_function	.	.	.
MSTRG.14451.3 : FtPinG0002713800.01	FtPinG0002713800.01	1.15601	yes	up	0.00811018	yes	chrFt6	-	3961501	3962500	promoter	Distal	ICP	MSTRG.14451.3	0.23	yes	down	0.03	yes	GO:0008081;GO:0006629	phosphoric diester hydrolase activity;lipid metabolic process	molecular_function;biological_process	.	.	.
FtPinG0001402800.01.T01 : FtPinG0001402800.01	FtPinG0001402800.01	1.19817	yes	up	8.61334e-09	yes	chrFt1	-	6059001	6060000	promoter	Distal	ICP	FtPinG0001402800.01.T01	11.57	yes	up	0.03	yes	GO:0006355;GO:0043565;GO:0003700	regulation of transcription, DNA-templated;sequence-specific DNA binding;sequence-specific DNA binding transcription factor activity	biological_process;molecular_function;molecular_function	.	.	.
MSTRG.3108.3 : FtPinG0001465900.01	FtPinG0001465900.01	0.946956	yes	down	0.00569528	yes	chrFt2	+	9749501	9750500	downstream	NA	NA	MSTRG.3108.3	0.25	yes	down	0.03	yes	GO:0005515;GO:0008270;GO:0008080	protein binding;zinc ion binding;N-acetyltransferase activity	molecular_function;molecular_function;molecular_function	.	.	.
FtPinG0002468000.01.T01 : FtPinG0002468000.01	FtPinG0002468000.01	1.10923	yes	up	4.7161e-05	yes	chrFt1	+	7577001	7578000	downstream	NA	NA	FtPinG0002468000.01.T01	6.45	yes	up	0.03	yes	GO:0006979;GO:0020037;GO:0004601;GO:0055114	response to oxidative stress;heme binding;peroxidase activity;oxidation-reduction process	biological_process;molecular_function;molecular_function;biological_process	ko00940;ko00360	Phenylpropanoid biosynthesis;Phenylalanine metabolism	Metabolism;Metabolism
MSTRG.4087.3 : FtPinG0005456600.01	FtPinG0005456600.01	1.17625	yes	up	0.0220244	yes	chrFt2	+	39136001	39137000	downstream	NA	NA	MSTRG.4087.3	0.09	yes	down	0.03	yes	GO:0016020;GO:0005524;GO:0016887	membrane;ATP binding;ATPase activity	cellular_component;molecular_function;molecular_function	.	.	.
MSTRG.12301.4 : FtPinG0007430700.01	FtPinG0007430700.01	0.900444	yes	down	9.24074e-05	yes	chrFt5	-	16503001	16504000	downstream	NA	NA	MSTRG.12301.4	8.83	yes	up	0.03	yes	.	.	.	.	.	.
MSTRG.10490.9 : FtPinG0008656100.01	FtPinG0008656100.01	16.9091	yes	up	3.67042e-05	yes	chrFt4	-	45872501	45873500	promoter	Distal	HCP	MSTRG.10490.9	4.3	yes	up	0.03	yes	GO:0006457;GO:0003755;GO:0000413	protein folding;peptidyl-prolyl cis-trans isomerase activity;protein peptidyl-prolyl isomerization	biological_process;molecular_function;biological_process	.	.	.
MSTRG.10491.4 : FtPinG0008656100.01	FtPinG0008656100.01	16.9091	yes	up	3.67042e-05	yes	chrFt4	-	45872501	45873500	promoter	Distal	HCP	MSTRG.10491.4	8.27	yes	up	0.03	yes	GO:0006457;GO:0003755;GO:0000413	protein folding;peptidyl-prolyl cis-trans isomerase activity;protein peptidyl-prolyl isomerization	biological_process;molecular_function;biological_process	.	.	.
MSTRG.7268.1 : FtPinG0009432800.01	FtPinG0009432800.01	0.93806	yes	down	0.000750748	yes	chrFt3	-	22841501	22842500	promoter	Distal	LCP	MSTRG.7268.1	3.35	yes	up	0.03	yes	GO:0016021	integral component of membrane	cellular_component	.	.	.
MSTRG.4692.1 : FtPinG0000718100.01	FtPinG0000718100.01	2.02857	yes	up	0.00102284	yes	chrFt2	+	49374501	49375500	downstream	NA	NA	MSTRG.4692.1	0.22	yes	down	0.03	yes	.	.	.	.	.	.
MSTRG.18157.1 : FtPinG0003587300.01	FtPinG0003587300.01	0.95154	yes	down	0.0302442	yes	chrFt7	-	44147501	44148500	promoter	Distal	HCP	MSTRG.18157.1	0.28	yes	down	0.03	yes	.	.	.	.	.	.
MSTRG.21263.10 : FtPinG0007103900.01	FtPinG0007103900.01	1.26136	yes	up	0.00387561	yes	chrFt8	+	49071501	49072500	downstream	NA	NA	MSTRG.21263.10	0.18	yes	down	0.03	yes	.	.	.	.	.	.
MSTRG.18643.1 : FtPinG0001811700.01	FtPinG0001811700.01	0.950487	yes	down	0.0149972	yes	chrFt7	-	50505501	50506500	promoter	Distal	HCP	MSTRG.18643.1	5.5	yes	up	0.03	yes	.	.	.	.	.	.
MSTRG.11312.1 : FtPinG0000503400.01	FtPinG0000503400.01	0.913986	yes	down	0.000119386	yes	chrFt5	-	1126501	1127500	promoter	Distal	HCP	MSTRG.11312.1	3.58	yes	up	0.03	yes	GO:0003723;GO:0003676	RNA binding;nucleic acid binding	molecular_function;molecular_function	.	.	.
MSTRG.6075.3 : FtPinG0003999200.01	FtPinG0003999200.01	0.928315	yes	down	5.53096e-09	yes	chrFt3	+	3841501	3842500	downstream	NA	NA	MSTRG.6075.3	0.15	yes	down	0.03	yes	GO:0005515	protein binding	molecular_function	.	.	.
MSTRG.3208.1 : FtPinG0008769300.01	FtPinG0008769300.01	0.88851	yes	down	2.23218e-07	yes	chrFt2	+	12099001	12100000	downstream	NA	NA	MSTRG.3208.1	6.21	yes	up	0.03	yes	.	.	.	.	.	.
FtPinG0005565100.01.T02 : FtPinG0005565100.01	FtPinG0005565100.01	0.868183	yes	down	1.79947e-13	yes	chrFt3	+	38350001	38351000	downstream	NA	NA	FtPinG0005565100.01.T02	0.16	yes	down	0.03	yes	GO:0005515;GO:0008270	protein binding;zinc ion binding	molecular_function;molecular_function	.	.	.
FtPinG0003201200.01.T01 : FtPinG0003201200.01	FtPinG0003201200.01	1.21577	yes	up	0.0144348	yes	chrFt1	+	9287001	9288000	downstream	NA	NA	FtPinG0003201200.01.T01	0.12	yes	down	0.03	yes	.	.	.	.	.	.
MSTRG.16700.2 : FtPinG0002884900.01	FtPinG0002884900.01	0.85012	yes	down	4.00999e-25	yes	chrFt7	+	4644001	4645000	downstream	NA	NA	MSTRG.16700.2	0.04	yes	down	0.03	yes	.	.	.	.	.	.
MSTRG.11355.2 : FtPinG0000545600.01	FtPinG0000545600.01	1.09379	yes	up	0.00180033	yes	chrFt5	-	1719501	1720500	promoter	Distal	HCP	MSTRG.11355.2	0.08	yes	down	0.03	yes	GO:0006511;GO:0005515;GO:0036459;GO:0008270;GO:0008242	ubiquitin-dependent protein catabolic process;protein binding;ubiquitinyl hydrolase activity;zinc ion binding;omega peptidase activity	biological_process;molecular_function;molecular_function;molecular_function;molecular_function	.	.	.
FtPinG0002786400.01.T01 : FtPinG0002786400.01	FtPinG0002786400.01	2	yes	up	0.00226828	yes	chrFt7	-	2478501	2479500	promoter	Distal	LCP	FtPinG0002786400.01.T01	7.1	yes	up	0.03	yes	GO:0005515	protein binding	molecular_function	.	.	.
MSTRG.10482.7 : FtPinG0008656100.01	FtPinG0008656100.01	16.9091	yes	up	3.67042e-05	yes	chrFt4	-	45872501	45873500	promoter	Distal	HCP	MSTRG.10482.7	8.88	yes	up	0.03	yes	GO:0006457;GO:0003755;GO:0000413	protein folding;peptidyl-prolyl cis-trans isomerase activity;protein peptidyl-prolyl isomerization	biological_process;molecular_function;biological_process	.	.	.
FtPinG0002627000.01.T01 : FtPinG0002627000.01	FtPinG0002627000.01	0.898177	yes	down	0.015875	yes	chrFt7	-	14668001	14669000	promoter	Distal	ICP	FtPinG0002627000.01.T01	0.06	yes	down	0.03	yes	.	.	.	.	.	.
MSTRG.1028.1 : FtPinG0008002600.01	FtPinG0008002600.01	0.888043	yes	down	1.65531e-07	yes	chrFt1	-	17772501	17773500	promoter	Distal	HCP	MSTRG.1028.1	0.3	yes	down	0.03	yes	GO:0000166	nucleotide binding	molecular_function	.	.	.
FtPinG0003999500.01.T01 : FtPinG0003999500.01	FtPinG0003999500.01	0.862854	yes	down	1.32444e-05	yes	chrFt3	-	3834501	3835500	promoter	Distal	ICP	FtPinG0003999500.01.T01	6.2	yes	up	0.03	yes	GO:0005515	protein binding	molecular_function	.	.	.
FtPinG0001383100.01.T01 : FtPinG0001383100.01	FtPinG0001383100.01	1.4525	yes	up	0.000289852	yes	chrFt1	+	5411001	5412000	exon	last exon	NA	FtPinG0001383100.01.T01	0.08	yes	down	0.03	yes	.	.	.	.	.	.
FtPinG0000793700.01.T01 : FtPinG0000793700.01	FtPinG0000793700.01	0.873286	yes	down	0.00036458	yes	chrFt5	+	42814501	42815500	downstream	NA	NA	FtPinG0000793700.01.T01	3.31	yes	up	0.03	yes	GO:0007264;GO:0005622;GO:0005525	small GTPase mediated signal transduction;intracellular;GTP binding	biological_process;cellular_component;molecular_function	.	.	.
MSTRG.4832.3 : FtPinG0006993800.01	FtPinG0006993800.01	0.809213	yes	down	1.58085e-18	yes	chrFt2	+	51158001	51159000	downstream	NA	NA	MSTRG.4832.3	5.86	yes	up	0.03	yes	.	.	.	.	.	.
MSTRG.17270.2 : FtPinG0001894400.01	FtPinG0001894400.01	0.920878	yes	down	0.000217389	yes	chrFt7	-	20335001	20336000	promoter	Distal	LCP	MSTRG.17270.2	0.3	yes	down	0.03	yes	.	.	.	.	.	.
MSTRG.6532.1 : FtPinG0001079100.01	FtPinG0001079100.01	2.35556	yes	up	0.00131898	yes	chrFt3	-	9198001	9199000	promoter	Distal	LCP	MSTRG.6532.1	0.22	yes	down	0.03	yes	GO:0005515;GO:0008270	protein binding;zinc ion binding	molecular_function;molecular_function	.	.	.
MSTRG.10968.2 : FtPinG0001898600.01	FtPinG0001898600.01	1.56364	yes	up	0.032639	yes	chrFt4	+	53374001	53375000	downstream	NA	NA	MSTRG.10968.2	0.15	yes	down	0.03	yes	.	.	.	.	.	.
MSTRG.13896.1 : FtPinG0004698200.01	FtPinG0004698200.01	1.06316	yes	up	0.0046365	yes	chrFt5	-	53298501	53299500	exon	first exon	NA	MSTRG.13896.1	3.61	yes	up	0.03	yes	GO:0008152;GO:0016758	metabolic process;transferase activity, transferring hexosyl groups	biological_process;molecular_function	.	.	.
FtPinG0000462300.01.T01 : FtPinG0000462300.01	FtPinG0000462300.01	0.5	yes	down	0.0206448	yes	chrFt5	+	278001	279000	downstream	NA	NA	FtPinG0000462300.01.T01	11.25	yes	up	0.03	yes	GO:0005975;GO:0004650	carbohydrate metabolic process;polygalacturonase activity	biological_process;molecular_function	.	.	.
FtPinG0006228700.01.T01 : FtPinG0006228700.01	FtPinG0006228700.01	1.16068	yes	up	2.03038e-08	yes	chrFt4	-	41180501	41181500	promoter	Distal	HCP	FtPinG0006228700.01.T01	6.22	yes	up	0.03	yes	GO:0005515	protein binding	molecular_function	.	.	.
MSTRG.15739.4 : FtPinG0003068600.01	FtPinG0003068600.01	2.10059	yes	up	1.37319e-06	yes	chrFt6	+	26795001	26796000	downstream	NA	NA	MSTRG.15739.4	0.14	yes	down	0.03	yes	GO:0003676	nucleic acid binding	molecular_function	.	.	.
MSTRG.13176.1 : FtPinG0000793700.01	FtPinG0000793700.01	0.873286	yes	down	0.00036458	yes	chrFt5	+	42814501	42815500	downstream	NA	NA	MSTRG.13176.1	2.89	yes	up	0.03	yes	GO:0007264;GO:0005622;GO:0005525	small GTPase mediated signal transduction;intracellular;GTP binding	biological_process;cellular_component;molecular_function	.	.	.
FtPinG0008227100.01.T01 : FtPinG0008227100.01	FtPinG0008227100.01	0.858896	yes	down	7.40777e-17	yes	chrFt7	+	41114501	41115500	downstream	NA	NA	FtPinG0008227100.01.T01	10.76	yes	up	0.03	yes	.	.	.	.	.	.
MSTRG.2045.2 : FtPinG0000061700.01	FtPinG0000061700.01	1.25287	yes	up	3.51919e-74	yes	chrFt1	-	53148501	53149500	promoter	Distal	HCP	MSTRG.2045.2	4.62	yes	up	0.03	yes	GO:0008168	methyltransferase activity	molecular_function	.	.	.
MSTRG.11631.1 : FtPinG0002529700.01	FtPinG0002529700.01	0.820029	yes	down	8.75077e-10	yes	chrFt5	+	5061001	5062000	downstream	NA	NA	MSTRG.11631.1	3.26	yes	up	0.03	yes	.	.	.	.	.	.
MSTRG.5540.1 : FtPinG0003958100.01	FtPinG0003958100.01	1.26038	yes	up	0.00131158	yes	chrFt2	+	59107501	59108500	downstream	NA	NA	MSTRG.5540.1	3.1	yes	up	0.03	yes	GO:0046872	metal ion binding	molecular_function	.	.	.
MSTRG.20619.1 : FtPinG0004864000.01	FtPinG0004864000.01	1.26979	yes	up	0.00903073	yes	chrFt8	-	41723001	41724000	promoter	Distal	LCP	MSTRG.20619.1	0.3	yes	down	0.03	yes	.	.	.	.	.	.
MSTRG.11559.2 : FtPinG0000666800.01	FtPinG0000666800.01	0.528571	yes	down	0.0349509	yes	chrFt5	-	3763501	3764500	promoter	Distal	ICP	MSTRG.11559.2	0.14	yes	down	0.03	yes	GO:0015976;GO:0008270;GO:0004089	carbon utilization;zinc ion binding;carbonate dehydratase activity	biological_process;molecular_function;molecular_function	ko00910	Nitrogen metabolism	Metabolism
MSTRG.10482.22 : FtPinG0008656100.01	FtPinG0008656100.01	16.9091	yes	up	3.67042e-05	yes	chrFt4	-	45872501	45873500	promoter	Distal	HCP	MSTRG.10482.22	5.63	yes	up	0.03	yes	GO:0006457;GO:0003755;GO:0000413	protein folding;peptidyl-prolyl cis-trans isomerase activity;protein peptidyl-prolyl isomerization	biological_process;molecular_function;biological_process	.	.	.
FtPinG0005669400.01.T01 : FtPinG0005669400.01	FtPinG0005669400.01	0.95403	yes	down	0.0273253	yes	chrFt2	+	11147501	11148500	downstream	NA	NA	FtPinG0005669400.01.T01	3.9	yes	up	0.03	yes	.	.	.	.	.	.
MSTRG.6327.3 : FtPinG0001791100.01	FtPinG0001791100.01	1.23949	yes	up	0.00247887	yes	chrFt3	-	6812001	6813000	promoter	Distal	ICP	MSTRG.6327.3	0.21	yes	down	0.03	yes	GO:0003993	acid phosphatase activity	molecular_function	.	.	.
FtPinG0000061700.01.T01 : FtPinG0000061700.01	FtPinG0000061700.01	1.25287	yes	up	3.51919e-74	yes	chrFt1	-	53148501	53149500	promoter	Distal	HCP	FtPinG0000061700.01.T01	0.12	yes	down	0.03	yes	GO:0008168	methyltransferase activity	molecular_function	.	.	.
MSTRG.5793.2 : FtPinG0003220400.01	FtPinG0003220400.01	0.814188	yes	down	8.79955e-09	yes	chrFt3	-	948001	949000	promoter	Distal	ICP	MSTRG.5793.2	2.92	yes	up	0.03	yes	.	.	.	.	.	.
MSTRG.937.3 : FtPinG0001594400.01	FtPinG0001594400.01	1.05737	yes	up	0.0284523	yes	chrFt1	-	15794501	15795500	promoter	Distal	LCP	MSTRG.937.3	3.63	yes	up	0.03	yes	.	.	.	.	.	.
FtPinG0006378200.01.T01 : FtPinG0006378200.01	FtPinG0006378200.01	0.949429	yes	down	0.0217533	yes	chrFt8	-	44234001	44235000	promoter	Distal	LCP	FtPinG0006378200.01.T01	8.07	yes	up	0.03	yes	GO:0005840;GO:0006412;GO:0005622;GO:0003735	ribosome;translation;intracellular;structural constituent of ribosome	cellular_component;biological_process;cellular_component;molecular_function	.	.	.
MSTRG.2380.2 : FtPinG0004886500.01	FtPinG0004886500.01	0.671111	yes	down	0.000127888	yes	chrFt1	+	59185001	59186000	downstream	NA	NA	MSTRG.2380.2	0.1	yes	down	0.03	yes	.	.	.	.	.	.
MSTRG.20389.4 : FtPinG0007290100.01	FtPinG0007290100.01	0.3125	yes	down	5.00859e-09	yes	chrFt8	-	38581501	38582500	exon	first exon	NA	MSTRG.20389.4	0.21	yes	down	0.03	yes	.	.	.	.	.	.
MSTRG.2264.1 : FtPinG0002967000.01	FtPinG0002967000.01	2.11454	yes	up	2.89028e-05	yes	chrFt1	+	57495001	57496000	downstream	NA	NA	MSTRG.2264.1	3.19	yes	up	0.03	yes	GO:0005515;GO:0008270	protein binding;zinc ion binding	molecular_function;molecular_function	.	.	.
MSTRG.2725.1 : FtPinG0008725600.01	FtPinG0008725600.01	0.928701	yes	down	0.00586699	yes	chrFt2	-	2106001	2107000	promoter	Distal	HCP	MSTRG.2725.1	0.11	yes	down	0.03	yes	.	.	.	.	.	.
MSTRG.19222.3 : FtPinG0003314200.01	FtPinG0003314200.01	1.06591	yes	up	0.00328476	yes	chrFt8	-	10471501	10472500	promoter	Distal	HCP	MSTRG.19222.3	0.26	yes	down	0.04	yes	GO:0016020;GO:0006075;GO:0003843;GO:0000148	membrane;(1->3)-beta-D-glucan biosynthetic process;1,3-beta-D-glucan synthase activity;1,3-beta-D-glucan synthase complex	cellular_component;biological_process;molecular_function;cellular_component	ko00500	Starch and sucrose metabolism	Metabolism
MSTRG.10787.1 : FtPinG0001992900.01	FtPinG0001992900.01	0.797907	yes	down	0.0016816	yes	chrFt4	-	50695001	50696000	exon	last exon	NA	MSTRG.10787.1	0.08	yes	down	0.04	yes	.	.	.	.	.	.
MSTRG.19373.1 : FtPinG0008263400.01	FtPinG0008263400.01	1.15248	yes	up	7.76566e-09	yes	chrFt8	+	14813001	14814000	downstream	NA	NA	MSTRG.19373.1	4.01	yes	up	0.04	yes	.	.	.	.	.	.
MSTRG.17091.1 : FtPinG0002621200.01	FtPinG0002621200.01	0.632047	yes	down	0.000895662	yes	chrFt7	-	14460001	14461000	promoter	Distal	LCP	MSTRG.17091.1	0.31	yes	down	0.04	yes	.	.	.	.	.	.
MSTRG.10482.3 : FtPinG0008656100.01	FtPinG0008656100.01	16.9091	yes	up	3.67042e-05	yes	chrFt4	-	45872501	45873500	promoter	Distal	HCP	MSTRG.10482.3	4.14	yes	up	0.04	yes	GO:0006457;GO:0003755;GO:0000413	protein folding;peptidyl-prolyl cis-trans isomerase activity;protein peptidyl-prolyl isomerization	biological_process;molecular_function;biological_process	.	.	.
MSTRG.8366.1 : FtPinG0004177200.01	FtPinG0004177200.01	0.862882	yes	down	9.12031e-10	yes	chrFt3	+	57279001	57280000	intron	last intron	NA	MSTRG.8366.1	2.9	yes	up	0.04	yes	GO:0005681;GO:0007067	spliceosomal complex;mitotic nuclear division	cellular_component;biological_process	.	.	.
MSTRG.17680.1 : FtPinG0005066800.01	FtPinG0005066800.01	0.740351	yes	down	0.0173315	yes	chrFt7	-	35269001	35270000	promoter	Distal	ICP	MSTRG.17680.1	3.23	yes	up	0.04	yes	.	.	.	.	.	.
MSTRG.8856.1 : FtPinG0000045400.01	FtPinG0000045400.01	0.288462	yes	down	3.42888e-12	yes	chrFt4	-	5534001	5535000	promoter	Distal	ICP	MSTRG.8856.1	5.38	yes	up	0.04	yes	.	.	.	.	.	.
FtPinG0002780300.01.T01 : FtPinG0002780300.01	FtPinG0002780300.01	0.841984	yes	down	0.00153952	yes	chrFt7	+	2396001	2397000	downstream	NA	NA	FtPinG0002780300.01.T01	6.77	yes	up	0.04	yes	GO:0005524;GO:0016887	ATP binding;ATPase activity	molecular_function;molecular_function	.	.	.
MSTRG.14338.3 : FtPinG0002686600.01	FtPinG0002686600.01	1.19406	yes	up	0.0146772	yes	chrFt6	-	2990001	2991000	promoter	Distal	LCP	MSTRG.14338.3	0.28	yes	down	0.04	yes	.	.	.	ko00400	Phenylalanine, tyrosine and tryptophan biosynthesis	Metabolism
MSTRG.19462.1 : FtPinG0004214400.01	FtPinG0004214400.01	1.26994	yes	up	0.00366132	yes	chrFt8	-	18220501	18221500	promoter	Distal	LCP	MSTRG.19462.1	3.4	yes	up	0.04	yes	.	.	.	.	.	.
MSTRG.2069.3 : FtPinG0004274600.01	FtPinG0004274600.01	0.885317	yes	down	0.000314657	yes	chrFt1	+	53566501	53567500	downstream	NA	NA	MSTRG.2069.3	7.45	yes	up	0.04	yes	.	.	.	.	.	.
MSTRG.12895.1 : FtPinG0005876900.01	FtPinG0005876900.01	0.910997	yes	down	1.66315e-05	yes	chrFt5	-	37995501	37996500	promoter	Distal	ICP	MSTRG.12895.1	0.31	yes	down	0.04	yes	.	.	.	.	.	.
MSTRG.278.3 : FtPinG0000244400.01	FtPinG0000244400.01	1.38889	yes	up	0.0251759	yes	chrFt1	-	3703001	3704000	promoter	Distal	LCP	MSTRG.278.3	39.07	yes	up	0.04	yes	.	.	.	.	.	.
FtPinG0008897000.01.T01 : FtPinG0008897000.01	FtPinG0008897000.01	0.81517	yes	down	0.000408739	yes	chrFt2	+	4382501	4383500	exon	last exon	NA	FtPinG0008897000.01.T01	5.78	yes	up	0.04	yes	GO:0005524;GO:0005515;GO:0004672;GO:0006468;GO:0016772	ATP binding;protein binding;protein kinase activity;protein phosphorylation;transferase activity, transferring phosphorus-containing groups	molecular_function;molecular_function;molecular_function;biological_process;molecular_function	.	.	.
FtPinG0002713800.01.T01 : FtPinG0002713800.01	FtPinG0002713800.01	1.15601	yes	up	0.00811018	yes	chrFt6	-	3961501	3962500	promoter	Distal	ICP	FtPinG0002713800.01.T01	0.13	yes	down	0.04	yes	GO:0008081;GO:0006629	phosphoric diester hydrolase activity;lipid metabolic process	molecular_function;biological_process	.	.	.
MSTRG.14303.1 : FtPinG0002677700.01	FtPinG0002677700.01	0.887891	yes	down	7.59649e-06	yes	chrFt6	+	2673001	2674000	downstream	NA	NA	MSTRG.14303.1	0.06	yes	down	0.04	yes	GO:0016706;GO:0055114;GO:0016491	oxidoreductase activity, acting on paired donors, with incorporation or reduction of molecular oxygen, 2-oxoglutarate as one donor, and incorporation of one atom each of oxygen into both donors;oxidation-reduction process;oxidoreductase activity	molecular_function;biological_process;molecular_function	.	.	.
MSTRG.11937.2 : FtPinG0003117700.01	FtPinG0003117700.01	0.662791	yes	down	0.0309762	yes	chrFt5	-	9377001	9378000	promoter	Distal	LCP	MSTRG.11937.2	0.06	yes	down	0.04	yes	GO:0046983	protein dimerization activity	molecular_function	.	.	.
FtPinG0002325100.01.T01 : FtPinG0002325100.01	FtPinG0002325100.01	1.20025	yes	up	1.86651e-08	yes	chrFt8	-	760501	761500	promoter	Distal	HCP	FtPinG0002325100.01.T01	5.66	yes	up	0.04	yes	GO:0008124;GO:0006729	4-alpha-hydroxytetrahydrobiopterin dehydratase activity;tetrahydrobiopterin biosynthetic process	molecular_function;biological_process	.	.	.
FtPinG0006901500.01.T01 : FtPinG0006901500.01	FtPinG0006901500.01	1.08257	yes	up	0.0128301	yes	chrFt2	-	55195501	55196500	promoter	Distal	HCP	FtPinG0006901500.01.T01	0.08	yes	down	0.04	yes	GO:0016020;GO:0006810;GO:0005215	membrane;transport;transporter activity	cellular_component;biological_process;molecular_function	.	.	.
FtPinG0007702700.01.T01 : FtPinG0007702700.01	FtPinG0007702700.01	0.92235	yes	down	0.00773106	yes	chrFt2	+	1196501	1197500	downstream	NA	NA	FtPinG0007702700.01.T01	0.16	yes	down	0.04	yes	.	.	.	.	.	.
MSTRG.208.2 : FtPinG0000179200.01	FtPinG0000179200.01	0.847423	yes	down	9.90864e-08	yes	chrFt1	-	2400501	2401500	promoter	Distal	ICP	MSTRG.208.2	10.98	yes	up	0.04	yes	.	.	.	.	.	.
MSTRG.3740.1 : FtPinG0007521000.01	FtPinG0007521000.01	1.24162	yes	up	2.62063e-05	yes	chrFt2	+	29950001	29951000	downstream	NA	NA	MSTRG.3740.1	6.7	yes	up	0.04	yes	.	.	.	.	.	.
MSTRG.18421.1 : FtPinG0009179900.01	FtPinG0009179900.01	0.758261	yes	down	0.000498736	yes	chrFt7	+	48207001	48208000	downstream	NA	NA	MSTRG.18421.1	0.17	yes	down	0.04	yes	.	.	.	.	.	.
MSTRG.14818.1 : FtPinG0007033200.01	FtPinG0007033200.01	0.703911	yes	down	3.74447e-05	yes	chrFt6	+	8267501	8268500	downstream	NA	NA	MSTRG.14818.1	0.22	yes	down	0.04	yes	.	.	.	.	.	.
MSTRG.8227.1 : FtPinG0002122600.01	FtPinG0002122600.01	1.16037	yes	up	0.00344115	yes	chrFt3	+	54928001	54929000	intron	internal intron	NA	MSTRG.8227.1	0.24	yes	down	0.04	yes	GO:0005515	protein binding	molecular_function	.	.	.
MSTRG.10492.3 : FtPinG0008655800.01	FtPinG0008655800.01	0.421053	yes	down	0.0383246	yes	chrFt4	+	45918001	45919000	downstream	NA	NA	MSTRG.10492.3	4	yes	up	0.04	yes	GO:0006396;GO:0005515;GO:0005622	RNA processing;protein binding;intracellular	biological_process;molecular_function;cellular_component	.	.	.
MSTRG.7241.1 : FtPinG0001961600.01	FtPinG0001961600.01	1.84553	yes	up	0.0255705	yes	chrFt3	+	22093501	22094500	downstream	NA	NA	MSTRG.7241.1	7.24	yes	up	0.04	yes	.	.	.	.	.	.
MSTRG.12796.1 : FtPinG0007744900.01	FtPinG0007744900.01	0.133333	yes	down	0.0174745	yes	chrFt5	+	34884001	34885000	downstream	NA	NA	MSTRG.12796.1	4.08	yes	up	0.04	yes	.	.	.	.	.	.
MSTRG.20563.4 : FtPinG0006585400.01	FtPinG0006585400.01	2.15556	yes	up	0.0026991	yes	chrFt8	-	41122001	41123000	promoter	Distal	ICP	MSTRG.20563.4	0.21	yes	down	0.04	yes	GO:0005515	protein binding	molecular_function	.	.	.
MSTRG.10482.21 : FtPinG0008656100.01	FtPinG0008656100.01	16.9091	yes	up	3.67042e-05	yes	chrFt4	-	45872501	45873500	promoter	Distal	HCP	MSTRG.10482.21	5.72	yes	up	0.04	yes	GO:0006457;GO:0003755;GO:0000413	protein folding;peptidyl-prolyl cis-trans isomerase activity;protein peptidyl-prolyl isomerization	biological_process;molecular_function;biological_process	.	.	.
MSTRG.100.1 : FtPinG0009536800.01	FtPinG0009536800.01	3.02069	yes	up	5.1442e-25	yes	chrFt1	+	851501	852500	downstream	NA	NA	MSTRG.100.1	0.31	yes	down	0.04	yes	.	.	.	.	.	.
MSTRG.10490.4 : FtPinG0008656100.01	FtPinG0008656100.01	16.9091	yes	up	3.67042e-05	yes	chrFt4	-	45872501	45873500	promoter	Distal	HCP	MSTRG.10490.4	22.66	yes	up	0.04	yes	GO:0006457;GO:0003755;GO:0000413	protein folding;peptidyl-prolyl cis-trans isomerase activity;protein peptidyl-prolyl isomerization	biological_process;molecular_function;biological_process	.	.	.
MSTRG.15313.2 : FtPinG0003440400.01	FtPinG0003440400.01	1.82746	yes	up	2.8881e-08	yes	chrFt6	-	16771001	16772000	promoter	Distal	ICP	MSTRG.15313.2	2.85	yes	up	0.04	yes	GO:0004553;GO:0005975	hydrolase activity, hydrolyzing O-glycosyl compounds;carbohydrate metabolic process	molecular_function;biological_process	.	.	.
MSTRG.6645.1 : FtPinG0005145200.01	FtPinG0005145200.01	0.92502	yes	down	0.00858873	yes	chrFt3	+	10562501	10563500	downstream	NA	NA	MSTRG.6645.1	0.17	yes	down	0.04	yes	GO:0005524;GO:0005515;GO:0016459;GO:0003774	ATP binding;protein binding;myosin complex;motor activity	molecular_function;molecular_function;cellular_component;molecular_function	.	.	.
MSTRG.3131.1 : FtPinG0000727900.01	FtPinG0000727900.01	1.15683	yes	up	0.00253513	yes	chrFt2	+	10198501	10199500	downstream	NA	NA	MSTRG.3131.1	0.18	yes	down	0.04	yes	GO:0030915;GO:0006281;GO:0000724	Smc5-Smc6 complex;DNA repair;double-strand break repair via homologous recombination	cellular_component;biological_process;biological_process	.	.	.
FtPinG0001545800.01.T01 : FtPinG0001545800.01	FtPinG0001545800.01	0.9417	yes	down	3.09696e-05	yes	chrFt7	-	31250501	31251500	promoter	Distal	HCP	FtPinG0001545800.01.T01	0.09	yes	down	0.04	yes	.	.	.	.	.	.
MSTRG.12693.3 : FtPinG0005000800.01	FtPinG0005000800.01	0.942943	yes	down	0.000429063	yes	chrFt5	+	32169001	32170000	downstream	NA	NA	MSTRG.12693.3	5.32	yes	up	0.04	yes	.	.	.	.	.	.
MSTRG.14074.1 : FtPinG0006514600.01	FtPinG0006514600.01	0.914449	yes	down	3.98045e-05	yes	chrFt6	-	302501	303500	promoter	Distal	HCP	MSTRG.14074.1	0.29	yes	down	0.04	yes	GO:0003824	catalytic activity	molecular_function	ko00480;ko00330;ko00410;ko00270	Glutathione metabolism;Arginine and proline metabolism;beta-Alanine metabolism;Cysteine and methionine metabolism	Metabolism;Metabolism;Metabolism;Metabolism
MSTRG.5347.1 : FtPinG0003844700.01	FtPinG0003844700.01	0.894868	yes	down	1.26642e-24	yes	chrFt2	+	56966501	56967500	downstream	NA	NA	MSTRG.5347.1	8.81	yes	up	0.04	yes	GO:0003677;GO:0003682	DNA binding;chromatin binding	molecular_function;molecular_function	.	.	.
MSTRG.3165.1 : FtPinG0005669400.01	FtPinG0005669400.01	0.95403	yes	down	0.0273253	yes	chrFt2	+	11147501	11148500	downstream	NA	NA	MSTRG.3165.1	4.25	yes	up	0.04	yes	.	.	.	.	.	.
MSTRG.18383.2 : FtPinG0009159800.01	FtPinG0009159800.01	0.966045	yes	down	0.0348153	yes	chrFt7	-	47610001	47611000	promoter	Distal	HCP	MSTRG.18383.2	3.1	yes	up	0.04	yes	GO:0005488	binding	molecular_function	.	.	.
MSTRG.16679.1 : FtPinG0002861500.01	FtPinG0002861500.01	0.920076	yes	down	0.00225739	yes	chrFt7	+	4090501	4091500	downstream	NA	NA	MSTRG.16679.1	0.33	yes	down	0.04	yes	GO:0046872;GO:0030001	metal ion binding;metal ion transport	molecular_function;biological_process	.	.	.
FtPinG0005441500.01.T01 : FtPinG0005441500.01	FtPinG0005441500.01	0.937672	yes	down	0.00136965	yes	chrFt4	+	56212501	56213500	downstream	NA	NA	FtPinG0005441500.01.T01	0.07	yes	down	0.04	yes	GO:0016787	hydrolase activity	molecular_function	.	.	.
MSTRG.18356.1 : FtPinG0009151600.01	FtPinG0009151600.01	0.750378	yes	down	0.000553411	yes	chrFt7	-	47194501	47195500	promoter	Distal	ICP	MSTRG.18356.1	0.13	yes	down	0.04	yes	.	.	.	.	.	.
MSTRG.18362.1 : FtPinG0009152400.01	FtPinG0009152400.01	0.847666	yes	down	5.96435e-21	yes	chrFt7	-	47241501	47242500	promoter	Distal	ICP	MSTRG.18362.1	0.12	yes	down	0.04	yes	GO:0006629	lipid metabolic process	biological_process	.	.	.
FtPinG0005401500.01.T01 : FtPinG0005401500.01	FtPinG0005401500.01	0.926686	yes	down	0.00179911	yes	chrFt2	+	631001	632000	downstream	NA	NA	FtPinG0005401500.01.T01	3.18	yes	up	0.04	yes	GO:0005634	nucleus	cellular_component	.	.	.
FtPinG0008142100.01.T01 : FtPinG0008142100.01	FtPinG0008142100.01	0.765108	yes	down	0.000266483	yes	chrFt5	+	47119001	47120000	downstream	NA	NA	FtPinG0008142100.01.T01	5.42	yes	up	0.04	yes	GO:0006099;GO:0015977;GO:0008964;GO:0003824	tricarboxylic acid cycle;carbon fixation;phosphoenolpyruvate carboxylase activity;catalytic activity	biological_process;biological_process;molecular_function;molecular_function	ko00720;ko00680;ko00620;ko00710	Carbon fixation pathways in prokaryotes;Methane metabolism;Pyruvate metabolism;Carbon fixation in photosynthetic organisms	Metabolism;Metabolism;Metabolism;Metabolism
MSTRG.12656.3 : FtPinG0007873400.01	FtPinG0007873400.01	1.2686	yes	up	0.00216646	yes	chrFt5	-	31041001	31042000	promoter	Distal	LCP	MSTRG.12656.3	0.24	yes	down	0.04	yes	.	.	.	.	.	.
MSTRG.12700.1 : FtPinG0005097300.01	FtPinG0005097300.01	0.838076	yes	down	7.14887e-05	yes	chrFt5	-	32370501	32371500	downstream	NA	NA	MSTRG.12700.1	2.93	yes	up	0.04	yes	.	.	.	.	.	.
MSTRG.6001.3 : FtPinG0004025200.01	FtPinG0004025200.01	3.05179	yes	up	1.05838e-44	yes	chrFt3	+	3152001	3153000	downstream	NA	NA	MSTRG.6001.3	5.99	yes	up	0.04	yes	GO:0008915;GO:0009245	lipid-A-disaccharide synthase activity;lipid A biosynthetic process	molecular_function;biological_process	ko00540	Lipopolysaccharide biosynthesis	Metabolism
MSTRG.20429.1 : FtPinG0006423900.01	FtPinG0006423900.01	1.06718	yes	up	0.0146947	yes	chrFt8	+	39146001	39147000	intron	internal intron	NA	MSTRG.20429.1	0.16	yes	down	0.04	yes	GO:0005515;GO:0008270	protein binding;zinc ion binding	molecular_function;molecular_function	.	.	.
MSTRG.1078.1 : FtPinG0005416000.01	FtPinG0005416000.01	0.770932	yes	down	0.00509472	yes	chrFt1	-	18743501	18744500	intron	internal intron	NA	MSTRG.1078.1	0.24	yes	down	0.04	yes	GO:0008168	methyltransferase activity	molecular_function	.	.	.
MSTRG.15561.2 : FtPinG0007216100.01	FtPinG0007216100.01	0.933217	yes	down	0.0142077	yes	chrFt6	-	21525501	21526500	promoter	Intermediate	HCP	MSTRG.15561.2	0.1	yes	down	0.04	yes	GO:0005488	binding	molecular_function	.	.	.
MSTRG.8079.9 : FtPinG0001219700.01	FtPinG0001219700.01	0.869253	yes	down	4.37946e-13	yes	chrFt3	-	52090501	52091500	promoter	Distal	ICP	MSTRG.8079.9	0.31	yes	down	0.04	yes	.	.	.	.	.	.
MSTRG.11057.1 : FtPinG0001321400.01	FtPinG0001321400.01	0.340741	yes	down	3.04517e-06	yes	chrFt4	+	54664501	54665500	downstream	NA	NA	MSTRG.11057.1	4.77	yes	up	0.04	yes	.	.	.	.	.	.
MSTRG.18508.1 : FtPinG0003520400.01	FtPinG0003520400.01	0.945332	yes	down	0.0230589	yes	chrFt7	+	49083501	49084500	downstream	NA	NA	MSTRG.18508.1	6.31	yes	up	0.04	yes	.	.	.	.	.	.
MSTRG.19289.1 : FtPinG0005209400.01	FtPinG0005209400.01	1.30169	yes	up	0.0128768	yes	chrFt8	-	12931001	12932000	promoter	Distal	HCP	MSTRG.19289.1	4.06	yes	up	0.04	yes	.	.	.	.	.	.
MSTRG.5613.1 : FtPinG0000843600.01	FtPinG0000843600.01	1.35817	yes	up	2.23823e-05	yes	chrFt2	-	59854501	59855500	downstream	NA	NA	MSTRG.5613.1	3.75	yes	up	0.04	yes	GO:0005524;GO:0004674;GO:0004672;GO:0006468;GO:0016772	ATP binding;protein serine/threonine kinase activity;protein kinase activity;protein phosphorylation;transferase activity, transferring phosphorus-containing groups	molecular_function;molecular_function;molecular_function;biological_process;molecular_function	.	.	.
MSTRG.2706.2 : FtPinG0006463200.01	FtPinG0006463200.01	0.89924	yes	down	0.0267959	yes	chrFt2	-	1836001	1837000	downstream	NA	NA	MSTRG.2706.2	5.65	yes	up	0.04	yes	GO:0055114;GO:0016491	oxidation-reduction process;oxidoreductase activity	biological_process;molecular_function	.	.	.
MSTRG.5690.1 : FtPinG0000862200.01	FtPinG0000862200.01	1.12552	yes	up	0.00128826	yes	chrFt2	-	60381501	60382500	promoter	Distal	HCP	MSTRG.5690.1	5.04	yes	up	0.04	yes	GO:0006511;GO:0005515;GO:0036459	ubiquitin-dependent protein catabolic process;protein binding;ubiquitinyl hydrolase activity	biological_process;molecular_function;molecular_function	.	.	.
FtPinG0009664500.01.T01 : FtPinG0009664500.01	FtPinG0009664500.01	0.938612	yes	down	0.00116328	yes	chrFt2	+	46304001	46305000	downstream	NA	NA	FtPinG0009664500.01.T01	5.7	yes	up	0.04	yes	.	.	.	.	.	.
MSTRG.2642.1 : FtPinG0005401700.01	FtPinG0005401700.01	0.749104	yes	down	2.93533e-05	yes	chrFt2	+	656501	657500	downstream	NA	NA	MSTRG.2642.1	0.16	yes	down	0.04	yes	GO:0005488	binding	molecular_function	.	.	.
FtPinG0003412000.01.T01 : FtPinG0003412000.01	FtPinG0003412000.01	0.823633	yes	down	0.0114271	yes	chrFt1	-	25743001	25744000	promoter	Distal	LCP	FtPinG0003412000.01.T01	6.85	yes	up	0.04	yes	GO:0020037;GO:0016705;GO:0005506;GO:0055114	heme binding;oxidoreductase activity, acting on paired donors, with incorporation or reduction of molecular oxygen;iron ion binding;oxidation-reduction process	molecular_function;molecular_function;molecular_function;biological_process	.	.	.
MSTRG.8495.1 : FtPinG0001160300.01	FtPinG0001160300.01	0.912326	yes	down	0.000156147	yes	chrFt4	-	853501	854500	promoter	Distal	HCP	MSTRG.8495.1	0.3	yes	down	0.04	yes	GO:0005634;GO:0006355;GO:0043565;GO:0009408;GO:0003700	nucleus;regulation of transcription, DNA-templated;sequence-specific DNA binding;response to heat;sequence-specific DNA binding transcription factor activity	cellular_component;biological_process;molecular_function;biological_process;molecular_function	.	.	.
FtPinG0003160200.01.T01 : FtPinG0003160200.01	FtPinG0003160200.01	0.667965	yes	down	3.13918e-07	yes	chrFt1	+	10750501	10751500	exon	last exon	NA	FtPinG0003160200.01.T01	5.43	yes	up	0.04	yes	GO:0015743	malate transport	biological_process	.	.	.
MSTRG.19462.3 : FtPinG0004214400.01	FtPinG0004214400.01	1.26994	yes	up	0.00366132	yes	chrFt8	-	18220501	18221500	promoter	Distal	LCP	MSTRG.19462.3	3.75	yes	up	0.04	yes	.	.	.	.	.	.
MSTRG.10482.24 : FtPinG0008656100.01	FtPinG0008656100.01	16.9091	yes	up	3.67042e-05	yes	chrFt4	-	45872501	45873500	promoter	Distal	HCP	MSTRG.10482.24	4.95	yes	up	0.04	yes	GO:0006457;GO:0003755;GO:0000413	protein folding;peptidyl-prolyl cis-trans isomerase activity;protein peptidyl-prolyl isomerization	biological_process;molecular_function;biological_process	.	.	.
FtPinG0004698200.01.T01 : FtPinG0004698200.01	FtPinG0004698200.01	1.06316	yes	up	0.0046365	yes	chrFt5	-	53298501	53299500	exon	first exon	NA	FtPinG0004698200.01.T01	4.33	yes	up	0.04	yes	GO:0008152;GO:0016758	metabolic process;transferase activity, transferring hexosyl groups	biological_process;molecular_function	.	.	.
MSTRG.6624.1 : FtPinG0006568500.01	FtPinG0006568500.01	1.88462	yes	up	0.00112037	yes	chrFt3	-	10315001	10316000	promoter	Distal	LCP	MSTRG.6624.1	3.45	yes	up	0.04	yes	GO:0008152;GO:0005524;GO:0016301	metabolic process;ATP binding;kinase activity	biological_process;molecular_function;molecular_function	.	.	.
MSTRG.9861.2 : FtPinG0008389200.01	FtPinG0008389200.01	0.543478	yes	down	0.0395902	yes	chrFt4	-	34465001	34466000	promoter	Distal	ICP	MSTRG.9861.2	0.17	yes	down	0.04	yes	.	.	.	.	.	.
MSTRG.4889.1 : FtPinG0000801200.01	FtPinG0000801200.01	0.946797	yes	down	1.53498e-05	yes	chrFt2	+	52013001	52014000	downstream	NA	NA	MSTRG.4889.1	3.38	yes	up	0.04	yes	GO:0005515	protein binding	molecular_function	.	.	.
MSTRG.17532.1 : FtPinG0008803200.01	FtPinG0008803200.01	0.865497	yes	down	5.19296e-11	yes	chrFt7	-	31958501	31959500	promoter	Distal	HCP	MSTRG.17532.1	0.3	yes	down	0.04	yes	GO:0005515	protein binding	molecular_function	.	.	.
MSTRG.12885.1 : FtPinG0005882500.01	FtPinG0005882500.01	0.766481	yes	down	8.26419e-34	yes	chrFt5	-	37705001	37706000	promoter	Distal	ICP	MSTRG.12885.1	3.89	yes	up	0.04	yes	GO:0016021	integral component of membrane	cellular_component	.	.	.
MSTRG.15685.3 : FtPinG0001848700.01	FtPinG0001848700.01	0.916453	yes	down	1.3755e-07	yes	chrFt6	+	25425501	25426500	downstream	NA	NA	MSTRG.15685.3	0.24	yes	down	0.04	yes	GO:0005524;GO:0008568;GO:0051013;GO:0008017	ATP binding;microtubule-severing ATPase activity;microtubule severing;microtubule binding	molecular_function;molecular_function;biological_process;molecular_function	.	.	.
MSTRG.4031.3 : FtPinG0007601800.01	FtPinG0007601800.01	0.958378	yes	down	0.0053863	yes	chrFt2	+	38071001	38072000	downstream	NA	NA	MSTRG.4031.3	31.75	yes	up	0.04	yes	.	.	.	.	.	.
MSTRG.16526.1 : FtPinG0002755100.01	FtPinG0002755100.01	1.12454	yes	up	1.66124e-06	yes	chrFt7	+	1745001	1746000	downstream	NA	NA	MSTRG.16526.1	0.05	yes	down	0.04	yes	GO:0003677;GO:0003682	DNA binding;chromatin binding	molecular_function;molecular_function	.	.	.
MSTRG.19003.1 : FtPinG0002149600.01	FtPinG0002149600.01	1.07584	yes	up	0.00579681	yes	chrFt8	+	4408501	4409500	downstream	NA	NA	MSTRG.19003.1	4.93	yes	up	0.04	yes	GO:0016020;GO:0007155;GO:0006508;GO:0005515;GO:0004222	membrane;cell adhesion;proteolysis;protein binding;metalloendopeptidase activity	cellular_component;biological_process;biological_process;molecular_function;molecular_function	.	.	.
MSTRG.8685.1 : FtPinG0006676600.01	FtPinG0006676600.01	0.906259	yes	down	5.78696e-07	yes	chrFt4	+	2989001	2990000	downstream	NA	NA	MSTRG.8685.1	4.73	yes	up	0.04	yes	.	.	.	.	.	.
MSTRG.1918.1 : FtPinG0004975800.01	FtPinG0004975800.01	1.05518	yes	up	0.0109313	yes	chrFt1	-	50347501	50348500	promoter	Distal	LCP	MSTRG.1918.1	6.71	yes	up	0.04	yes	GO:0016627;GO:0008152;GO:0050660;GO:0003995;GO:0055114	oxidoreductase activity, acting on the CH-CH group of donors;metabolic process;flavin adenine dinucleotide binding;acyl-CoA dehydrogenase activity;oxidation-reduction process	molecular_function;biological_process;molecular_function;molecular_function;biological_process	.	.	.
MSTRG.10490.8 : FtPinG0008656100.01	FtPinG0008656100.01	16.9091	yes	up	3.67042e-05	yes	chrFt4	-	45872501	45873500	promoter	Distal	HCP	MSTRG.10490.8	4.87	yes	up	0.04	yes	GO:0006457;GO:0003755;GO:0000413	protein folding;peptidyl-prolyl cis-trans isomerase activity;protein peptidyl-prolyl isomerization	biological_process;molecular_function;biological_process	.	.	.
MSTRG.4182.1 : FtPinG0005465200.01	FtPinG0005465200.01	0.935437	yes	down	0.00230794	yes	chrFt2	+	40822001	40823000	downstream	NA	NA	MSTRG.4182.1	3.46	yes	up	0.04	yes	.	.	.	.	.	.
MSTRG.15431.2 : FtPinG0004109300.01	FtPinG0004109300.01	1.08672	yes	up	0.00304993	yes	chrFt6	-	19209001	19210000	promoter	Distal	ICP	MSTRG.15431.2	3.69	yes	up	0.04	yes	GO:0016866;GO:0003824	intramolecular transferase activity;catalytic activity	molecular_function;molecular_function	.	.	.
MSTRG.10481.6 : FtPinG0008656100.01	FtPinG0008656100.01	16.9091	yes	up	3.67042e-05	yes	chrFt4	-	45872501	45873500	promoter	Distal	HCP	MSTRG.10481.6	3.56	yes	up	0.04	yes	GO:0006457;GO:0003755;GO:0000413	protein folding;peptidyl-prolyl cis-trans isomerase activity;protein peptidyl-prolyl isomerization	biological_process;molecular_function;biological_process	.	.	.
MSTRG.10746.2 : FtPinG0008081300.01	FtPinG0008081300.01	3.53333	yes	up	8.69262e-07	yes	chrFt4	-	49961501	49962500	downstream	NA	NA	MSTRG.10746.2	7.1	yes	up	0.04	yes	GO:0016020;GO:0003824	membrane;catalytic activity	cellular_component;molecular_function	.	.	.
MSTRG.259.1 : FtPinG0000222800.01	FtPinG0000222800.01	0.874411	yes	down	1.13193e-14	yes	chrFt1	-	3318001	3319000	promoter	Distal	LCP	MSTRG.259.1	0.26	yes	down	0.04	yes	.	.	.	.	.	.
MSTRG.16545.1 : FtPinG0002765100.01	FtPinG0002765100.01	1.17262	yes	up	2.39669e-06	yes	chrFt7	+	1963501	1964500	downstream	NA	NA	MSTRG.16545.1	2.67	yes	up	0.04	yes	GO:0005507;GO:0048038;GO:0009308	copper ion binding;quinone binding;amine metabolic process	molecular_function;molecular_function;biological_process	.	.	.
FtPinG0005939600.01.T01 : FtPinG0005939600.01	FtPinG0005939600.01	1.76632	yes	up	1.36248e-05	yes	chrFt3	+	46723001	46724000	intron	internal intron	NA	FtPinG0005939600.01.T01	0.14	yes	down	0.04	yes	GO:0009058;GO:0009011;GO:0009250	biosynthetic process;starch synthase activity;glucan biosynthetic process	biological_process;molecular_function;biological_process	ko00500	Starch and sucrose metabolism	Metabolism
MSTRG.7705.1 : FtPinG0004103600.01	FtPinG0004103600.01	1.14082	yes	up	0.0222784	yes	chrFt3	-	43331001	43332000	intron	internal intron	NA	MSTRG.7705.1	0.23	yes	down	0.04	yes	GO:0005524;GO:0003676	ATP binding;nucleic acid binding	molecular_function;molecular_function	.	.	.
MSTRG.2611.2 : FtPinG0006139100.01	FtPinG0006139100.01	0.933839	yes	down	0.00114782	yes	chrFt2	+	203501	204500	downstream	NA	NA	MSTRG.2611.2	6.19	yes	up	0.04	yes	.	.	.	.	.	.
MSTRG.10340.1 : FtPinG0005108800.01	FtPinG0005108800.01	0.454545	yes	down	0.0380991	yes	chrFt4	+	43400001	43401000	downstream	NA	NA	MSTRG.10340.1	3.56	yes	up	0.04	yes	.	.	.	.	.	.
MSTRG.11549.2 : FtPinG0000660200.01	FtPinG0000660200.01	0.878387	yes	down	0.0022845	yes	chrFt5	-	3691001	3692000	promoter	Distal	ICP	MSTRG.11549.2	0.08	yes	down	0.04	yes	GO:0016020;GO:0016021;GO:0022857	membrane;integral component of membrane;transmembrane transporter activity	cellular_component;cellular_component;molecular_function	.	.	.
MSTRG.14912.1 : FtPinG0001454800.01	FtPinG0001454800.01	1.34335	yes	up	0.0202848	yes	chrFt6	-	9570501	9571500	promoter	Distal	ICP	MSTRG.14912.1	0.32	yes	down	0.04	yes	GO:0003677	DNA binding	molecular_function	.	.	.
FtPinG0006801800.01.T01 : FtPinG0006801800.01	FtPinG0006801800.01	0.838633	yes	down	3.93656e-06	yes	chrFt6	-	5521501	5522500	promoter	Distal	HCP	FtPinG0006801800.01.T01	7.31	yes	up	0.04	yes	.	.	.	.	.	.
MSTRG.3093.1 : FtPinG0006025600.01	FtPinG0006025600.01	0.455172	yes	down	0.000106945	yes	chrFt2	+	9003001	9004000	downstream	NA	NA	MSTRG.3093.1	0.26	yes	down	0.05	yes	.	.	.	.	.	.
MSTRG.8444.1 : FtPinG0001175900.01	FtPinG0001175900.01	0.702355	yes	down	0.0327355	yes	chrFt4	-	265001	266000	promoter	Distal	LCP	MSTRG.8444.1	0.26	yes	down	0.05	yes	GO:0000166;GO:0003676	nucleotide binding;nucleic acid binding	molecular_function;molecular_function	.	.	.
FtPinG0001908400.01.T01 : FtPinG0001908400.01	FtPinG0001908400.01	1.13754	yes	up	0.000935285	yes	chrFt7	-	50124501	50125500	promoter	Distal	LCP	FtPinG0001908400.01.T01	0.24	yes	down	0.05	yes	GO:0005789	endoplasmic reticulum membrane	cellular_component	.	.	.
FtPinG0000716000.01.T01 : FtPinG0000716000.01	FtPinG0000716000.01	0.878705	yes	down	1.95089e-06	yes	chrFt2	-	49289501	49290500	promoter	Distal	HCP	FtPinG0000716000.01.T01	0.08	yes	down	0.05	yes	GO:0008270	zinc ion binding	molecular_function	.	.	.
FtPinG0008599100.01.T01 : FtPinG0008599100.01	FtPinG0008599100.01	1.25307	yes	up	8.87644e-12	yes	chrFt8	+	38826501	38827500	downstream	NA	NA	FtPinG0008599100.01.T01	0.11	yes	down	0.05	yes	GO:0019538	protein metabolic process	biological_process	.	.	.
MSTRG.11118.1 : FtPinG0008913400.01	FtPinG0008913400.01	0.731608	yes	down	0.000124246	yes	chrFt4	-	55332001	55333000	promoter	Distal	HCP	MSTRG.11118.1	0.34	yes	down	0.05	yes	GO:0016020;GO:0006886;GO:0005801	membrane;intracellular protein transport;cis-Golgi network	cellular_component;biological_process;cellular_component	.	.	.
MSTRG.13410.1 : FtPinG0008142000.01	FtPinG0008142000.01	0.954497	yes	down	0.00878024	yes	chrFt5	-	47087501	47088500	promoter	Distal	HCP	MSTRG.13410.1	0.31	yes	down	0.05	yes	.	.	.	.	.	.
MSTRG.4295.1 : FtPinG0007311300.01	FtPinG0007311300.01	0.900417	yes	down	0.00151151	yes	chrFt2	-	42956501	42957500	promoter	Distal	HCP	MSTRG.4295.1	3.23	yes	up	0.05	yes	GO:0016757	transferase activity, transferring glycosyl groups	molecular_function	.	.	.
MSTRG.16223.1 : FtPinG0003473500.01	FtPinG0003473500.01	2.2963	yes	up	0.0111119	yes	chrFt6	+	49038001	49039000	downstream	NA	NA	MSTRG.16223.1	0.31	yes	down	0.05	yes	.	.	.	.	.	.
MSTRG.11357.1 : FtPinG0000545600.01	FtPinG0000545600.01	1.09379	yes	up	0.00180033	yes	chrFt5	-	1719501	1720500	promoter	Distal	HCP	MSTRG.11357.1	0.09	yes	down	0.05	yes	GO:0006511;GO:0005515;GO:0036459;GO:0008270;GO:0008242	ubiquitin-dependent protein catabolic process;protein binding;ubiquitinyl hydrolase activity;zinc ion binding;omega peptidase activity	biological_process;molecular_function;molecular_function;molecular_function;molecular_function	.	.	.
MSTRG.1263.4 : FtPinG0005488300.01	FtPinG0005488300.01	1.08455	yes	up	0.0183558	yes	chrFt1	-	24803001	24804000	promoter	Distal	HCP	MSTRG.1263.4	0.18	yes	down	0.05	yes	.	.	.	.	.	.
MSTRG.1430.1 : FtPinG0008622600.01	FtPinG0008622600.01	1.08612	yes	up	0.0284728	yes	chrFt1	+	31141501	31142500	downstream	NA	NA	MSTRG.1430.1	2.92	yes	up	0.05	yes	.	.	.	.	.	.
MSTRG.11937.3 : FtPinG0003117700.01	FtPinG0003117700.01	0.662791	yes	down	0.0309762	yes	chrFt5	-	9377001	9378000	promoter	Distal	LCP	MSTRG.11937.3	0.12	yes	down	0.05	yes	GO:0046983	protein dimerization activity	molecular_function	.	.	.
FtPinG0002778100.01.T01 : FtPinG0002778100.01	FtPinG0002778100.01	3.29412	yes	up	0.00234652	yes	chrFt7	+	2333501	2334500	downstream	NA	NA	FtPinG0002778100.01.T01	6.42	yes	up	0.05	yes	GO:0006813;GO:0008324	potassium ion transport;cation transmembrane transporter activity	biological_process;molecular_function	.	.	.
FtPinG0000607400.01.T01 : FtPinG0000607400.01	FtPinG0000607400.01	0.833226	yes	down	1.39643e-30	yes	chrFt5	-	2713001	2714000	promoter	Distal	ICP	FtPinG0000607400.01.T01	9.34	yes	up	0.05	yes	GO:0003677	DNA binding	molecular_function	.	.	.
MSTRG.12656.2 : FtPinG0007873400.01	FtPinG0007873400.01	1.2686	yes	up	0.00216646	yes	chrFt5	-	31041001	31042000	promoter	Distal	LCP	MSTRG.12656.2	0.24	yes	down	0.05	yes	.	.	.	.	.	.
MSTRG.4884.1 : FtPinG0000801900.01	FtPinG0000801900.01	1.35077	yes	up	0.000405317	yes	chrFt2	-	51965001	51966000	promoter	Distal	ICP	MSTRG.4884.1	3.3	yes	up	0.05	yes	.	.	.	.	.	.
MSTRG.3495.2 : FtPinG0007513400.01	FtPinG0007513400.01	0.756274	yes	down	1.63766e-09	yes	chrFt2	+	21547501	21548500	downstream	NA	NA	MSTRG.3495.2	0.05	yes	down	0.05	yes	.	.	.	.	.	.
MSTRG.20174.4 : FtPinG0008526500.01	FtPinG0008526500.01	0.553483	yes	down	1.51951e-05	yes	chrFt8	-	34901001	34902000	promoter	Distal	LCP	MSTRG.20174.4	0.31	yes	down	0.05	yes	GO:0005524;GO:0004674;GO:0004672;GO:0006468;GO:0016772	ATP binding;protein serine/threonine kinase activity;protein kinase activity;protein phosphorylation;transferase activity, transferring phosphorus-containing groups	molecular_function;molecular_function;molecular_function;biological_process;molecular_function	.	.	.
MSTRG.15179.4 : FtPinG0005127800.01	FtPinG0005127800.01	0.709091	yes	down	0.000665273	yes	chrFt6	+	14234001	14235000	downstream	NA	NA	MSTRG.15179.4	0.15	yes	down	0.05	yes	.	.	.	.	.	.
MSTRG.14198.1 : FtPinG0001636100.01	FtPinG0001636100.01	0.862704	yes	down	4.13338e-13	yes	chrFt6	+	1489501	1490500	downstream	NA	NA	MSTRG.14198.1	3.39	yes	up	0.05	yes	GO:0005515	protein binding	molecular_function	.	.	.
MSTRG.8286.2 : FtPinG0000771700.01	FtPinG0000771700.01	1.15134	yes	up	6.30139e-05	yes	chrFt3	+	56004501	56005500	downstream	NA	NA	MSTRG.8286.2	0.29	yes	down	0.05	yes	GO:0003824;GO:0050662	catalytic activity;coenzyme binding	molecular_function;molecular_function	.	.	.
MSTRG.11786.5 : FtPinG0004660500.01	FtPinG0004660500.01	0.900433	yes	down	0.00283026	yes	chrFt5	+	7187501	7188500	downstream	NA	NA	MSTRG.11786.5	0.28	yes	down	0.05	yes	GO:0005634;GO:0006355	nucleus;regulation of transcription, DNA-templated	cellular_component;biological_process	.	.	.
MSTRG.2070.2 : FtPinG0004274600.01	FtPinG0004274600.01	0.885317	yes	down	0.000314657	yes	chrFt1	+	53566501	53567500	downstream	NA	NA	MSTRG.2070.2	0.32	yes	down	0.05	yes	.	.	.	.	.	.
MSTRG.9995.1 : FtPinG0004070500.01	FtPinG0004070500.01	1.42462	yes	up	0.00053055	yes	chrFt4	+	37543501	37544500	downstream	NA	NA	MSTRG.9995.1	2.94	yes	up	0.05	yes	.	.	.	.	.	.
FtPinG0003259000.01.T01 : FtPinG0003259000.01	FtPinG0003259000.01	1.46734	yes	up	0.0366133	yes	chrFt1	-	60808501	60809500	promoter	Distal	HCP	FtPinG0003259000.01.T01	5.98	yes	up	0.05	yes	.	.	.	.	.	.
MSTRG.18886.1 : FtPinG0002285200.01	FtPinG0002285200.01	0.907582	yes	down	1.34989e-05	yes	chrFt8	+	1576001	1577000	downstream	NA	NA	MSTRG.18886.1	0.29	yes	down	0.05	yes	GO:0005634;GO:0003677;GO:0016570;GO:0006352	nucleus;DNA binding;histone modification;DNA-templated transcription, initiation	cellular_component;molecular_function;biological_process;biological_process	.	.	.
MSTRG.11094.1 : FtPinG0001311200.01	FtPinG0001311200.01	1.08937	yes	up	0.00319172	yes	chrFt4	+	55028501	55029500	downstream	NA	NA	MSTRG.11094.1	0.28	yes	down	0.05	yes	GO:0044267;GO:0006457;GO:0005524;GO:0051082	cellular protein metabolic process;protein folding;ATP binding;unfolded protein binding	biological_process;biological_process;molecular_function;molecular_function	.	.	.
MSTRG.2693.1 : FtPinG0006457200.01	FtPinG0006457200.01	0.958355	yes	down	0.024645	yes	chrFt2	-	1670001	1671000	promoter	Distal	HCP	MSTRG.2693.1	3.42	yes	up	0.05	yes	GO:0016876;GO:0005524;GO:0000166;GO:0043039;GO:0006419;GO:0005737;GO:0004813;GO:0003676	ligase activity, forming aminoacyl-tRNA and related compounds;ATP binding;nucleotide binding;tRNA aminoacylation;alanyl-tRNA aminoacylation;cytoplasm;alanine-tRNA ligase activity;nucleic acid binding	molecular_function;molecular_function;molecular_function;biological_process;biological_process;cellular_component;molecular_function;molecular_function	ko00970	Aminoacyl-tRNA biosynthesis	Genetic Information Processing
MSTRG.6243.2 : FtPinG0007352200.01	FtPinG0007352200.01	1.24438	yes	up	1.13897e-09	yes	chrFt3	+	5713001	5714000	downstream	NA	NA	MSTRG.6243.2	2.97	yes	up	0.05	yes	GO:0005515	protein binding	molecular_function	.	.	.
MSTRG.6920.1 : FtPinG0000899300.01	FtPinG0000899300.01	0.610766	yes	down	5.43001e-05	yes	chrFt3	-	15130501	15131500	promoter	Intermediate	LCP	MSTRG.6920.1	0.31	yes	down	0.05	yes	GO:0016020;GO:0006810;GO:0055085;GO:0005215	membrane;transport;transmembrane transport;transporter activity	cellular_component;biological_process;biological_process;molecular_function	.	.	.
MSTRG.17931.1 : FtPinG0005850200.01	FtPinG0005850200.01	0.944458	yes	down	0.0150544	yes	chrFt7	-	40269501	40270500	promoter	Distal	ICP	MSTRG.17931.1	0.11	yes	down	0.05	yes	.	.	.	.	.	.
FtPinG0002636200.01.T01 : FtPinG0002636200.01	FtPinG0002636200.01	1.40116	yes	up	0.026954	yes	chrFt4	+	40210001	40211000	promoter	Proximal	LCP	FtPinG0002636200.01.T01	5.84	yes	up	0.05	yes	GO:0016758;GO:0016021	transferase activity, transferring hexosyl groups;integral component of membrane	molecular_function;cellular_component	.	.	.
MSTRG.10493.1 : FtPinG0008655800.01	FtPinG0008655800.01	0.421053	yes	down	0.0383246	yes	chrFt4	+	45918001	45919000	downstream	NA	NA	MSTRG.10493.1	17.84	yes	up	0.05	yes	GO:0006396;GO:0005515;GO:0005622	RNA processing;protein binding;intracellular	biological_process;molecular_function;cellular_component	.	.	.
MSTRG.15081.3 : FtPinG0005921800.01	FtPinG0005921800.01	1.28247	yes	up	0.00219758	yes	chrFt6	+	12340001	12341000	downstream	NA	NA	MSTRG.15081.3	4.16	yes	up	0.05	yes	.	.	.	.	.	.
FtPinG0007525600.01.T01 : FtPinG0007525600.01	FtPinG0007525600.01	0.708333	yes	down	0.00838456	yes	chrFt6	+	10546001	10547000	downstream	NA	NA	FtPinG0007525600.01.T01	6.4	yes	up	0.05	yes	GO:0005515	protein binding	molecular_function	.	.	.
MSTRG.10482.8 : FtPinG0008656100.01	FtPinG0008656100.01	16.9091	yes	up	3.67042e-05	yes	chrFt4	-	45872501	45873500	promoter	Distal	HCP	MSTRG.10482.8	3.42	yes	up	0.05	yes	GO:0006457;GO:0003755;GO:0000413	protein folding;peptidyl-prolyl cis-trans isomerase activity;protein peptidyl-prolyl isomerization	biological_process;molecular_function;biological_process	.	.	.
FtPinG0002502200.01.T01 : FtPinG0002502200.01	FtPinG0002502200.01	0.914002	yes	down	0.0029333	yes	chrFt8	+	18845501	18846500	downstream	NA	NA	FtPinG0002502200.01.T01	5.37	yes	up	0.05	yes	GO:0005515	protein binding	molecular_function	.	.	.
FtPinG0004698400.01.T01 : FtPinG0004698400.01	FtPinG0004698400.01	0.928026	yes	down	0.000661213	yes	chrFt5	-	53306001	53307000	promoter	Distal	LCP	FtPinG0004698400.01.T01	4.06	yes	up	0.05	yes	GO:0008152;GO:0016758	metabolic process;transferase activity, transferring hexosyl groups	biological_process;molecular_function	.	.	.
MSTRG.15169.2 : FtPinG0005130800.01	FtPinG0005130800.01	0.796256	yes	down	2.64898e-05	yes	chrFt6	+	14128001	14129000	downstream	NA	NA	MSTRG.15169.2	0.15	yes	down	0.05	yes	.	.	.	.	.	.
MSTRG.5916.1 : FtPinG0004052000.01	FtPinG0004052000.01	0.80678	yes	down	0.00572155	yes	chrFt3	+	2324001	2325000	downstream	NA	NA	MSTRG.5916.1	3.07	yes	up	0.05	yes	.	.	.	.	.	.
MSTRG.1890.3 : FtPinG0003568100.01	FtPinG0003568100.01	1.696	yes	up	4.15384e-11	yes	chrFt1	-	49606001	49607000	exon	last exon	NA	MSTRG.1890.3	12.28	yes	up	0.05	yes	GO:0005515	protein binding	molecular_function	.	.	.
FtPinG0003510700.01.T01 : FtPinG0003510700.01	FtPinG0003510700.01	0.919069	yes	down	1.52466e-05	yes	chrFt7	-	49353001	49354000	promoter	Distal	LCP	FtPinG0003510700.01.T01	4.91	yes	up	0.05	yes	GO:0003723	RNA binding	molecular_function	.	.	.
MSTRG.11518.5 : FtPinG0000639900.01	FtPinG0000639900.01	1.61633	yes	up	7.44099e-05	yes	chrFt5	+	3355501	3356500	downstream	NA	NA	MSTRG.11518.5	0.2	yes	down	0.05	yes	GO:0016746;GO:0008152	transferase activity, transferring acyl groups;metabolic process	molecular_function;biological_process	.	.	.
MSTRG.10106.2 : FtPinG0004900300.01	FtPinG0004900300.01	0.406677	yes	down	5.36457e-13	yes	chrFt4	+	40005501	40006500	downstream	NA	NA	MSTRG.10106.2	0.22	yes	down	0.05	yes	.	.	.	.	.	.
FtPinG0009138000.01.T01 : FtPinG0009138000.01	FtPinG0009138000.01	0.897013	yes	down	0.0334618	yes	chrFt7	-	46497501	46498500	promoter	Distal	LCP	FtPinG0009138000.01.T01	5.06	yes	up	0.05	yes	.	.	.	.	.	.
FtPinG0004609900.01.T01 : FtPinG0004609900.01	FtPinG0004609900.01	0.898727	yes	down	0.00084087	yes	chrFt4	+	19448501	19449500	downstream	NA	NA	FtPinG0004609900.01.T01	5.29	yes	up	0.05	yes	GO:0003677;GO:0005524	DNA binding;ATP binding	molecular_function;molecular_function	.	.	.
MSTRG.7832.4 : FtPinG0004382800.01	FtPinG0004382800.01	1.29719	yes	up	1.42741e-09	yes	chrFt3	-	47132501	47133500	promoter	Distal	LCP	MSTRG.7832.4	0.09	yes	down	0.05	yes	GO:0006457;GO:0003755;GO:0005515;GO:0000413	protein folding;peptidyl-prolyl cis-trans isomerase activity;protein binding;protein peptidyl-prolyl isomerization	biological_process;molecular_function;molecular_function;biological_process	.	.	.
MSTRG.1843.1 : FtPinG0001922700.01	FtPinG0001922700.01	0.956638	yes	down	0.0168974	yes	chrFt1	+	48733501	48734500	downstream	NA	NA	MSTRG.1843.1	0.27	yes	down	0.05	yes	.	.	.	.	.	.
MSTRG.4150.1 : FtPinG0000039400.01	FtPinG0000039400.01	0.916505	yes	down	3.09846e-05	yes	chrFt2	-	40161501	40162500	promoter	Distal	HCP	MSTRG.4150.1	0.15	yes	down	0.05	yes	.	.	.	.	.	.
FtPinG0005162700.01.T01 : FtPinG0005162700.01	FtPinG0005162700.01	0.708155	yes	down	0.00579799	yes	chrFt1	+	45140001	45141000	downstream	NA	NA	FtPinG0005162700.01.T01	5.68	yes	up	0.05	yes	GO:0004540;GO:0008033	ribonuclease activity;tRNA processing	molecular_function;biological_process	.	.	.
MSTRG.19935.2 : FtPinG0004285700.01	FtPinG0004285700.01	1.52434	yes	up	0.000233053	yes	chrFt8	-	30642501	30643500	promoter	Distal	ICP	MSTRG.19935.2	0.24	yes	down	0.05	yes	GO:0050661;GO:0008299;GO:0016616;GO:0016021;GO:0015936;GO:0004420;GO:0055114;GO:0050662	NADP binding;isoprenoid biosynthetic process;oxidoreductase activity, acting on the CH-OH group of donors, NAD or NADP as acceptor;integral component of membrane;coenzyme A metabolic process;hydroxymethylglutaryl-CoA reductase (NADPH) activity;oxidation-reduction process;coenzyme binding	molecular_function;biological_process;molecular_function;cellular_component;biological_process;molecular_function;biological_process;molecular_function	ko00900	Terpenoid backbone biosynthesis	Metabolism
MSTRG.18724.1 : FtPinG0004764100.01	FtPinG0004764100.01	0.891693	yes	down	2.76232e-06	yes	chrFt7	+	51182001	51183000	downstream	NA	NA	MSTRG.18724.1	3.74	yes	up	0.05	yes	GO:0006355;GO:0043565;GO:0003700	regulation of transcription, DNA-templated;sequence-specific DNA binding;sequence-specific DNA binding transcription factor activity	biological_process;molecular_function;molecular_function	.	.	.
MSTRG.13776.2 : FtPinG0000758100.01	FtPinG0000758100.01	1.45751	yes	up	2.49932e-14	yes	chrFt5	+	51990501	51991500	downstream	NA	NA	MSTRG.13776.2	0.07	yes	down	0.05	yes	.	.	.	.	.	.
MSTRG.14338.2 : FtPinG0002686600.01	FtPinG0002686600.01	1.19406	yes	up	0.0146772	yes	chrFt6	-	2990001	2991000	promoter	Distal	LCP	MSTRG.14338.2	0.32	yes	down	0.05	yes	.	.	.	ko00400	Phenylalanine, tyrosine and tryptophan biosynthesis	Metabolism
MSTRG.6183.3 : FtPinG0003968600.01	FtPinG0003968600.01	0.913371	yes	down	2.7426e-05	yes	chrFt3	+	4971501	4972500	downstream	NA	NA	MSTRG.6183.3	0.2	yes	down	0.05	yes	GO:0006457;GO:0005524;GO:0051082	protein folding;ATP binding;unfolded protein binding	biological_process;molecular_function;molecular_function	.	.	.
MSTRG.710.2 : FtPinG0003157100.01	FtPinG0003157100.01	1.47177	yes	up	2.86561e-07	yes	chrFt1	-	10891501	10892500	promoter	Distal	HCP	MSTRG.710.2	0.24	yes	down	0.05	yes	.	.	.	.	.	.
MSTRG.9987.1 : FtPinG0008453800.01	FtPinG0008453800.01	4.43478	yes	up	3.7976e-06	yes	chrFt4	+	37351501	37352500	downstream	NA	NA	MSTRG.9987.1	0.11	yes	down	0.05	yes	.	.	.	.	.	.
MSTRG.3897.1 : FtPinG0005858200.01	FtPinG0005858200.01	0.859883	yes	down	0.00581657	yes	chrFt2	-	35272001	35273000	promoter	Distal	LCP	MSTRG.3897.1	0.21	yes	down	0.05	yes	GO:0004553;GO:0005975	hydrolase activity, hydrolyzing O-glycosyl compounds;carbohydrate metabolic process	molecular_function;biological_process	.	.	.
MSTRG.278.4 : FtPinG0000244400.01	FtPinG0000244400.01	1.38889	yes	up	0.0251759	yes	chrFt1	-	3703001	3704000	promoter	Distal	LCP	MSTRG.278.4	20.28	yes	up	0.05	yes	.	.	.	.	.	.
MSTRG.1028.2 : FtPinG0008002600.01	FtPinG0008002600.01	0.888043	yes	down	1.65531e-07	yes	chrFt1	-	17772501	17773500	promoter	Distal	HCP	MSTRG.1028.2	0.04	yes	down	0.05	yes	GO:0000166	nucleotide binding	molecular_function	.	.	.
MSTRG.19462.12 : FtPinG0004214400.01	FtPinG0004214400.01	1.26994	yes	up	0.00366132	yes	chrFt8	-	18220501	18221500	promoter	Distal	LCP	MSTRG.19462.12	3.9	yes	up	0.05	yes	.	.	.	.	.	.
MSTRG.1717.1 : FtPinG0002953100.01	FtPinG0002953100.01	0.952505	yes	down	0.016853	yes	chrFt1	-	44349501	44350500	intron	first intron	NA	MSTRG.1717.1	0.3	yes	down	0.05	yes	.	.	.	.	.	.
MSTRG.2139.1 : FtPinG0008857200.01	FtPinG0008857200.01	0.690016	yes	down	9.19821e-06	yes	chrFt1	-	54921501	54922500	promoter	Distal	ICP	MSTRG.2139.1	10.79	yes	up	0.05	yes	GO:0006810;GO:0055085;GO:0005524;GO:0042626;GO:0016021	transport;transmembrane transport;ATP binding;ATPase activity, coupled to transmembrane movement of substances;integral component of membrane	biological_process;biological_process;molecular_function;molecular_function;cellular_component	.	.	.
MSTRG.5593.1 : FtPinG0000839300.01	FtPinG0000839300.01	0.883176	yes	down	4.34894e-05	yes	chrFt2	+	59688001	59689000	downstream	NA	NA	MSTRG.5593.1	2.6	yes	up	0.05	yes	.	.	.	.	.	.
FtPinG0000320900.01.T01 : FtPinG0000320900.01	FtPinG0000320900.01	0.937171	yes	down	0.0375639	yes	chrFt1	+	5164501	5165500	downstream	NA	NA	FtPinG0000320900.01.T01	0.23	yes	down	0.05	yes	GO:0005515;GO:0005488;GO:0004842	protein binding;binding;ubiquitin-protein transferase activity	molecular_function;molecular_function;molecular_function	.	.	.
MSTRG.12616.2 : FtPinG0005280900.01	FtPinG0005280900.01	0.909779	yes	down	9.72731e-05	yes	chrFt5	-	29572001	29573000	promoter	Distal	ICP	MSTRG.12616.2	0.22	yes	down	0.05	yes	.	.	.	.	.	.
MSTRG.10656.2 : FtPinG0005523200.01	FtPinG0005523200.01	0.930466	yes	down	0.00039239	yes	chrFt4	+	48630001	48631000	downstream	NA	NA	MSTRG.10656.2	0.31	yes	down	0.05	yes	.	.	.	ko00073	Cutin, suberine and wax biosynthesis	Metabolism
MSTRG.17500.2 : FtPinG0001545600.01	FtPinG0001545600.01	1.41401	yes	up	0.0127342	yes	chrFt7	-	31241001	31242000	promoter	Distal	ICP	MSTRG.17500.2	10.61	yes	up	0.05	yes	GO:0008270	zinc ion binding	molecular_function	.	.	.
FtPinG0007031000.01.T01 : FtPinG0007031000.01	FtPinG0007031000.01	0.716732	yes	down	1.11478e-08	yes	chrFt6	+	8336001	8337000	downstream	NA	NA	FtPinG0007031000.01.T01	10.12	yes	up	0.05	yes	GO:0006506;GO:0008152;GO:0008484;GO:0016740;GO:0005789;GO:0003824	GPI anchor biosynthetic process;metabolic process;sulfuric ester hydrolase activity;transferase activity;endoplasmic reticulum membrane;catalytic activity	biological_process;biological_process;molecular_function;molecular_function;cellular_component;molecular_function	.	.	.
FtPinG0008657800.01.T01 : FtPinG0008657800.01	FtPinG0008657800.01	1.34615	yes	up	0.000178144	yes	chrFt4	+	45813001	45814000	downstream	NA	NA	FtPinG0008657800.01.T01	4.63	yes	up	0.05	yes	GO:0043531	ADP binding	molecular_function	.	.	.
MSTRG.12832.1 : FtPinG0006214000.01	FtPinG0006214000.01	0.854585	yes	down	0.000816557	yes	chrFt5	+	36114001	36115000	downstream	NA	NA	MSTRG.12832.1	0.35	yes	down	0.05	yes	GO:0005618;GO:0030599;GO:0042545	cell wall;pectinesterase activity;cell wall modification	cellular_component;molecular_function;biological_process	ko00500;ko00040	Starch and sucrose metabolism;Pentose and glucuronate interconversions	Metabolism;Metabolism
MSTRG.17689.1 : FtPinG0005070600.01	FtPinG0005070600.01	0.878815	yes	down	1.28493e-06	yes	chrFt7	-	35507001	35508000	promoter	Distal	LCP	MSTRG.17689.1	14.17	yes	up	0.05	yes	.	.	.	.	.	.
FtPinG0002187700.01.T01 : FtPinG0002187700.01	FtPinG0002187700.01	1.44097	yes	up	0.00256122	yes	chrFt8	-	3463501	3464500	promoter	Distal	ICP	FtPinG0002187700.01.T01	0.11	yes	down	0.05	yes	GO:0016020;GO:0005524;GO:0016887	membrane;ATP binding;ATPase activity	cellular_component;molecular_function;molecular_function	.	.	.
MSTRG.15803.2 : FtPinG0009628100.01	FtPinG0009628100.01	0.940831	yes	down	0.0255804	yes	chrFt6	+	30222001	30223000	downstream	NA	NA	MSTRG.15803.2	0.26	yes	down	0.05	yes	.	.	.	.	.	.
MSTRG.16429.1 : FtPinG0003092500.01	FtPinG0003092500.01	0.926855	yes	down	0.00801998	yes	chrFt7	+	432501	433500	downstream	NA	NA	MSTRG.16429.1	7.37	yes	up	0.05	yes	.	.	.	.	.	.
MSTRG.1993.1 : FtPinG0006437600.01	FtPinG0006437600.01	0.834379	yes	down	0.00470219	yes	chrFt1	+	51671001	51672000	downstream	NA	NA	MSTRG.1993.1	3.39	yes	up	0.05	yes	.	.	.	.	.	.
MSTRG.11554.1 : FtPinG0000661400.01	FtPinG0000661400.01	1.32438	yes	up	0.00290588	yes	chrFt5	-	3704501	3705500	exon	first exon	NA	MSTRG.11554.1	0.11	yes	down	0.05	yes	GO:0005515	protein binding	molecular_function	.	.	.
FtPinG0001770100.01.T01 : FtPinG0001770100.01	FtPinG0001770100.01	1.10108	yes	up	2.56555e-05	yes	chrFt8	+	46426501	46427500	downstream	NA	NA	FtPinG0001770100.01.T01	5.51	yes	up	0.05	yes	GO:0016020;GO:0005267;GO:0071805	membrane;potassium channel activity;potassium ion transmembrane transport	cellular_component;molecular_function;biological_process	.	.	.
MSTRG.11672.1 : FtPinG0005719600.01	FtPinG0005719600.01	1.43701	yes	up	3.56254e-26	yes	chrFt5	-	5776501	5777500	promoter	Distal	ICP	MSTRG.11672.1	3	yes	up	0.05	yes	GO:0005840;GO:0000166;GO:0006412;GO:0005622;GO:0003735	ribosome;nucleotide binding;translation;intracellular;structural constituent of ribosome	cellular_component;molecular_function;biological_process;cellular_component;molecular_function	.	.	.
MSTRG.13650.1 : FtPinG0009564400.01	FtPinG0009564400.01	0.941817	yes	down	0.0406172	yes	chrFt5	-	50671501	50672500	promoter	Distal	HCP	MSTRG.13650.1	3.52	yes	up	0.05	yes	.	.	.	.	.	.
FtPinG0006839100.01.T01 : FtPinG0006839100.01	FtPinG0006839100.01	0.93063	yes	down	1.13226e-07	yes	chrFt4	-	51692501	51693500	promoter	Distal	ICP	FtPinG0006839100.01.T01	0.17	yes	down	0.05	yes	GO:0050661;GO:0016616;GO:0006098;GO:0004616;GO:0055114;GO:0050662;GO:0016491	NADP binding;oxidoreductase activity, acting on the CH-OH group of donors, NAD or NADP as acceptor;pentose-phosphate shunt;phosphogluconate dehydrogenase (decarboxylating) activity;oxidation-reduction process;coenzyme binding;oxidoreductase activity	molecular_function;molecular_function;biological_process;molecular_function;biological_process;molecular_function;molecular_function	ko00480;ko00030	Glutathione metabolism;Pentose phosphate pathway	Metabolism;Metabolism
MSTRG.3030.1 : FtPinG0007819600.01	FtPinG0007819600.01	0.900901	yes	down	0.0146686	yes	chrFt2	+	7725501	7726500	downstream	NA	NA	MSTRG.3030.1	0.34	yes	down	0.05	yes	GO:0005515	protein binding	molecular_function	.	.	.
FtPinG0004774400.01.T01 : FtPinG0004774400.01	FtPinG0004774400.01	1.05379	yes	up	0.00249617	yes	chrFt7	-	51511501	51512500	promoter	Distal	ICP	FtPinG0004774400.01.T01	6.39	yes	up	0.05	yes	GO:0005488	binding	molecular_function	.	.	.
MSTRG.18927.2 : FtPinG0002225100.01	FtPinG0002225100.01	1.22689	yes	up	1.5157e-07	yes	chrFt8	-	2656001	2657000	promoter	Distal	LCP	MSTRG.18927.2	0.17	yes	down	0.05	yes	GO:0005634;GO:0003677;GO:0006355;GO:0003676	nucleus;DNA binding;regulation of transcription, DNA-templated;nucleic acid binding	cellular_component;molecular_function;biological_process;molecular_function	.	.	.
MSTRG.6044.1 : FtPinG0004009800.01	FtPinG0004009800.01	0.819195	yes	down	2.50722e-08	yes	chrFt3	+	3582501	3583500	downstream	NA	NA	MSTRG.6044.1	0.33	yes	down	0.05	yes	GO:0017119;GO:0006891	Golgi transport complex;intra-Golgi vesicle-mediated transport	cellular_component;biological_process	.	.	.
FtPinG0006279900.01.T01 : FtPinG0006279900.01	FtPinG0006279900.01	1.6044	yes	up	0.0222619	yes	chrFt3	-	41672501	41673500	downstream	NA	NA	FtPinG0006279900.01.T01	12.28	yes	up	0.05	yes	.	.	.	.	.	.
FtPinG0001201400.01.T01 : FtPinG0001201400.01	FtPinG0001201400.01	0.876178	yes	down	6.67881e-08	yes	chrFt7	-	37824501	37825500	promoter	Distal	HCP	FtPinG0001201400.01.T01	0.13	yes	down	0.05	yes	GO:0005515	protein binding	molecular_function	.	.	.

## Sheet: M-C
# Correlation	Methylation_Gene_Information													mRNA_Information						GO			KEGG
# mRNA : Gene	#GeneSymbol	FC(M_1/C_1)	Sig_FC	Regulation	pvalue	Sig_pvalue	chr	strand	start	end	Gene_Info1	Gene_Info2	Gene_Info3	#mRNA	FC(M_1/C_1)	Sig_FC	Regulation	p_value	Sig_p_value	GO_list	GO_term	GO_class	KEGG_list	KEGG_term	KEGG_class
MSTRG.17139.11 : FtPinG0005315600.01	FtPinG0005315600.01	0.913291	yes	down	1.86551e-05	yes	chrFt7	-	16476001	16477000	promoter	Distal	ICP	MSTRG.17139.11	0	yes	down	0	yes	.	.	.	.	.	.
MSTRG.9593.4 : FtPinG0001260000.01	FtPinG0001260000.01	0.884364	yes	down	1.98009e-09	yes	chrFt4	-	25502001	25503000	promoter	Distal	ICP	MSTRG.9593.4	inf	yes	up	0	yes	.	.	.	.	.	.
MSTRG.5552.1 : FtPinG0003961500.01	FtPinG0003961500.01	1.34111	yes	up	0.00218316	yes	chrFt2	+	59186501	59187500	downstream	NA	NA	MSTRG.5552.1	-inf	yes	down	0	yes	.	.	.	.	.	.
MSTRG.9593.5 : FtPinG0001260000.01	FtPinG0001260000.01	0.884364	yes	down	1.98009e-09	yes	chrFt4	-	25502001	25503000	promoter	Distal	ICP	MSTRG.9593.5	inf	yes	up	0	yes	.	.	.	.	.	.
MSTRG.20262.3 : FtPinG0006640200.01	FtPinG0006640200.01	1.14694	yes	up	0.000407644	yes	chrFt8	+	36731001	36732000	downstream	NA	NA	MSTRG.20262.3	373.58	yes	up	0	yes	.	.	.	.	.	.
MSTRG.5552.2 : FtPinG0003961500.01	FtPinG0003961500.01	1.34111	yes	up	0.00218316	yes	chrFt2	+	59186501	59187500	downstream	NA	NA	MSTRG.5552.2	inf	yes	up	0	yes	.	.	.	.	.	.
MSTRG.16589.2 : FtPinG0002796700.01	FtPinG0002796700.01	1.31624	yes	up	0.0018365	yes	chrFt7	+	2680501	2681500	downstream	NA	NA	MSTRG.16589.2	17490.5	yes	up	0	yes	GO:0005515;GO:0008270	protein binding;zinc ion binding	molecular_function;molecular_function	.	.	.
MSTRG.16437.2 : FtPinG0003089700.01	FtPinG0003089700.01	0.878904	yes	down	0.000273662	yes	chrFt7	+	358501	359500	downstream	NA	NA	MSTRG.16437.2	127.5	yes	up	0	yes	GO:0016020	membrane	cellular_component	.	.	.
MSTRG.5198.2 : FtPinG0003793400.01	FtPinG0003793400.01	0.948346	yes	down	0.0187561	yes	chrFt2	-	55066001	55067000	promoter	Distal	LCP	MSTRG.5198.2	inf	yes	up	0	yes	GO:0005840;GO:0006412;GO:0003735	ribosome;translation;structural constituent of ribosome	cellular_component;biological_process;molecular_function	.	.	.
MSTRG.21091.2 : FtPinG0006133600.01	FtPinG0006133600.01	0.857829	yes	down	8.28375e-19	yes	chrFt8	-	47229501	47230500	promoter	Distal	HCP	MSTRG.21091.2	-inf	yes	down	0	yes	GO:0008152;GO:0055114;GO:0016491;GO:0004097	metabolic process;oxidation-reduction process;oxidoreductase activity;catechol oxidase activity	biological_process;biological_process;molecular_function;molecular_function	ko00950;ko00350	Isoquinoline alkaloid biosynthesis;Tyrosine metabolism	Metabolism;Metabolism
MSTRG.14855.2 : FtPinG0001435500.01	FtPinG0001435500.01	1.07956	yes	up	0.00234351	yes	chrFt6	+	8759001	8760000	downstream	NA	NA	MSTRG.14855.2	75.44	yes	up	0	yes	GO:0016020;GO:0006810;GO:0005215	membrane;transport;transporter activity	cellular_component;biological_process;molecular_function	.	.	.
MSTRG.5955.1 : FtPinG0004040600.01	FtPinG0004040600.01	4.75556	yes	up	1.66024e-14	yes	chrFt3	+	2699501	2700500	downstream	NA	NA	MSTRG.5955.1	99.1	yes	up	0	yes	.	.	.	.	.	.
MSTRG.1717.2 : FtPinG0002953100.01	FtPinG0002953100.01	1.07538	yes	up	0.00143185	yes	chrFt1	-	44352501	44353500	promoter	Distal	ICP	MSTRG.1717.2	inf	yes	up	0	yes	.	.	.	.	.	.
MSTRG.18557.5 : FtPinG0003502000.01	FtPinG0003502000.01	0.26087	yes	down	8.85119e-05	yes	chrFt7	+	49622001	49623000	downstream	NA	NA	MSTRG.18557.5	170.92	yes	up	0	yes	.	.	.	.	.	.
MSTRG.8944.3 : FtPinG0001955100.01	FtPinG0001955100.01	0.840994	yes	down	1.64055e-18	yes	chrFt4	-	6744501	6745500	promoter	Distal	HCP	MSTRG.8944.3	inf	yes	up	0	yes	GO:0003899;GO:0003677;GO:0006351	DNA-directed RNA polymerase activity;DNA binding;transcription, DNA-templated	molecular_function;molecular_function;biological_process	ko00230;ko00240	Purine metabolism;Pyrimidine metabolism	Metabolism;Metabolism
FtPinG0006640200.01.T01 : FtPinG0006640200.01	FtPinG0006640200.01	1.14694	yes	up	0.000407644	yes	chrFt8	+	36731001	36732000	downstream	NA	NA	FtPinG0006640200.01.T01	782.68	yes	up	0	yes	.	.	.	.	.	.
MSTRG.18557.1 : FtPinG0003502400.01	FtPinG0003502400.01	0.344262	yes	down	0.000221475	yes	chrFt7	+	49616001	49617000	downstream	NA	NA	MSTRG.18557.1	inf	yes	up	0	yes	.	.	.	.	.	.
MSTRG.17934.2 : FtPinG0003396700.01	FtPinG0003396700.01	0.699115	yes	down	0.0165067	yes	chrFt7	-	40392001	40393000	promoter	Distal	LCP	MSTRG.17934.2	104.01	yes	up	0	yes	.	.	.	.	.	.
MSTRG.16892.1 : FtPinG0009510100.01	FtPinG0009510100.01	0.855691	yes	down	2.50003e-05	yes	chrFt7	+	8257001	8258000	downstream	NA	NA	MSTRG.16892.1	0.02	yes	down	0	yes	.	.	.	.	.	.
MSTRG.5207.2 : FtPinG0006900900.01	FtPinG0006900900.01	0.734532	yes	down	1.73559e-10	yes	chrFt2	-	55224501	55225500	promoter	Distal	HCP	MSTRG.5207.2	68.34	yes	up	0	yes	GO:0016787;GO:0008152	hydrolase activity;metabolic process	molecular_function;biological_process	.	.	.
MSTRG.855.1 : FtPinG0005628000.01	FtPinG0005628000.01	1.27848	yes	up	0.0246182	yes	chrFt1	+	13632501	13633500	downstream	NA	NA	MSTRG.855.1	-inf	yes	down	0	yes	.	.	.	.	.	.
MSTRG.4619.1 : FtPinG0001515500.01	FtPinG0001515500.01	1.16023	yes	up	2.19264e-15	yes	chrFt2	-	48633501	48634500	promoter	Distal	HCP	MSTRG.4619.1	125.27	yes	up	0	yes	.	.	.	.	.	.
MSTRG.17789.2 : FtPinG0001198600.01	FtPinG0001198600.01	1.1835	yes	up	1.15281e-05	yes	chrFt7	-	37700001	37701000	promoter	Intermediate	ICP	MSTRG.17789.2	67.09	yes	up	0	yes	.	.	.	.	.	.
MSTRG.8826.1 : FtPinG0004498000.01	FtPinG0004498000.01	0.851064	yes	down	0.0217492	yes	chrFt4	+	5180001	5181000	exon	last exon	NA	MSTRG.8826.1	inf	yes	up	0	yes	GO:0005634;GO:0003677;GO:0006355;GO:0003700;GO:0046983	nucleus;DNA binding;regulation of transcription, DNA-templated;sequence-specific DNA binding transcription factor activity;protein dimerization activity	cellular_component;molecular_function;biological_process;molecular_function;molecular_function	.	.	.
MSTRG.2038.1 : FtPinG0000071000.01	FtPinG0000071000.01	0.912327	yes	down	2.04089e-07	yes	chrFt1	+	52807001	52808000	downstream	NA	NA	MSTRG.2038.1	18.68	yes	up	0	yes	.	.	.	.	.	.
MSTRG.17139.8 : FtPinG0005315200.01	FtPinG0005315200.01	0.902927	yes	down	2.78054e-07	yes	chrFt7	-	16465001	16466000	promoter	Distal	LCP	MSTRG.17139.8	inf	yes	up	0	yes	GO:0005524;GO:0004672;GO:0006468;GO:0004707;GO:0016772	ATP binding;protein kinase activity;protein phosphorylation;MAP kinase activity;transferase activity, transferring phosphorus-containing groups	molecular_function;molecular_function;biological_process;molecular_function;molecular_function	.	.	.
MSTRG.5187.1 : FtPinG0003784000.01	FtPinG0003784000.01	0.95006	yes	down	0.00122946	yes	chrFt2	-	54964501	54965500	promoter	Distal	LCP	MSTRG.5187.1	23.06	yes	up	0	yes	.	.	.	.	.	.
MSTRG.9825.10 : FtPinG0007092200.01	FtPinG0007092200.01	1.26753	yes	up	0.00194236	yes	chrFt4	-	33680501	33681500	promoter	Distal	LCP	MSTRG.9825.10	inf	yes	up	0	yes	.	.	.	.	.	.
MSTRG.19237.6 : FtPinG0003329700.01	FtPinG0003329700.01	0.75648	yes	down	4.38228e-08	yes	chrFt8	+	10866001	10867000	downstream	NA	NA	MSTRG.19237.6	0	yes	down	0	yes	.	.	.	.	.	.
MSTRG.20703.8 : FtPinG0001882100.01	FtPinG0001882100.01	0.447761	yes	down	0.0176976	yes	chrFt8	-	42840001	42841000	promoter	Distal	ICP	MSTRG.20703.8	inf	yes	up	0	yes	GO:0005840;GO:0006412;GO:0005622;GO:0003735	ribosome;translation;intracellular;structural constituent of ribosome	cellular_component;biological_process;cellular_component;molecular_function	.	.	.
MSTRG.20703.2 : FtPinG0001883100.01	FtPinG0001883100.01	1.94888	yes	up	3.9981e-14	yes	chrFt8	-	42831001	42832000	promoter	Distal	LCP	MSTRG.20703.2	45.43	yes	up	0	yes	GO:0006457;GO:0003755;GO:0000413	protein folding;peptidyl-prolyl cis-trans isomerase activity;protein peptidyl-prolyl isomerization	biological_process;molecular_function;biological_process	.	.	.
MSTRG.10106.3 : FtPinG0004900300.01	FtPinG0004900300.01	0.644917	yes	down	0.00010298	yes	chrFt4	+	40005501	40006500	downstream	NA	NA	MSTRG.10106.3	inf	yes	up	0	yes	.	.	.	.	.	.
MSTRG.6183.4 : FtPinG0003968600.01	FtPinG0003968600.01	1.08914	yes	up	3.24659e-05	yes	chrFt3	+	4971501	4972500	downstream	NA	NA	MSTRG.6183.4	-inf	yes	down	0	yes	GO:0006457;GO:0005524;GO:0051082	protein folding;ATP binding;unfolded protein binding	biological_process;molecular_function;molecular_function	.	.	.
MSTRG.6382.3 : FtPinG0009107800.01	FtPinG0009107800.01	0.728611	yes	down	5.21621e-08	yes	chrFt3	+	7628501	7629500	downstream	NA	NA	MSTRG.6382.3	inf	yes	up	0	yes	.	.	.	.	.	.
MSTRG.17139.9 : FtPinG0005315200.01	FtPinG0005315200.01	0.902927	yes	down	2.78054e-07	yes	chrFt7	-	16465001	16466000	promoter	Distal	LCP	MSTRG.17139.9	inf	yes	up	0	yes	GO:0005524;GO:0004672;GO:0006468;GO:0004707;GO:0016772	ATP binding;protein kinase activity;protein phosphorylation;MAP kinase activity;transferase activity, transferring phosphorus-containing groups	molecular_function;molecular_function;biological_process;molecular_function;molecular_function	.	.	.
MSTRG.12793.11 : FtPinG0007744900.01	FtPinG0007744900.01	0.697674	yes	down	0.0374289	yes	chrFt5	+	34883501	34884500	exon	last exon	NA	MSTRG.12793.11	inf	yes	up	0	yes	.	.	.	.	.	.
MSTRG.8722.1 : FtPinG0006354800.01	FtPinG0006354800.01	0.806174	yes	down	8.63815e-23	yes	chrFt4	+	3645001	3646000	downstream	NA	NA	MSTRG.8722.1	51.77	yes	up	0	yes	GO:0003824;GO:0050662	catalytic activity;coenzyme binding	molecular_function;molecular_function	.	.	.
FtPinG0002665300.01.T01 : FtPinG0002665300.01	FtPinG0002665300.01	1.05069	yes	up	0.00896184	yes	chrFt6	+	2311001	2312000	downstream	NA	NA	FtPinG0002665300.01.T01	inf	yes	up	0	yes	.	.	.	.	.	.
MSTRG.5442.3 : FtPinG0003898800.01	FtPinG0003898800.01	0.90099	yes	down	2.73076e-07	yes	chrFt2	-	58047001	58048000	promoter	Distal	LCP	MSTRG.5442.3	inf	yes	up	0	yes	.	.	.	.	.	.
MSTRG.19222.6 : FtPinG0003314400.01	FtPinG0003314400.01	0.856341	yes	down	0.0308952	yes	chrFt8	-	10475501	10476500	promoter	Distal	LCP	MSTRG.19222.6	inf	yes	up	0	yes	.	.	.	.	.	.
MSTRG.1044.2 : FtPinG0008007800.01	FtPinG0008007800.01	1.19958	yes	up	1.01275e-07	yes	chrFt1	-	17966001	17967000	promoter	Distal	HCP	MSTRG.1044.2	-inf	yes	down	0	yes	.	.	.	.	.	.
MSTRG.5346.2 : FtPinG0003844700.01	FtPinG0003844700.01	0.946026	yes	down	9.60823e-08	yes	chrFt2	+	56966501	56967500	downstream	NA	NA	MSTRG.5346.2	inf	yes	up	0	yes	GO:0003677;GO:0003682	DNA binding;chromatin binding	molecular_function;molecular_function	.	.	.
MSTRG.8825.1 : FtPinG0004498000.01	FtPinG0004498000.01	0.851064	yes	down	0.0217492	yes	chrFt4	+	5180001	5181000	exon	last exon	NA	MSTRG.8825.1	inf	yes	up	0	yes	GO:0005634;GO:0003677;GO:0006355;GO:0003700;GO:0046983	nucleus;DNA binding;regulation of transcription, DNA-templated;sequence-specific DNA binding transcription factor activity;protein dimerization activity	cellular_component;molecular_function;biological_process;molecular_function;molecular_function	.	.	.
MSTRG.17139.12 : FtPinG0005315600.01	FtPinG0005315600.01	0.913291	yes	down	1.86551e-05	yes	chrFt7	-	16476001	16477000	promoter	Distal	ICP	MSTRG.17139.12	0	yes	down	0	yes	.	.	.	.	.	.
MSTRG.7581.1 : FtPinG0000399100.01	FtPinG0000399100.01	0.80219	yes	down	3.42272e-07	yes	chrFt3	+	38731001	38732000	downstream	NA	NA	MSTRG.7581.1	14.9	yes	up	0	yes	GO:0005524;GO:0004674;GO:0004672;GO:0006468;GO:0016772	ATP binding;protein serine/threonine kinase activity;protein kinase activity;protein phosphorylation;transferase activity, transferring phosphorus-containing groups	molecular_function;molecular_function;molecular_function;biological_process;molecular_function	.	.	.
MSTRG.11478.1 : FtPinG0000626000.01	FtPinG0000626000.01	1.08562	yes	up	0.00643019	yes	chrFt5	-	3017001	3018000	promoter	Distal	ICP	MSTRG.11478.1	33.13	yes	up	0	yes	.	.	.	.	.	.
MSTRG.5960.1 : FtPinG0004036900.01	FtPinG0004036900.01	1.44354	yes	up	1.54077e-16	yes	chrFt3	-	2818001	2819000	promoter	Distal	LCP	MSTRG.5960.1	19.13	yes	up	0	yes	GO:0006810;GO:0005622	transport;intracellular	biological_process;cellular_component	.	.	.
MSTRG.1651.2 : FtPinG0008108700.01	FtPinG0008108700.01	0.730216	yes	down	0.0205474	yes	chrFt1	+	42066501	42067500	downstream	NA	NA	MSTRG.1651.2	inf	yes	up	0	yes	GO:0005507;GO:0055114;GO:0016491	copper ion binding;oxidation-reduction process;oxidoreductase activity	molecular_function;biological_process;molecular_function	.	.	.
MSTRG.1965.2 : FtPinG0000387900.01	FtPinG0000387900.01	0.856153	yes	down	0.0374866	yes	chrFt1	+	51213501	51214500	intron	internal intron	NA	MSTRG.1965.2	inf	yes	up	0	yes	GO:0003872;GO:0006002;GO:0005524;GO:0006096	6-phosphofructokinase activity;fructose 6-phosphate metabolic process;ATP binding;glycolytic process	molecular_function;biological_process;molecular_function;biological_process	ko00052;ko00030;ko00010;ko00051;ko00680	Galactose metabolism;Pentose phosphate pathway;Glycolysis / Gluconeogenesis;Fructose and mannose metabolism;Methane metabolism	Metabolism;Metabolism;Metabolism;Metabolism;Metabolism
MSTRG.10958.1 : FtPinG0007817200.01	FtPinG0007817200.01	0.788647	yes	down	0.000191204	yes	chrFt4	-	53130001	53131000	downstream	NA	NA	MSTRG.10958.1	12.09	yes	up	0	yes	.	.	.	.	.	.
MSTRG.5694.2 : FtPinG0000862900.01	FtPinG0000862900.01	1.39009	yes	up	8.92862e-08	yes	chrFt2	+	60407501	60408500	downstream	NA	NA	MSTRG.5694.2	-inf	yes	down	0	yes	.	.	.	.	.	.
MSTRG.15082.2 : FtPinG0005921900.01	FtPinG0005921900.01	1.16888	yes	up	0.0112043	yes	chrFt6	-	12336501	12337500	promoter	Distal	ICP	MSTRG.15082.2	inf	yes	up	0	yes	.	.	.	.	.	.
MSTRG.1424.2 : FtPinG0008625600.01	FtPinG0008625600.01	0.943858	yes	down	0.0217662	yes	chrFt1	+	31013001	31014000	downstream	NA	NA	MSTRG.1424.2	-inf	yes	down	0	yes	GO:0033164;GO:0009058;GO:0004378	glycolipid 6-alpha-mannosyltransferase activity;biosynthetic process;GDP-Man:Man1GlcNAc2-PP-Dol alpha-1,3-mannosyltransferase activity	molecular_function;biological_process;molecular_function	ko00513;ko00510	Various types of N-glycan biosynthesis;N-Glycan biosynthesis	Metabolism;Metabolism
FtPinG0008914100.01.T01 : FtPinG0008914100.01	FtPinG0008914100.01	0.904122	yes	down	8.72919e-07	yes	chrFt4	+	55376001	55377000	downstream	NA	NA	FtPinG0008914100.01.T01	inf	yes	up	0	yes	GO:0030915;GO:0005634;GO:0006281	Smc5-Smc6 complex;nucleus;DNA repair	cellular_component;cellular_component;biological_process	.	.	.
MSTRG.2152.4 : FtPinG0008861700.01	FtPinG0008861700.01	1.57325	yes	up	0.00223084	yes	chrFt1	+	55121001	55122000	promoter	Intermediate	HCP	MSTRG.2152.4	117.86	yes	up	0	yes	GO:0003677;GO:0006355;GO:0003700	DNA binding;regulation of transcription, DNA-templated;sequence-specific DNA binding transcription factor activity	molecular_function;biological_process;molecular_function	.	.	.
MSTRG.1983.2 : FtPinG0003024200.01	FtPinG0003024200.01	0.810673	yes	down	0.00132496	yes	chrFt1	-	51472001	51473000	promoter	Distal	LCP	MSTRG.1983.2	inf	yes	up	0	yes	.	.	.	.	.	.
FtPinG0003223000.01.T01 : FtPinG0003223000.01	FtPinG0003223000.01	1.2636	yes	up	3.01049e-21	yes	chrFt3	-	1059501	1060500	promoter	Distal	HCP	FtPinG0003223000.01.T01	51.44	yes	up	0	yes	GO:0045181;GO:0008152;GO:0005506;GO:0050660;GO:0006537;GO:0003824;GO:0055114;GO:0051536;GO:0016639;GO:0016040;GO:0006807;GO:0015930;GO:0010181;GO:0016638;GO:0016491	glutamate synthase activity, NAD(P)H as acceptor;metabolic process;iron ion binding;flavin adenine dinucleotide binding;glutamate biosynthetic process;catalytic activity;oxidation-reduction process;iron-sulfur cluster binding;oxidoreductase activity, acting on the CH-NH2 group of donors, NAD or NADP as acceptor;glutamate synthase (NADH) activity;nitrogen compound metabolic process;glutamate synth…	molecular_function;biological_process;molecular_function;molecular_function;biological_process;molecular_function;biological_process;molecular_function;molecular_function;molecular_function;biological_process;molecular_function;molecular_function;molecular_function;molecular_function	ko00910;ko00250	Nitrogen metabolism;Alanine, aspartate and glutamate metabolism	Metabolism;Metabolism
FtPinG0005644200.01.T01 : FtPinG0005644200.01	FtPinG0005644200.01	0.853556	yes	down	6.41285e-06	yes	chrFt1	+	13111501	13112500	downstream	NA	NA	FtPinG0005644200.01.T01	inf	yes	up	0	yes	GO:0005524;GO:0004674;GO:0004672;GO:0006468;GO:0016772	ATP binding;protein serine/threonine kinase activity;protein kinase activity;protein phosphorylation;transferase activity, transferring phosphorus-containing groups	molecular_function;molecular_function;molecular_function;biological_process;molecular_function	.	.	.
MSTRG.14227.1 : FtPinG0001644300.01	FtPinG0001644300.01	0.901309	yes	down	0.000803282	yes	chrFt6	+	1800501	1801500	promoter	Distal	ICP	MSTRG.14227.1	inf	yes	up	0	yes	.	.	.	.	.	.
MSTRG.11172.1 : FtPinG0008355100.01	FtPinG0008355100.01	0.916211	yes	down	0.00214275	yes	chrFt4	+	56004001	56005000	exon	last exon	NA	MSTRG.11172.1	16.04	yes	up	0	yes	.	.	.	.	.	.
MSTRG.6666.2 : FtPinG0007475700.01	FtPinG0007475700.01	0.94073	yes	down	0.00197861	yes	chrFt3	-	10923501	10924500	promoter	Distal	LCP	MSTRG.6666.2	14.18	yes	up	0	yes	.	.	.	.	.	.
FtPinG0002453600.01.T01 : FtPinG0002453600.01	FtPinG0002453600.01	0.685606	yes	down	0.0174628	yes	chrFt1	+	8176501	8177500	downstream	NA	NA	FtPinG0002453600.01.T01	-inf	yes	down	0	yes	GO:0008270;GO:0055114;GO:0016491	zinc ion binding;oxidation-reduction process;oxidoreductase activity	molecular_function;biological_process;molecular_function	.	.	.
MSTRG.11692.1 : FtPinG0005732000.01	FtPinG0005732000.01	0.938429	yes	down	0.00648275	yes	chrFt5	-	6235001	6236000	promoter	Distal	ICP	MSTRG.11692.1	39.28	yes	up	0	yes	GO:0006396;GO:0005634;GO:0005515;GO:0000398;GO:0005622	RNA processing;nucleus;protein binding;mRNA splicing, via spliceosome;intracellular	biological_process;cellular_component;molecular_function;biological_process;cellular_component	.	.	.
MSTRG.6692.1 : FtPinG0007466900.01	FtPinG0007466900.01	0.825449	yes	down	0.0303267	yes	chrFt3	-	11292001	11293000	promoter	Distal	ICP	MSTRG.6692.1	15.39	yes	up	0	yes	GO:0006810;GO:0055085;GO:0005524;GO:0042626;GO:0016021;GO:0016887	transport;transmembrane transport;ATP binding;ATPase activity, coupled to transmembrane movement of substances;integral component of membrane;ATPase activity	biological_process;biological_process;molecular_function;molecular_function;cellular_component;molecular_function	.	.	.
MSTRG.5503.3 : FtPinG0003935000.01	FtPinG0003935000.01	0.886142	yes	down	0.0194487	yes	chrFt2	-	58672001	58673000	downstream	NA	NA	MSTRG.5503.3	-inf	yes	down	0	yes	.	.	.	.	.	.
MSTRG.13290.1 : FtPinG0005995300.01	FtPinG0005995300.01	0.957746	yes	down	0.0371738	yes	chrFt5	+	44590001	44591000	downstream	NA	NA	MSTRG.13290.1	11.41	yes	up	0	yes	GO:0006950	response to stress	biological_process	.	.	.
MSTRG.5346.1 : FtPinG0003844700.01	FtPinG0003844700.01	0.946026	yes	down	9.60823e-08	yes	chrFt2	+	56966501	56967500	downstream	NA	NA	MSTRG.5346.1	19.6	yes	up	0	yes	GO:0003677;GO:0003682	DNA binding;chromatin binding	molecular_function;molecular_function	.	.	.
MSTRG.15754.1 : FtPinG0008704000.01	FtPinG0008704000.01	0.751103	yes	down	3.50044e-28	yes	chrFt6	+	27421001	27422000	downstream	NA	NA	MSTRG.15754.1	9.26	yes	up	0	yes	GO:0016747	transferase activity, transferring acyl groups other than amino-acyl groups	molecular_function	.	.	.
MSTRG.10719.1 : FtPinG0008092200.01	FtPinG0008092200.01	0.924001	yes	down	1.80068e-05	yes	chrFt4	+	49585501	49586500	downstream	NA	NA	MSTRG.10719.1	36.74	yes	up	0	yes	GO:0009052;GO:0004751	pentose-phosphate shunt, non-oxidative branch;ribose-5-phosphate isomerase activity	biological_process;molecular_function	ko00030;ko00051;ko00710	Pentose phosphate pathway;Fructose and mannose metabolism;Carbon fixation in photosynthetic organisms	Metabolism;Metabolism;Metabolism
MSTRG.11591.2 : FtPinG0000687200.01	FtPinG0000687200.01	1.19134	yes	up	9.01082e-11	yes	chrFt5	-	4131501	4132500	promoter	Distal	ICP	MSTRG.11591.2	inf	yes	up	0	yes	GO:0005515	protein binding	molecular_function	.	.	.
FtPinG0003793400.01.T01 : FtPinG0003793400.01	FtPinG0003793400.01	0.948346	yes	down	0.0187561	yes	chrFt2	-	55066001	55067000	promoter	Distal	LCP	FtPinG0003793400.01.T01	inf	yes	up	0	yes	GO:0005840;GO:0006412;GO:0003735	ribosome;translation;structural constituent of ribosome	cellular_component;biological_process;molecular_function	.	.	.
MSTRG.5080.1 : FtPinG0003720500.01	FtPinG0003720500.01	0.892875	yes	down	0.000677812	yes	chrFt2	+	53950501	53951500	downstream	NA	NA	MSTRG.5080.1	0.06	yes	down	0	yes	.	.	.	.	.	.
FtPinG0008704000.01.T01 : FtPinG0008704000.01	FtPinG0008704000.01	0.751103	yes	down	3.50044e-28	yes	chrFt6	+	27421001	27422000	downstream	NA	NA	FtPinG0008704000.01.T01	9.52	yes	up	0	yes	GO:0016747	transferase activity, transferring acyl groups other than amino-acyl groups	molecular_function	.	.	.
MSTRG.15190.3 : FtPinG0001969500.01	FtPinG0001969500.01	1.13361	yes	up	0.00987983	yes	chrFt6	+	14560501	14561500	downstream	NA	NA	MSTRG.15190.3	39.81	yes	up	0	yes	.	.	.	.	.	.
MSTRG.9593.9 : FtPinG0001260000.01	FtPinG0001260000.01	0.884364	yes	down	1.98009e-09	yes	chrFt4	-	25502001	25503000	promoter	Distal	ICP	MSTRG.9593.9	inf	yes	up	0	yes	.	.	.	.	.	.
MSTRG.12301.1 : FtPinG0007430700.01	FtPinG0007430700.01	0.832955	yes	down	2.65053e-10	yes	chrFt5	-	16503501	16504500	promoter	Distal	ICP	MSTRG.12301.1	332.64	yes	up	0	yes	.	.	.	.	.	.
MSTRG.2861.2 : FtPinG0008897000.01	FtPinG0008897000.01	0.752398	yes	down	2.94269e-06	yes	chrFt2	+	4382501	4383500	exon	last exon	NA	MSTRG.2861.2	326.4	yes	up	0	yes	GO:0005524;GO:0005515;GO:0004672;GO:0006468;GO:0016772	ATP binding;protein binding;protein kinase activity;protein phosphorylation;transferase activity, transferring phosphorus-containing groups	molecular_function;molecular_function;molecular_function;biological_process;molecular_function	.	.	.
FtPinG0005993500.01.T01 : FtPinG0005993500.01	FtPinG0005993500.01	0.885752	yes	down	5.31714e-07	yes	chrFt7	-	34266001	34267000	promoter	Distal	LCP	FtPinG0005993500.01.T01	81.95	yes	up	0	yes	GO:0005524;GO:0004674;GO:0004672;GO:0006468;GO:0016772	ATP binding;protein serine/threonine kinase activity;protein kinase activity;protein phosphorylation;transferase activity, transferring phosphorus-containing groups	molecular_function;molecular_function;molecular_function;biological_process;molecular_function	.	.	.
FtPinG0009537000.01.T01 : FtPinG0009537000.01	FtPinG0009537000.01	0.941871	yes	down	0.021352	yes	chrFt1	+	846001	847000	promoter	Distal	HCP	FtPinG0009537000.01.T01	inf	yes	up	0	yes	GO:0016820;GO:0016021;GO:0005739	hydrolase activity, acting on acid anhydrides, catalyzing transmembrane movement of substances;integral component of membrane;mitochondrion	molecular_function;cellular_component;cellular_component	ko00190;ko00195	Oxidative phosphorylation;Photosynthesis	Metabolism;Metabolism
MSTRG.136.1 : FtPinG0000143200.01	FtPinG0000143200.01	0.922061	yes	down	2.97341e-05	yes	chrFt1	-	1318501	1319500	promoter	Distal	HCP	MSTRG.136.1	inf	yes	up	0	yes	GO:0000166;GO:0003676	nucleotide binding;nucleic acid binding	molecular_function;molecular_function	.	.	.
MSTRG.2075.3 : FtPinG0004268900.01	FtPinG0004268900.01	1.72569	yes	up	8.991e-05	yes	chrFt1	-	53800501	53801500	promoter	Intermediate	HCP	MSTRG.2075.3	inf	yes	up	0	yes	.	.	.	.	.	.
MSTRG.11413.2 : FtPinG0000582000.01	FtPinG0000582000.01	0.866917	yes	down	0.0282193	yes	chrFt5	-	2325501	2326500	promoter	Distal	ICP	MSTRG.11413.2	inf	yes	up	0	yes	.	.	.	.	.	.
FtPinG0002868600.01.T01 : FtPinG0002868600.01	FtPinG0002868600.01	1.06749	yes	up	0.0277294	yes	chrFt7	-	4232501	4233500	promoter	Distal	LCP	FtPinG0002868600.01.T01	0.08	yes	down	0	yes	.	.	.	.	.	.
FtPinG0000281200.01.T01 : FtPinG0000281200.01	FtPinG0000281200.01	0.76584	yes	down	0.0114235	yes	chrFt1	-	4524501	4525500	downstream	NA	NA	FtPinG0000281200.01.T01	-inf	yes	down	0	yes	GO:0046872	metal ion binding	molecular_function	.	.	.
FtPinG0006340600.01.T01 : FtPinG0006340600.01	FtPinG0006340600.01	0.888794	yes	down	4.4376e-06	yes	chrFt6	-	10921001	10922000	promoter	Distal	LCP	FtPinG0006340600.01.T01	15.15	yes	up	0	yes	GO:0055085;GO:0016021	transmembrane transport;integral component of membrane	biological_process;cellular_component	.	.	.
MSTRG.12793.4 : FtPinG0007744900.01	FtPinG0007744900.01	0.697674	yes	down	0.0374289	yes	chrFt5	+	34883501	34884500	exon	last exon	NA	MSTRG.12793.4	inf	yes	up	0	yes	.	.	.	.	.	.
MSTRG.8314.1 : FtPinG0000782400.01	FtPinG0000782400.01	0.896132	yes	down	0.000222213	yes	chrFt3	-	56330501	56331500	promoter	Distal	LCP	MSTRG.8314.1	35.92	yes	up	0	yes	.	.	.	.	.	.
MSTRG.20812.2 : FtPinG0006374000.01	FtPinG0006374000.01	1.10188	yes	up	0.016263	yes	chrFt8	-	44058501	44059500	promoter	Intermediate	HCP	MSTRG.20812.2	-inf	yes	down	0	yes	GO:0005515;GO:0008270;GO:0005622	protein binding;zinc ion binding;intracellular	molecular_function;molecular_function;cellular_component	.	.	.
MSTRG.13260.2 : FtPinG0004931400.01	FtPinG0004931400.01	0.82125	yes	down	0.00173921	yes	chrFt5	-	44097001	44098000	exon	first exon	NA	MSTRG.13260.2	0	yes	down	0	yes	GO:0005524;GO:0004674;GO:0004672;GO:0006468;GO:0016772	ATP binding;protein serine/threonine kinase activity;protein kinase activity;protein phosphorylation;transferase activity, transferring phosphorus-containing groups	molecular_function;molecular_function;molecular_function;biological_process;molecular_function	.	.	.
MSTRG.15281.2 : FtPinG0003425400.01	FtPinG0003425400.01	0.890747	yes	down	5.86057e-09	yes	chrFt6	-	16081501	16082500	promoter	Distal	HCP	MSTRG.15281.2	inf	yes	up	0	yes	GO:0016616;GO:0044262;GO:0003824;GO:0055114;GO:0006108;GO:0016615;GO:0005975;GO:0030060;GO:0016491	oxidoreductase activity, acting on the CH-OH group of donors, NAD or NADP as acceptor;cellular carbohydrate metabolic process;catalytic activity;oxidation-reduction process;malate metabolic process;malate dehydrogenase activity;carbohydrate metabolic process;L-malate dehydrogenase activity;oxidoreductase activity	molecular_function;biological_process;molecular_function;biological_process;biological_process;molecular_function;biological_process;molecular_function;molecular_function	ko00020;ko00720;ko00680;ko00620;ko00270;ko00710;ko00630	Citrate cycle (TCA cycle);Carbon fixation pathways in prokaryotes;Methane metabolism;Pyruvate metabolism;Cysteine and methionine metabolism;Carbon fixation in photosynthetic organisms;Glyoxylate and dicarboxylate metabolism	Metabolism;Metabolism;Metabolism;Metabolism;Metabolism;Metabolism;Metabolism
MSTRG.7408.2 : FtPinG0000902500.01	FtPinG0000902500.01	1.14572	yes	up	0.0180806	yes	chrFt3	-	28408001	28409000	promoter	Distal	ICP	MSTRG.7408.2	inf	yes	up	0	yes	GO:0004820;GO:0005524;GO:0006426;GO:0000166;GO:0005737	glycine-tRNA ligase activity;ATP binding;glycyl-tRNA aminoacylation;nucleotide binding;cytoplasm	molecular_function;molecular_function;biological_process;molecular_function;cellular_component	ko00970	Aminoacyl-tRNA biosynthesis	Genetic Information Processing
MSTRG.20921.3 : FtPinG0007224600.01	FtPinG0007224600.01	0.818294	yes	down	0.000624513	yes	chrFt8	-	45377501	45378500	promoter	Intermediate	LCP	MSTRG.20921.3	429.66	yes	up	0	yes	.	.	.	.	.	.
MSTRG.20703.7 : FtPinG0001882100.01	FtPinG0001882100.01	0.447761	yes	down	0.0176976	yes	chrFt8	-	42840001	42841000	promoter	Distal	ICP	MSTRG.20703.7	18050	yes	up	0	yes	GO:0005840;GO:0006412;GO:0005622;GO:0003735	ribosome;translation;intracellular;structural constituent of ribosome	cellular_component;biological_process;cellular_component;molecular_function	.	.	.
MSTRG.7924.2 : FtPinG0007974900.01	FtPinG0007974900.01	0.80219	yes	down	3.00032e-06	yes	chrFt3	-	48952001	48953000	promoter	Intermediate	LCP	MSTRG.7924.2	-inf	yes	down	0	yes	GO:0004061;GO:0019441	arylformamidase activity;tryptophan catabolic process to kynurenine	molecular_function;biological_process	ko00380;ko00630	Tryptophan metabolism;Glyoxylate and dicarboxylate metabolism	Metabolism;Metabolism
FtPinG0004689000.01.T01 : FtPinG0004689000.01	FtPinG0004689000.01	0.515152	yes	down	0.00722585	yes	chrFt8	+	43648501	43649500	downstream	NA	NA	FtPinG0004689000.01.T01	inf	yes	up	0	yes	GO:0007010;GO:0008017	cytoskeleton organization;microtubule binding	biological_process;molecular_function	.	.	.
FtPinG0002246700.01.T01 : FtPinG0002246700.01	FtPinG0002246700.01	0.948024	yes	down	0.0204754	yes	chrFt8	-	2339501	2340500	promoter	Distal	HCP	FtPinG0002246700.01.T01	0.02	yes	down	0	yes	GO:0007623;GO:0019203;GO:0005982;GO:0008138;GO:0006470;GO:0016311;GO:0016791	circadian rhythm;carbohydrate phosphatase activity;starch metabolic process;protein tyrosine/serine/threonine phosphatase activity;protein dephosphorylation;dephosphorylation;phosphatase activity	biological_process;molecular_function;biological_process;molecular_function;biological_process;biological_process;molecular_function	.	.	.
MSTRG.9593.8 : FtPinG0001260000.01	FtPinG0001260000.01	0.884364	yes	down	1.98009e-09	yes	chrFt4	-	25502001	25503000	promoter	Distal	ICP	MSTRG.9593.8	inf	yes	up	0	yes	.	.	.	.	.	.
FtPinG0005987900.01.T01 : FtPinG0005987900.01	FtPinG0005987900.01	0.741093	yes	down	0.00903508	yes	chrFt6	-	52231501	52232500	promoter	Distal	ICP	FtPinG0005987900.01.T01	60.02	yes	up	0	yes	GO:0005874;GO:0007017;GO:0005525;GO:0005200	microtubule;microtubule-based process;GTP binding;structural constituent of cytoskeleton	cellular_component;biological_process;molecular_function;molecular_function	.	.	.
MSTRG.678.2 : FtPinG0003182300.01	FtPinG0003182300.01	0.467742	yes	down	0.00765556	yes	chrFt1	-	9944501	9945500	promoter	Distal	ICP	MSTRG.678.2	inf	yes	up	0	yes	.	.	.	.	.	.
MSTRG.13200.2 : FtPinG0005389000.01	FtPinG0005389000.01	1.45989	yes	up	0.0158792	yes	chrFt5	-	43178001	43179000	promoter	Distal	ICP	MSTRG.13200.2	-inf	yes	down	0	yes	GO:0016020;GO:0015031	membrane;protein transport	cellular_component;biological_process	.	.	.
MSTRG.21264.2 : FtPinG0007103900.01	FtPinG0007103900.01	1.35227	yes	up	0.000684724	yes	chrFt8	+	49071501	49072500	downstream	NA	NA	MSTRG.21264.2	0.01	yes	down	0	yes	.	.	.	.	.	.
MSTRG.10482.7 : FtPinG0008656100.01	FtPinG0008656100.01	10.7941	yes	up	0.0124233	yes	chrFt4	-	45873501	45874500	promoter	Distal	HCP	MSTRG.10482.7	-inf	yes	down	0	yes	GO:0006457;GO:0003755;GO:0000413	protein folding;peptidyl-prolyl cis-trans isomerase activity;protein peptidyl-prolyl isomerization	biological_process;molecular_function;biological_process	.	.	.
MSTRG.5807.2 : FtPinG0003223000.01	FtPinG0003223000.01	1.2636	yes	up	3.01049e-21	yes	chrFt3	-	1059501	1060500	promoter	Distal	HCP	MSTRG.5807.2	72.98	yes	up	0	yes	GO:0045181;GO:0008152;GO:0005506;GO:0050660;GO:0006537;GO:0003824;GO:0055114;GO:0051536;GO:0016639;GO:0016040;GO:0006807;GO:0015930;GO:0010181;GO:0016638;GO:0016491	glutamate synthase activity, NAD(P)H as acceptor;metabolic process;iron ion binding;flavin adenine dinucleotide binding;glutamate biosynthetic process;catalytic activity;oxidation-reduction process;iron-sulfur cluster binding;oxidoreductase activity, acting on the CH-NH2 group of donors, NAD or NADP as acceptor;glutamate synthase (NADH) activity;nitrogen compound metabolic process;glutamate synth…	molecular_function;biological_process;molecular_function;molecular_function;biological_process;molecular_function;biological_process;molecular_function;molecular_function;molecular_function;biological_process;molecular_function;molecular_function;molecular_function;molecular_function	ko00910;ko00250	Nitrogen metabolism;Alanine, aspartate and glutamate metabolism	Metabolism;Metabolism
MSTRG.12793.3 : FtPinG0007744900.01	FtPinG0007744900.01	0.697674	yes	down	0.0374289	yes	chrFt5	+	34883501	34884500	exon	last exon	NA	MSTRG.12793.3	2506.04	yes	up	0	yes	.	.	.	.	.	.
MSTRG.11483.3 : FtPinG0000628700.01	FtPinG0000628700.01	0.694407	yes	down	3.59701e-05	yes	chrFt5	+	3067501	3068500	downstream	NA	NA	MSTRG.11483.3	452.2	yes	up	0	yes	GO:0003677;GO:0006355;GO:0003700	DNA binding;regulation of transcription, DNA-templated;sequence-specific DNA binding transcription factor activity	molecular_function;biological_process;molecular_function	.	.	.
MSTRG.11233.1 : FtPinG0000446700.01	FtPinG0000446700.01	0.945079	yes	down	0.0140761	yes	chrFt5	+	88001	89000	downstream	NA	NA	MSTRG.11233.1	496.8	yes	up	0	yes	GO:0005634;GO:0051726;GO:0019901;GO:0000079	nucleus;regulation of cell cycle;protein kinase binding;regulation of cyclin-dependent protein serine/threonine kinase activity	cellular_component;biological_process;molecular_function;biological_process	.	.	.
MSTRG.10083.1 : FtPinG0008116600.01	FtPinG0008116600.01	0.783784	yes	down	0.00462079	yes	chrFt4	-	39439001	39440000	promoter	Distal	ICP	MSTRG.10083.1	-inf	yes	down	0	yes	GO:0005515	protein binding	molecular_function	.	.	.
FtPinG0008116600.01.T01 : FtPinG0008116600.01	FtPinG0008116600.01	0.783784	yes	down	0.00462079	yes	chrFt4	-	39439001	39440000	promoter	Distal	ICP	FtPinG0008116600.01.T01	-inf	yes	down	0	yes	GO:0005515	protein binding	molecular_function	.	.	.
MSTRG.20425.1 : FtPinG0006421500.01	FtPinG0006421500.01	0.781007	yes	down	1.51262e-12	yes	chrFt8	+	39089501	39090500	downstream	NA	NA	MSTRG.20425.1	135.23	yes	up	0	yes	GO:0007165;GO:0005524;GO:0004674;GO:0004672;GO:0006468;GO:0016772	signal transduction;ATP binding;protein serine/threonine kinase activity;protein kinase activity;protein phosphorylation;transferase activity, transferring phosphorus-containing groups	biological_process;molecular_function;molecular_function;molecular_function;biological_process;molecular_function	.	.	.
MSTRG.17139.5 : FtPinG0005315200.01	FtPinG0005315200.01	0.902927	yes	down	2.78054e-07	yes	chrFt7	-	16465001	16466000	promoter	Distal	LCP	MSTRG.17139.5	inf	yes	up	0	yes	GO:0005524;GO:0004672;GO:0006468;GO:0004707;GO:0016772	ATP binding;protein kinase activity;protein phosphorylation;MAP kinase activity;transferase activity, transferring phosphorus-containing groups	molecular_function;molecular_function;biological_process;molecular_function;molecular_function	.	.	.
FtPinG0004190600.01.T01 : FtPinG0004190600.01	FtPinG0004190600.01	1.03378	yes	up	0.0297402	yes	chrFt3	+	56862501	56863500	downstream	NA	NA	FtPinG0004190600.01.T01	88.21	yes	up	0	yes	GO:0007034	vacuolar transport	biological_process	.	.	.
MSTRG.6048.2 : FtPinG0004008800.01	FtPinG0004008800.01	0.742857	yes	down	0.0291501	yes	chrFt3	+	3595501	3596500	exon	first exon	NA	MSTRG.6048.2	inf	yes	up	0	yes	.	.	.	.	.	.
MSTRG.4832.2 : FtPinG0006993800.01	FtPinG0006993800.01	0.918185	yes	down	0.000274192	yes	chrFt2	+	51158001	51159000	downstream	NA	NA	MSTRG.4832.2	9.16	yes	up	0	yes	.	.	.	.	.	.
MSTRG.18592.2 : FtPinG0003494300.01	FtPinG0003494300.01	1.38876	yes	up	3.66505e-08	yes	chrFt7	-	49868501	49869500	promoter	Distal	ICP	MSTRG.18592.2	inf	yes	up	0	yes	.	.	.	.	.	.
MSTRG.10482.23 : FtPinG0008656100.01	FtPinG0008656100.01	10.7941	yes	up	0.0124233	yes	chrFt4	-	45873501	45874500	promoter	Distal	HCP	MSTRG.10482.23	1340.24	yes	up	0	yes	GO:0006457;GO:0003755;GO:0000413	protein folding;peptidyl-prolyl cis-trans isomerase activity;protein peptidyl-prolyl isomerization	biological_process;molecular_function;biological_process	.	.	.
MSTRG.10835.1 : FtPinG0006842800.01	FtPinG0006842800.01	0.896552	yes	down	0.000155208	yes	chrFt4	+	51553501	51554500	downstream	NA	NA	MSTRG.10835.1	0	yes	down	0	yes	GO:0016020;GO:0008654;GO:0016780	membrane;phospholipid biosynthetic process;phosphotransferase activity, for other substituted phosphate groups	cellular_component;biological_process;molecular_function	.	.	.
FtPinG0001108700.01.T01 : FtPinG0001108700.01	FtPinG0001108700.01	1.26653	yes	up	0.00194366	yes	chrFt5	+	52044001	52045000	downstream	NA	NA	FtPinG0001108700.01.T01	-inf	yes	down	0	yes	.	.	.	.	.	.
MSTRG.5503.2 : FtPinG0003935000.01	FtPinG0003935000.01	0.886142	yes	down	0.0194487	yes	chrFt2	-	58672001	58673000	downstream	NA	NA	MSTRG.5503.2	inf	yes	up	0	yes	.	.	.	.	.	.
MSTRG.13702.1 : FtPinG0000743000.01	FtPinG0000743000.01	0.938604	yes	down	0.00588481	yes	chrFt5	-	51231501	51232500	promoter	Distal	LCP	MSTRG.13702.1	40.36	yes	up	0	yes	.	.	.	.	.	.
MSTRG.21176.2 : FtPinG0005292900.01	FtPinG0005292900.01	0.87214	yes	down	0.0102276	yes	chrFt8	-	48107501	48108500	promoter	Distal	HCP	MSTRG.21176.2	185.57	yes	up	0	yes	.	.	.	.	.	.
MSTRG.20590.2 : FtPinG0007109000.01	FtPinG0007109000.01	0.754325	yes	down	0.0151628	yes	chrFt8	+	41405501	41406500	downstream	NA	NA	MSTRG.20590.2	-inf	yes	down	0	yes	GO:0006284;GO:0006281;GO:0051539;GO:0003824	base-excision repair;DNA repair;4 iron, 4 sulfur cluster binding;catalytic activity	biological_process;biological_process;molecular_function;molecular_function	.	.	.
MSTRG.18922.2 : FtPinG0002233600.01	FtPinG0002233600.01	1.12847	yes	up	0.0178015	yes	chrFt8	+	2516501	2517500	downstream	NA	NA	MSTRG.18922.2	35.87	yes	up	0	yes	.	.	.	.	.	.
MSTRG.8653.1 : FtPinG0006686300.01	FtPinG0006686300.01	0.554945	yes	down	1.44318e-05	yes	chrFt4	-	2616001	2617000	intron	internal intron	NA	MSTRG.8653.1	-inf	yes	down	0	yes	GO:0005524;GO:0004674;GO:0004672;GO:0006468;GO:0016772	ATP binding;protein serine/threonine kinase activity;protein kinase activity;protein phosphorylation;transferase activity, transferring phosphorus-containing groups	molecular_function;molecular_function;molecular_function;biological_process;molecular_function	.	.	.
MSTRG.10482.4 : FtPinG0008656100.01	FtPinG0008656100.01	10.7941	yes	up	0.0124233	yes	chrFt4	-	45873501	45874500	promoter	Distal	HCP	MSTRG.10482.4	inf	yes	up	0	yes	GO:0006457;GO:0003755;GO:0000413	protein folding;peptidyl-prolyl cis-trans isomerase activity;protein peptidyl-prolyl isomerization	biological_process;molecular_function;biological_process	.	.	.
MSTRG.14828.1 : FtPinG0007031000.01	FtPinG0007031000.01	0.698054	yes	down	1.7749e-09	yes	chrFt6	+	8336001	8337000	downstream	NA	NA	MSTRG.14828.1	126.47	yes	up	0	yes	GO:0006506;GO:0008152;GO:0008484;GO:0016740;GO:0005789;GO:0003824	GPI anchor biosynthetic process;metabolic process;sulfuric ester hydrolase activity;transferase activity;endoplasmic reticulum membrane;catalytic activity	biological_process;biological_process;molecular_function;molecular_function;cellular_component;molecular_function	.	.	.
MSTRG.14399.4 : FtPinG0002703200.01	FtPinG0002703200.01	1.36893	yes	up	0.0341739	yes	chrFt6	-	3599501	3600500	exon	first exon	NA	MSTRG.14399.4	1128.55	yes	up	0	yes	.	.	.	.	.	.
MSTRG.18240.1 : FtPinG0008286700.01	FtPinG0008286700.01	0.941348	yes	down	0.00261557	yes	chrFt7	-	45358001	45359000	intron	last intron	NA	MSTRG.18240.1	14.72	yes	up	0	yes	.	.	.	.	.	.
MSTRG.7017.2 : FtPinG0000356200.01	FtPinG0000356200.01	1.21384	yes	up	0.0201068	yes	chrFt3	-	17034001	17035000	promoter	Distal	ICP	MSTRG.7017.2	711.33	yes	up	0	yes	.	.	.	.	.	.
FtPinG0000320900.01.T01 : FtPinG0000320900.01	FtPinG0000320900.01	0.933767	yes	down	0.0204497	yes	chrFt1	+	5164501	5165500	downstream	NA	NA	FtPinG0000320900.01.T01	0.05	yes	down	0	yes	GO:0005515;GO:0005488;GO:0004842	protein binding;binding;ubiquitin-protein transferase activity	molecular_function;molecular_function;molecular_function	.	.	.
MSTRG.2966.2 : FtPinG0006976400.01	FtPinG0006976400.01	1.21542	yes	up	0.0323966	yes	chrFt2	+	6439501	6440500	intron	internal intron	NA	MSTRG.2966.2	inf	yes	up	0	yes	GO:0007034	vacuolar transport	biological_process	.	.	.
MSTRG.14665.2 : FtPinG0008165100.01	FtPinG0008165100.01	0.775636	yes	down	8.21612e-31	yes	chrFt6	+	6584501	6585500	downstream	NA	NA	MSTRG.14665.2	-inf	yes	down	0	yes	.	.	.	.	.	.
FtPinG0006033600.01.T01 : FtPinG0006033600.01	FtPinG0006033600.01	1.11018	yes	up	0.000308368	yes	chrFt2	+	8686001	8687000	intron	last intron	NA	FtPinG0006033600.01.T01	132.44	yes	up	0	yes	GO:0052689;GO:0003824;GO:0006482	carboxylic ester hydrolase activity;catalytic activity;protein demethylation	molecular_function;molecular_function;biological_process	.	.	.
MSTRG.11593.1 : FtPinG0002506200.01	FtPinG0002506200.01	1.08666	yes	up	0.000260642	yes	chrFt5	-	4307501	4308500	promoter	Distal	HCP	MSTRG.11593.1	23.26	yes	up	0	yes	.	.	.	.	.	.
MSTRG.4039.1 : FtPinG0009640000.01	FtPinG0009640000.01	0.695222	yes	down	0.000181927	yes	chrFt2	+	38221001	38222000	downstream	NA	NA	MSTRG.4039.1	10.18	yes	up	0	yes	.	.	.	.	.	.
FtPinG0004675500.01.T01 : FtPinG0004675500.01	FtPinG0004675500.01	0.930072	yes	down	0.00293811	yes	chrFt5	+	7820501	7821500	downstream	NA	NA	FtPinG0004675500.01.T01	271.76	yes	up	0	yes	GO:0016817;GO:0005524;GO:0016818;GO:0003676	hydrolase activity, acting on acid anhydrides;ATP binding;hydrolase activity, acting on acid anhydrides, in phosphorus-containing anhydrides;nucleic acid binding	molecular_function;molecular_function;molecular_function;molecular_function	.	.	.
MSTRG.4539.3 : FtPinG0002923400.01	FtPinG0002923400.01	1.17966	yes	up	0.000150624	yes	chrFt2	-	47424001	47425000	downstream	NA	NA	MSTRG.4539.3	inf	yes	up	0	yes	.	.	.	.	.	.
MSTRG.10613.2 : FtPinG0005537400.01	FtPinG0005537400.01	0.923843	yes	down	0.00512145	yes	chrFt4	+	47948501	47949500	downstream	NA	NA	MSTRG.10613.2	-inf	yes	down	0	yes	GO:0005515;GO:0008270;GO:0005488	protein binding;zinc ion binding;binding	molecular_function;molecular_function;molecular_function	.	.	.
MSTRG.16161.3 : FtPinG0005677000.01	FtPinG0005677000.01	0.876248	yes	down	0.00687025	yes	chrFt6	-	46985001	46986000	promoter	Intermediate	LCP	MSTRG.16161.3	21.61	yes	up	0	yes	GO:0005509	calcium ion binding	molecular_function	.	.	.
MSTRG.5497.1 : FtPinG0003930500.01	FtPinG0003930500.01	0.524272	yes	down	0.0120168	yes	chrFt2	+	58616001	58617000	downstream	NA	NA	MSTRG.5497.1	9.69	yes	up	0	yes	.	.	.	.	.	.
MSTRG.14494.1 : FtPinG0002723300.01	FtPinG0002723300.01	0.859296	yes	down	0.000632885	yes	chrFt6	+	4371501	4372500	downstream	NA	NA	MSTRG.14494.1	0.12	yes	down	0	yes	GO:0030246;GO:0004553;GO:0005975	carbohydrate binding;hydrolase activity, hydrolyzing O-glycosyl compounds;carbohydrate metabolic process	molecular_function;molecular_function;biological_process	ko00052;ko00531;ko00600;ko00511;ko00604	Galactose metabolism;Glycosaminoglycan degradation;Sphingolipid metabolism;Other glycan degradation;Glycosphingolipid biosynthesis - ganglio series	Metabolism;Metabolism;Metabolism;Metabolism;Metabolism
MSTRG.14617.7 : FtPinG0006809500.01	FtPinG0006809500.01	1.30446	yes	up	9.85786e-07	yes	chrFt6	+	5836501	5837500	downstream	NA	NA	MSTRG.14617.7	53.33	yes	up	0	yes	GO:0005488	binding	molecular_function	.	.	.
MSTRG.2148.1 : FtPinG0008860500.01	FtPinG0008860500.01	0.793564	yes	down	3.08991e-05	yes	chrFt1	+	55073001	55074000	downstream	NA	NA	MSTRG.2148.1	20.35	yes	up	0	yes	GO:0005740;GO:0004129	mitochondrial envelope;cytochrome-c oxidase activity	cellular_component;molecular_function	.	.	.
MSTRG.1208.1 : FtPinG0001013200.01	FtPinG0001013200.01	0.914886	yes	down	0.00213008	yes	chrFt1	-	22822501	22823500	promoter	Distal	HCP	MSTRG.1208.1	15.17	yes	up	0	yes	GO:0008716;GO:0046872;GO:0005524;GO:0005737	D-alanine-D-alanine ligase activity;metal ion binding;ATP binding;cytoplasm	molecular_function;molecular_function;molecular_function;cellular_component	ko00473;ko00550	D-Alanine metabolism;Peptidoglycan biosynthesis	Metabolism;Metabolism
MSTRG.8944.2 : FtPinG0001955100.01	FtPinG0001955100.01	0.840994	yes	down	1.64055e-18	yes	chrFt4	-	6744501	6745500	promoter	Distal	HCP	MSTRG.8944.2	18.67	yes	up	0	yes	GO:0003899;GO:0003677;GO:0006351	DNA-directed RNA polymerase activity;DNA binding;transcription, DNA-templated	molecular_function;molecular_function;biological_process	ko00230;ko00240	Purine metabolism;Pyrimidine metabolism	Metabolism;Metabolism
FtPinG0009572100.01.T01 : FtPinG0009572100.01	FtPinG0009572100.01	0.757812	yes	down	0.030208	yes	chrFt5	+	51014501	51015500	downstream	NA	NA	FtPinG0009572100.01.T01	0.01	yes	down	0	yes	GO:0003779	actin binding	molecular_function	.	.	.
FtPinG0005118200.01.T01 : FtPinG0005118200.01	FtPinG0005118200.01	0.827932	yes	down	9.09965e-15	yes	chrFt4	+	42996001	42997000	downstream	NA	NA	FtPinG0005118200.01.T01	30.49	yes	up	0	yes	GO:0003954;GO:0005739;GO:0008137	NADH dehydrogenase activity;mitochondrion;NADH dehydrogenase (ubiquinone) activity	molecular_function;cellular_component;molecular_function	.	.	.
MSTRG.10302.1 : FtPinG0005118200.01	FtPinG0005118200.01	0.827932	yes	down	9.09965e-15	yes	chrFt4	+	42996001	42997000	downstream	NA	NA	MSTRG.10302.1	inf	yes	up	0	yes	GO:0003954;GO:0005739;GO:0008137	NADH dehydrogenase activity;mitochondrion;NADH dehydrogenase (ubiquinone) activity	molecular_function;cellular_component;molecular_function	.	.	.
MSTRG.10031.5 : FtPinG0003059700.01	FtPinG0003059700.01	0.92436	yes	down	0.000263358	yes	chrFt4	-	38341501	38342500	promoter	Distal	ICP	MSTRG.10031.5	31.47	yes	up	0	yes	GO:0000145;GO:0006904;GO:0015031	exocyst;vesicle docking involved in exocytosis;protein transport	cellular_component;biological_process;biological_process	.	.	.
FtPinG0007491200.01.T01 : FtPinG0007491200.01	FtPinG0007491200.01	0.843115	yes	down	0.0121236	yes	chrFt4	-	41863501	41864500	downstream	NA	NA	FtPinG0007491200.01.T01	-inf	yes	down	0	yes	.	.	.	.	.	.
MSTRG.12185.1 : FtPinG0008870700.01	FtPinG0008870700.01	0.518519	yes	down	4.14439e-05	yes	chrFt5	+	13919001	13920000	intron	internal intron	NA	MSTRG.12185.1	0.05	yes	down	0	yes	GO:0005488	binding	molecular_function	.	.	.
MSTRG.20744.1 : FtPinG0009418400.01	FtPinG0009418400.01	1.30544	yes	up	0.0325093	yes	chrFt8	+	43368501	43369500	downstream	NA	NA	MSTRG.20744.1	42.83	yes	up	0	yes	.	.	.	.	.	.
MSTRG.18831.2 : FtPinG0002341200.01	FtPinG0002341200.01	0.876564	yes	down	0.0249271	yes	chrFt8	+	463501	464500	downstream	NA	NA	MSTRG.18831.2	inf	yes	up	0	yes	.	.	.	.	.	.
MSTRG.8671.2 : FtPinG0006678600.01	FtPinG0006678600.01	0.951327	yes	down	0.00597621	yes	chrFt4	+	2889001	2890000	downstream	NA	NA	MSTRG.8671.2	-inf	yes	down	0	yes	.	.	.	.	.	.
FtPinG0002570600.01.T01 : FtPinG0002570600.01	FtPinG0002570600.01	1.07452	yes	up	1.07088e-05	yes	chrFt7	+	34073001	34074000	downstream	NA	NA	FtPinG0002570600.01.T01	0.01	yes	down	0	yes	GO:0005515	protein binding	molecular_function	.	.	.
MSTRG.6377.3 : FtPinG0009112200.01	FtPinG0009112200.01	1.22263	yes	up	0.00853248	yes	chrFt3	+	7500001	7501000	downstream	NA	NA	MSTRG.6377.3	15.46	yes	up	0	yes	GO:0020037;GO:0016705;GO:0005506;GO:0055114	heme binding;oxidoreductase activity, acting on paired donors, with incorporation or reduction of molecular oxygen;iron ion binding;oxidation-reduction process	molecular_function;molecular_function;molecular_function;biological_process	.	.	.
MSTRG.8882.1 : FtPinG0004591100.01	FtPinG0004591100.01	0.476526	yes	down	3.38723e-14	yes	chrFt4	+	5809001	5810000	intron	internal intron	NA	MSTRG.8882.1	10.12	yes	up	0	yes	GO:0008171	O-methyltransferase activity	molecular_function	.	.	.
MSTRG.20411.1 : FtPinG0008599100.01	FtPinG0008599100.01	0.762857	yes	down	1.58742e-19	yes	chrFt8	+	38826001	38827000	downstream	NA	NA	MSTRG.20411.1	0.16	yes	down	0	yes	GO:0019538	protein metabolic process	biological_process	.	.	.
MSTRG.10031.1 : FtPinG0003059700.01	FtPinG0003059700.01	0.92436	yes	down	0.000263358	yes	chrFt4	-	38341501	38342500	promoter	Distal	ICP	MSTRG.10031.1	8.17	yes	up	0	yes	GO:0000145;GO:0006904;GO:0015031	exocyst;vesicle docking involved in exocytosis;protein transport	cellular_component;biological_process;biological_process	.	.	.
MSTRG.755.1 : FtPinG0005825300.01	FtPinG0005825300.01	0.827004	yes	down	0.00543761	yes	chrFt1	-	11769001	11770000	promoter	Distal	HCP	MSTRG.755.1	6.55	yes	up	0	yes	GO:0005515	protein binding	molecular_function	.	.	.
FtPinG0006772600.01.T02 : FtPinG0006772600.01	FtPinG0006772600.01	0.805492	yes	down	0.00702983	yes	chrFt1	-	58401501	58402500	promoter	Distal	LCP	FtPinG0006772600.01.T02	-inf	yes	down	0	yes	.	.	.	.	.	.
MSTRG.19246.2 : FtPinG0003332200.01	FtPinG0003332200.01	1.06233	yes	up	0.00265235	yes	chrFt8	-	10996501	10997500	promoter	Distal	LCP	MSTRG.19246.2	inf	yes	up	0	yes	.	.	.	.	.	.
MSTRG.18642.1 : FtPinG0001812800.01	FtPinG0001812800.01	0.861196	yes	down	0.015938	yes	chrFt7	+	50484501	50485500	downstream	NA	NA	MSTRG.18642.1	10.39	yes	up	0	yes	.	.	.	.	.	.
MSTRG.19944.1 : FtPinG0004284200.01	FtPinG0004284200.01	0.887243	yes	down	1.51853e-05	yes	chrFt8	+	30755501	30756500	downstream	NA	NA	MSTRG.19944.1	-inf	yes	down	0	yes	.	.	.	.	.	.
MSTRG.11102.1 : FtPinG0001309500.01	FtPinG0001309500.01	1.13046	yes	up	0.00547274	yes	chrFt4	-	55077001	55078000	promoter	Distal	HCP	MSTRG.11102.1	-inf	yes	down	0	yes	GO:0005524;GO:0005515;GO:0004674;GO:0004672;GO:0006468;GO:0016772	ATP binding;protein binding;protein serine/threonine kinase activity;protein kinase activity;protein phosphorylation;transferase activity, transferring phosphorus-containing groups	molecular_function;molecular_function;molecular_function;molecular_function;biological_process;molecular_function	.	.	.
MSTRG.18412.3 : FtPinG0009175900.01	FtPinG0009175900.01	0.934406	yes	down	4.36936e-05	yes	chrFt7	+	48087001	48088000	downstream	NA	NA	MSTRG.18412.3	inf	yes	up	0	yes	GO:0016020;GO:0006886;GO:0006605	membrane;intracellular protein transport;protein targeting	cellular_component;biological_process;biological_process	.	.	.
FtPinG0001334100.01.T01 : FtPinG0001334100.01	FtPinG0001334100.01	0.864652	yes	down	0.0102538	yes	chrFt5	+	10534501	10535500	downstream	NA	NA	FtPinG0001334100.01.T01	-inf	yes	down	0	yes	GO:0016706;GO:0055114;GO:0016491	oxidoreductase activity, acting on paired donors, with incorporation or reduction of molecular oxygen, 2-oxoglutarate as one donor, and incorporation of one atom each of oxygen into both donors;oxidation-reduction process;oxidoreductase activity	molecular_function;biological_process;molecular_function	.	.	.
MSTRG.15663.1 : FtPinG0001054800.01	FtPinG0001054800.01	1.2734	yes	up	0.00276552	yes	chrFt6	-	24201001	24202000	exon	first exon	NA	MSTRG.15663.1	17.2	yes	up	0	yes	.	.	.	.	.	.
MSTRG.6581.1 : FtPinG0001072000.01	FtPinG0001072000.01	1.23366	yes	up	1.22031e-06	yes	chrFt3	+	9795501	9796500	downstream	NA	NA	MSTRG.6581.1	12.39	yes	up	0	yes	GO:0005525;GO:0000917	GTP binding;barrier septum assembly	molecular_function;biological_process	.	.	.
MSTRG.21263.9 : FtPinG0007103900.01	FtPinG0007103900.01	1.35227	yes	up	0.000684724	yes	chrFt8	+	49071501	49072500	downstream	NA	NA	MSTRG.21263.9	0.17	yes	down	0	yes	.	.	.	.	.	.
MSTRG.17859.3 : FtPinG0004619900.01	FtPinG0004619900.01	1.12341	yes	up	0.0223178	yes	chrFt7	+	38852501	38853500	exon	last exon	NA	MSTRG.17859.3	-inf	yes	down	0	yes	GO:0031683;GO:0007186;GO:0007165;GO:0019001;GO:0004871;GO:0003924	G-protein beta/gamma-subunit complex binding;G-protein coupled receptor signaling pathway;signal transduction;guanyl nucleotide binding;signal transducer activity;GTPase activity	molecular_function;biological_process;biological_process;molecular_function;molecular_function;molecular_function	.	.	.
MSTRG.5215.1 : FtPinG0006897500.01	FtPinG0006897500.01	1.08104	yes	up	0.027668	yes	chrFt2	-	55336501	55337500	promoter	Distal	ICP	MSTRG.5215.1	26.45	yes	up	0	yes	.	.	.	.	.	.
FtPinG0000399100.01.T01 : FtPinG0000399100.01	FtPinG0000399100.01	0.80219	yes	down	3.42272e-07	yes	chrFt3	+	38731001	38732000	downstream	NA	NA	FtPinG0000399100.01.T01	39.4	yes	up	0	yes	GO:0005524;GO:0004674;GO:0004672;GO:0006468;GO:0016772	ATP binding;protein serine/threonine kinase activity;protein kinase activity;protein phosphorylation;transferase activity, transferring phosphorus-containing groups	molecular_function;molecular_function;molecular_function;biological_process;molecular_function	.	.	.
MSTRG.5795.1 : FtPinG0003220400.01	FtPinG0003220400.01	0.837071	yes	down	2.7643e-08	yes	chrFt3	-	948001	949000	promoter	Distal	ICP	MSTRG.5795.1	90.73	yes	up	0	yes	.	.	.	.	.	.
FtPinG0008956300.01.T01 : FtPinG0008956300.01	FtPinG0008956300.01	0.894007	yes	down	8.11122e-05	yes	chrFt5	+	9975501	9976500	downstream	NA	NA	FtPinG0008956300.01.T01	0.02	yes	down	0	yes	GO:0005524;GO:0004674;GO:0004672;GO:0006468;GO:0016772	ATP binding;protein serine/threonine kinase activity;protein kinase activity;protein phosphorylation;transferase activity, transferring phosphorus-containing groups	molecular_function;molecular_function;molecular_function;biological_process;molecular_function	.	.	.
MSTRG.14828.2 : FtPinG0007031000.01	FtPinG0007031000.01	0.698054	yes	down	1.7749e-09	yes	chrFt6	+	8336001	8337000	downstream	NA	NA	MSTRG.14828.2	2218.06	yes	up	0	yes	GO:0006506;GO:0008152;GO:0008484;GO:0016740;GO:0005789;GO:0003824	GPI anchor biosynthetic process;metabolic process;sulfuric ester hydrolase activity;transferase activity;endoplasmic reticulum membrane;catalytic activity	biological_process;biological_process;molecular_function;molecular_function;cellular_component;molecular_function	.	.	.
MSTRG.2735.1 : FtPinG0008730700.01	FtPinG0008730700.01	0.935523	yes	down	0.000672084	yes	chrFt2	+	2285001	2286000	downstream	NA	NA	MSTRG.2735.1	0.07	yes	down	0	yes	GO:0003723;GO:0003676	RNA binding;nucleic acid binding	molecular_function;molecular_function	.	.	.
FtPinG0004623700.01.T01 : FtPinG0004623700.01	FtPinG0004623700.01	1.10571	yes	up	0.0341625	yes	chrFt7	+	38998001	38999000	downstream	NA	NA	FtPinG0004623700.01.T01	-inf	yes	down	0	yes	.	.	.	.	.	.
MSTRG.4129.1 : FtPinG0007711600.01	FtPinG0007711600.01	1.103	yes	up	0.030482	yes	chrFt2	+	39850501	39851500	downstream	NA	NA	MSTRG.4129.1	18.49	yes	up	0	yes	GO:0005515	protein binding	molecular_function	.	.	.
MSTRG.8652.3 : FtPinG0006686300.01	FtPinG0006686300.01	0.554945	yes	down	1.44318e-05	yes	chrFt4	-	2616001	2617000	intron	internal intron	NA	MSTRG.8652.3	-inf	yes	down	0	yes	GO:0005524;GO:0004674;GO:0004672;GO:0006468;GO:0016772	ATP binding;protein serine/threonine kinase activity;protein kinase activity;protein phosphorylation;transferase activity, transferring phosphorus-containing groups	molecular_function;molecular_function;molecular_function;biological_process;molecular_function	.	.	.
MSTRG.5643.1 : FtPinG0000851300.01	FtPinG0000851300.01	1.07267	yes	up	0.025143	yes	chrFt2	+	60077501	60078500	downstream	NA	NA	MSTRG.5643.1	35.57	yes	up	0	yes	.	.	.	.	.	.
MSTRG.12364.1 : FtPinG0002043600.01	FtPinG0002043600.01	0.27551	yes	down	2.14419e-05	yes	chrFt5	+	18005001	18006000	downstream	NA	NA	MSTRG.12364.1	17.47	yes	up	0	yes	GO:0008601;GO:0007165;GO:0005515;GO:0000159	protein phosphatase type 2A regulator activity;signal transduction;protein binding;protein phosphatase type 2A complex	molecular_function;biological_process;molecular_function;cellular_component	.	.	.
MSTRG.21068.2 : FtPinG0001292300.01	FtPinG0001292300.01	1.19493	yes	up	7.97129e-06	yes	chrFt8	-	46990501	46991500	promoter	Distal	HCP	MSTRG.21068.2	11.45	yes	up	0	yes	.	.	.	.	.	.
MSTRG.12743.1 : FtPinG0005583300.01	FtPinG0005583300.01	0.868248	yes	down	1.30843e-07	yes	chrFt5	+	33847001	33848000	downstream	NA	NA	MSTRG.12743.1	6.8	yes	up	0	yes	GO:0030246;GO:0005524;GO:0004674;GO:0004672;GO:0006468;GO:0016772	carbohydrate binding;ATP binding;protein serine/threonine kinase activity;protein kinase activity;protein phosphorylation;transferase activity, transferring phosphorus-containing groups	molecular_function;molecular_function;molecular_function;molecular_function;biological_process;molecular_function	.	.	.
MSTRG.9976.1 : FtPinG0008457000.01	FtPinG0008457000.01	0.726084	yes	down	1.28307e-11	yes	chrFt4	+	37166001	37167000	downstream	NA	NA	MSTRG.9976.1	7.14	yes	up	0	yes	GO:0005524;GO:0004140;GO:0015937	ATP binding;dephospho-CoA kinase activity;coenzyme A biosynthetic process	molecular_function;molecular_function;biological_process	ko00770	Pantothenate and CoA biosynthesis	Metabolism
MSTRG.18557.3 : FtPinG0003502000.01	FtPinG0003502000.01	0.26087	yes	down	8.85119e-05	yes	chrFt7	+	49622001	49623000	downstream	NA	NA	MSTRG.18557.3	6.27	yes	up	0	yes	.	.	.	.	.	.
FtPinG0000160000.01.T01 : FtPinG0000160000.01	FtPinG0000160000.01	1.59222	yes	up	1.34025e-31	yes	chrFt1	-	1756001	1757000	promoter	Distal	ICP	FtPinG0000160000.01.T01	93.61	yes	up	0	yes	GO:0005515	protein binding	molecular_function	.	.	.
MSTRG.114.2 : FtPinG0000133900.01	FtPinG0000133900.01	1.42708	yes	up	0.00519827	yes	chrFt1	+	1132001	1133000	downstream	NA	NA	MSTRG.114.2	54.51	yes	up	0	yes	.	.	.	.	.	.
FtPinG0007322000.01.T01 : FtPinG0007322000.01	FtPinG0007322000.01	2.67742	yes	up	0.000235724	yes	chrFt2	+	48714001	48715000	downstream	NA	NA	FtPinG0007322000.01.T01	86.26	yes	up	0	yes	.	.	.	.	.	.
FtPinG0005950700.01.T01 : FtPinG0005950700.01	FtPinG0005950700.01	0.90707	yes	down	0.00180798	yes	chrFt3	-	46251001	46252000	promoter	Distal	ICP	FtPinG0005950700.01.T01	29.12	yes	up	0	yes	GO:0008152;GO:0003824	metabolic process;catalytic activity	biological_process;molecular_function	.	.	.
MSTRG.8984.3 : FtPinG0008510200.01	FtPinG0008510200.01	0.447955	yes	down	1.29791e-10	yes	chrFt4	+	7511501	7512500	downstream	NA	NA	MSTRG.8984.3	6.1	yes	up	0	yes	GO:0009055	electron carrier activity	molecular_function	.	.	.
MSTRG.10106.2 : FtPinG0004900300.01	FtPinG0004900300.01	0.644917	yes	down	0.00010298	yes	chrFt4	+	40005501	40006500	downstream	NA	NA	MSTRG.10106.2	0.1	yes	down	0	yes	.	.	.	.	.	.
FtPinG0001243700.01.T01 : FtPinG0001243700.01	FtPinG0001243700.01	1.07195	yes	up	0.00310549	yes	chrFt3	-	51326501	51327500	downstream	NA	NA	FtPinG0001243700.01.T01	inf	yes	up	0	yes	.	.	.	.	.	.
FtPinG0007734000.01.T01 : FtPinG0007734000.01	FtPinG0007734000.01	0.74003	yes	down	1.33831e-24	yes	chrFt5	-	34288501	34289500	promoter	Distal	LCP	FtPinG0007734000.01.T01	0	yes	down	0	yes	.	.	.	.	.	.
MSTRG.8906.2 : FtPinG0004601900.01	FtPinG0004601900.01	0.91197	yes	down	7.18605e-08	yes	chrFt4	+	6211001	6212000	downstream	NA	NA	MSTRG.8906.2	48.78	yes	up	0	yes	.	.	.	.	.	.
MSTRG.10571.1 : FtPinG0007506000.01	FtPinG0007506000.01	2.46429	yes	up	0.00250081	yes	chrFt4	+	47286001	47287000	downstream	NA	NA	MSTRG.10571.1	7.5	yes	up	0	yes	GO:0046872;GO:0000166;GO:0016021	metal ion binding;nucleotide binding;integral component of membrane	molecular_function;molecular_function;cellular_component	.	.	.
MSTRG.16316.2 : FtPinG0002069100.01	FtPinG0002069100.01	1.07984	yes	up	0.00632812	yes	chrFt6	+	51775501	51776500	exon	internal exon	NA	MSTRG.16316.2	5.93	yes	up	0	yes	GO:0005488	binding	molecular_function	.	.	.
FtPinG0000149700.01.T01 : FtPinG0000149700.01	FtPinG0000149700.01	0.885683	yes	down	1.73069e-07	yes	chrFt1	+	1438001	1439000	downstream	NA	NA	FtPinG0000149700.01.T01	-inf	yes	down	0	yes	GO:0016788;GO:0006629	hydrolase activity, acting on ester bonds;lipid metabolic process	molecular_function;biological_process	.	.	.
MSTRG.6988.3 : FtPinG0008674400.01	FtPinG0008674400.01	1.03481	yes	up	0.0142082	yes	chrFt3	-	16343501	16344500	promoter	Distal	HCP	MSTRG.6988.3	11.36	yes	up	0	yes	.	.	.	.	.	.
FtPinG0007368700.01.T01 : FtPinG0007368700.01	FtPinG0007368700.01	1.12684	yes	up	4.70923e-08	yes	chrFt3	-	5180501	5181500	exon	first exon	NA	FtPinG0007368700.01.T01	inf	yes	up	0	yes	GO:0016791	phosphatase activity	molecular_function	.	.	.
MSTRG.19103.1 : FtPinG0007159800.01	FtPinG0007159800.01	0.844285	yes	down	3.88032e-15	yes	chrFt8	+	6373501	6374500	downstream	NA	NA	MSTRG.19103.1	0.15	yes	down	0	yes	GO:0015369;GO:0055085;GO:0016021;GO:0006816;GO:0006812;GO:0008324	calcium:proton antiporter activity;transmembrane transport;integral component of membrane;calcium ion transport;cation transport;cation transmembrane transporter activity	molecular_function;biological_process;cellular_component;biological_process;biological_process;molecular_function	.	.	.
MSTRG.20702.10 : FtPinG0001882100.01	FtPinG0001882100.01	0.447761	yes	down	0.0176976	yes	chrFt8	-	42840001	42841000	promoter	Distal	ICP	MSTRG.20702.10	51	yes	up	0	yes	GO:0005840;GO:0006412;GO:0005622;GO:0003735	ribosome;translation;intracellular;structural constituent of ribosome	cellular_component;biological_process;cellular_component;molecular_function	.	.	.
FtPinG0001453700.01.T01 : FtPinG0001453700.01	FtPinG0001453700.01	0.929803	yes	down	0.00862707	yes	chrFt6	+	9535501	9536500	downstream	NA	NA	FtPinG0001453700.01.T01	319.88	yes	up	0	yes	GO:0055085;GO:0006817;GO:0005315;GO:0016021;GO:0022857	transmembrane transport;phosphate ion transport;inorganic phosphate transmembrane transporter activity;integral component of membrane;transmembrane transporter activity	biological_process;biological_process;molecular_function;cellular_component;molecular_function	.	.	.
MSTRG.941.1 : FtPinG0001596700.01	FtPinG0001596700.01	0.863981	yes	down	0.000127766	yes	chrFt1	+	15845001	15846000	downstream	NA	NA	MSTRG.941.1	22.97	yes	up	0	yes	GO:0020037;GO:0016705;GO:0005506;GO:0055114	heme binding;oxidoreductase activity, acting on paired donors, with incorporation or reduction of molecular oxygen;iron ion binding;oxidation-reduction process	molecular_function;molecular_function;molecular_function;biological_process	.	.	.
MSTRG.18159.3 : FtPinG0003587100.01	FtPinG0003587100.01	0.840591	yes	down	1.53139e-08	yes	chrFt7	-	44172001	44173000	promoter	Distal	ICP	MSTRG.18159.3	42.95	yes	up	0	yes	GO:0005515;GO:0008270	protein binding;zinc ion binding	molecular_function;molecular_function	.	.	.
MSTRG.474.1 : FtPinG0001415600.01	FtPinG0001415600.01	0.823093	yes	down	2.64101e-06	yes	chrFt1	-	6374501	6375500	promoter	Intermediate	ICP	MSTRG.474.1	-inf	yes	down	0	yes	.	.	.	.	.	.
MSTRG.5039.1 : FtPinG0003699700.01	FtPinG0003699700.01	0.25974	yes	down	0.000327116	yes	chrFt2	+	53611501	53612500	downstream	NA	NA	MSTRG.5039.1	0.14	yes	down	0	yes	.	.	.	.	.	.
MSTRG.7571.1 : FtPinG0005565100.01	FtPinG0005565100.01	1.2677	yes	up	1.95145e-26	yes	chrFt3	+	38350501	38351500	downstream	NA	NA	MSTRG.7571.1	0.16	yes	down	0	yes	GO:0005515;GO:0008270	protein binding;zinc ion binding	molecular_function;molecular_function	.	.	.
MSTRG.5673.2 : FtPinG0000859700.01	FtPinG0000859700.01	0.468354	yes	down	0.00818453	yes	chrFt2	+	60284501	60285500	downstream	NA	NA	MSTRG.5673.2	5.58	yes	up	0	yes	GO:0008652;GO:0008270;GO:0009086;GO:0003871	cellular amino acid biosynthetic process;zinc ion binding;methionine biosynthetic process;5-methyltetrahydropteroyltriglutamate-homocysteine S-methyltransferase activity	biological_process;molecular_function;biological_process;molecular_function	ko00450;ko00270	Selenocompound metabolism;Cysteine and methionine metabolism	Metabolism;Metabolism
MSTRG.13414.5 : FtPinG0008142900.01	FtPinG0008142900.01	1.06414	yes	up	0.0119726	yes	chrFt5	+	47146001	47147000	downstream	NA	NA	MSTRG.13414.5	25.62	yes	up	0	yes	.	.	.	.	.	.
MSTRG.19462.8 : FtPinG0004214400.01	FtPinG0004214400.01	0.25	yes	down	1.64042e-20	yes	chrFt8	-	18216501	18217500	exon	last exon	NA	MSTRG.19462.8	9.08	yes	up	0	yes	.	.	.	.	.	.
MSTRG.12301.4 : FtPinG0007430700.01	FtPinG0007430700.01	0.832955	yes	down	2.65053e-10	yes	chrFt5	-	16503501	16504500	promoter	Distal	ICP	MSTRG.12301.4	16.04	yes	up	0	yes	.	.	.	.	.	.
MSTRG.13165.2 : FtPinG0000790600.01	FtPinG0000790600.01	0.859382	yes	down	1.1003e-06	yes	chrFt5	-	42657501	42658500	promoter	Distal	ICP	MSTRG.13165.2	7.79	yes	up	0	yes	GO:0016021;GO:0015098;GO:0015689	integral component of membrane;molybdate ion transmembrane transporter activity;molybdate ion transport	cellular_component;molecular_function;biological_process	.	.	.
MSTRG.2692.4 : FtPinG0006457600.01	FtPinG0006457600.01	0.84076	yes	down	7.01956e-10	yes	chrFt2	-	1684501	1685500	promoter	Distal	ICP	MSTRG.2692.4	7.61	yes	up	0	yes	GO:0009055	electron carrier activity	molecular_function	.	.	.
FtPinG0006157900.01.T01 : FtPinG0006157900.01	FtPinG0006157900.01	0.776905	yes	down	7.29407e-15	yes	chrFt8	+	23199501	23200500	downstream	NA	NA	FtPinG0006157900.01.T01	0.02	yes	down	0	yes	GO:0005730;GO:0005525	nucleolus;GTP binding	cellular_component;molecular_function	.	.	.
MSTRG.5661.2 : FtPinG0000855900.01	FtPinG0000855900.01	1.23091	yes	up	0.00561272	yes	chrFt2	+	60204001	60205000	exon	internal exon	NA	MSTRG.5661.2	7.36	yes	up	0	yes	GO:0006508;GO:0004222	proteolysis;metalloendopeptidase activity	biological_process;molecular_function	.	.	.
FtPinG0009026100.01.T01 : FtPinG0009026100.01	FtPinG0009026100.01	0.922468	yes	down	0.00586492	yes	chrFt7	+	7345501	7346500	downstream	NA	NA	FtPinG0009026100.01.T01	0.01	yes	down	0	yes	.	.	.	.	.	.
FtPinG0007711600.01.T01 : FtPinG0007711600.01	FtPinG0007711600.01	1.103	yes	up	0.030482	yes	chrFt2	+	39850501	39851500	downstream	NA	NA	FtPinG0007711600.01.T01	38.47	yes	up	0	yes	GO:0005515	protein binding	molecular_function	.	.	.
MSTRG.16589.4 : FtPinG0002796700.01	FtPinG0002796700.01	1.31624	yes	up	0.0018365	yes	chrFt7	+	2680501	2681500	downstream	NA	NA	MSTRG.16589.4	inf	yes	up	0	yes	GO:0005515;GO:0008270	protein binding;zinc ion binding	molecular_function;molecular_function	.	.	.
MSTRG.21176.3 : FtPinG0005292900.01	FtPinG0005292900.01	0.87214	yes	down	0.0102276	yes	chrFt8	-	48107501	48108500	promoter	Distal	HCP	MSTRG.21176.3	8.72	yes	up	0	yes	.	.	.	.	.	.
FtPinG0004056400.01.T01 : FtPinG0004056400.01	FtPinG0004056400.01	0.792208	yes	down	0.00158319	yes	chrFt3	+	2184501	2185500	downstream	NA	NA	FtPinG0004056400.01.T01	57.3	yes	up	0	yes	GO:0016020;GO:0055085;GO:0005216;GO:0005509;GO:0005245;GO:0006811	membrane;transmembrane transport;ion channel activity;calcium ion binding;voltage-gated calcium channel activity;ion transport	cellular_component;biological_process;molecular_function;molecular_function;molecular_function;biological_process	.	.	.
MSTRG.8882.2 : FtPinG0004591100.01	FtPinG0004591100.01	0.476526	yes	down	3.38723e-14	yes	chrFt4	+	5809001	5810000	intron	internal intron	NA	MSTRG.8882.2	13.93	yes	up	0	yes	GO:0008171	O-methyltransferase activity	molecular_function	.	.	.
MSTRG.13144.1 : FtPinG0003031100.01	FtPinG0003031100.01	0.80787	yes	down	0.0321942	yes	chrFt5	-	42374001	42375000	promoter	Distal	ICP	MSTRG.13144.1	5.75	yes	up	0	yes	.	.	.	.	.	.
MSTRG.8855.1 : FtPinG0000044900.01	FtPinG0000044900.01	3.16471	yes	up	8.88051e-10	yes	chrFt4	+	5526001	5527000	downstream	NA	NA	MSTRG.8855.1	8.04	yes	up	0	yes	.	.	.	.	.	.
MSTRG.5023.1 : FtPinG0003686000.01	FtPinG0003686000.01	0.881221	yes	down	1.81954e-05	yes	chrFt2	-	53419001	53420000	promoter	Distal	ICP	MSTRG.5023.1	5.7	yes	up	0	yes	GO:0006457;GO:0003755;GO:0000413	protein folding;peptidyl-prolyl cis-trans isomerase activity;protein peptidyl-prolyl isomerization	biological_process;molecular_function;biological_process	.	.	.
MSTRG.13414.1 : FtPinG0008142600.01	FtPinG0008142600.01	1.17363	yes	up	0.0130671	yes	chrFt5	-	47132501	47133500	promoter	Distal	LCP	MSTRG.13414.1	6.41	yes	up	0	yes	GO:0016616;GO:0008652;GO:0004455;GO:0055114;GO:0050662;GO:0016491;GO:0009082	oxidoreductase activity, acting on the CH-OH group of donors, NAD or NADP as acceptor;cellular amino acid biosynthetic process;ketol-acid reductoisomerase activity;oxidation-reduction process;coenzyme binding;oxidoreductase activity;branched-chain amino acid biosynthetic process	molecular_function;biological_process;molecular_function;biological_process;molecular_function;molecular_function;biological_process	ko00770;ko00290	Pantothenate and CoA biosynthesis;Valine, leucine and isoleucine biosynthesis	Metabolism;Metabolism
FtPinG0008994900.01.T02 : FtPinG0008994900.01	FtPinG0008994900.01	1.05899	yes	up	0.0312551	yes	chrFt7	+	6139501	6140500	downstream	NA	NA	FtPinG0008994900.01.T02	-inf	yes	down	0	yes	GO:0005524;GO:0005515;GO:0004674;GO:0004672;GO:0006468;GO:0016772	ATP binding;protein binding;protein serine/threonine kinase activity;protein kinase activity;protein phosphorylation;transferase activity, transferring phosphorus-containing groups	molecular_function;molecular_function;molecular_function;molecular_function;biological_process;molecular_function	.	.	.
MSTRG.19089.3 : FtPinG0007165500.01	FtPinG0007165500.01	0.913685	yes	down	0.0114532	yes	chrFt8	-	6199501	6200500	promoter	Distal	LCP	MSTRG.19089.3	30.52	yes	up	0	yes	GO:0046872	metal ion binding	molecular_function	.	.	.
FtPinG0006704500.01.T04 : FtPinG0006704500.01	FtPinG0006704500.01	0.96153	yes	down	0.020928	yes	chrFt4	+	14640001	14641000	downstream	NA	NA	FtPinG0006704500.01.T04	-inf	yes	down	0	yes	.	.	.	.	.	.
MSTRG.5601.2 : FtPinG0000840700.01	FtPinG0000840700.01	0.579487	yes	down	6.32651e-08	yes	chrFt2	+	59742001	59743000	exon	first exon	NA	MSTRG.5601.2	0.1	yes	down	0	yes	GO:0006629	lipid metabolic process	biological_process	.	.	.
MSTRG.12656.2 : FtPinG0007873400.01	FtPinG0007873400.01	1.21597	yes	up	0.0147715	yes	chrFt5	-	31041001	31042000	promoter	Distal	LCP	MSTRG.12656.2	0.16	yes	down	0	yes	.	.	.	.	.	.
FtPinG0001013200.01.T01 : FtPinG0001013200.01	FtPinG0001013200.01	0.914886	yes	down	0.00213008	yes	chrFt1	-	22822501	22823500	promoter	Distal	HCP	FtPinG0001013200.01.T01	40.16	yes	up	0	yes	GO:0008716;GO:0046872;GO:0005524;GO:0005737	D-alanine-D-alanine ligase activity;metal ion binding;ATP binding;cytoplasm	molecular_function;molecular_function;molecular_function;cellular_component	ko00473;ko00550	D-Alanine metabolism;Peptidoglycan biosynthesis	Metabolism;Metabolism
MSTRG.2152.3 : FtPinG0008861700.01	FtPinG0008861700.01	1.57325	yes	up	0.00223084	yes	chrFt1	+	55121001	55122000	promoter	Intermediate	HCP	MSTRG.2152.3	9.62	yes	up	0	yes	GO:0003677;GO:0006355;GO:0003700	DNA binding;regulation of transcription, DNA-templated;sequence-specific DNA binding transcription factor activity	molecular_function;biological_process;molecular_function	.	.	.
MSTRG.1822.1 : FtPinG0009374500.01	FtPinG0009374500.01	1.07165	yes	up	0.00505861	yes	chrFt1	-	48185001	48186000	promoter	Intermediate	LCP	MSTRG.1822.1	6.44	yes	up	0	yes	GO:0005515;GO:0016567;GO:0005488;GO:0004842	protein binding;protein ubiquitination;binding;ubiquitin-protein transferase activity	molecular_function;biological_process;molecular_function;molecular_function	.	.	.
FtPinG0006563100.01.T01 : FtPinG0006563100.01	FtPinG0006563100.01	0.957951	yes	down	0.0367399	yes	chrFt1	+	28496001	28497000	promoter	Distal	ICP	FtPinG0006563100.01.T01	44	yes	up	0	yes	GO:0005840;GO:0006412;GO:0005622;GO:0003735	ribosome;translation;intracellular;structural constituent of ribosome	cellular_component;biological_process;cellular_component;molecular_function	.	.	.
MSTRG.10982.2 : FtPinG0008741700.01	FtPinG0008741700.01	0.329609	yes	down	4.59408e-09	yes	chrFt4	+	53608001	53609000	downstream	NA	NA	MSTRG.10982.2	0.01	yes	down	0	yes	.	.	.	.	.	.
MSTRG.1930.2 : FtPinG0000371200.01	FtPinG0000371200.01	1.11902	yes	up	2.01503e-05	yes	chrFt1	-	50571001	50572000	exon	first exon	NA	MSTRG.1930.2	0.02	yes	down	0	yes	GO:0005515	protein binding	molecular_function	.	.	.
MSTRG.11820.2 : FtPinG0004669700.01	FtPinG0004669700.01	0.658744	yes	down	9.92298e-06	yes	chrFt5	+	7623501	7624500	downstream	NA	NA	MSTRG.11820.2	5.08	yes	up	0	yes	.	.	.	.	.	.
MSTRG.15321.2 : FtPinG0003442200.01	FtPinG0003442200.01	1.17546	yes	up	0.00251051	yes	chrFt6	-	16815501	16816500	promoter	Distal	LCP	MSTRG.15321.2	0.01	yes	down	0	yes	.	.	.	.	.	.
MSTRG.20490.1 : FtPinG0004919000.01	FtPinG0004919000.01	0.903173	yes	down	4.6932e-06	yes	chrFt8	-	40093001	40094000	downstream	NA	NA	MSTRG.20490.1	7.22	yes	up	0	yes	.	.	.	.	.	.
MSTRG.9936.1 : FtPinG0006952600.01	FtPinG0006952600.01	1.13438	yes	up	3.07294e-07	yes	chrFt4	+	36090501	36091500	downstream	NA	NA	MSTRG.9936.1	6.18	yes	up	0	yes	.	.	.	.	.	.
FtPinG0004177200.01.T01 : FtPinG0004177200.01	FtPinG0004177200.01	0.518519	yes	down	0.0292703	yes	chrFt3	+	57280501	57281500	downstream	NA	NA	FtPinG0004177200.01.T01	21.09	yes	up	0	yes	GO:0005681;GO:0007067	spliceosomal complex;mitotic nuclear division	cellular_component;biological_process	.	.	.
MSTRG.5651.1 : FtPinG0000854100.01	FtPinG0000854100.01	0.586364	yes	down	1.71094e-06	yes	chrFt2	+	60144501	60145500	downstream	NA	NA	MSTRG.5651.1	189.01	yes	up	0	yes	.	.	.	.	.	.
MSTRG.10340.1 : FtPinG0005108800.01	FtPinG0005108800.01	0.424242	yes	down	0.0142239	yes	chrFt4	+	43400001	43401000	downstream	NA	NA	MSTRG.10340.1	7.06	yes	up	0	yes	.	.	.	.	.	.
MSTRG.10482.19 : FtPinG0008656100.01	FtPinG0008656100.01	10.7941	yes	up	0.0124233	yes	chrFt4	-	45873501	45874500	promoter	Distal	HCP	MSTRG.10482.19	24.17	yes	up	0	yes	GO:0006457;GO:0003755;GO:0000413	protein folding;peptidyl-prolyl cis-trans isomerase activity;protein peptidyl-prolyl isomerization	biological_process;molecular_function;biological_process	.	.	.
FtPinG0005017200.01.T01 : FtPinG0005017200.01	FtPinG0005017200.01	0.914088	yes	down	0.000857687	yes	chrFt2	-	2812501	2813500	promoter	Distal	ICP	FtPinG0005017200.01.T01	47.85	yes	up	0	yes	GO:0016020;GO:0007165;GO:0006184;GO:0005622;GO:0003924;GO:0006886;GO:0006913;GO:0007264;GO:0005525;GO:0015031	membrane;signal transduction;GTP catabolic process;intracellular;GTPase activity;intracellular protein transport;nucleocytoplasmic transport;small GTPase mediated signal transduction;GTP binding;protein transport	cellular_component;biological_process;biological_process;cellular_component;molecular_function;biological_process;biological_process;biological_process;molecular_function;biological_process	.	.	.
MSTRG.5910.2 : FtPinG0004056400.01	FtPinG0004056400.01	0.792208	yes	down	0.00158319	yes	chrFt3	+	2184501	2185500	downstream	NA	NA	MSTRG.5910.2	6.26	yes	up	0	yes	GO:0016020;GO:0055085;GO:0005216;GO:0005509;GO:0005245;GO:0006811	membrane;transmembrane transport;ion channel activity;calcium ion binding;voltage-gated calcium channel activity;ion transport	cellular_component;biological_process;molecular_function;molecular_function;molecular_function;biological_process	.	.	.
MSTRG.16650.1 : FtPinG0002844200.01	FtPinG0002844200.01	3.41379	yes	up	0.0017782	yes	chrFt7	-	3774501	3775500	promoter	Distal	ICP	MSTRG.16650.1	5.85	yes	up	0	yes	GO:0006508;GO:0004176	proteolysis;ATP-dependent peptidase activity	biological_process;molecular_function	.	.	.
MSTRG.1852.1 : FtPinG0001928200.01	FtPinG0001928200.01	0.958022	yes	down	0.0154441	yes	chrFt1	-	48902001	48903000	promoter	Distal	LCP	MSTRG.1852.1	7.37	yes	up	0	yes	.	.	.	.	.	.
MSTRG.13952.2 : FtPinG0005747900.01	FtPinG0005747900.01	1.5796	yes	up	2.1026e-20	yes	chrFt5	+	53768501	53769500	exon	last exon	NA	MSTRG.13952.2	33.12	yes	up	0	yes	GO:0005515	protein binding	molecular_function	.	.	.
MSTRG.14142.2 : FtPinG0007585300.01	FtPinG0007585300.01	1.44318	yes	up	0.000475409	yes	chrFt6	+	1010501	1011500	downstream	NA	NA	MSTRG.14142.2	45.71	yes	up	0	yes	.	.	.	.	.	.
MSTRG.9593.7 : FtPinG0001260000.01	FtPinG0001260000.01	0.884364	yes	down	1.98009e-09	yes	chrFt4	-	25502001	25503000	promoter	Distal	ICP	MSTRG.9593.7	349.71	yes	up	0	yes	.	.	.	.	.	.
FtPinG0000061700.01.T01 : FtPinG0000061700.01	FtPinG0000061700.01	1.2069	yes	up	2.64229e-54	yes	chrFt1	-	53148501	53149500	promoter	Distal	HCP	FtPinG0000061700.01.T01	0.05	yes	down	0	yes	GO:0008168	methyltransferase activity	molecular_function	.	.	.
MSTRG.3108.3 : FtPinG0001465900.01	FtPinG0001465900.01	0.836575	yes	down	1.74875e-16	yes	chrFt2	+	9749501	9750500	downstream	NA	NA	MSTRG.3108.3	0.11	yes	down	0	yes	GO:0005515;GO:0008270;GO:0008080	protein binding;zinc ion binding;N-acetyltransferase activity	molecular_function;molecular_function;molecular_function	.	.	.
MSTRG.6904.3 : FtPinG0006264400.01	FtPinG0006264400.01	0.878788	yes	down	4.06457e-05	yes	chrFt3	-	14768001	14769000	promoter	Distal	ICP	MSTRG.6904.3	11.2	yes	up	0	yes	GO:0005975;GO:0000272;GO:0016161	carbohydrate metabolic process;polysaccharide catabolic process;beta-amylase activity	biological_process;biological_process;molecular_function	ko00500	Starch and sucrose metabolism	Metabolism
FtPinG0009025600.01.T01 : FtPinG0009025600.01	FtPinG0009025600.01	1.19387	yes	up	0.000969017	yes	chrFt7	-	7308001	7309000	promoter	Distal	ICP	FtPinG0009025600.01.T01	408.7	yes	up	0	yes	GO:0003989;GO:0004075;GO:0008152;GO:0005524;GO:0003824;GO:0016874;GO:0046872;GO:0006633	acetyl-CoA carboxylase activity;biotin carboxylase activity;metabolic process;ATP binding;catalytic activity;ligase activity;metal ion binding;fatty acid biosynthetic process	molecular_function;molecular_function;biological_process;molecular_function;molecular_function;molecular_function;molecular_function;biological_process	ko00640;ko00254;ko00061;ko00720;ko00620;ko00253	Propanoate metabolism;Aflatoxin biosynthesis;Fatty acid biosynthesis;Carbon fixation pathways in prokaryotes;Pyruvate metabolism;Tetracycline biosynthesis	Metabolism;Metabolism;Metabolism;Metabolism;Metabolism;Metabolism
FtPinG0008400600.01.T01 : FtPinG0008400600.01	FtPinG0008400600.01	0.938323	yes	down	0.0184065	yes	chrFt6	-	24095501	24096500	promoter	Distal	ICP	FtPinG0008400600.01.T01	34.67	yes	up	0	yes	.	.	.	.	.	.
FtPinG0008648500.01.T01 : FtPinG0008648500.01	FtPinG0008648500.01	0.94416	yes	down	0.00234195	yes	chrFt4	-	46206501	46207500	promoter	Intermediate	HCP	FtPinG0008648500.01.T01	5.76	yes	up	0	yes	GO:0016747	transferase activity, transferring acyl groups other than amino-acyl groups	molecular_function	.	.	.
MSTRG.2886.1 : FtPinG0001835400.01	FtPinG0001835400.01	1.14955	yes	up	0.00286406	yes	chrFt2	-	4885501	4886500	downstream	NA	NA	MSTRG.2886.1	34.24	yes	up	0	yes	.	.	.	.	.	.
MSTRG.15179.4 : FtPinG0005127800.01	FtPinG0005127800.01	0.914832	yes	down	0.004713	yes	chrFt6	+	14235001	14236000	downstream	NA	NA	MSTRG.15179.4	0.09	yes	down	0	yes	.	.	.	.	.	.
MSTRG.6395.1 : FtPinG0009105500.01	FtPinG0009105500.01	0.857546	yes	down	0.0166532	yes	chrFt3	-	7740001	7741000	promoter	Distal	LCP	MSTRG.6395.1	7.72	yes	up	0	yes	GO:0098519	nucleotide phosphatase activity, acting on free nucleotides	molecular_function	ko00730;ko00230	Thiamine metabolism;Purine metabolism	Metabolism;Metabolism
FtPinG0004017800.01.T01 : FtPinG0004017800.01	FtPinG0004017800.01	0.905186	yes	down	6.21874e-07	yes	chrFt3	+	3343001	3344000	downstream	NA	NA	FtPinG0004017800.01.T01	0.04	yes	down	0	yes	.	.	.	.	.	.
MSTRG.13041.2 : FtPinG0006739400.01	FtPinG0006739400.01	0.789864	yes	down	0.0192909	yes	chrFt5	-	41080001	41081000	promoter	Distal	LCP	MSTRG.13041.2	0.21	yes	down	0	yes	GO:0006810;GO:0055085;GO:0005524;GO:0042626;GO:0016021;GO:0016887	transport;transmembrane transport;ATP binding;ATPase activity, coupled to transmembrane movement of substances;integral component of membrane;ATPase activity	biological_process;biological_process;molecular_function;molecular_function;cellular_component;molecular_function	.	.	.
MSTRG.18448.1 : FtPinG0007649500.01	FtPinG0007649500.01	0.25	yes	down	0.0023039	yes	chrFt7	+	48565501	48566500	downstream	NA	NA	MSTRG.18448.1	6.5	yes	up	0	yes	.	.	.	.	.	.
MSTRG.21265.1 : FtPinG0007103900.01	FtPinG0007103900.01	1.35227	yes	up	0.000684724	yes	chrFt8	+	49071501	49072500	downstream	NA	NA	MSTRG.21265.1	0.21	yes	down	0	yes	.	.	.	.	.	.
MSTRG.17610.2 : FtPinG0002570600.01	FtPinG0002570600.01	1.07452	yes	up	1.07088e-05	yes	chrFt7	+	34073001	34074000	downstream	NA	NA	MSTRG.17610.2	0.22	yes	down	0	yes	GO:0005515	protein binding	molecular_function	.	.	.
MSTRG.14786.4 : FtPinG0007044000.01	FtPinG0007044000.01	1.1266	yes	up	0.000333157	yes	chrFt6	+	7903001	7904000	downstream	NA	NA	MSTRG.14786.4	0.04	yes	down	0	yes	GO:0005524;GO:0005515;GO:0004674;GO:0004672;GO:0006468;GO:0016772	ATP binding;protein binding;protein serine/threonine kinase activity;protein kinase activity;protein phosphorylation;transferase activity, transferring phosphorus-containing groups	molecular_function;molecular_function;molecular_function;molecular_function;biological_process;molecular_function	.	.	.
MSTRG.5119.2 : FtPinG0003735300.01	FtPinG0003735300.01	0.675152	yes	down	3.13752e-09	yes	chrFt2	+	54285001	54286000	downstream	NA	NA	MSTRG.5119.2	41.2	yes	up	0	yes	GO:0000287;GO:0016829;GO:0008152;GO:0010333	magnesium ion binding;lyase activity;metabolic process;terpene synthase activity	molecular_function;molecular_function;biological_process;molecular_function	.	.	.
MSTRG.11265.2 : FtPinG0000467600.01	FtPinG0000467600.01	0.953244	yes	down	0.00727378	yes	chrFt5	-	437001	438000	promoter	Distal	HCP	MSTRG.11265.2	37.51	yes	up	0	yes	GO:0008131;GO:0005507;GO:0048038;GO:0055114;GO:0009308	primary amine oxidase activity;copper ion binding;quinone binding;oxidation-reduction process;amine metabolic process	molecular_function;molecular_function;molecular_function;biological_process;biological_process	ko00950;ko00350;ko00360;ko00260;ko00960;ko00410	Isoquinoline alkaloid biosynthesis;Tyrosine metabolism;Phenylalanine metabolism;Glycine, serine and threonine metabolism;Tropane, piperidine and pyridine alkaloid biosynthesis;beta-Alanine metabolism	Metabolism;Metabolism;Metabolism;Metabolism;Metabolism;Metabolism
MSTRG.21263.12 : FtPinG0007103900.01	FtPinG0007103900.01	1.35227	yes	up	0.000684724	yes	chrFt8	+	49071501	49072500	downstream	NA	NA	MSTRG.21263.12	0.2	yes	down	0	yes	.	.	.	.	.	.
FtPinG0003502000.01.T01 : FtPinG0003502000.01	FtPinG0003502000.01	0.26087	yes	down	8.85119e-05	yes	chrFt7	+	49622001	49623000	downstream	NA	NA	FtPinG0003502000.01.T01	20.3	yes	up	0	yes	.	.	.	.	.	.
MSTRG.17928.1 : FtPinG0005849300.01	FtPinG0005849300.01	0.868405	yes	down	0.00123456	yes	chrFt7	+	40253001	40254000	downstream	NA	NA	MSTRG.17928.1	0.16	yes	down	0	yes	.	.	.	.	.	.
MSTRG.450.1 : FtPinG0001396300.01	FtPinG0001396300.01	0.959494	yes	down	0.00441493	yes	chrFt1	+	5905001	5906000	downstream	NA	NA	MSTRG.450.1	4.66	yes	up	0	yes	GO:0050661;GO:0008883;GO:0033014;GO:0055114	NADP binding;glutamyl-tRNA reductase activity;tetrapyrrole biosynthetic process;oxidation-reduction process	molecular_function;molecular_function;biological_process;biological_process	ko00860	Porphyrin and chlorophyll metabolism	Metabolism
MSTRG.10482.2 : FtPinG0008657100.01	FtPinG0008657100.01	4.38889	yes	up	0.000220142	yes	chrFt4	-	45826501	45827500	promoter	Distal	HCP	MSTRG.10482.2	288.48	yes	up	0	yes	GO:0006355;GO:0043565;GO:0003700	regulation of transcription, DNA-templated;sequence-specific DNA binding;sequence-specific DNA binding transcription factor activity	biological_process;molecular_function;molecular_function	.	.	.
MSTRG.7408.4 : FtPinG0000902500.01	FtPinG0000902500.01	1.14572	yes	up	0.0180806	yes	chrFt3	-	28408001	28409000	promoter	Distal	ICP	MSTRG.7408.4	10.45	yes	up	0	yes	GO:0004820;GO:0005524;GO:0006426;GO:0000166;GO:0005737	glycine-tRNA ligase activity;ATP binding;glycyl-tRNA aminoacylation;nucleotide binding;cytoplasm	molecular_function;molecular_function;biological_process;molecular_function;cellular_component	ko00970	Aminoacyl-tRNA biosynthesis	Genetic Information Processing
FtPinG0009400700.01.T01 : FtPinG0009400700.01	FtPinG0009400700.01	0.812523	yes	down	1.5863e-08	yes	chrFt8	-	19899001	19900000	promoter	Distal	LCP	FtPinG0009400700.01.T01	0.04	yes	down	0	yes	GO:0003677	DNA binding	molecular_function	.	.	.
MSTRG.11850.1 : FtPinG0003142800.01	FtPinG0003142800.01	0.952359	yes	down	0.0382348	yes	chrFt5	+	8235501	8236500	downstream	NA	NA	MSTRG.11850.1	0.22	yes	down	0	yes	.	.	.	.	.	.
MSTRG.8685.1 : FtPinG0006676600.01	FtPinG0006676600.01	0.92443	yes	down	1.99794e-05	yes	chrFt4	+	2989001	2990000	downstream	NA	NA	MSTRG.8685.1	8.06	yes	up	0	yes	.	.	.	.	.	.
MSTRG.15653.1 : FtPinG0008400600.01	FtPinG0008400600.01	0.938323	yes	down	0.0184065	yes	chrFt6	-	24095501	24096500	promoter	Distal	ICP	MSTRG.15653.1	18.86	yes	up	0	yes	.	.	.	.	.	.
FtPinG0001465900.01.T01 : FtPinG0001465900.01	FtPinG0001465900.01	0.836575	yes	down	1.74875e-16	yes	chrFt2	+	9749501	9750500	downstream	NA	NA	FtPinG0001465900.01.T01	52.89	yes	up	0	yes	GO:0005515;GO:0008270;GO:0008080	protein binding;zinc ion binding;N-acetyltransferase activity	molecular_function;molecular_function;molecular_function	.	.	.
FtPinG0002068500.01.T01 : FtPinG0002068500.01	FtPinG0002068500.01	1.10022	yes	up	3.84747e-06	yes	chrFt6	+	51755001	51756000	intron	internal intron	NA	FtPinG0002068500.01.T01	0.05	yes	down	0	yes	GO:0015930;GO:0006807;GO:0008152;GO:0016638;GO:0006537;GO:0003824;GO:0055114;GO:0016491	glutamate synthase activity;nitrogen compound metabolic process;metabolic process;oxidoreductase activity, acting on the CH-NH2 group of donors;glutamate biosynthetic process;catalytic activity;oxidation-reduction process;oxidoreductase activity	molecular_function;biological_process;biological_process;molecular_function;biological_process;molecular_function;biological_process;molecular_function	.	.	.
MSTRG.18609.1 : FtPinG0001908400.01	FtPinG0001908400.01	0.831152	yes	down	0.00241193	yes	chrFt7	-	50125001	50126000	promoter	Distal	LCP	MSTRG.18609.1	0.12	yes	down	0	yes	GO:0005789	endoplasmic reticulum membrane	cellular_component	.	.	.
MSTRG.6972.2 : FtPinG0005226000.01	FtPinG0005226000.01	0.84806	yes	down	0.00707453	yes	chrFt3	-	15974501	15975500	exon	first exon	NA	MSTRG.6972.2	0.06	yes	down	0	yes	GO:0032312;GO:0008060;GO:0008270	regulation of ARF GTPase activity;ARF GTPase activator activity;zinc ion binding	biological_process;molecular_function;molecular_function	.	.	.
FtPinG0006900900.01.T01 : FtPinG0006900900.01	FtPinG0006900900.01	0.734532	yes	down	1.73559e-10	yes	chrFt2	-	55224501	55225500	promoter	Distal	HCP	FtPinG0006900900.01.T01	24.54	yes	up	0	yes	GO:0016787;GO:0008152	hydrolase activity;metabolic process	molecular_function;biological_process	.	.	.
MSTRG.12722.2 : FtPinG0007087400.01	FtPinG0007087400.01	0.929085	yes	down	2.36037e-06	yes	chrFt5	-	33305501	33306500	promoter	Distal	HCP	MSTRG.12722.2	7.21	yes	up	0	yes	GO:0016597;GO:0008152	amino acid binding;metabolic process	molecular_function;biological_process	.	.	.
MSTRG.20262.2 : FtPinG0006640200.01	FtPinG0006640200.01	1.14694	yes	up	0.000407644	yes	chrFt8	+	36731001	36732000	downstream	NA	NA	MSTRG.20262.2	44.14	yes	up	0	yes	.	.	.	.	.	.
MSTRG.11094.1 : FtPinG0001311200.01	FtPinG0001311200.01	1.08698	yes	up	0.00350772	yes	chrFt4	+	55027001	55028000	downstream	NA	NA	MSTRG.11094.1	0.2	yes	down	0	yes	GO:0044267;GO:0006457;GO:0005524;GO:0051082	cellular protein metabolic process;protein folding;ATP binding;unfolded protein binding	biological_process;biological_process;molecular_function;molecular_function	.	.	.
FtPinG0005620900.01.T01 : FtPinG0005620900.01	FtPinG0005620900.01	0.934259	yes	down	0.00307486	yes	chrFt1	-	13835501	13836500	promoter	Distal	HCP	FtPinG0005620900.01.T01	32.26	yes	up	0	yes	GO:0016747	transferase activity, transferring acyl groups other than amino-acyl groups	molecular_function	.	.	.
MSTRG.18739.2 : FtPinG0004769300.01	FtPinG0004769300.01	1.35294	yes	up	6.72921e-06	yes	chrFt7	+	51337501	51338500	downstream	NA	NA	MSTRG.18739.2	16.48	yes	up	0	yes	.	.	.	.	.	.
MSTRG.18335.1 : FtPinG0009144600.01	FtPinG0009144600.01	1.39505	yes	up	1.69026e-09	yes	chrFt7	-	46951001	46952000	promoter	Distal	HCP	MSTRG.18335.1	0.04	yes	down	0	yes	GO:0016020;GO:0006486;GO:0008378	membrane;protein glycosylation;galactosyltransferase activity	cellular_component;biological_process;molecular_function	.	.	.
MSTRG.12656.1 : FtPinG0007873400.01	FtPinG0007873400.01	1.21597	yes	up	0.0147715	yes	chrFt5	-	31041001	31042000	promoter	Distal	LCP	MSTRG.12656.1	0.2	yes	down	0	yes	.	.	.	.	.	.
MSTRG.20739.2 : FtPinG0009420000.01	FtPinG0009420000.01	1.17042	yes	up	5.27948e-05	yes	chrFt8	+	43323001	43324000	downstream	NA	NA	MSTRG.20739.2	39.04	yes	up	0	yes	GO:0003677;GO:0003682	DNA binding;chromatin binding	molecular_function;molecular_function	.	.	.
MSTRG.18739.1 : FtPinG0004769300.01	FtPinG0004769300.01	1.35294	yes	up	6.72921e-06	yes	chrFt7	+	51337501	51338500	downstream	NA	NA	MSTRG.18739.1	12.03	yes	up	0	yes	.	.	.	.	.	.
MSTRG.11652.2 : FtPinG0005713900.01	FtPinG0005713900.01	0.708861	yes	down	0.0349632	yes	chrFt5	+	5571501	5572500	downstream	NA	NA	MSTRG.11652.2	18.72	yes	up	0	yes	GO:0006486;GO:0005783;GO:0004579;GO:0016021	protein glycosylation;endoplasmic reticulum;dolichyl-diphosphooligosaccharide-protein glycotransferase activity;integral component of membrane	biological_process;cellular_component;molecular_function;cellular_component	ko00513;ko00510	Various types of N-glycan biosynthesis;N-Glycan biosynthesis	Metabolism;Metabolism
MSTRG.12793.9 : FtPinG0007744900.01	FtPinG0007744900.01	0.697674	yes	down	0.0374289	yes	chrFt5	+	34883501	34884500	exon	last exon	NA	MSTRG.12793.9	0	yes	down	0	yes	.	.	.	.	.	.
MSTRG.16846.3 : FtPinG0009026100.01	FtPinG0009026100.01	0.922468	yes	down	0.00586492	yes	chrFt7	+	7345501	7346500	downstream	NA	NA	MSTRG.16846.3	10.81	yes	up	0	yes	.	.	.	.	.	.
MSTRG.13200.1 : FtPinG0005389000.01	FtPinG0005389000.01	1.45989	yes	up	0.0158792	yes	chrFt5	-	43178001	43179000	promoter	Distal	ICP	MSTRG.13200.1	0.21	yes	down	0	yes	GO:0016020;GO:0015031	membrane;protein transport	cellular_component;biological_process	.	.	.
MSTRG.10221.1 : FtPinG0006477400.01	FtPinG0006477400.01	0.90093	yes	down	0.00176864	yes	chrFt4	-	41873501	41874500	promoter	Distal	ICP	MSTRG.10221.1	4.85	yes	up	0	yes	.	.	.	.	.	.
MSTRG.10985.2 : FtPinG0008745000.01	FtPinG0008745000.01	0.932463	yes	down	0.0230299	yes	chrFt4	-	53700501	53701500	promoter	Distal	HCP	MSTRG.10985.2	21.35	yes	up	0	yes	GO:0008270;GO:0003676	zinc ion binding;nucleic acid binding	molecular_function;molecular_function	.	.	.
FtPinG0007310400.01.T01 : FtPinG0007310400.01	FtPinG0007310400.01	0.825079	yes	down	1.16482e-11	yes	chrFt2	+	43010001	43011000	downstream	NA	NA	FtPinG0007310400.01.T01	78.66	yes	up	0	yes	GO:0005524;GO:0005515;GO:0016459;GO:0003774	ATP binding;protein binding;myosin complex;motor activity	molecular_function;molecular_function;cellular_component;molecular_function	.	.	.
MSTRG.10720.1 : FtPinG0008092200.01	FtPinG0008092200.01	0.924001	yes	down	1.80068e-05	yes	chrFt4	+	49585501	49586500	downstream	NA	NA	MSTRG.10720.1	26.28	yes	up	0	yes	GO:0009052;GO:0004751	pentose-phosphate shunt, non-oxidative branch;ribose-5-phosphate isomerase activity	biological_process;molecular_function	ko00030;ko00051;ko00710	Pentose phosphate pathway;Fructose and mannose metabolism;Carbon fixation in photosynthetic organisms	Metabolism;Metabolism;Metabolism
MSTRG.17931.1 : FtPinG0005850200.01	FtPinG0005850200.01	0.94195	yes	down	0.00751738	yes	chrFt7	-	40268501	40269500	exon	first exon	NA	MSTRG.17931.1	0.03	yes	down	0	yes	.	.	.	.	.	.
FtPinG0006355500.01.T01 : FtPinG0006355500.01	FtPinG0006355500.01	0.922765	yes	down	2.74844e-08	yes	chrFt4	-	3604501	3605500	promoter	Distal	HCP	FtPinG0006355500.01.T01	22	yes	up	0	yes	.	.	.	.	.	.
MSTRG.5547.1 : FtPinG0003959600.01	FtPinG0003959600.01	0.803571	yes	down	0.00237415	yes	chrFt2	-	59140001	59141000	intron	last intron	NA	MSTRG.5547.1	5.26	yes	up	0	yes	GO:0005634;GO:0007049	nucleus;cell cycle	cellular_component;biological_process	.	.	.
FtPinG0008599100.01.T01 : FtPinG0008599100.01	FtPinG0008599100.01	0.762857	yes	down	1.58742e-19	yes	chrFt8	+	38826001	38827000	downstream	NA	NA	FtPinG0008599100.01.T01	0.03	yes	down	0	yes	GO:0019538	protein metabolic process	biological_process	.	.	.
MSTRG.2152.6 : FtPinG0008861700.01	FtPinG0008861700.01	1.57325	yes	up	0.00223084	yes	chrFt1	+	55121001	55122000	promoter	Intermediate	HCP	MSTRG.2152.6	27.11	yes	up	0	yes	GO:0003677;GO:0006355;GO:0003700	DNA binding;regulation of transcription, DNA-templated;sequence-specific DNA binding transcription factor activity	molecular_function;biological_process;molecular_function	.	.	.
FtPinG0004183500.01.T01 : FtPinG0004183500.01	FtPinG0004183500.01	1.26202	yes	up	0.0278988	yes	chrFt3	-	57082001	57083000	promoter	Distal	ICP	FtPinG0004183500.01.T01	0.03	yes	down	0	yes	.	.	.	.	.	.
MSTRG.5877.2 : FtPinG0003246800.01	FtPinG0003246800.01	0.567742	yes	down	0.000122181	yes	chrFt3	-	1846001	1847000	promoter	Distal	LCP	MSTRG.5877.2	0.16	yes	down	0	yes	GO:0005515;GO:0008270	protein binding;zinc ion binding	molecular_function;molecular_function	.	.	.
MSTRG.3763.1 : FtPinG0007858300.01	FtPinG0007858300.01	1.25191	yes	up	0.00866078	yes	chrFt2	-	31271001	31272000	promoter	Intermediate	LCP	MSTRG.3763.1	4.32	yes	up	0	yes	.	.	.	.	.	.
MSTRG.12241.2 : FtPinG0004572100.01	FtPinG0004572100.01	0.919959	yes	down	0.0111234	yes	chrFt5	-	15209001	15210000	promoter	Intermediate	ICP	MSTRG.12241.2	0.02	yes	down	0	yes	.	.	.	.	.	.
MSTRG.20662.2 : FtPinG0008716200.01	FtPinG0008716200.01	0.847905	yes	down	3.05735e-07	yes	chrFt8	-	42376501	42377500	promoter	Distal	HCP	MSTRG.20662.2	46.22	yes	up	0	yes	GO:0009058;GO:0003824;GO:0030170	biosynthetic process;catalytic activity;pyridoxal phosphate binding	biological_process;molecular_function;molecular_function	.	.	.
MSTRG.8944.1 : FtPinG0001955100.01	FtPinG0001955100.01	0.840994	yes	down	1.64055e-18	yes	chrFt4	-	6744501	6745500	promoter	Distal	HCP	MSTRG.8944.1	23.81	yes	up	0	yes	GO:0003899;GO:0003677;GO:0006351	DNA-directed RNA polymerase activity;DNA binding;transcription, DNA-templated	molecular_function;molecular_function;biological_process	ko00230;ko00240	Purine metabolism;Pyrimidine metabolism	Metabolism;Metabolism
FtPinG0001655000.01.T01 : FtPinG0001655000.01	FtPinG0001655000.01	0.779355	yes	down	6.83294e-05	yes	chrFt7	-	41228001	41229000	promoter	Distal	LCP	FtPinG0001655000.01.T01	5.96	yes	up	0	yes	GO:0005515	protein binding	molecular_function	.	.	.
FtPinG0002364800.01.T01 : FtPinG0002364800.01	FtPinG0002364800.01	0.921788	yes	down	0.0337446	yes	chrFt3	+	53877501	53878500	downstream	NA	NA	FtPinG0002364800.01.T01	32.63	yes	up	0	yes	GO:0051539;GO:0043412;GO:0016740;GO:0009451;GO:0003824;GO:0051536	4 iron, 4 sulfur cluster binding;macromolecule modification;transferase activity;RNA modification;catalytic activity;iron-sulfur cluster binding	molecular_function;biological_process;molecular_function;biological_process;molecular_function;molecular_function	.	.	.
MSTRG.14189.2 : FtPinG0007598300.01	FtPinG0007598300.01	1.15571	yes	up	0.030691	yes	chrFt6	+	1432501	1433500	downstream	NA	NA	MSTRG.14189.2	7.7	yes	up	0	yes	GO:0005524;GO:0002161;GO:0005737;GO:0004822;GO:0000166;GO:0006418;GO:0006428;GO:0004812	ATP binding;aminoacyl-tRNA editing activity;cytoplasm;isoleucine-tRNA ligase activity;nucleotide binding;tRNA aminoacylation for protein translation;isoleucyl-tRNA aminoacylation;aminoacyl-tRNA ligase activity	molecular_function;molecular_function;cellular_component;molecular_function;molecular_function;biological_process;biological_process;molecular_function	ko00970	Aminoacyl-tRNA biosynthesis	Genetic Information Processing
MSTRG.12251.2 : FtPinG0004568400.01	FtPinG0004568400.01	1.04707	yes	up	0.00932308	yes	chrFt5	+	15401501	15402500	downstream	NA	NA	MSTRG.12251.2	0.1	yes	down	0	yes	GO:0005515;GO:0008270	protein binding;zinc ion binding	molecular_function;molecular_function	.	.	.
MSTRG.1833.1 : FtPinG0001916600.01	FtPinG0001916600.01	0.276923	yes	down	0.00014322	yes	chrFt1	-	48453501	48454500	downstream	NA	NA	MSTRG.1833.1	4.29	yes	up	0	yes	GO:0005515	protein binding	molecular_function	.	.	.
MSTRG.11190.1 : FtPinG0005441400.01	FtPinG0005441400.01	0.875	yes	down	0.00876806	yes	chrFt4	-	56209001	56210000	promoter	Distal	HCP	MSTRG.11190.1	0.03	yes	down	0	yes	.	.	.	.	.	.
MSTRG.10894.1 : FtPinG0006612300.01	FtPinG0006612300.01	0.796078	yes	down	0.0210396	yes	chrFt4	+	52249001	52250000	downstream	NA	NA	MSTRG.10894.1	7.47	yes	up	0	yes	.	.	.	.	.	.
MSTRG.11672.1 : FtPinG0005719600.01	FtPinG0005719600.01	1.25738	yes	up	1.07289e-09	yes	chrFt5	-	5776501	5777500	promoter	Distal	ICP	MSTRG.11672.1	5.25	yes	up	0	yes	GO:0005840;GO:0000166;GO:0006412;GO:0005622;GO:0003735	ribosome;nucleotide binding;translation;intracellular;structural constituent of ribosome	cellular_component;molecular_function;biological_process;cellular_component;molecular_function	.	.	.
MSTRG.12534.2 : FtPinG0004518400.01	FtPinG0004518400.01	0.80727	yes	down	0.00171529	yes	chrFt5	+	24822501	24823500	downstream	NA	NA	MSTRG.12534.2	6.37	yes	up	0	yes	.	.	.	.	.	.
FtPinG0005454800.01.T01 : FtPinG0005454800.01	FtPinG0005454800.01	1.79237	yes	up	8.62958e-09	yes	chrFt4	-	56522001	56523000	promoter	Distal	HCP	FtPinG0005454800.01.T01	0.15	yes	down	0	yes	GO:0006221;GO:0033862;GO:0005737	pyrimidine nucleotide biosynthetic process;UMP kinase activity;cytoplasm	biological_process;molecular_function;cellular_component	ko00240	Pyrimidine metabolism	Metabolism
MSTRG.3740.1 : FtPinG0007521000.01	FtPinG0007521000.01	2.08585	yes	up	9.14321e-08	yes	chrFt2	+	29948501	29949500	exon	first exon	NA	MSTRG.3740.1	13.35	yes	up	0	yes	.	.	.	.	.	.
MSTRG.8856.1 : FtPinG0000045400.01	FtPinG0000045400.01	0.408654	yes	down	3.04317e-09	yes	chrFt4	-	5534001	5535000	promoter	Distal	ICP	MSTRG.8856.1	7.76	yes	up	0	yes	.	.	.	.	.	.
MSTRG.17352.1 : FtPinG0000950100.01	FtPinG0000950100.01	0.920037	yes	down	0.0065846	yes	chrFt7	-	25941001	25942000	promoter	Distal	LCP	MSTRG.17352.1	6.05	yes	up	0	yes	.	.	.	.	.	.
MSTRG.12168.2 : FtPinG0004225000.01	FtPinG0004225000.01	0.727715	yes	down	1.93961e-08	yes	chrFt5	+	13600501	13601500	downstream	NA	NA	MSTRG.12168.2	21.23	yes	up	0	yes	.	.	.	.	.	.
MSTRG.10850.1 : FtPinG0006839100.01	FtPinG0006839100.01	0.950038	yes	down	5.71438e-05	yes	chrFt4	-	51692501	51693500	promoter	Distal	ICP	MSTRG.10850.1	0.22	yes	down	0	yes	GO:0050661;GO:0016616;GO:0006098;GO:0004616;GO:0055114;GO:0050662;GO:0016491	NADP binding;oxidoreductase activity, acting on the CH-OH group of donors, NAD or NADP as acceptor;pentose-phosphate shunt;phosphogluconate dehydrogenase (decarboxylating) activity;oxidation-reduction process;coenzyme binding;oxidoreductase activity	molecular_function;molecular_function;biological_process;molecular_function;biological_process;molecular_function;molecular_function	ko00480;ko00030	Glutathione metabolism;Pentose phosphate pathway	Metabolism;Metabolism
MSTRG.6815.2 : FtPinG0004080100.01	FtPinG0004080100.01	1.1569	yes	up	5.07279e-09	yes	chrFt3	+	12843501	12844500	downstream	NA	NA	MSTRG.6815.2	9.3	yes	up	0	yes	GO:0005524	ATP binding	molecular_function	.	.	.
MSTRG.10482.13 : FtPinG0008656100.01	FtPinG0008656100.01	10.7941	yes	up	0.0124233	yes	chrFt4	-	45873501	45874500	promoter	Distal	HCP	MSTRG.10482.13	42.12	yes	up	0	yes	GO:0006457;GO:0003755;GO:0000413	protein folding;peptidyl-prolyl cis-trans isomerase activity;protein peptidyl-prolyl isomerization	biological_process;molecular_function;biological_process	.	.	.
MSTRG.14263.2 : FtPinG0002665300.01	FtPinG0002665300.01	1.05069	yes	up	0.00896184	yes	chrFt6	+	2311001	2312000	downstream	NA	NA	MSTRG.14263.2	8.38	yes	up	0	yes	.	.	.	.	.	.
MSTRG.6903.3 : FtPinG0006263700.01	FtPinG0006263700.01	0.765653	yes	down	0.000792926	yes	chrFt3	+	14758501	14759500	downstream	NA	NA	MSTRG.6903.3	34.21	yes	up	0	yes	GO:0006525;GO:0008483;GO:0003824;GO:0030170	arginine metabolic process;transaminase activity;catalytic activity;pyridoxal phosphate binding	biological_process;molecular_function;molecular_function;molecular_function	.	.	.
MSTRG.7954.1 : FtPinG0007959300.01	FtPinG0007959300.01	1.12881	yes	up	0.0236349	yes	chrFt3	-	49499001	49500000	promoter	Distal	ICP	MSTRG.7954.1	0.23	yes	down	0	yes	GO:0016765;GO:0004310;GO:0009058;GO:0016021;GO:0016740;GO:0008610	transferase activity, transferring alkyl or aryl (other than methyl) groups;farnesyl-diphosphate farnesyltransferase activity;biosynthetic process;integral component of membrane;transferase activity;lipid biosynthetic process	molecular_function;molecular_function;biological_process;cellular_component;molecular_function;biological_process	ko00100;ko00909	Steroid biosynthesis;Sesquiterpenoid and triterpenoid biosynthesis	Metabolism;Metabolism
MSTRG.17928.6 : FtPinG0005849300.01	FtPinG0005849300.01	0.868405	yes	down	0.00123456	yes	chrFt7	+	40253001	40254000	downstream	NA	NA	MSTRG.17928.6	0.12	yes	down	0	yes	.	.	.	.	.	.
MSTRG.17928.4 : FtPinG0005849300.01	FtPinG0005849300.01	0.868405	yes	down	0.00123456	yes	chrFt7	+	40253001	40254000	downstream	NA	NA	MSTRG.17928.4	0.19	yes	down	0	yes	.	.	.	.	.	.
MSTRG.8243.1 : FtPinG0005337300.01	FtPinG0005337300.01	0.76544	yes	down	6.61928e-07	yes	chrFt3	-	55205001	55206000	promoter	Distal	LCP	MSTRG.8243.1	0.04	yes	down	0	yes	.	.	.	.	.	.
MSTRG.16547.1 : FtPinG0002765100.01	FtPinG0002765100.01	1.18182	yes	up	2.91967e-07	yes	chrFt7	+	1963501	1964500	downstream	NA	NA	MSTRG.16547.1	4.45	yes	up	0	yes	GO:0005507;GO:0048038;GO:0009308	copper ion binding;quinone binding;amine metabolic process	molecular_function;molecular_function;biological_process	.	.	.
FtPinG0004769200.01.T01 : FtPinG0004769200.01	FtPinG0004769200.01	1.35294	yes	up	6.72921e-06	yes	chrFt7	-	51337501	51338500	promoter	Distal	HCP	FtPinG0004769200.01.T01	43.43	yes	up	0	yes	GO:0005840;GO:0006412;GO:0003735	ribosome;translation;structural constituent of ribosome	cellular_component;biological_process;molecular_function	.	.	.
MSTRG.6860.1 : FtPinG0000703900.01	FtPinG0000703900.01	0.749703	yes	down	0.000269642	yes	chrFt3	+	13561501	13562500	downstream	NA	NA	MSTRG.6860.1	4.58	yes	up	0	yes	GO:0004252;GO:0006508;GO:0016021	serine-type endopeptidase activity;proteolysis;integral component of membrane	molecular_function;biological_process;cellular_component	.	.	.
MSTRG.20461.1 : FtPinG0006148500.01	FtPinG0006148500.01	0.950859	yes	down	0.00357395	yes	chrFt8	+	39583501	39584500	downstream	NA	NA	MSTRG.20461.1	15.67	yes	up	0	yes	.	.	.	.	.	.
MSTRG.14786.2 : FtPinG0007044000.01	FtPinG0007044000.01	1.1266	yes	up	0.000333157	yes	chrFt6	+	7903001	7904000	downstream	NA	NA	MSTRG.14786.2	0.01	yes	down	0	yes	GO:0005524;GO:0005515;GO:0004674;GO:0004672;GO:0006468;GO:0016772	ATP binding;protein binding;protein serine/threonine kinase activity;protein kinase activity;protein phosphorylation;transferase activity, transferring phosphorus-containing groups	molecular_function;molecular_function;molecular_function;molecular_function;biological_process;molecular_function	.	.	.
MSTRG.16157.1 : FtPinG0005674600.01	FtPinG0005674600.01	0.635762	yes	down	0.000530344	yes	chrFt6	-	46874501	46875500	promoter	Distal	LCP	MSTRG.16157.1	4.49	yes	up	0	yes	.	.	.	.	.	.
MSTRG.6969.1 : FtPinG0005225700.01	FtPinG0005225700.01	0.941779	yes	down	0.0049035	yes	chrFt3	+	15968001	15969000	downstream	NA	NA	MSTRG.6969.1	0.12	yes	down	0	yes	.	.	.	.	.	.
MSTRG.18874.3 : FtPinG0002308200.01	FtPinG0002308200.01	0.797203	yes	down	0.0184657	yes	chrFt8	+	1081001	1082000	downstream	NA	NA	MSTRG.18874.3	0.21	yes	down	0	yes	.	.	.	.	.	.
MSTRG.2361.2 : FtPinG0007718300.01	FtPinG0007718300.01	1.11262	yes	up	0.000415803	yes	chrFt1	+	58856001	58857000	downstream	NA	NA	MSTRG.2361.2	4.34	yes	up	0	yes	GO:0003677;GO:0016602;GO:0006355;GO:0003700	DNA binding;CCAAT-binding factor complex;regulation of transcription, DNA-templated;sequence-specific DNA binding transcription factor activity	molecular_function;cellular_component;biological_process;molecular_function	.	.	.
FtPinG0002502200.01.T01 : FtPinG0002502200.01	FtPinG0002502200.01	1.06072	yes	up	0.0294989	yes	chrFt8	+	18844001	18845000	downstream	NA	NA	FtPinG0002502200.01.T01	11.3	yes	up	0	yes	GO:0005515	protein binding	molecular_function	.	.	.
MSTRG.3830.1 : FtPinG0004376400.01	FtPinG0004376400.01	0.876239	yes	down	8.16331e-07	yes	chrFt2	-	33306001	33307000	promoter	Distal	ICP	MSTRG.3830.1	0.17	yes	down	0	yes	.	.	.	.	.	.
MSTRG.20307.2 : FtPinG0009122000.01	FtPinG0009122000.01	0.922922	yes	down	1.98621e-05	yes	chrFt8	-	37351501	37352500	promoter	Distal	LCP	MSTRG.20307.2	4.4	yes	up	0	yes	.	.	.	.	.	.
MSTRG.5119.3 : FtPinG0003735300.01	FtPinG0003735300.01	0.675152	yes	down	3.13752e-09	yes	chrFt2	+	54285001	54286000	downstream	NA	NA	MSTRG.5119.3	20.41	yes	up	0	yes	GO:0000287;GO:0016829;GO:0008152;GO:0010333	magnesium ion binding;lyase activity;metabolic process;terpene synthase activity	molecular_function;molecular_function;biological_process;molecular_function	.	.	.
MSTRG.11707.1 : FtPinG0005739000.01	FtPinG0005739000.01	0.787053	yes	down	0.0134721	yes	chrFt5	-	6400501	6401500	promoter	Distal	LCP	MSTRG.11707.1	6.45	yes	up	0	yes	GO:0016020;GO:0008519;GO:0072488;GO:0015696	membrane;ammonium transmembrane transporter activity;ammonium transmembrane transport;ammonium transport	cellular_component;molecular_function;biological_process;biological_process	.	.	.
FtPinG0003548300.01.T01 : FtPinG0003548300.01	FtPinG0003548300.01	0.851888	yes	down	6.40014e-05	yes	chrFt1	-	50206001	50207000	downstream	NA	NA	FtPinG0003548300.01.T01	18.17	yes	up	0	yes	GO:0005515	protein binding	molecular_function	.	.	.
MSTRG.2235.2 : FtPinG0001650800.01	FtPinG0001650800.01	0.799797	yes	down	1.83827e-05	yes	chrFt1	-	56808001	56809000	promoter	Distal	HCP	MSTRG.2235.2	0.24	yes	down	0	yes	GO:0005634;GO:0005515;GO:0008565;GO:0006606;GO:0005737;GO:0005488	nucleus;protein binding;protein transporter activity;protein import into nucleus;cytoplasm;binding	cellular_component;molecular_function;molecular_function;biological_process;cellular_component;molecular_function	.	.	.
FtPinG0005441500.01.T01 : FtPinG0005441500.01	FtPinG0005441500.01	0.93161	yes	down	0.00125805	yes	chrFt4	+	56213001	56214000	downstream	NA	NA	FtPinG0005441500.01.T01	0.03	yes	down	0	yes	GO:0016787	hydrolase activity	molecular_function	.	.	.
MSTRG.729.1 : FtPinG0003149600.01	FtPinG0003149600.01	1.22828	yes	up	1.67824e-05	yes	chrFt1	+	11164501	11165500	downstream	NA	NA	MSTRG.729.1	0.19	yes	down	0	yes	GO:0016021	integral component of membrane	cellular_component	.	.	.
MSTRG.529.1 : FtPinG0002487900.01	FtPinG0002487900.01	0.928263	yes	down	0.0154747	yes	chrFt1	-	7063001	7064000	promoter	Distal	ICP	MSTRG.529.1	0.08	yes	down	0	yes	GO:0003677;GO:0008270	DNA binding;zinc ion binding	molecular_function;molecular_function	.	.	.
MSTRG.9823.1 : FtPinG0007092300.01	FtPinG0007092300.01	1.14677	yes	up	0.00943781	yes	chrFt4	+	33698501	33699500	downstream	NA	NA	MSTRG.9823.1	8.09	yes	up	0	yes	.	.	.	.	.	.
MSTRG.19379.2 : FtPinG0008258100.01	FtPinG0008258100.01	1.13907	yes	up	1.84057e-05	yes	chrFt8	-	15004501	15005500	promoter	Distal	HCP	MSTRG.19379.2	0.25	yes	down	0	yes	.	.	.	.	.	.
MSTRG.11222.2 : FtPinG0005454800.01	FtPinG0005454800.01	1.79237	yes	up	8.62958e-09	yes	chrFt4	-	56522001	56523000	promoter	Distal	HCP	MSTRG.11222.2	0.23	yes	down	0	yes	GO:0006221;GO:0033862;GO:0005737	pyrimidine nucleotide biosynthetic process;UMP kinase activity;cytoplasm	biological_process;molecular_function;cellular_component	ko00240	Pyrimidine metabolism	Metabolism
MSTRG.8546.1 : FtPinG0009351600.01	FtPinG0009351600.01	1.2464	yes	up	0.00359634	yes	chrFt4	+	1348001	1349000	downstream	NA	NA	MSTRG.8546.1	9.21	yes	up	0	yes	.	.	.	.	.	.
MSTRG.11776.1 : FtPinG0004659400.01	FtPinG0004659400.01	1.1115	yes	up	0.0119703	yes	chrFt5	-	7113501	7114500	promoter	Distal	LCP	MSTRG.11776.1	0.02	yes	down	0	yes	GO:0007165;GO:0005515	signal transduction;protein binding	biological_process;molecular_function	.	.	.
MSTRG.17894.3 : FtPinG0003617400.01	FtPinG0003617400.01	1.14503	yes	up	0.000740657	yes	chrFt7	+	39606501	39607500	downstream	NA	NA	MSTRG.17894.3	0.02	yes	down	0	yes	.	.	.	.	.	.
FtPinG0004176000.01.T01 : FtPinG0004176000.01	FtPinG0004176000.01	0.841508	yes	down	1.28967e-12	yes	chrFt3	+	57320501	57321500	downstream	NA	NA	FtPinG0004176000.01.T01	12.1	yes	up	0	yes	.	.	.	ko00040	Pentose and glucuronate interconversions	Metabolism
MSTRG.8444.1 : FtPinG0001175900.01	FtPinG0001175900.01	0.497118	yes	down	2.15369e-12	yes	chrFt4	-	263001	264000	exon	first exon	NA	MSTRG.8444.1	0.25	yes	down	0	yes	GO:0000166;GO:0003676	nucleotide binding;nucleic acid binding	molecular_function;molecular_function	.	.	.
MSTRG.3203.4 : FtPinG0008767200.01	FtPinG0008767200.01	0.832644	yes	down	7.11278e-12	yes	chrFt2	-	11973501	11974500	promoter	Intermediate	LCP	MSTRG.3203.4	0.01	yes	down	0	yes	GO:0016020;GO:0008375	membrane;acetylglucosaminyltransferase activity	cellular_component;molecular_function	.	.	.
MSTRG.10844.1 : FtPinG0006841700.01	FtPinG0006841700.01	0.875092	yes	down	6.21218e-11	yes	chrFt4	-	51604001	51605000	promoter	Distal	ICP	MSTRG.10844.1	0.18	yes	down	0	yes	GO:0016020;GO:0003333;GO:0015171	membrane;amino acid transmembrane transport;amino acid transmembrane transporter activity	cellular_component;biological_process;molecular_function	.	.	.
MSTRG.780.1 : FtPinG0005807500.01	FtPinG0005807500.01	1.2581	yes	up	2.79658e-06	yes	chrFt1	-	12414501	12415500	promoter	Distal	HCP	MSTRG.780.1	0.25	yes	down	0	yes	GO:0003723;GO:0005515;GO:0005488	RNA binding;protein binding;binding	molecular_function;molecular_function;molecular_function	.	.	.
MSTRG.11550.1 : FtPinG0000661400.01	FtPinG0000661400.01	0.675159	yes	down	7.34402e-05	yes	chrFt5	-	3707001	3708000	promoter	Distal	LCP	MSTRG.11550.1	0.06	yes	down	0	yes	GO:0005515	protein binding	molecular_function	.	.	.
MSTRG.6075.3 : FtPinG0003999200.01	FtPinG0003999200.01	0.88172	yes	down	1.00547e-21	yes	chrFt3	+	3841501	3842500	downstream	NA	NA	MSTRG.6075.3	0.13	yes	down	0	yes	GO:0005515	protein binding	molecular_function	.	.	.
MSTRG.17920.1 : FtPinG0005844900.01	FtPinG0005844900.01	0.77193	yes	down	0.00515134	yes	chrFt7	+	40154501	40155500	downstream	NA	NA	MSTRG.17920.1	5.18	yes	up	0	yes	.	.	.	.	.	.
MSTRG.2820.1 : FtPinG0005033300.01	FtPinG0005033300.01	0.817478	yes	down	0.00846911	yes	chrFt2	+	3395501	3396500	downstream	NA	NA	MSTRG.2820.1	0.21	yes	down	0	yes	.	.	.	.	.	.
MSTRG.4273.1 : FtPinG0004493700.01	FtPinG0004493700.01	0.783363	yes	down	6.45879e-10	yes	chrFt2	+	42526501	42527500	downstream	NA	NA	MSTRG.4273.1	21.18	yes	up	0	yes	.	.	.	.	.	.
MSTRG.4397.1 : FtPinG0004451300.01	FtPinG0004451300.01	0.957305	yes	down	0.0325029	yes	chrFt2	+	45070501	45071500	downstream	NA	NA	MSTRG.4397.1	0.25	yes	down	0	yes	GO:0004553;GO:0005975	hydrolase activity, hydrolyzing O-glycosyl compounds;carbohydrate metabolic process	molecular_function;biological_process	.	.	.
MSTRG.11307.1 : FtPinG0000496200.01	FtPinG0000496200.01	1.75385	yes	up	0.00600444	yes	chrFt5	-	987501	988500	promoter	Intermediate	LCP	MSTRG.11307.1	0.26	yes	down	0	yes	GO:0006269;GO:0003896;GO:0016779	DNA replication, synthesis of RNA primer;DNA primase activity;nucleotidyltransferase activity	biological_process;molecular_function;molecular_function	.	.	.
MSTRG.19617.1 : FtPinG0006157900.01	FtPinG0006157900.01	0.776905	yes	down	7.29407e-15	yes	chrFt8	+	23199501	23200500	downstream	NA	NA	MSTRG.19617.1	0.05	yes	down	0	yes	GO:0005730;GO:0005525	nucleolus;GTP binding	cellular_component;molecular_function	.	.	.
MSTRG.14474.1 : FtPinG0002719000.01	FtPinG0002719000.01	1.14673	yes	up	1.696e-08	yes	chrFt6	-	4227001	4228000	promoter	Distal	ICP	MSTRG.14474.1	0.24	yes	down	0	yes	GO:0005515	protein binding	molecular_function	.	.	.
FtPinG0007004800.01.T01 : FtPinG0007004800.01	FtPinG0007004800.01	1.09316	yes	up	1.7299e-06	yes	chrFt2	+	50724501	50725500	downstream	NA	NA	FtPinG0007004800.01.T01	13.43	yes	up	0	yes	GO:0005634;GO:0051726;GO:0019901;GO:0000079	nucleus;regulation of cell cycle;protein kinase binding;regulation of cyclin-dependent protein serine/threonine kinase activity	cellular_component;biological_process;molecular_function;biological_process	.	.	.
MSTRG.126.1 : FtPinG0000136900.01	FtPinG0000136900.01	0.780735	yes	down	0.000866892	yes	chrFt1	+	1198001	1199000	downstream	NA	NA	MSTRG.126.1	3.9	yes	up	0	yes	.	.	.	.	.	.
MSTRG.17592.2 : FtPinG0001128500.01	FtPinG0001128500.01	0.914687	yes	down	1.4249e-09	yes	chrFt7	-	33782501	33783500	promoter	Distal	HCP	MSTRG.17592.2	3.99	yes	up	0	yes	GO:0005840;GO:0003723;GO:0006412;GO:0005622;GO:0003735	ribosome;RNA binding;translation;intracellular;structural constituent of ribosome	cellular_component;molecular_function;biological_process;cellular_component;molecular_function	.	.	.
MSTRG.18658.3 : FtPinG0001806400.01	FtPinG0001806400.01	1.23158	yes	up	0.0193712	yes	chrFt7	+	50666001	50667000	downstream	NA	NA	MSTRG.18658.3	14.27	yes	up	0	yes	GO:0030246;GO:0005524;GO:0004674;GO:0004672;GO:0006468;GO:0016772	carbohydrate binding;ATP binding;protein serine/threonine kinase activity;protein kinase activity;protein phosphorylation;transferase activity, transferring phosphorus-containing groups	molecular_function;molecular_function;molecular_function;molecular_function;biological_process;molecular_function	.	.	.
MSTRG.13156.2 : FtPinG0000787900.01	FtPinG0000787900.01	1.83239	yes	up	7.51309e-43	yes	chrFt5	+	42580001	42581000	promoter	Distal	LCP	MSTRG.13156.2	17.24	yes	up	0	yes	.	.	.	.	.	.
MSTRG.8944.4 : FtPinG0001955100.01	FtPinG0001955100.01	0.840994	yes	down	1.64055e-18	yes	chrFt4	-	6744501	6745500	promoter	Distal	HCP	MSTRG.8944.4	22.79	yes	up	0	yes	GO:0003899;GO:0003677;GO:0006351	DNA-directed RNA polymerase activity;DNA binding;transcription, DNA-templated	molecular_function;molecular_function;biological_process	ko00230;ko00240	Purine metabolism;Pyrimidine metabolism	Metabolism;Metabolism
MSTRG.16340.3 : FtPinG0004611800.01	FtPinG0004611800.01	5.2963	yes	up	1.7483e-07	yes	chrFt6	+	52125001	52126000	downstream	NA	NA	MSTRG.16340.3	0.19	yes	down	0	yes	GO:0005524;GO:0003676	ATP binding;nucleic acid binding	molecular_function;molecular_function	.	.	.
MSTRG.5345.1 : FtPinG0003844700.01	FtPinG0003844700.01	0.946026	yes	down	9.60823e-08	yes	chrFt2	+	56966501	56967500	downstream	NA	NA	MSTRG.5345.1	4.19	yes	up	0	yes	GO:0003677;GO:0003682	DNA binding;chromatin binding	molecular_function;molecular_function	.	.	.
MSTRG.11452.1 : FtPinG0000608800.01	FtPinG0000608800.01	1.12198	yes	up	1.69626e-06	yes	chrFt5	-	2745501	2746500	promoter	Distal	ICP	MSTRG.11452.1	0.09	yes	down	0	yes	GO:0009058;GO:0016779	biosynthetic process;nucleotidyltransferase activity	biological_process;molecular_function	.	.	.
MSTRG.5137.1 : FtPinG0003750400.01	FtPinG0003750400.01	1.05339	yes	up	0.00350496	yes	chrFt2	-	54501501	54502500	promoter	Distal	HCP	MSTRG.5137.1	0.1	yes	down	0	yes	.	.	.	.	.	.
MSTRG.10464.1 : FtPinG0008652100.01	FtPinG0008652100.01	0.74954	yes	down	0.00351809	yes	chrFt4	-	46058001	46059000	promoter	Distal	ICP	MSTRG.10464.1	4.32	yes	up	0	yes	GO:0005515	protein binding	molecular_function	.	.	.
MSTRG.11660.3 : FtPinG0005715300.01	FtPinG0005715300.01	0.637931	yes	down	0.0246308	yes	chrFt5	+	5635001	5636000	downstream	NA	NA	MSTRG.11660.3	45.18	yes	up	0	yes	GO:0016021	integral component of membrane	cellular_component	.	.	.
MSTRG.12857.1 : FtPinG0008196000.01	FtPinG0008196000.01	1.24844	yes	up	1.79283e-06	yes	chrFt5	+	36971501	36972500	downstream	NA	NA	MSTRG.12857.1	0.19	yes	down	0	yes	.	.	.	.	.	.
MSTRG.278.1 : FtPinG0000244400.01	FtPinG0000244400.01	1.84722	yes	up	6.39085e-06	yes	chrFt1	-	3703001	3704000	promoter	Distal	LCP	MSTRG.278.1	4.45	yes	up	0.01	yes	.	.	.	.	.	.
MSTRG.6988.1 : FtPinG0008674400.01	FtPinG0008674400.01	1.03481	yes	up	0.0142082	yes	chrFt3	-	16343501	16344500	promoter	Distal	HCP	MSTRG.6988.1	12.69	yes	up	0.01	yes	.	.	.	.	.	.
MSTRG.21264.4 : FtPinG0007103900.01	FtPinG0007103900.01	1.35227	yes	up	0.000684724	yes	chrFt8	+	49071501	49072500	downstream	NA	NA	MSTRG.21264.4	0.27	yes	down	0.01	yes	.	.	.	.	.	.
FtPinG0009415400.01.T01 : FtPinG0009415400.01	FtPinG0009415400.01	0.877711	yes	down	9.30142e-08	yes	chrFt8	+	43484501	43485500	downstream	NA	NA	FtPinG0009415400.01.T01	14.74	yes	up	0.01	yes	GO:0003677;GO:0005524;GO:0003918;GO:0005694;GO:0006265	DNA binding;ATP binding;DNA topoisomerase type II (ATP-hydrolyzing) activity;chromosome;DNA topological change	molecular_function;molecular_function;molecular_function;cellular_component;biological_process	.	.	.
MSTRG.20761.2 : FtPinG0009415400.01	FtPinG0009415400.01	0.877711	yes	down	9.30142e-08	yes	chrFt8	+	43484501	43485500	downstream	NA	NA	MSTRG.20761.2	4.94	yes	up	0.01	yes	GO:0003677;GO:0005524;GO:0003918;GO:0005694;GO:0006265	DNA binding;ATP binding;DNA topoisomerase type II (ATP-hydrolyzing) activity;chromosome;DNA topological change	molecular_function;molecular_function;molecular_function;cellular_component;biological_process	.	.	.
FtPinG0009432800.01.T01 : FtPinG0009432800.01	FtPinG0009432800.01	0.918028	yes	down	1.50669e-05	yes	chrFt3	-	22841501	22842500	promoter	Distal	LCP	FtPinG0009432800.01.T01	16.48	yes	up	0.01	yes	GO:0016021	integral component of membrane	cellular_component	.	.	.
MSTRG.10337.1 : FtPinG0005108800.01	FtPinG0005108800.01	0.424242	yes	down	0.0142239	yes	chrFt4	+	43400001	43401000	downstream	NA	NA	MSTRG.10337.1	4.07	yes	up	0.01	yes	.	.	.	.	.	.
MSTRG.18702.2 : FtPinG0004758100.01	FtPinG0004758100.01	0.967492	yes	down	0.0259552	yes	chrFt7	+	51015501	51016500	downstream	NA	NA	MSTRG.18702.2	0.18	yes	down	0.01	yes	.	.	.	.	.	.
MSTRG.16430.1 : FtPinG0003092500.01	FtPinG0003092500.01	0.922887	yes	down	0.0112589	yes	chrFt7	+	433501	434500	downstream	NA	NA	MSTRG.16430.1	9.84	yes	up	0.01	yes	.	.	.	.	.	.
MSTRG.13176.2 : FtPinG0000793700.01	FtPinG0000793700.01	1.07373	yes	up	0.000588017	yes	chrFt5	+	42814001	42815000	downstream	NA	NA	MSTRG.13176.2	3.95	yes	up	0.01	yes	GO:0007264;GO:0005622;GO:0005525	small GTPase mediated signal transduction;intracellular;GTP binding	biological_process;cellular_component;molecular_function	.	.	.
FtPinG0005807500.01.T01 : FtPinG0005807500.01	FtPinG0005807500.01	1.2581	yes	up	2.79658e-06	yes	chrFt1	-	12414501	12415500	promoter	Distal	HCP	FtPinG0005807500.01.T01	0.27	yes	down	0.01	yes	GO:0003723;GO:0005515;GO:0005488	RNA binding;protein binding;binding	molecular_function;molecular_function;molecular_function	.	.	.
MSTRG.3054.1 : FtPinG0001557900.01	FtPinG0001557900.01	0.946388	yes	down	0.0334633	yes	chrFt2	+	8371501	8372500	downstream	NA	NA	MSTRG.3054.1	13	yes	up	0.01	yes	.	.	.	.	.	.
MSTRG.16114.2 : FtPinG0000759800.01	FtPinG0000759800.01	0.833502	yes	down	1.35626e-58	yes	chrFt6	+	45890001	45891000	downstream	NA	NA	MSTRG.16114.2	0.08	yes	down	0.01	yes	GO:0016788;GO:0006629	hydrolase activity, acting on ester bonds;lipid metabolic process	molecular_function;biological_process	.	.	.
MSTRG.2643.2 : FtPinG0005401700.01	FtPinG0005401700.01	0.817204	yes	down	0.00359231	yes	chrFt2	+	656501	657500	downstream	NA	NA	MSTRG.2643.2	6.94	yes	up	0.01	yes	GO:0005488	binding	molecular_function	.	.	.
MSTRG.10493.7 : FtPinG0008655800.01	FtPinG0008655800.01	0.555556	yes	down	0.00131996	yes	chrFt4	+	45920001	45921000	downstream	NA	NA	MSTRG.10493.7	66.41	yes	up	0.01	yes	GO:0006396;GO:0005515;GO:0005622	RNA processing;protein binding;intracellular	biological_process;molecular_function;cellular_component	.	.	.
MSTRG.7074.1 : FtPinG0006602800.01	FtPinG0006602800.01	1.21984	yes	up	0.00665324	yes	chrFt3	-	18412501	18413500	downstream	NA	NA	MSTRG.7074.1	0.1	yes	down	0.01	yes	GO:0005840;GO:0006412;GO:0005622;GO:0003735	ribosome;translation;intracellular;structural constituent of ribosome	cellular_component;biological_process;cellular_component;molecular_function	.	.	.
MSTRG.4087.3 : FtPinG0005456600.01	FtPinG0005456600.01	1.30893	yes	up	9.70528e-08	yes	chrFt2	+	39132501	39133500	exon	internal exon	NA	MSTRG.4087.3	0.04	yes	down	0.01	yes	GO:0016020;GO:0005524;GO:0016887	membrane;ATP binding;ATPase activity	cellular_component;molecular_function;molecular_function	.	.	.
MSTRG.12111.1 : FtPinG0005653600.01	FtPinG0005653600.01	0.905298	yes	down	3.05459e-05	yes	chrFt5	-	12313501	12314500	promoter	Distal	HCP	MSTRG.12111.1	3.91	yes	up	0.01	yes	.	.	.	.	.	.
MSTRG.15169.2 : FtPinG0005130800.01	FtPinG0005130800.01	1.27076	yes	up	0.0362039	yes	chrFt6	+	14128501	14129500	downstream	NA	NA	MSTRG.15169.2	0.07	yes	down	0.01	yes	.	.	.	.	.	.
MSTRG.16753.2 : FtPinG0008978700.01	FtPinG0008978700.01	0.847436	yes	down	0.0283029	yes	chrFt7	+	5471501	5472500	intron	last intron	NA	MSTRG.16753.2	3.7	yes	up	0.01	yes	.	.	.	.	.	.
MSTRG.5419.1 : FtPinG0003889000.01	FtPinG0003889000.01	1.08171	yes	up	0.000366784	yes	chrFt2	-	57785001	57786000	promoter	Distal	HCP	MSTRG.5419.1	0.26	yes	down	0.01	yes	.	.	.	.	.	.
FtPinG0001908400.01.T01 : FtPinG0001908400.01	FtPinG0001908400.01	0.831152	yes	down	0.00241193	yes	chrFt7	-	50125001	50126000	promoter	Distal	LCP	FtPinG0001908400.01.T01	0.16	yes	down	0.01	yes	GO:0005789	endoplasmic reticulum membrane	cellular_component	.	.	.
MSTRG.778.1 : FtPinG0005807500.01	FtPinG0005807500.01	1.2581	yes	up	2.79658e-06	yes	chrFt1	-	12414501	12415500	promoter	Distal	HCP	MSTRG.778.1	0.28	yes	down	0.01	yes	GO:0003723;GO:0005515;GO:0005488	RNA binding;protein binding;binding	molecular_function;molecular_function;molecular_function	.	.	.
MSTRG.20727.1 : FtPinG0007509000.01	FtPinG0007509000.01	0.848739	yes	down	0.0125246	yes	chrFt8	+	43174501	43175500	downstream	NA	NA	MSTRG.20727.1	0.09	yes	down	0.01	yes	.	.	.	.	.	.
MSTRG.208.2 : FtPinG0000179200.01	FtPinG0000179200.01	1.65556	yes	up	5.84128e-07	yes	chrFt1	-	2399001	2400000	promoter	Distal	ICP	MSTRG.208.2	90.47	yes	up	0.01	yes	.	.	.	.	.	.
MSTRG.18171.2 : FtPinG0003580300.01	FtPinG0003580300.01	1.07199	yes	up	0.0104643	yes	chrFt7	-	44417501	44418500	promoter	Distal	HCP	MSTRG.18171.2	0.03	yes	down	0.01	yes	.	.	.	.	.	.
MSTRG.16298.1 : FtPinG0002056900.01	FtPinG0002056900.01	0.882682	yes	down	0.00153693	yes	chrFt6	+	51134001	51135000	downstream	NA	NA	MSTRG.16298.1	6.91	yes	up	0.01	yes	.	.	.	.	.	.
FtPinG0003059700.01.T01 : FtPinG0003059700.01	FtPinG0003059700.01	0.92436	yes	down	0.000263358	yes	chrFt4	-	38341501	38342500	promoter	Distal	ICP	FtPinG0003059700.01.T01	10.43	yes	up	0.01	yes	GO:0000145;GO:0006904;GO:0015031	exocyst;vesicle docking involved in exocytosis;protein transport	cellular_component;biological_process;biological_process	.	.	.
MSTRG.16011.1 : FtPinG0006940800.01	FtPinG0006940800.01	0.938538	yes	down	0.00633509	yes	chrFt6	-	42214501	42215500	promoter	Distal	HCP	MSTRG.16011.1	0.15	yes	down	0.01	yes	GO:0005524;GO:0004674;GO:0004672;GO:0006468;GO:0016772	ATP binding;protein serine/threonine kinase activity;protein kinase activity;protein phosphorylation;transferase activity, transferring phosphorus-containing groups	molecular_function;molecular_function;molecular_function;biological_process;molecular_function	.	.	.
MSTRG.19618.2 : FtPinG0006158200.01	FtPinG0006158200.01	0.902267	yes	down	1.11594e-07	yes	chrFt8	-	23220501	23221500	promoter	Distal	HCP	MSTRG.19618.2	0.16	yes	down	0.01	yes	GO:0016020;GO:0006810;GO:0055085;GO:0005215	membrane;transport;transmembrane transport;transporter activity	cellular_component;biological_process;biological_process;molecular_function	.	.	.
MSTRG.17559.1 : FtPinG0005191800.01	FtPinG0005191800.01	0.944341	yes	down	0.0137144	yes	chrFt7	+	33022001	33023000	downstream	NA	NA	MSTRG.17559.1	0.23	yes	down	0.01	yes	GO:0005515	protein binding	molecular_function	.	.	.
MSTRG.17146.2 : FtPinG0007393800.01	FtPinG0007393800.01	1.11437	yes	up	0.0287807	yes	chrFt7	+	16731501	16732500	downstream	NA	NA	MSTRG.17146.2	0.04	yes	down	0.01	yes	.	.	.	.	.	.
MSTRG.2642.1 : FtPinG0005401700.01	FtPinG0005401700.01	0.817204	yes	down	0.00359231	yes	chrFt2	+	656501	657500	downstream	NA	NA	MSTRG.2642.1	0.1	yes	down	0.01	yes	GO:0005488	binding	molecular_function	.	.	.
MSTRG.18989.1 : FtPinG0002172100.01	FtPinG0002172100.01	0.918824	yes	down	0.00856998	yes	chrFt8	-	3832001	3833000	promoter	Distal	ICP	MSTRG.18989.1	6.15	yes	up	0.01	yes	GO:0005515	protein binding	molecular_function	.	.	.
MSTRG.8311.1 : FtPinG0000781000.01	FtPinG0000781000.01	1.0794	yes	up	0.0394313	yes	chrFt3	-	56294001	56295000	promoter	Distal	HCP	MSTRG.8311.1	0.13	yes	down	0.01	yes	.	.	.	.	.	.
MSTRG.19462.5 : FtPinG0004214400.01	FtPinG0004214400.01	0.25	yes	down	1.64042e-20	yes	chrFt8	-	18216501	18217500	exon	last exon	NA	MSTRG.19462.5	4.24	yes	up	0.01	yes	.	.	.	.	.	.
MSTRG.5484.1 : FtPinG0003917800.01	FtPinG0003917800.01	1.15961	yes	up	0.000159613	yes	chrFt2	-	58466001	58467000	promoter	Distal	HCP	MSTRG.5484.1	0.22	yes	down	0.01	yes	GO:0016787	hydrolase activity	molecular_function	.	.	.
MSTRG.10221.2 : FtPinG0006477400.01	FtPinG0006477400.01	0.90093	yes	down	0.00176864	yes	chrFt4	-	41873501	41874500	promoter	Distal	ICP	MSTRG.10221.2	3.51	yes	up	0.01	yes	.	.	.	.	.	.
MSTRG.12242.1 : FtPinG0004571500.01	FtPinG0004571500.01	0.909475	yes	down	0.000275083	yes	chrFt5	-	15232501	15233500	promoter	Distal	ICP	MSTRG.12242.1	10.98	yes	up	0.01	yes	GO:0020037;GO:0016705;GO:0005506;GO:0055114	heme binding;oxidoreductase activity, acting on paired donors, with incorporation or reduction of molecular oxygen;iron ion binding;oxidation-reduction process	molecular_function;molecular_function;molecular_function;biological_process	.	.	.
MSTRG.15081.4 : FtPinG0005921800.01	FtPinG0005921800.01	0.726384	yes	down	0.00604241	yes	chrFt6	+	12338501	12339500	downstream	NA	NA	MSTRG.15081.4	0.07	yes	down	0.01	yes	.	.	.	.	.	.
MSTRG.6325.1 : FtPinG0001791400.01	FtPinG0001791400.01	0.887085	yes	down	0.0303847	yes	chrFt3	+	6810501	6811500	downstream	NA	NA	MSTRG.6325.1	0.21	yes	down	0.01	yes	.	.	.	.	.	.
FtPinG0003898000.01.T01 : FtPinG0003898000.01	FtPinG0003898000.01	0.850375	yes	down	8.97327e-09	yes	chrFt2	-	57988501	57989500	promoter	Distal	HCP	FtPinG0003898000.01.T01	27.29	yes	up	0.01	yes	.	.	.	.	.	.
MSTRG.14451.1 : FtPinG0002713800.01	FtPinG0002713800.01	1.19498	yes	up	0.0277028	yes	chrFt6	-	3962501	3963500	promoter	Distal	ICP	MSTRG.14451.1	0.08	yes	down	0.01	yes	GO:0008081;GO:0006629	phosphoric diester hydrolase activity;lipid metabolic process	molecular_function;biological_process	.	.	.
FtPinG0001396300.01.T01 : FtPinG0001396300.01	FtPinG0001396300.01	0.959494	yes	down	0.00441493	yes	chrFt1	+	5905001	5906000	downstream	NA	NA	FtPinG0001396300.01.T01	9.56	yes	up	0.01	yes	GO:0050661;GO:0008883;GO:0033014;GO:0055114	NADP binding;glutamyl-tRNA reductase activity;tetrapyrrole biosynthetic process;oxidation-reduction process	molecular_function;molecular_function;biological_process;biological_process	ko00860	Porphyrin and chlorophyll metabolism	Metabolism
MSTRG.6266.4 : FtPinG0002948100.01	FtPinG0002948100.01	1.15653	yes	up	5.11846e-06	yes	chrFt3	-	6061501	6062500	promoter	Distal	ICP	MSTRG.6266.4	0.21	yes	down	0.01	yes	GO:0006397;GO:0005634;GO:0003723;GO:0000166;GO:0003676	mRNA processing;nucleus;RNA binding;nucleotide binding;nucleic acid binding	biological_process;cellular_component;molecular_function;molecular_function;molecular_function	.	.	.
MSTRG.6547.1 : FtPinG0000429200.01	FtPinG0000429200.01	1.31128	yes	up	0.0111154	yes	chrFt3	-	9429501	9430500	promoter	Distal	HCP	MSTRG.6547.1	0.29	yes	down	0.01	yes	GO:0006457;GO:0003755;GO:0000413	protein folding;peptidyl-prolyl cis-trans isomerase activity;protein peptidyl-prolyl isomerization	biological_process;molecular_function;biological_process	.	.	.
MSTRG.18555.3 : FtPinG0003504500.01	FtPinG0003504500.01	1.06505	yes	up	0.00352786	yes	chrFt7	-	49577001	49578000	promoter	Distal	LCP	MSTRG.18555.3	3.71	yes	up	0.01	yes	.	.	.	.	.	.
MSTRG.18479.4 : FtPinG0003525800.01	FtPinG0003525800.01	0.848571	yes	down	0.0164261	yes	chrFt7	+	48850501	48851500	downstream	NA	NA	MSTRG.18479.4	0.22	yes	down	0.01	yes	GO:0046983	protein dimerization activity	molecular_function	.	.	.
MSTRG.4688.1 : FtPinG0000717300.01	FtPinG0000717300.01	0.780645	yes	down	6.16962e-07	yes	chrFt2	+	49358501	49359500	downstream	NA	NA	MSTRG.4688.1	5.56	yes	up	0.01	yes	.	.	.	.	.	.
MSTRG.5709.1 : FtPinG0000866800.01	FtPinG0000866800.01	0.620939	yes	down	0.0103813	yes	chrFt2	-	60545001	60546000	promoter	Distal	LCP	MSTRG.5709.1	6.77	yes	up	0.01	yes	.	.	.	.	.	.
MSTRG.15553.1 : FtPinG0001881200.01	FtPinG0001881200.01	1.4	yes	up	0.00892574	yes	chrFt6	+	21379501	21380500	downstream	NA	NA	MSTRG.15553.1	0.03	yes	down	0.01	yes	.	.	.	.	.	.
MSTRG.14827.1 : FtPinG0007031000.01	FtPinG0007031000.01	0.698054	yes	down	1.7749e-09	yes	chrFt6	+	8336001	8337000	downstream	NA	NA	MSTRG.14827.1	27.05	yes	up	0.01	yes	GO:0006506;GO:0008152;GO:0008484;GO:0016740;GO:0005789;GO:0003824	GPI anchor biosynthetic process;metabolic process;sulfuric ester hydrolase activity;transferase activity;endoplasmic reticulum membrane;catalytic activity	biological_process;biological_process;molecular_function;molecular_function;cellular_component;molecular_function	.	.	.
MSTRG.14959.1 : FtPinG0007525600.01	FtPinG0007525600.01	0.704861	yes	down	0.00512439	yes	chrFt6	+	10546001	10547000	downstream	NA	NA	MSTRG.14959.1	4.35	yes	up	0.01	yes	GO:0005515	protein binding	molecular_function	.	.	.
MSTRG.15081.3 : FtPinG0005921800.01	FtPinG0005921800.01	0.726384	yes	down	0.00604241	yes	chrFt6	+	12338501	12339500	downstream	NA	NA	MSTRG.15081.3	7.91	yes	up	0.01	yes	.	.	.	.	.	.
MSTRG.14451.2 : FtPinG0002713800.01	FtPinG0002713800.01	1.19498	yes	up	0.0277028	yes	chrFt6	-	3962501	3963500	promoter	Distal	ICP	MSTRG.14451.2	0.23	yes	down	0.01	yes	GO:0008081;GO:0006629	phosphoric diester hydrolase activity;lipid metabolic process	molecular_function;biological_process	.	.	.
MSTRG.9907.1 : FtPinG0008214000.01	FtPinG0008214000.01	1.47488	yes	up	7.32396e-25	yes	chrFt4	-	35320001	35321000	downstream	NA	NA	MSTRG.9907.1	0.06	yes	down	0.01	yes	.	.	.	.	.	.
FtPinG0004838000.01.T01 : FtPinG0004838000.01	FtPinG0004838000.01	0.929737	yes	down	0.000197703	yes	chrFt4	+	14394501	14395500	downstream	NA	NA	FtPinG0004838000.01.T01	62.57	yes	up	0.01	yes	.	.	.	.	.	.
MSTRG.8984.1 : FtPinG0008510200.01	FtPinG0008510200.01	0.447955	yes	down	1.29791e-10	yes	chrFt4	+	7511501	7512500	downstream	NA	NA	MSTRG.8984.1	7.83	yes	up	0.01	yes	GO:0009055	electron carrier activity	molecular_function	.	.	.
MSTRG.7992.3 : FtPinG0004471700.01	FtPinG0004471700.01	0.325581	yes	down	0.00468825	yes	chrFt3	-	50333001	50334000	promoter	Intermediate	ICP	MSTRG.7992.3	81.83	yes	up	0.01	yes	GO:0005515	protein binding	molecular_function	.	.	.
MSTRG.2725.1 : FtPinG0008725600.01	FtPinG0008725600.01	0.899575	yes	down	0.000182409	yes	chrFt2	-	2106001	2107000	promoter	Distal	HCP	MSTRG.2725.1	0.07	yes	down	0.01	yes	.	.	.	.	.	.
MSTRG.4542.1 : FtPinG0002924100.01	FtPinG0002924100.01	4.24138	yes	up	1.43685e-05	yes	chrFt2	+	47493501	47494500	downstream	NA	NA	MSTRG.4542.1	4.42	yes	up	0.01	yes	GO:0008152	metabolic process	biological_process	.	.	.
MSTRG.7023.1 : FtPinG0000361100.01	FtPinG0000361100.01	1.16612	yes	up	0.00185754	yes	chrFt3	+	17240001	17241000	downstream	NA	NA	MSTRG.7023.1	4.93	yes	up	0.01	yes	GO:0007018;GO:0005524;GO:0003777;GO:0008017;GO:0005871	microtubule-based movement;ATP binding;microtubule motor activity;microtubule binding;kinesin complex	biological_process;molecular_function;molecular_function;molecular_function;cellular_component	.	.	.
FtPinG0009122000.01.T01 : FtPinG0009122000.01	FtPinG0009122000.01	0.922922	yes	down	1.98621e-05	yes	chrFt8	-	37351501	37352500	promoter	Distal	LCP	FtPinG0009122000.01.T01	8.36	yes	up	0.01	yes	.	.	.	.	.	.
MSTRG.12017.1 : FtPinG0001336400.01	FtPinG0001336400.01	1.51741	yes	up	3.2209e-38	yes	chrFt5	-	10629501	10630500	promoter	Distal	LCP	MSTRG.12017.1	7.15	yes	up	0.01	yes	.	.	.	.	.	.
MSTRG.10070.1 : FtPinG0006824000.01	FtPinG0006824000.01	0.870802	yes	down	2.41288e-06	yes	chrFt4	-	39214001	39215000	promoter	Distal	HCP	MSTRG.10070.1	0.23	yes	down	0.01	yes	GO:0016705;GO:0016706;GO:0005506;GO:0055114;GO:0031418;GO:0016491	oxidoreductase activity, acting on paired donors, with incorporation or reduction of molecular oxygen;oxidoreductase activity, acting on paired donors, with incorporation or reduction of molecular oxygen, 2-oxoglutarate as one donor, and incorporation of one atom each of oxygen into both donors;iron ion binding;oxidation-reduction process;L-ascorbic acid binding;oxidoreductase activity	molecular_function;molecular_function;molecular_function;biological_process;molecular_function;molecular_function	.	.	.
FtPinG0004769300.01.T01 : FtPinG0004769300.01	FtPinG0004769300.01	1.35294	yes	up	6.72921e-06	yes	chrFt7	+	51337501	51338500	downstream	NA	NA	FtPinG0004769300.01.T01	24.87	yes	up	0.01	yes	.	.	.	.	.	.
FtPinG0006156300.01.T01 : FtPinG0006156300.01	FtPinG0006156300.01	1.5283	yes	up	0.00274146	yes	chrFt8	+	23154501	23155500	downstream	NA	NA	FtPinG0006156300.01.T01	0.07	yes	down	0.01	yes	GO:0005515	protein binding	molecular_function	.	.	.
MSTRG.5251.1 : FtPinG0006880400.01	FtPinG0006880400.01	0.949394	yes	down	0.0291802	yes	chrFt2	+	55885001	55886000	downstream	NA	NA	MSTRG.5251.1	0.18	yes	down	0.01	yes	.	.	.	.	.	.
MSTRG.372.2 : FtPinG0000318200.01	FtPinG0000318200.01	0.935099	yes	down	6.76508e-06	yes	chrFt1	-	5061501	5062500	promoter	Distal	HCP	MSTRG.372.2	0.3	yes	down	0.01	yes	GO:0016787	hydrolase activity	molecular_function	.	.	.
MSTRG.10690.1 : FtPinG0008103700.01	FtPinG0008103700.01	2.05634	yes	up	0.0310476	yes	chrFt4	-	49140501	49141500	downstream	NA	NA	MSTRG.10690.1	4.84	yes	up	0.01	yes	.	.	.	.	.	.
FtPinG0007075600.01.T01 : FtPinG0007075600.01	FtPinG0007075600.01	1.1074	yes	up	0.00212458	yes	chrFt6	+	13009501	13010500	downstream	NA	NA	FtPinG0007075600.01.T01	10.5	yes	up	0.01	yes	.	.	.	.	.	.
FtPinG0007601800.01.T01 : FtPinG0007601800.01	FtPinG0007601800.01	1.04184	yes	up	0.00713595	yes	chrFt2	+	38071001	38072000	downstream	NA	NA	FtPinG0007601800.01.T01	9.05	yes	up	0.01	yes	.	.	.	.	.	.
MSTRG.10217.2 : FtPinG0007371600.01	FtPinG0007371600.01	0.840955	yes	down	7.07146e-09	yes	chrFt4	+	41795501	41796500	downstream	NA	NA	MSTRG.10217.2	37.68	yes	up	0.01	yes	GO:0016307;GO:0046488	phosphatidylinositol phosphate kinase activity;phosphatidylinositol metabolic process	molecular_function;biological_process	.	.	.
MSTRG.15179.5 : FtPinG0005127800.01	FtPinG0005127800.01	0.914832	yes	down	0.004713	yes	chrFt6	+	14235001	14236000	downstream	NA	NA	MSTRG.15179.5	0.22	yes	down	0.01	yes	.	.	.	.	.	.
MSTRG.10893.1 : FtPinG0006612300.01	FtPinG0006612300.01	0.796078	yes	down	0.0210396	yes	chrFt4	+	52249001	52250000	downstream	NA	NA	MSTRG.10893.1	8.98	yes	up	0.01	yes	.	.	.	.	.	.
MSTRG.17482.1 : FtPinG0005688900.01	FtPinG0005688900.01	1.15397	yes	up	9.27421e-05	yes	chrFt7	+	30752501	30753500	downstream	NA	NA	MSTRG.17482.1	0.25	yes	down	0.01	yes	GO:0003677;GO:0006355	DNA binding;regulation of transcription, DNA-templated	molecular_function;biological_process	.	.	.
FtPinG0003977200.01.T01 : FtPinG0003977200.01	FtPinG0003977200.01	0.815629	yes	down	0.00134036	yes	chrFt3	+	4721001	4722000	downstream	NA	NA	FtPinG0003977200.01.T01	14.33	yes	up	0.01	yes	.	.	.	.	.	.
MSTRG.1189.1 : FtPinG0008604500.01	FtPinG0008604500.01	0.851619	yes	down	0.0314248	yes	chrFt1	-	22160001	22161000	promoter	Distal	ICP	MSTRG.1189.1	4.37	yes	up	0.01	yes	GO:0003677	DNA binding	molecular_function	.	.	.
MSTRG.6405.2 : FtPinG0009104300.01	FtPinG0009104300.01	1.25148	yes	up	0.0155194	yes	chrFt3	-	7801001	7802000	intron	internal intron	NA	MSTRG.6405.2	76.01	yes	up	0.01	yes	GO:0046983	protein dimerization activity	molecular_function	.	.	.
MSTRG.13151.2 : FtPinG0003030000.01	FtPinG0003030000.01	0.767318	yes	down	0.00416005	yes	chrFt5	+	42422501	42423500	exon	internal exon	NA	MSTRG.13151.2	88.38	yes	up	0.01	yes	GO:0005524;GO:0005515;GO:0004674;GO:0004672;GO:0006468;GO:0016772	ATP binding;protein binding;protein serine/threonine kinase activity;protein kinase activity;protein phosphorylation;transferase activity, transferring phosphorus-containing groups	molecular_function;molecular_function;molecular_function;molecular_function;biological_process;molecular_function	.	.	.
MSTRG.1028.1 : FtPinG0008002600.01	FtPinG0008002600.01	0.881188	yes	down	1.12687e-08	yes	chrFt1	-	17772501	17773500	promoter	Distal	HCP	MSTRG.1028.1	0.3	yes	down	0.01	yes	GO:0000166	nucleotide binding	molecular_function	.	.	.
MSTRG.19552.1 : FtPinG0008050100.01	FtPinG0008050100.01	1.09766	yes	up	0.00140587	yes	chrFt8	-	21420001	21421000	intron	internal intron	NA	MSTRG.19552.1	0.07	yes	down	0.01	yes	GO:0006520;GO:0055114;GO:0016639;GO:0016491	cellular amino acid metabolic process;oxidation-reduction process;oxidoreductase activity, acting on the CH-NH2 group of donors, NAD or NADP as acceptor;oxidoreductase activity	biological_process;biological_process;molecular_function;molecular_function	.	.	.
MSTRG.13896.1 : FtPinG0004698200.01	FtPinG0004698200.01	0.388889	yes	down	0.00370809	yes	chrFt5	-	53300501	53301500	promoter	Distal	HCP	MSTRG.13896.1	4.1	yes	up	0.01	yes	GO:0008152;GO:0016758	metabolic process;transferase activity, transferring hexosyl groups	biological_process;molecular_function	.	.	.
MSTRG.11453.1 : FtPinG0000608600.01	FtPinG0000608600.01	2.32258	yes	up	0.004701	yes	chrFt5	-	2728001	2729000	promoter	Distal	ICP	MSTRG.11453.1	13.6	yes	up	0.01	yes	.	.	.	.	.	.
MSTRG.259.1 : FtPinG0000222800.01	FtPinG0000222800.01	1.3635	yes	up	2.7785e-06	yes	chrFt1	-	3317501	3318500	downstream	NA	NA	MSTRG.259.1	0.22	yes	down	0.01	yes	.	.	.	.	.	.
FtPinG0001281900.01.T01 : FtPinG0001281900.01	FtPinG0001281900.01	0.785124	yes	down	0.000918832	yes	chrFt2	-	45818001	45819000	promoter	Distal	ICP	FtPinG0001281900.01.T01	15.55	yes	up	0.01	yes	GO:0005515	protein binding	molecular_function	.	.	.
MSTRG.20174.3 : FtPinG0008526500.01	FtPinG0008526500.01	0.745025	yes	down	0.00616353	yes	chrFt8	-	34901001	34902000	promoter	Distal	LCP	MSTRG.20174.3	12.96	yes	up	0.01	yes	GO:0005524;GO:0004674;GO:0004672;GO:0006468;GO:0016772	ATP binding;protein serine/threonine kinase activity;protein kinase activity;protein phosphorylation;transferase activity, transferring phosphorus-containing groups	molecular_function;molecular_function;molecular_function;biological_process;molecular_function	.	.	.
MSTRG.18908.2 : FtPinG0002246700.01	FtPinG0002246700.01	0.948024	yes	down	0.0204754	yes	chrFt8	-	2339501	2340500	promoter	Distal	HCP	MSTRG.18908.2	0.28	yes	down	0.01	yes	GO:0007623;GO:0019203;GO:0005982;GO:0008138;GO:0006470;GO:0016311;GO:0016791	circadian rhythm;carbohydrate phosphatase activity;starch metabolic process;protein tyrosine/serine/threonine phosphatase activity;protein dephosphorylation;dephosphorylation;phosphatase activity	biological_process;molecular_function;biological_process;molecular_function;biological_process;biological_process;molecular_function	.	.	.
FtPinG0003246800.01.T01 : FtPinG0003246800.01	FtPinG0003246800.01	0.567742	yes	down	0.000122181	yes	chrFt3	-	1846001	1847000	promoter	Distal	LCP	FtPinG0003246800.01.T01	0.04	yes	down	0.01	yes	GO:0005515;GO:0008270	protein binding;zinc ion binding	molecular_function;molecular_function	.	.	.
MSTRG.11518.5 : FtPinG0000639900.01	FtPinG0000639900.01	0.820663	yes	down	0.00134617	yes	chrFt5	+	3354001	3355000	downstream	NA	NA	MSTRG.11518.5	0.23	yes	down	0.01	yes	GO:0016746;GO:0008152	transferase activity, transferring acyl groups;metabolic process	molecular_function;biological_process	.	.	.
FtPinG0005565100.01.T02 : FtPinG0005565100.01	FtPinG0005565100.01	1.2677	yes	up	1.95145e-26	yes	chrFt3	+	38350501	38351500	downstream	NA	NA	FtPinG0005565100.01.T02	0.13	yes	down	0.01	yes	GO:0005515;GO:0008270	protein binding;zinc ion binding	molecular_function;molecular_function	.	.	.
MSTRG.5789.2 : FtPinG0003219500.01	FtPinG0003219500.01	0.836317	yes	down	9.06447e-12	yes	chrFt3	+	916001	917000	downstream	NA	NA	MSTRG.5789.2	0.05	yes	down	0.01	yes	GO:0000166;GO:0003676	nucleotide binding;nucleic acid binding	molecular_function;molecular_function	.	.	.
MSTRG.13047.1 : FtPinG0006740400.01	FtPinG0006740400.01	0.739788	yes	down	9.76781e-06	yes	chrFt5	-	41114001	41115000	promoter	Distal	HCP	MSTRG.13047.1	4.27	yes	up	0.01	yes	GO:0005634;GO:0003677;GO:0006281;GO:0008270;GO:0004842	nucleus;DNA binding;DNA repair;zinc ion binding;ubiquitin-protein transferase activity	cellular_component;molecular_function;biological_process;molecular_function;molecular_function	.	.	.
MSTRG.13176.1 : FtPinG0000793700.01	FtPinG0000793700.01	1.07373	yes	up	0.000588017	yes	chrFt5	+	42814001	42815000	downstream	NA	NA	MSTRG.13176.1	3.37	yes	up	0.01	yes	GO:0007264;GO:0005622;GO:0005525	small GTPase mediated signal transduction;intracellular;GTP binding	biological_process;cellular_component;molecular_function	.	.	.
MSTRG.8979.1 : FtPinG0008511600.01	FtPinG0008511600.01	0.816147	yes	down	1.46333e-05	yes	chrFt4	+	7436501	7437500	exon	last exon	NA	MSTRG.8979.1	0.04	yes	down	0.01	yes	.	.	.	.	.	.
MSTRG.11786.5 : FtPinG0004660500.01	FtPinG0004660500.01	0.839208	yes	down	2.64227e-06	yes	chrFt5	+	7187501	7188500	downstream	NA	NA	MSTRG.11786.5	0.22	yes	down	0.01	yes	GO:0005634;GO:0006355	nucleus;regulation of transcription, DNA-templated	cellular_component;biological_process	.	.	.
MSTRG.11617.2 : FtPinG0002517700.01	FtPinG0002517700.01	1.26779	yes	up	2.95517e-13	yes	chrFt5	+	4716001	4717000	downstream	NA	NA	MSTRG.11617.2	5.21	yes	up	0.01	yes	GO:0004553;GO:0005975	hydrolase activity, hydrolyzing O-glycosyl compounds;carbohydrate metabolic process	molecular_function;biological_process	.	.	.
MSTRG.18874.1 : FtPinG0002308200.01	FtPinG0002308200.01	0.797203	yes	down	0.0184657	yes	chrFt8	+	1081001	1082000	downstream	NA	NA	MSTRG.18874.1	0.29	yes	down	0.01	yes	.	.	.	.	.	.
MSTRG.11845.1 : FtPinG0003143800.01	FtPinG0003143800.01	0.618785	yes	down	2.32485e-11	yes	chrFt5	+	8190001	8191000	downstream	NA	NA	MSTRG.11845.1	0.06	yes	down	0.01	yes	.	.	.	.	.	.
MSTRG.6044.1 : FtPinG0004009800.01	FtPinG0004009800.01	0.806769	yes	down	1.34155e-09	yes	chrFt3	+	3582501	3583500	downstream	NA	NA	MSTRG.6044.1	0.31	yes	down	0.01	yes	GO:0017119;GO:0006891	Golgi transport complex;intra-Golgi vesicle-mediated transport	cellular_component;biological_process	.	.	.
MSTRG.8435.1 : FtPinG0006745600.01	FtPinG0006745600.01	0.845904	yes	down	5.90191e-10	yes	chrFt4	+	110501	111500	downstream	NA	NA	MSTRG.8435.1	0.16	yes	down	0.01	yes	.	.	.	.	.	.
MSTRG.5790.1 : FtPinG0003219500.01	FtPinG0003219500.01	0.836317	yes	down	9.06447e-12	yes	chrFt3	+	916001	917000	downstream	NA	NA	MSTRG.5790.1	0.09	yes	down	0.01	yes	GO:0000166;GO:0003676	nucleotide binding;nucleic acid binding	molecular_function;molecular_function	.	.	.
MSTRG.18825.3 : FtPinG0002346700.01	FtPinG0002346700.01	0.647872	yes	down	3.83969e-12	yes	chrFt8	-	403001	404000	promoter	Distal	HCP	MSTRG.18825.3	0.2	yes	down	0.01	yes	.	.	.	.	.	.
MSTRG.12534.1 : FtPinG0004518400.01	FtPinG0004518400.01	0.80727	yes	down	0.00171529	yes	chrFt5	+	24822501	24823500	downstream	NA	NA	MSTRG.12534.1	3.7	yes	up	0.01	yes	.	.	.	.	.	.
MSTRG.8366.1 : FtPinG0004177200.01	FtPinG0004177200.01	0.518519	yes	down	0.0292703	yes	chrFt3	+	57280501	57281500	downstream	NA	NA	MSTRG.8366.1	3.27	yes	up	0.01	yes	GO:0005681;GO:0007067	spliceosomal complex;mitotic nuclear division	cellular_component;biological_process	.	.	.
MSTRG.18655.1 : FtPinG0001808500.01	FtPinG0001808500.01	1.15489	yes	up	0.017839	yes	chrFt7	-	50605501	50606500	promoter	Distal	LCP	MSTRG.18655.1	3.34	yes	up	0.01	yes	GO:0008152;GO:0016747;GO:0003824	metabolic process;transferase activity, transferring acyl groups other than amino-acyl groups;catalytic activity	biological_process;molecular_function;molecular_function	.	.	.
MSTRG.11549.3 : FtPinG0000660200.01	FtPinG0000660200.01	0.564208	yes	down	7.38244e-11	yes	chrFt5	-	3690501	3691500	promoter	Distal	ICP	MSTRG.11549.3	0.06	yes	down	0.01	yes	GO:0016020;GO:0016021;GO:0022857	membrane;integral component of membrane;transmembrane transporter activity	cellular_component;cellular_component;molecular_function	.	.	.
MSTRG.9164.3 : FtPinG0001766900.01	FtPinG0001766900.01	0.964318	yes	down	0.0234202	yes	chrFt4	+	11355001	11356000	downstream	NA	NA	MSTRG.9164.3	4.82	yes	up	0.01	yes	GO:0003677	DNA binding	molecular_function	.	.	.
FtPinG0003642700.01.T01 : FtPinG0003642700.01	FtPinG0003642700.01	0.870537	yes	down	1.04901e-09	yes	chrFt2	+	52633001	52634000	downstream	NA	NA	FtPinG0003642700.01.T01	5.7	yes	up	0.01	yes	GO:0005524;GO:0006468;GO:0004553;GO:0004674;GO:0006032;GO:0004672;GO:0004568;GO:0005975;GO:0016772	ATP binding;protein phosphorylation;hydrolase activity, hydrolyzing O-glycosyl compounds;protein serine/threonine kinase activity;chitin catabolic process;protein kinase activity;chitinase activity;carbohydrate metabolic process;transferase activity, transferring phosphorus-containing groups	molecular_function;biological_process;molecular_function;molecular_function;biological_process;molecular_function;molecular_function;biological_process;molecular_function	.	.	.
MSTRG.7241.1 : FtPinG0001961600.01	FtPinG0001961600.01	2.81481	yes	up	0.00171915	yes	chrFt3	+	22092501	22093500	downstream	NA	NA	MSTRG.7241.1	8.67	yes	up	0.01	yes	.	.	.	.	.	.
MSTRG.2318.3 : FtPinG0007601300.01	FtPinG0007601300.01	0.944074	yes	down	0.0274257	yes	chrFt1	-	58161501	58162500	exon	first exon	NA	MSTRG.2318.3	6.86	yes	up	0.01	yes	GO:0005488	binding	molecular_function	.	.	.
MSTRG.13726.4 : FtPinG0000747800.01	FtPinG0000747800.01	0.810345	yes	down	0.000124342	yes	chrFt5	-	51432001	51433000	promoter	Distal	LCP	MSTRG.13726.4	5.8	yes	up	0.01	yes	GO:0016879;GO:0005524;GO:0000166;GO:0005737;GO:0008033	ligase activity, forming carbon-nitrogen bonds;ATP binding;nucleotide binding;cytoplasm;tRNA processing	molecular_function;molecular_function;molecular_function;cellular_component;biological_process	.	.	.
MSTRG.6287.1 : FtPinG0002939700.01	FtPinG0002939700.01	1.14305	yes	up	0.0105092	yes	chrFt3	-	6335001	6336000	promoter	Distal	HCP	MSTRG.6287.1	0.3	yes	down	0.01	yes	.	.	.	.	.	.
FtPinG0004692300.01.T01 : FtPinG0004692300.01	FtPinG0004692300.01	0.604366	yes	down	0.0261641	yes	chrFt5	+	52928001	52929000	downstream	NA	NA	FtPinG0004692300.01.T01	12.53	yes	up	0.01	yes	GO:0042254;GO:0003723;GO:0005730;GO:0030529	ribosome biogenesis;RNA binding;nucleolus;ribonucleoprotein complex	biological_process;molecular_function;cellular_component;cellular_component	.	.	.
MSTRG.12533.1 : FtPinG0004518400.01	FtPinG0004518400.01	0.80727	yes	down	0.00171529	yes	chrFt5	+	24822501	24823500	downstream	NA	NA	MSTRG.12533.1	5.09	yes	up	0.01	yes	.	.	.	.	.	.
MSTRG.2139.1 : FtPinG0008857200.01	FtPinG0008857200.01	0.81495	yes	down	0.00271773	yes	chrFt1	-	54921501	54922500	promoter	Distal	ICP	MSTRG.2139.1	21.83	yes	up	0.01	yes	GO:0006810;GO:0055085;GO:0005524;GO:0042626;GO:0016021	transport;transmembrane transport;ATP binding;ATPase activity, coupled to transmembrane movement of substances;integral component of membrane	biological_process;biological_process;molecular_function;molecular_function;cellular_component	.	.	.
MSTRG.18508.1 : FtPinG0003520400.01	FtPinG0003520400.01	1.05691	yes	up	0.0143307	yes	chrFt7	+	49083501	49084500	downstream	NA	NA	MSTRG.18508.1	9.38	yes	up	0.01	yes	.	.	.	.	.	.
MSTRG.14348.1 : FtPinG0002689700.01	FtPinG0002689700.01	1.20642	yes	up	2.37452e-09	yes	chrFt6	+	3117501	3118500	downstream	NA	NA	MSTRG.14348.1	3.33	yes	up	0.01	yes	GO:0005524;GO:0004674;GO:0004672;GO:0006468;GO:0016772	ATP binding;protein serine/threonine kinase activity;protein kinase activity;protein phosphorylation;transferase activity, transferring phosphorus-containing groups	molecular_function;molecular_function;molecular_function;biological_process;molecular_function	.	.	.
MSTRG.14784.1 : FtPinG0007043000.01	FtPinG0007043000.01	1.06659	yes	up	4.36848e-05	yes	chrFt6	+	7920001	7921000	downstream	NA	NA	MSTRG.14784.1	6.97	yes	up	0.01	yes	GO:0016021;GO:0022857	integral component of membrane;transmembrane transporter activity	cellular_component;molecular_function	.	.	.
MSTRG.5704.1 : FtPinG0000864500.01	FtPinG0000864500.01	2.47368	yes	up	6.22163e-09	yes	chrFt2	+	60493001	60494000	downstream	NA	NA	MSTRG.5704.1	3.95	yes	up	0.01	yes	GO:0016874	ligase activity	molecular_function	ko00640;ko00254;ko00061;ko00720;ko00620;ko00253	Propanoate metabolism;Aflatoxin biosynthesis;Fatty acid biosynthesis;Carbon fixation pathways in prokaryotes;Pyruvate metabolism;Tetracycline biosynthesis	Metabolism;Metabolism;Metabolism;Metabolism;Metabolism;Metabolism
MSTRG.9983.1 : FtPinG0008455500.01	FtPinG0008455500.01	0.776154	yes	down	9.29111e-24	yes	chrFt4	-	37259001	37260000	promoter	Distal	HCP	MSTRG.9983.1	0.12	yes	down	0.01	yes	GO:0016817;GO:0005525	hydrolase activity, acting on acid anhydrides;GTP binding	molecular_function;molecular_function	.	.	.
FtPinG0001646900.01.T01 : FtPinG0001646900.01	FtPinG0001646900.01	1.28291	yes	up	0.0251833	yes	chrFt4	-	27824001	27825000	promoter	Distal	LCP	FtPinG0001646900.01.T01	12.8	yes	up	0.01	yes	.	.	.	.	.	.
MSTRG.10029.1 : FtPinG0003059400.01	FtPinG0003059400.01	1.08406	yes	up	0.00025873	yes	chrFt4	+	38385001	38386000	downstream	NA	NA	MSTRG.10029.1	4.31	yes	up	0.01	yes	GO:0003824	catalytic activity	molecular_function	.	.	.
MSTRG.1424.3 : FtPinG0008625600.01	FtPinG0008625600.01	0.943858	yes	down	0.0217662	yes	chrFt1	+	31013001	31014000	downstream	NA	NA	MSTRG.1424.3	0.08	yes	down	0.01	yes	GO:0033164;GO:0009058;GO:0004378	glycolipid 6-alpha-mannosyltransferase activity;biosynthetic process;GDP-Man:Man1GlcNAc2-PP-Dol alpha-1,3-mannosyltransferase activity	molecular_function;biological_process;molecular_function	ko00513;ko00510	Various types of N-glycan biosynthesis;N-Glycan biosynthesis	Metabolism;Metabolism
[truncated: 377 more rows]

## Sheet: M-S
# Correlation	Methylation_Gene_Information													mRNA_Information						GO			KEGG
# mRNA : Gene	#GeneSymbol	FC(M_1/S_1)	Sig_FC	Regulation	pvalue	Sig_pvalue	chr	strand	start	end	Gene_Info1	Gene_Info2	Gene_Info3	#mRNA	FC(M_1/S_1)	Sig_FC	Regulation	p_value	Sig_p_value	GO_list	GO_term	GO_class	KEGG_list	KEGG_term	KEGG_class
[truncated: 199 more rows]
