# Supplementary material for: Roles of DNA Methylation in Cold Priming in Tartary Buckwheat
Source: Front Plant Sci. 2020 Dec 7;11:608540. doi: 10.3389/fpls.2020.608540 (PMC7750358; doi:10.3389/fpls.2020.608540)
Supplement: Supplementary file 7 [file Table_7.xlsx]

## Sheet: M_1vsC_1
Gene ID	Differential Methylation(Log2FoldChange)	Differential mRNA Expression(Log2FoldChange)	Region
FtPinG0005315600.01	0.913291	0	promoter
FtPinG0006640200.01	1.14694	373.58	downstream
FtPinG0002796700.01	1.31624	17490.5	downstream
FtPinG0003089700.01	0.878904	127.5	downstream
FtPinG0001435500.01	1.07956	75.44	downstream
FtPinG0004040600.01	4.75556	99.1	downstream
FtPinG0003502000.01	0.26087	170.92	downstream
FtPinG0003396700.01	0.699115	104.01	promoter
FtPinG0009510100.01	0.855691	0.02	downstream
FtPinG0006900900.01	0.734532	68.34	promoter
FtPinG0001515500.01	1.16023	125.27	promoter
FtPinG0001198600.01	1.1835	67.09	promoter
FtPinG0000071000.01	0.912327	18.68	downstream
FtPinG0003784000.01	0.95006	23.06	promoter
FtPinG0003329700.01	0.75648	0	downstream
FtPinG0001883100.01	1.94888	45.43	promoter
FtPinG0006354800.01	0.806174	51.77	downstream
FtPinG0000399100.01	0.80219	14.9	downstream
FtPinG0000626000.01	1.08562	33.13	promoter
FtPinG0004036900.01	1.44354	19.13	promoter
FtPinG0007817200.01	0.788647	12.09	downstream
FtPinG0008861700.01	1.57325	117.86	promoter
FtPinG0003223000.01	1.2636	51.44	promoter
FtPinG0008355100.01	0.916211	16.04	exon
FtPinG0007475700.01	0.94073	14.18	promoter
FtPinG0005732000.01	0.938429	39.28	promoter
FtPinG0007466900.01	0.825449	15.39	promoter
FtPinG0005995300.01	0.957746	11.41	downstream
FtPinG0008704000.01	0.751103	9.26	downstream
FtPinG0008092200.01	0.924001	36.74	downstream
FtPinG0003720500.01	0.892875	0.06	downstream
FtPinG0001969500.01	1.13361	39.81	downstream
FtPinG0007430700.01	0.832955	332.64	promoter
FtPinG0008897000.01	0.752398	326.4	exon
FtPinG0005993500.01	0.885752	81.95	promoter
FtPinG0002868600.01	1.06749	0.08	promoter
FtPinG0006340600.01	0.888794	15.15	promoter
FtPinG0000782400.01	0.896132	35.92	promoter
FtPinG0004931400.01	0.82125	0	exon
FtPinG0007224600.01	0.818294	429.66	promoter
FtPinG0002246700.01	0.948024	0.02	promoter
FtPinG0005987900.01	0.741093	60.02	promoter
FtPinG0007103900.01	1.35227	0.01	downstream
FtPinG0000628700.01	0.694407	452.2	downstream
FtPinG0000446700.01	0.945079	496.8	downstream
FtPinG0006421500.01	0.781007	135.23	downstream
FtPinG0004190600.01	1.03378	88.21	downstream
FtPinG0006993800.01	0.918185	9.16	downstream
FtPinG0006842800.01	0.896552	0	downstream
FtPinG0000743000.01	0.938604	40.36	promoter
FtPinG0005292900.01	0.87214	185.57	promoter
FtPinG0002233600.01	1.12847	35.87	downstream
FtPinG0007031000.01	0.698054	126.47	downstream
FtPinG0002703200.01	1.36893	1128.55	exon
FtPinG0008286700.01	0.941348	14.72	intron
FtPinG0000356200.01	1.21384	711.33	promoter
FtPinG0000320900.01	0.933767	0.05	downstream
FtPinG0006033600.01	1.11018	132.44	intron
FtPinG0002506200.01	1.08666	23.26	promoter
FtPinG0009640000.01	0.695222	10.18	downstream
FtPinG0004675500.01	0.930072	271.76	downstream
FtPinG0005677000.01	0.876248	21.61	promoter
FtPinG0003930500.01	0.524272	9.69	downstream
FtPinG0002723300.01	0.859296	0.12	downstream
FtPinG0006809500.01	1.30446	53.33	downstream
FtPinG0008860500.01	0.793564	20.35	downstream
FtPinG0001013200.01	0.914886	15.17	promoter
FtPinG0009572100.01	0.757812	0.01	downstream
FtPinG0005118200.01	0.827932	30.49	downstream
FtPinG0003059700.01	0.92436	31.47	promoter
FtPinG0008870700.01	0.518519	0.05	intron
FtPinG0009418400.01	1.30544	42.83	downstream
FtPinG0002570600.01	1.07452	0.01	downstream
FtPinG0009112200.01	1.22263	15.46	downstream
FtPinG0004591100.01	0.476526	10.12	intron
FtPinG0008599100.01	0.762857	0.16	downstream
FtPinG0005825300.01	0.827004	6.55	promoter
FtPinG0001812800.01	0.861196	10.39	downstream
FtPinG0001054800.01	1.2734	17.2	exon
FtPinG0001072000.01	1.23366	12.39	downstream
FtPinG0006897500.01	1.08104	26.45	promoter
FtPinG0003220400.01	0.837071	90.73	promoter
FtPinG0008956300.01	0.894007	0.02	downstream
FtPinG0008730700.01	0.935523	0.07	downstream
FtPinG0007711600.01	1.103	18.49	downstream
FtPinG0000851300.01	1.07267	35.57	downstream
FtPinG0002043600.01	0.27551	17.47	downstream
FtPinG0001292300.01	1.19493	11.45	promoter
FtPinG0005583300.01	0.868248	6.8	downstream
FtPinG0008457000.01	0.726084	7.14	downstream
FtPinG0000160000.01	1.59222	93.61	promoter
FtPinG0000133900.01	1.42708	54.51	downstream
FtPinG0007322000.01	2.67742	86.26	downstream
FtPinG0005950700.01	0.90707	29.12	promoter
FtPinG0008510200.01	0.447955	6.1	downstream
FtPinG0007734000.01	0.74003	0	promoter
FtPinG0004601900.01	0.91197	48.78	downstream
FtPinG0007506000.01	2.46429	7.5	downstream
FtPinG0002069100.01	1.07984	5.93	exon
FtPinG0008674400.01	1.03481	11.36	promoter
FtPinG0007159800.01	0.844285	0.15	downstream
FtPinG0001453700.01	0.929803	319.88	downstream
FtPinG0001596700.01	0.863981	22.97	downstream
FtPinG0003587100.01	0.840591	42.95	promoter
FtPinG0003699700.01	0.25974	0.14	downstream
FtPinG0005565100.01	1.2677	0.16	downstream
FtPinG0000859700.01	0.468354	5.58	downstream
FtPinG0008142900.01	1.06414	25.62	downstream
FtPinG0004214400.01	0.25	9.08	exon
FtPinG0000790600.01	0.859382	7.79	promoter
FtPinG0006457600.01	0.84076	7.61	promoter
FtPinG0006157900.01	0.776905	0.02	downstream
FtPinG0000855900.01	1.23091	7.36	exon
FtPinG0009026100.01	0.922468	0.01	downstream
FtPinG0004056400.01	0.792208	57.3	downstream
FtPinG0003031100.01	0.80787	5.75	promoter
FtPinG0000044900.01	3.16471	8.04	downstream
FtPinG0003686000.01	0.881221	5.7	promoter
FtPinG0008142600.01	1.17363	6.41	promoter
FtPinG0007165500.01	0.913685	30.52	promoter
FtPinG0000840700.01	0.579487	0.1	exon
FtPinG0007873400.01	1.21597	0.16	promoter
FtPinG0009374500.01	1.07165	6.44	promoter
FtPinG0006563100.01	0.957951	44	promoter
FtPinG0008741700.01	0.329609	0.01	downstream
FtPinG0000371200.01	1.11902	0.02	exon
FtPinG0004669700.01	0.658744	5.08	downstream
FtPinG0003442200.01	1.17546	0.01	promoter
FtPinG0004919000.01	0.903173	7.22	downstream
FtPinG0006952600.01	1.13438	6.18	downstream
FtPinG0004177200.01	0.518519	21.09	downstream
FtPinG0000854100.01	0.586364	189.01	downstream
FtPinG0005108800.01	0.424242	7.06	downstream
FtPinG0005017200.01	0.914088	47.85	promoter
FtPinG0002844200.01	3.41379	5.85	promoter
FtPinG0001928200.01	0.958022	7.37	promoter
FtPinG0005747900.01	1.5796	33.12	exon
FtPinG0007585300.01	1.44318	45.71	downstream
FtPinG0000061700.01	1.2069	0.05	promoter
FtPinG0001465900.01	0.836575	0.11	downstream
FtPinG0006264400.01	0.878788	11.2	promoter
FtPinG0009025600.01	1.19387	408.7	promoter
FtPinG0008400600.01	0.938323	34.67	promoter
FtPinG0008648500.01	0.94416	5.76	promoter
FtPinG0001835400.01	1.14955	34.24	downstream
FtPinG0005127800.01	0.914832	0.09	downstream
FtPinG0009105500.01	0.857546	7.72	promoter
FtPinG0004017800.01	0.905186	0.04	downstream
FtPinG0006739400.01	0.789864	0.21	promoter
FtPinG0007649500.01	0.25	6.5	downstream
FtPinG0007044000.01	1.1266	0.04	downstream
FtPinG0003735300.01	0.675152	41.2	downstream
FtPinG0000467600.01	0.953244	37.51	promoter
FtPinG0005849300.01	0.868405	0.16	downstream
FtPinG0001396300.01	0.959494	4.66	downstream
FtPinG0008657100.01	4.38889	288.48	promoter
FtPinG0009400700.01	0.812523	0.04	promoter
FtPinG0003142800.01	0.952359	0.22	downstream
FtPinG0006676600.01	0.92443	8.06	downstream
FtPinG0002068500.01	1.10022	0.05	intron
FtPinG0001908400.01	0.831152	0.12	promoter
FtPinG0005226000.01	0.84806	0.06	exon
FtPinG0007087400.01	0.929085	7.21	promoter
FtPinG0001311200.01	1.08698	0.2	downstream
FtPinG0005620900.01	0.934259	32.26	promoter
FtPinG0004769300.01	1.35294	16.48	downstream
FtPinG0009144600.01	1.39505	0.04	promoter
FtPinG0009420000.01	1.17042	39.04	downstream
FtPinG0005713900.01	0.708861	18.72	downstream
FtPinG0006477400.01	0.90093	4.85	promoter
FtPinG0008745000.01	0.932463	21.35	promoter
FtPinG0007310400.01	0.825079	78.66	downstream
FtPinG0005850200.01	0.94195	0.03	exon
FtPinG0006355500.01	0.922765	22	promoter
FtPinG0003959600.01	0.803571	5.26	intron
FtPinG0004183500.01	1.26202	0.03	promoter
FtPinG0003246800.01	0.567742	0.16	promoter
FtPinG0007858300.01	1.25191	4.32	promoter
FtPinG0004572100.01	0.919959	0.02	promoter
FtPinG0008716200.01	0.847905	46.22	promoter
FtPinG0001655000.01	0.779355	5.96	promoter
FtPinG0002364800.01	0.921788	32.63	downstream
FtPinG0007598300.01	1.15571	7.7	downstream
FtPinG0004568400.01	1.04707	0.1	downstream
FtPinG0001916600.01	0.276923	4.29	downstream
FtPinG0005441400.01	0.875	0.03	promoter
FtPinG0006612300.01	0.796078	7.47	downstream
FtPinG0005719600.01	1.25738	5.25	promoter
FtPinG0004518400.01	0.80727	6.37	downstream
FtPinG0005454800.01	1.79237	0.15	promoter
FtPinG0007521000.01	2.08585	13.35	exon
FtPinG0000045400.01	0.408654	7.76	promoter
FtPinG0000950100.01	0.920037	6.05	promoter
FtPinG0004225000.01	0.727715	21.23	downstream
FtPinG0006839100.01	0.950038	0.22	promoter
FtPinG0004080100.01	1.1569	9.3	downstream
FtPinG0006263700.01	0.765653	34.21	downstream
FtPinG0007959300.01	1.12881	0.23	promoter
FtPinG0005337300.01	0.76544	0.04	promoter
FtPinG0002765100.01	1.18182	4.45	downstream
FtPinG0004769200.01	1.35294	43.43	promoter
FtPinG0000703900.01	0.749703	4.58	downstream
FtPinG0006148500.01	0.950859	15.67	downstream
FtPinG0005674600.01	0.635762	4.49	promoter
FtPinG0005225700.01	0.941779	0.12	downstream
FtPinG0002308200.01	0.797203	0.21	downstream
FtPinG0007718300.01	1.11262	4.34	downstream
FtPinG0002502200.01	1.06072	11.3	downstream
FtPinG0004376400.01	0.876239	0.17	promoter
FtPinG0009122000.01	0.922922	4.4	promoter
FtPinG0005739000.01	0.787053	6.45	promoter
FtPinG0003548300.01	0.851888	18.17	downstream
FtPinG0001650800.01	0.799797	0.24	promoter
FtPinG0005441500.01	0.93161	0.03	downstream
FtPinG0003149600.01	1.22828	0.19	downstream
FtPinG0002487900.01	0.928263	0.08	promoter
FtPinG0007092300.01	1.14677	8.09	downstream
FtPinG0008258100.01	1.13907	0.25	promoter
FtPinG0009351600.01	1.2464	9.21	downstream
FtPinG0004659400.01	1.1115	0.02	promoter
FtPinG0003617400.01	1.14503	0.02	downstream
FtPinG0004176000.01	0.841508	12.1	downstream
FtPinG0001175900.01	0.497118	0.25	exon
FtPinG0008767200.01	0.832644	0.01	promoter
FtPinG0006841700.01	0.875092	0.18	promoter
FtPinG0005807500.01	1.2581	0.25	promoter
FtPinG0000661400.01	0.675159	0.06	promoter
FtPinG0003999200.01	0.88172	0.13	downstream
FtPinG0005844900.01	0.77193	5.18	downstream
FtPinG0005033300.01	0.817478	0.21	downstream
FtPinG0004493700.01	0.783363	21.18	downstream
FtPinG0004451300.01	0.957305	0.25	downstream
FtPinG0000496200.01	1.75385	0.26	promoter
FtPinG0002719000.01	1.14673	0.24	promoter
FtPinG0007004800.01	1.09316	13.43	downstream
FtPinG0000136900.01	0.780735	3.9	downstream
FtPinG0001128500.01	0.914687	3.99	promoter
FtPinG0001806400.01	1.23158	14.27	downstream
FtPinG0000787900.01	1.83239	17.24	promoter
FtPinG0004611800.01	5.2963	0.19	downstream
FtPinG0000608800.01	1.12198	0.09	promoter
FtPinG0003750400.01	1.05339	0.1	promoter
FtPinG0008652100.01	0.74954	4.32	promoter
FtPinG0005715300.01	0.637931	45.18	downstream
FtPinG0008196000.01	1.24844	0.19	downstream
FtPinG0000244400.01	1.84722	4.45	promoter
FtPinG0009415400.01	0.877711	14.74	downstream
FtPinG0009432800.01	0.918028	16.48	promoter
FtPinG0004758100.01	0.967492	0.18	downstream
FtPinG0003092500.01	0.922887	9.84	downstream
FtPinG0000793700.01	1.07373	3.95	downstream
FtPinG0001557900.01	0.946388	13	downstream
FtPinG0000759800.01	0.833502	0.08	downstream
FtPinG0005401700.01	0.817204	6.94	downstream
FtPinG0008655800.01	0.555556	66.41	downstream
FtPinG0006602800.01	1.21984	0.1	downstream
FtPinG0005456600.01	1.30893	0.04	exon
FtPinG0005653600.01	0.905298	3.91	promoter
FtPinG0005130800.01	1.27076	0.07	downstream
FtPinG0008978700.01	0.847436	3.7	intron
FtPinG0003889000.01	1.08171	0.26	promoter
FtPinG0007509000.01	0.848739	0.09	downstream
FtPinG0000179200.01	1.65556	90.47	promoter
FtPinG0003580300.01	1.07199	0.03	promoter
FtPinG0002056900.01	0.882682	6.91	downstream
FtPinG0006940800.01	0.938538	0.15	promoter
FtPinG0006158200.01	0.902267	0.16	promoter
FtPinG0005191800.01	0.944341	0.23	downstream
FtPinG0007393800.01	1.11437	0.04	downstream
FtPinG0002172100.01	0.918824	6.15	promoter
FtPinG0000781000.01	1.0794	0.13	promoter
FtPinG0003917800.01	1.15961	0.22	promoter
FtPinG0004571500.01	0.909475	10.98	promoter
FtPinG0005921800.01	0.726384	0.07	downstream
FtPinG0001791400.01	0.887085	0.21	downstream
FtPinG0003898000.01	0.850375	27.29	promoter
FtPinG0002713800.01	1.19498	0.08	promoter
FtPinG0002948100.01	1.15653	0.21	promoter
FtPinG0000429200.01	1.31128	0.29	promoter
FtPinG0003504500.01	1.06505	3.71	promoter
FtPinG0003525800.01	0.848571	0.22	downstream
FtPinG0000717300.01	0.780645	5.56	downstream
FtPinG0000866800.01	0.620939	6.77	promoter
FtPinG0001881200.01	1.4	0.03	downstream
FtPinG0007525600.01	0.704861	4.35	downstream
FtPinG0008214000.01	1.47488	0.06	downstream
FtPinG0004838000.01	0.929737	62.57	downstream
FtPinG0004471700.01	0.325581	81.83	promoter
FtPinG0008725600.01	0.899575	0.07	promoter
FtPinG0002924100.01	4.24138	4.42	downstream
FtPinG0000361100.01	1.16612	4.93	downstream
FtPinG0001336400.01	1.51741	7.15	promoter
FtPinG0006824000.01	0.870802	0.23	promoter
FtPinG0006156300.01	1.5283	0.07	downstream
FtPinG0006880400.01	0.949394	0.18	downstream
FtPinG0000318200.01	0.935099	0.3	promoter
FtPinG0008103700.01	2.05634	4.84	downstream
FtPinG0007075600.01	1.1074	10.5	downstream
FtPinG0007601800.01	1.04184	9.05	downstream
FtPinG0007371600.01	0.840955	37.68	downstream
FtPinG0005688900.01	1.15397	0.25	downstream
FtPinG0003977200.01	0.815629	14.33	downstream
FtPinG0008604500.01	0.851619	4.37	promoter
FtPinG0009104300.01	1.25148	76.01	intron
FtPinG0003030000.01	0.767318	88.38	exon
FtPinG0008002600.01	0.881188	0.3	promoter
FtPinG0008050100.01	1.09766	0.07	intron
FtPinG0004698200.01	0.388889	4.1	promoter
FtPinG0000608600.01	2.32258	13.6	promoter
FtPinG0000222800.01	1.3635	0.22	downstream
FtPinG0001281900.01	0.785124	15.55	promoter
FtPinG0008526500.01	0.745025	12.96	promoter
FtPinG0000639900.01	0.820663	0.23	downstream
FtPinG0003219500.01	0.836317	0.05	downstream
FtPinG0006740400.01	0.739788	4.27	promoter
FtPinG0008511600.01	0.816147	0.04	exon
FtPinG0004660500.01	0.839208	0.22	downstream
FtPinG0002517700.01	1.26779	5.21	downstream
FtPinG0003143800.01	0.618785	0.06	downstream
FtPinG0004009800.01	0.806769	0.31	downstream
FtPinG0006745600.01	0.845904	0.16	downstream
FtPinG0002346700.01	0.647872	0.2	promoter
FtPinG0001808500.01	1.15489	3.34	promoter
FtPinG0000660200.01	0.564208	0.06	promoter
FtPinG0001766900.01	0.964318	4.82	downstream
FtPinG0003642700.01	0.870537	5.7	downstream
FtPinG0001961600.01	2.81481	8.67	downstream
FtPinG0007601300.01	0.944074	6.86	exon
FtPinG0000747800.01	0.810345	5.8	promoter
FtPinG0002939700.01	1.14305	0.3	promoter
FtPinG0004692300.01	0.604366	12.53	downstream
FtPinG0008857200.01	0.81495	21.83	promoter
FtPinG0003520400.01	1.05691	9.38	downstream
FtPinG0002689700.01	1.20642	3.33	downstream
FtPinG0007043000.01	1.06659	6.97	downstream
FtPinG0000864500.01	2.47368	3.95	downstream
FtPinG0008455500.01	0.776154	0.12	promoter
FtPinG0001646900.01	1.28291	12.8	promoter
FtPinG0003059400.01	1.08406	4.31	downstream
FtPinG0003511000.01	0.835564	3.45	exon
FtPinG0007311300.01	0.898718	4.23	promoter
FtPinG0008784600.01	1.08307	4.84	promoter
FtPinG0007773500.01	0.932473	14.22	downstream
FtPinG0007578700.01	1.08259	0.22	downstream
FtPinG0006281100.01	1.06107	0.31	promoter
FtPinG0002439900.01	1.20764	3.63	promoter
FtPinG0000839300.01	0.919042	3.23	intron
FtPinG0008139300.01	1.10704	7.68	downstream
FtPinG0008742300.01	0.964115	8.33	downstream
FtPinG0007826600.01	1.38576	0.07	downstream
FtPinG0008829500.01	0.896684	79.77	promoter
FtPinG0003311600.01	0.811814	0.13	promoter
FtPinG0003771300.01	1.11762	0.29	downstream
FtPinG0008227100.01	0.906796	15.75	downstream
FtPinG0001519600.01	1.79452	9.53	exon
FtPinG0000862200.01	0.495575	25.02	intron
FtPinG0003047500.01	0.709184	31.91	promoter
FtPinG0004590700.01	1.15905	5.95	downstream
FtPinG0008951200.01	0.923699	0.04	downstream
FtPinG0005854400.01	2.26531	3.16	exon
FtPinG0006658900.01	1.16558	3.31	promoter
FtPinG0004756900.01	0.729847	0.31	downstream
FtPinG0005000800.01	0.902951	7.39	intron
FtPinG0001676700.01	1.20859	0.12	downstream
FtPinG0000385500.01	1.36196	5.55	downstream
FtPinG0007777300.01	0.86534	6.57	downstream
FtPinG0004697400.01	0.871214	0.2	promoter
FtPinG0004165800.01	3.16667	22.27	exon
FtPinG0003587300.01	0.942925	0.3	promoter
FtPinG0005882500.01	0.853794	4.38	promoter
FtPinG0002432000.01	1.53855	0.28	downstream
FtPinG0007158900.01	0.944256	0.15	promoter
FtPinG0006189900.01	1.41198	3.61	exon
FtPinG0008803200.01	0.946199	0.31	promoter
FtPinG0009633900.01	2.40909	3.54	promoter
FtPinG0003493200.01	1.09246	5.97	downstream
FtPinG0009179900.01	0.84	0.15	downstream
FtPinG0008453800.01	4.21739	0.06	downstream
FtPinG0001295500.01	0.909574	0.08	promoter
FtPinG0001296000.01	0.911119	0.09	downstream
FtPinG0006213200.01	0.507812	0.07	downstream
FtPinG0007310700.01	0.583562	3.71	promoter
FtPinG0001066500.01	0.918426	3.49	promoter
FtPinG0009678600.01	1.20597	4.2	exon
FtPinG0003412000.01	1.29028	3.27	exon
FtPinG0001831000.01	0.954331	0.15	promoter
FtPinG0000872500.01	0.83454	0.13	downstream
FtPinG0006304400.01	0.939558	0.15	downstream
FtPinG0004700900.01	0.904144	3.23	downstream
FtPinG0000869300.01	1.22942	19.13	downstream
FtPinG0004283300.01	1.12528	7.58	promoter
FtPinG0003685700.01	0.303448	0.26	downstream
FtPinG0007348300.01	0.834835	0.33	promoter
FtPinG0006206500.01	0.934744	23.35	promoter
FtPinG0002325100.01	1.14518	3.5	promoter
FtPinG0009333300.01	1.21622	0.25	promoter
FtPinG0008731000.01	0.91152	0.13	promoter
FtPinG0005851400.01	0.871338	10.22	downstream
FtPinG0008389200.01	0.621277	0.17	promoter
FtPinG0009120200.01	0.942816	0.03	promoter
FtPinG0001079100.01	0.52809	0.24	promoter
FtPinG0001049700.01	0.517375	6.96	downstream
FtPinG0001966300.01	0.923033	3.67	downstream
FtPinG0008476700.01	0.829982	0.05	promoter
FtPinG0001432900.01	1.30744	22.45	downstream
FtPinG0007976600.01	0.935717	7.43	exon
FtPinG0002716300.01	1.14051	3.21	downstream
FtPinG0002923000.01	1.37671	3.72	promoter
FtPinG0008576200.01	1.08782	3.18	downstream
FtPinG0002657100.01	0.910279	3.65	downstream
FtPinG0002621200.01	1.57009	0.34	promoter
FtPinG0000867700.01	0.475	7.3	downstream
FtPinG0001576900.01	0.354491	29.04	downstream
FtPinG0003718500.01	1.08906	0.2	downstream
FtPinG0009316500.01	0.943476	0.02	promoter
FtPinG0008478400.01	0.405405	5.29	downstream
FtPinG0009759800.01	1.11138	0.13	promoter
FtPinG0008913400.01	0.685286	15.15	promoter
FtPinG0002703800.01	0.787453	0.35	exon
FtPinG0005114700.01	0.957754	4.24	exon
FtPinG0006947500.01	1.1308	12.02	downstream
FtPinG0002248900.01	1.10952	3.09	downstream
FtPinG0004509100.01	0.78249	0.26	promoter
FtPinG0007617100.01	3.19444	3.1	promoter
FtPinG0003958100.01	0.899423	3.09	downstream
FtPinG0007367300.01	0.525	0.32	promoter
FtPinG0001135300.01	0.915144	0.08	promoter
FtPinG0003768600.01	0.590361	3.25	promoter
FtPinG0000654400.01	0.235897	0.15	promoter
FtPinG0003314200.01	1.10714	0.21	promoter
FtPinG0004465100.01	0.932588	0.11	promoter
FtPinG0009676300.01	0.542254	0.22	exon
FtPinG0004942000.01	1.09199	0.08	downstream
FtPinG0001348800.01	0.917837	3.67	promoter
FtPinG0003440400.01	1.50191	3	promoter
FtPinG0009532000.01	0.783058	4.45	promoter
FtPinG0003345000.01	0.967545	4.04	promoter
FtPinG0008416800.01	1.07771	3.19	downstream
FtPinG0001470300.01	0.938923	0.06	promoter
FtPinG0002429400.01	1.22332	0.24	downstream
FtPinG0000987700.01	0.956465	7.06	downstream
FtPinG0004510700.01	1.13843	0.28	promoter
FtPinG0002399200.01	0.895892	0.33	downstream
FtPinG0004369000.01	1.2518	2.94	intron
FtPinG0006877900.01	1.08095	0.05	promoter
FtPinG0007327100.01	1.34828	0.29	downstream
FtPinG0007361100.01	1.08727	0.35	promoter
FtPinG0006538200.01	0.721831	0.05	downstream
FtPinG0007493200.01	0.694135	2.91	promoter
FtPinG0004899800.01	0.738215	3.54	promoter
FtPinG0005224400.01	2.59259	3.75	promoter
FtPinG0002373700.01	0.33945	3.52	promoter
FtPinG0001899300.01	0.924153	9.25	promoter
FtPinG0000928600.01	0.561688	4.55	exon
FtPinG0007587800.01	0.959325	0.08	promoter
FtPinG0006979500.01	0.899708	5.91	promoter
FtPinG0004245700.01	1.23604	0.11	promoter
FtPinG0006460300.01	1.27483	7.18	intron
FtPinG0002689300.01	0.807463	9.42	downstream
FtPinG0005160700.01	1.37083	0.26	downstream
FtPinG0004751900.01	0.911105	3.15	downstream
FtPinG0000607400.01	0.898309	6.8	promoter
FtPinG0000360100.01	0.936331	3.22	downstream
FtPinG0009036100.01	0.94168	0.12	downstream
FtPinG0001160300.01	1.15753	0.35	promoter
FtPinG0004356400.01	0.365517	0.14	promoter
FtPinG0008769300.01	0.906163	5.88	downstream
FtPinG0006672800.01	3.85	0.23	downstream
FtPinG0004322300.01	0.825688	0.14	exon
FtPinG0001529300.01	0.94689	7.55	promoter
FtPinG0005115600.01	0.860686	0.3	intron
FtPinG0009176500.01	1.28342	6.46	downstream
FtPinG0001869900.01	0.804348	0.22	promoter
FtPinG0001811700.01	0.864339	6.19	promoter
FtPinG0000020700.01	0.947013	12.51	promoter
FtPinG0005638600.01	0.830518	3.66	downstream
FtPinG0002482100.01	1.13677	3.23	promoter
FtPinG0002934800.01	0.672727	9.26	downstream
FtPinG0003005000.01	0.897278	0.36	downstream
FtPinG0000956600.01	1.20956	0.13	downstream
FtPinG0005669400.01	0.945128	3.88	downstream
FtPinG0005876900.01	0.904467	0.34	promoter
FtPinG0001552600.01	1.10706	0.2	promoter
FtPinG0002636200.01	1.36735	6.52	downstream
FtPinG0004026600.01	0.797462	3.41	downstream
FtPinG0009369900.01	0.657244	0.18	promoter
FtPinG0006139100.01	1.9015	7.14	downstream
FtPinG0000871000.01	0.773498	0.11	promoter
FtPinG0008389000.01	0.830287	0.31	promoter
FtPinG0004366400.01	1.21709	0.25	promoter
FtPinG0002967000.01	2.06608	2.97	downstream
FtPinG0004864000.01	0.797834	0.35	promoter
FtPinG0001321400.01	0.614815	5.12	downstream
FtPinG0008510700.01	0.939095	0.22	exon
FtPinG0002544800.01	0.865408	0.11	promoter
FtPinG0006932200.01	1.09935	0.28	downstream
FtPinG0000929300.01	0.659004	5.78	promoter
FtPinG0009381700.01	0.72381	5.42	downstream
FtPinG0001004800.01	0.874025	0.3	downstream
FtPinG0002285200.01	0.937846	0.31	downstream
FtPinG0007123600.01	1.06709	15.98	exon
FtPinG0002627000.01	1.23032	0.08	promoter
FtPinG0002861500.01	1.0661	0.38	downstream
FtPinG0009382500.01	0.936493	4.78	downstream
FtPinG0001492600.01	1.13744	3.18	promoter
FtPinG0000403400.01	0.821496	22.26	promoter
FtPinG0005465200.01	0.914538	3.58	downstream
FtPinG0007196500.01	1.07074	2.82	downstream
FtPinG0000846300.01	1.25	7.06	downstream
FtPinG0005292700.01	0.952137	14.33	promoter
FtPinG0005795900.01	1.34898	0.26	promoter
FtPinG0006586200.01	0.938693	0.1	downstream
FtPinG0000938300.01	0.965413	7.63	downstream
FtPinG0006039100.01	7.90909	0.37	downstream
FtPinG0003040200.01	1.25528	0.12	downstream
FtPinG0005321800.01	1.36311	4.31	downstream
FtPinG0002350700.01	0.8	0.36	promoter
FtPinG0008932500.01	0.924306	0.32	promoter
FtPinG0009041300.01	2.29032	7.21	exon
FtPinG0002581100.01	0.461905	0.06	intron
FtPinG0001791900.01	1.12876	11.27	promoter
FtPinG0001594400.01	0.910327	3.56	promoter
FtPinG0005702400.01	0.786207	6.58	promoter
FtPinG0001408200.01	1.92308	3.73	intron
FtPinG0007708400.01	0.742627	0.36	downstream
FtPinG0005939600.01	1.59794	0.13	intron
FtPinG0009752200.01	0.96197	0.1	promoter
FtPinG0001544600.01	0.95082	0.09	promoter
FtPinG0001544100.01	0.886448	4.76	downstream
FtPinG0006472500.01	0.893956	3.07	downstream
FtPinG0005437600.01	0.72493	5.82	promoter
FtPinG0000405500.01	0.918753	4.84	downstream
FtPinG0002623800.01	0.9124	0.08	promoter
FtPinG0006702600.01	0.748709	0.38	promoter
FtPinG0000657300.01	1.04422	0.2	downstream
FtPinG0004935900.01	0.605442	0.11	downstream
FtPinG0004172400.01	0.867746	6.42	downstream
FtPinG0008658200.01	0.523077	0.09	downstream
FtPinG0003645600.01	1.31351	0.2	intron
FtPinG0000614800.01	0.879555	0.08	promoter
FtPinG0009147300.01	1.1317	21.26	downstream
FtPinG0009561500.01	1.0443	0.33	downstream
FtPinG0007321400.01	0.42	0.14	downstream
FtPinG0002149600.01	0.732445	5.16	downstream
FtPinG0003416800.01	0.815141	5.46	promoter
FtPinG0001315500.01	1.27611	0.3	promoter
FtPinG0001579700.01	0.727619	10.44	downstream
FtPinG0004010000.01	1.19778	0.19	downstream
FtPinG0003218500.01	0.7431	7.49	downstream
FtPinG0001894400.01	0.948888	0.37	promoter
FtPinG0005009200.01	1.91667	2.58	promoter
FtPinG0005516300.01	0.874684	6.68	exon
FtPinG0009159800.01	0.958616	2.62	promoter
FtPinG0002701400.01	0.951035	3.02	promoter
FtPinG0007702700.01	0.901889	0.29	downstream
FtPinG0004285700.01	0.955873	0.26	promoter
FtPinG0001497600.01	0.876048	0.37	promoter
FtPinG0001219700.01	0.913633	0.38	promoter
FtPinG0003915000.01	0.736749	0.15	promoter
FtPinG0002686600.01	1.23427	0.36	promoter
FtPinG0001980900.01	0.755776	0.38	downstream
FtPinG0002678300.01	1.13686	4.1	downstream
FtPinG0006378900.01	0.840555	3.61	downstream
FtPinG0004886500.01	0.644007	0.15	downstream
FtPinG0007730000.01	1.0363	0.25	promoter
FtPinG0001755500.01	0.953488	0.36	promoter
FtPinG0003759700.01	0.708145	3.33	downstream
FtPinG0000404300.01	0.909032	0.3	downstream
FtPinG0001454800.01	1.6309	0.36	promoter
FtPinG0004878200.01	0.606114	0.32	exon
FtPinG0002401000.01	1.26416	0.33	downstream
FtPinG0004934400.01	0.87631	0.38	promoter
FtPinG0006694900.01	1.07376	5.25	promoter
FtPinG0000899300.01	1.26014	0.4	promoter
FtPinG0009106400.01	1.50581	41.46	downstream
FtPinG0003961300.01	1.22676	2.68	intron
FtPinG0002621600.01	1.06802	0.2	promoter
FtPinG0001770100.01	1.0812	5.87	downstream
FtPinG0005066800.01	0.729825	2.61	promoter
FtPinG0009152400.01	0.923952	0.09	promoter
FtPinG0007946600.01	1.21215	10.17	downstream
FtPinG0001992900.01	1.19391	0.11	promoter
FtPinG0008839900.01	0.90455	3.91	downstream
FtPinG0008388300.01	0.814815	0.32	downstream
FtPinG0007782500.01	0.563107	0.1	downstream
FtPinG0006585400.01	2.13333	0.27	promoter
FtPinG0009664500.01	1.04827	5.25	downstream
FtPinG0001591800.01	0.898689	2.98	promoter
FtPinG0003515000.01	0.921083	2.77	downstream
FtPinG0007423800.01	0.811683	3.5	downstream
FtPinG0004062400.01	0.877953	16.65	downstream
FtPinG0004160000.01	0.756322	0.35	downstream
FtPinG0005290100.01	1.22498	3.17	promoter
FtPinG0003999500.01	3.91667	5.27	promoter
FtPinG0009768000.01	1.12285	0.06	downstream
FtPinG0008968500.01	1.16444	0.34	downstream
FtPinG0009034200.01	0.674576	2.62	promoter
FtPinG0006444600.01	0.267606	2.99	exon
FtPinG0006372800.01	0.861624	7.24	promoter
FtPinG0004086800.01	0.927071	0.35	promoter
FtPinG0002243900.01	0.816092	0.4	promoter
FtPinG0002690000.01	0.666537	0.16	promoter
FtPinG0000925000.01	1.0595	0.23	exon
FtPinG0004281700.01	0.474576	11.98	promoter
FtPinG0006332000.01	0.86492	3.77	promoter
FtPinG0002666100.01	0.83004	0.32	downstream
FtPinG0006017000.01	0.831956	15.15	promoter
FtPinG0000790700.01	1.82812	0.32	downstream
FtPinG0003969400.01	1.30376	0.14	downstream
FtPinG0008540600.01	0.864146	2.6	promoter
FtPinG0002187700.01	0.56231	0.14	promoter
FtPinG0003584300.01	0.896524	4.87	promoter
FtPinG0007644100.01	1.5977	0.17	exon
FtPinG0008631900.01	0.348315	2.83	downstream
FtPinG0001882600.01	1.17417	4.12	downstream

## Sheet: M_1vsS_1
Gene ID	Differential Methylation(Log2FoldChange)	Differential mRNA Expression(Log2FoldChange)	Region
FtPinG0007506100.01	1.3589	0	promoter
FtPinG0006676600.01	1.05762	6405.4	exon
FtPinG0004774400.01	1.16093	1912.02	promoter
FtPinG0000856600.01	1.08767	0	promoter
FtPinG0003646000.01	0.752533	174.92	promoter
FtPinG0006842800.01	1.06182	0	intron
FtPinG0001881200.01	1.37113	0.01	downstream
FtPinG0003329700.01	1.05143	14.89	downstream
FtPinG0001420000.01	1.03959	1586.37	promoter
FtPinG0002685400.01	1.16206	0	promoter
FtPinG0002868600.01	1.16626	0.09	promoter
FtPinG0001260000.01	1.79116	23.39	promoter
FtPinG0008142900.01	1.14833	38.09	downstream
FtPinG0000446700.01	1.11561	155.88	downstream
FtPinG0003915000.01	0.421875	0.04	promoter
FtPinG0005070600.01	0.896625	0.03	promoter
FtPinG0000639900.01	0.621212	182.5	downstream
FtPinG0002703200.01	1.36893	0	exon
FtPinG0006813600.01	0.204545	8.47	promoter
FtPinG0000628700.01	1.47536	133.36	downstream
FtPinG0007055400.01	3.07692	731.3	downstream
FtPinG0008405600.01	0.651629	56.87	downstream
FtPinG0002611800.01	0.890122	56.98	promoter
FtPinG0000843600.01	0.672996	0.11	downstream
FtPinG0009572100.01	0.154185	0.04	downstream
FtPinG0004274600.01	0.823792	0.04	downstream
FtPinG0001465900.01	0.883436	50.13	downstream
FtPinG0001355500.01	0.901904	289.89	downstream
FtPinG0007826600.01	0.546154	0.04	downstream
FtPinG0000859900.01	0.946085	0.03	downstream
FtPinG0007786900.01	0.431579	105.57	downstream
FtPinG0009104300.01	0.492611	99.49	promoter
FtPinG0003538600.01	0.638655	0.01	promoter
FtPinG0007156500.01	1.07402	0.01	promoter
FtPinG0000614200.01	0.678697	0.04	promoter
FtPinG0001049700.01	0.663366	0	downstream
FtPinG0003914700.01	0.762313	12.45	downstream
FtPinG0007368700.01	0.858389	84.69	promoter
FtPinG0003060100.01	1.19578	0.01	promoter
FtPinG0007044000.01	1.17647	0.02	downstream
FtPinG0009341300.01	1.2293	0.04	promoter
FtPinG0006206500.01	1.09775	0.03	promoter
FtPinG0006947500.01	0.941968	20.15	downstream
FtPinG0002796700.01	1.21739	0.03	downstream
FtPinG0004975800.01	0.951459	0.11	promoter
FtPinG0000840000.01	0.853613	0.13	exon
FtPinG0003502000.01	0.683333	3.54	exon
FtPinG0005879500.01	1.156	0.19	promoter
FtPinG0004611800.01	0.626506	0.19	downstream
FtPinG0005321800.01	0.859319	0.01	downstream
FtPinG0006809500.01	1.3745	10.94	exon
FtPinG0007873400.01	0.835616	0.03	exon
FtPinG0002664400.01	0.586039	0.09	promoter
FtPinG0006085000.01	0.855474	0.05	downstream
FtPinG0004692300.01	0.445674	11.22	downstream
FtPinG0007773500.01	0.760274	30.51	downstream
FtPinG0006372400.01	1.17906	0.17	intron
FtPinG0004723000.01	0.839384	20.05	downstream
FtPinG0007503600.01	0.855922	22.04	downstream
FtPinG0008002600.01	1.06596	19.05	promoter
FtPinG0009041300.01	7.88889	9.16	exon
FtPinG0002848900.01	0.952703	0.13	downstream
FtPinG0007003000.01	0.906999	0.17	intron
FtPinG0000787900.01	0.777989	10.84	downstream
FtPinG0009854700.01	1.08422	0.11	promoter
FtPinG0003471500.01	0.905289	11.35	downstream
FtPinG0004256000.01	1.28859	0.07	promoter
FtPinG0001296200.01	1.13589	0.12	downstream
FtPinG0003135900.01	1.57993	0.02	promoter
FtPinG0004382800.01	0.772136	6.34	promoter
FtPinG0002786400.01	1.36782	0.15	promoter
FtPinG0002581100.01	0.664901	0.11	downstream
FtPinG0008655800.01	0.545455	0.25	downstream
FtPinG0003047500.01	1.47872	10.66	promoter
FtPinG0008741700.01	1.14728	0.03	downstream
FtPinG0007318100.01	1.44769	0.12	intron
FtPinG0002665300.01	1.09261	0.25	downstream
FtPinG0007055500.01	1.07533	0.11	promoter
FtPinG0001908400.01	0.787841	0.21	promoter
FtPinG0009708500.01	0.936587	0.09	downstream
FtPinG0007509000.01	0.873918	0.16	downstream
FtPinG0004627600.01	0.303571	0.02	promoter
FtPinG0002635900.01	0.860025	7.17	promoter
FtPinG0005226000.01	0.774487	0.13	intron
FtPinG0004455500.01	1.59091	0.13	downstream
FtPinG0007054000.01	0.944345	0.09	downstream
FtPinG0009182100.01	1.12399	0.25	promoter
FtPinG0007768300.01	0.267857	8.24	downstream
FtPinG0003853200.01	1.04436	0.18	promoter
FtPinG0009056200.01	1.14669	0.1	downstream
FtPinG0009614700.01	0.940085	0.1	downstream
FtPinG0002069100.01	1.127	0.15	intron
FtPinG0001862300.01	0.886567	0.16	promoter
FtPinG0007158900.01	0.876341	0.22	promoter
FtPinG0008478400.01	0.555556	4.74	downstream
FtPinG0001826700.01	2.21429	0.14	promoter
FtPinG0003068600.01	0.791005	6.28	downstream
FtPinG0001492600.01	0.918458	0.06	promoter
FtPinG0005441400.01	1.15569	0.17	promoter
FtPinG0006025600.01	0.788815	3.5	intron
FtPinG0003157100.01	0.710396	0.26	promoter
FtPinG0004905200.01	1.18601	0.09	downstream
FtPinG0001552600.01	0.879926	0.17	promoter

## Sheet: S_1vsC_1
Gene ID	Differential Methylation(Log2FoldChange)	Differential mRNA Expression(Log2FoldChange)	Region
FtPinG0003089700.01	0.872448	107	downstream
FtPinG0004040600.01	0.778605	99.93	downstream
FtPinG0006640200.01	0.876632	291.92	downstream
FtPinG0006634100.01	0.637462	1286.55	promoter
FtPinG0001435500.01	1.08603	90.56	downstream
FtPinG0003502000.01	0.828851	128.11	downstream
FtPinG0000356200.01	1.56224	1414.67	promoter
FtPinG0005732000.01	0.953122	56.41	promoter
FtPinG0001198600.01	3.63636	74.99	exon
FtPinG0001515500.01	0.939437	172.83	promoter
FtPinG0000782400.01	0.835478	63.88	promoter
FtPinG0006900900.01	1.25108	45.54	promoter
FtPinG0001013200.01	0.801769	6838.75	promoter
FtPinG0000071000.01	0.930123	17.8	downstream
FtPinG0009510100.01	0.896341	0.03	downstream
FtPinG0008861700.01	1.29532	186.78	downstream
FtPinG0007103900.01	1.26136	0	downstream
FtPinG0001674500.01	1.16517	0	exon
FtPinG0008092200.01	0.861731	33.01	downstream
FtPinG0004036900.01	1.20917	19.64	promoter
FtPinG0005747900.01	0.79737	91.2	downstream
FtPinG0002246700.01	0.906687	0.02	promoter
FtPinG0002665300.01	0.934324	33.04	downstream
FtPinG0006354800.01	0.866846	39.64	downstream
FtPinG0003784000.01	0.908542	13.71	promoter
FtPinG0008956300.01	0.784483	0	downstream
FtPinG0001596700.01	0.738389	39.76	downstream
FtPinG0007817200.01	0.277778	12.78	promoter
FtPinG0006421500.01	0.894251	226.16	downstream
FtPinG0007475700.01	0.86264	20.91	promoter
FtPinG0008657100.01	2.5	563.88	promoter
FtPinG0003223000.01	0.9204	51.06	promoter
FtPinG0003396700.01	3.81481	49.81	promoter
FtPinG0006085000.01	1.2866	571.24	downstream
FtPinG0003329700.01	0.935215	0.06	downstream
FtPinG0001969500.01	1.14855	34.23	downstream
FtPinG0006340600.01	0.888743	18.94	promoter
FtPinG0008355100.01	0.60733	17.49	downstream
FtPinG0001355500.01	1.13796	0	downstream
FtPinG0005849300.01	0.922984	0.05	downstream
FtPinG0000768100.01	1.10135	3620.48	downstream
FtPinG0007055400.01	0.674033	0	downstream
FtPinG0000133900.01	1.65104	72.59	downstream
FtPinG0005995300.01	0.960333	11.93	downstream
FtPinG0007744900.01	0.133333	12.36	downstream
FtPinG0009418400.01	1.46119	56.85	downstream
FtPinG0002069100.01	0.914601	9.7	intron
FtPinG0008897000.01	0.81517	658.23	exon
FtPinG0001557900.01	0.937213	31.7	downstream
FtPinG0008860500.01	0.940983	22.32	downstream
FtPinG0000743000.01	0.896808	43.71	promoter
FtPinG0009112200.01	1.18316	16.98	downstream
FtPinG0003059700.01	0.937839	35.31	promoter
FtPinG0008457000.01	1.12996	8.53	downstream
FtPinG0002487900.01	0.881842	0.02	exon
FtPinG0000851300.01	1.19013	32.44	downstream
FtPinG0000399100.01	0.824818	9.46	downstream
FtPinG0004056400.01	1.24209	10.05	downstream
FtPinG0008655800.01	0.421053	83.07	downstream
FtPinG0004675500.01	0.946555	386.28	downstream
FtPinG0000840700.01	1.72789	0.04	downstream
FtPinG0004591100.01	0.718876	12.59	downstream
FtPinG0002308200.01	0.816434	0.07	downstream
FtPinG0003720500.01	2.72727	0.09	downstream
FtPinG0002233600.01	1.21377	28.39	downstream
FtPinG0009374500.01	0.832685	9.5	promoter
FtPinG0000371200.01	0.774801	0	exon
FtPinG0001890500.01	0.882662	151.6	downstream
FtPinG0003220400.01	0.814188	83.17	promoter
FtPinG0003686000.01	0.924645	10.67	promoter
FtPinG0003646000.01	0.714286	0	intron
FtPinG0005638600.01	1.37209	337.94	downstream
FtPinG0004601900.01	0.942732	53.91	downstream
FtPinG0009341300.01	0.902059	183.01	intron
FtPinG0007031000.01	0.716732	121.63	downstream
FtPinG0002432000.01	1.15746	0.11	downstream
FtPinG0007430700.01	0.900444	117.72	downstream
FtPinG0009025600.01	1.22086	245.34	promoter
FtPinG0000859900.01	1.05266	117.8	downstream
FtPinG0008142600.01	0.814233	7.95	promoter
FtPinG0002506200.01	0.861284	15.58	promoter
FtPinG0007506000.01	0.839463	10.59	downstream
FtPinG0004774400.01	1.05379	0	promoter
FtPinG0003735300.01	1.099	59.67	downstream
FtPinG0006676600.01	0.906259	0	downstream
FtPinG0000467600.01	0.934673	82.59	promoter
FtPinG0007466900.01	2.47887	9.92	promoter
FtPinG0007361800.01	0.950273	45.5	downstream
FtPinG0008510200.01	1.40299	9.14	downstream
FtPinG0002172100.01	0.933333	12.78	promoter
FtPinG0007159800.01	0.941694	0.13	downstream
FtPinG0008716200.01	1.05478	0	promoter
FtPinG0007322000.01	1.11074	119.93	intron
FtPinG0001812800.01	0.838676	9.84	downstream
FtPinG0001835400.01	0.52	38.4	downstream
FtPinG0005677000.01	1.1068	17.81	promoter
FtPinG0000626000.01	1.10047	18.61	promoter
FtPinG0007454600.01	0.863863	0.02	downstream
FtPinG0004769300.01	0.9512	18.27	downstream
FtPinG0003246800.01	0.658065	0.1	promoter
FtPinG0007087400.01	0.962807	9.42	promoter
FtPinG0004274600.01	0.885317	0	downstream
FtPinG0004214400.01	1.26994	9.3	promoter
FtPinG0007092300.01	1.3141	10.92	downstream
FtPinG0003699700.01	0.415584	0.13	downstream
FtPinG0007503600.01	0.82023	0.01	downstream
FtPinG0003889000.01	1.24472	0.15	promoter
FtPinG0009415400.01	0.936425	8.32	downstream
FtPinG0008704000.01	0.823962	6.84	downstream
FtPinG0006158200.01	0.839859	0.08	promoter
FtPinG0005033300.01	0.81969	0.13	downstream
FtPinG0006612300.01	0.65098	8.78	downstream
FtPinG0004919000.01	0.890449	8.26	promoter
FtPinG0005844900.01	2.19355	7.18	downstream
FtPinG0004225000.01	0.888586	28.03	downstream
FtPinG0003117700.01	0.662791	344.07	promoter
FtPinG0003521900.01	0.787776	0.11	promoter
FtPinG0003142800.01	0.93169	0.17	downstream
FtPinG0005583300.01	0.891029	6.4	downstream
FtPinG0000654400.01	0.261538	0.01	promoter
FtPinG0005017200.01	0.908388	25.76	promoter
FtPinG0007526100.01	0.417722	0.02	promoter
FtPinG0009400700.01	0.69139	0.04	promoter
FtPinG0005825300.01	0.714487	5.38	promoter
FtPinG0006993800.01	0.809213	7	downstream
FtPinG0002807900.01	2.36199	19.95	downstream
FtPinG0009420000.01	0.88047	35.62	downstream
FtPinG0009640000.01	0.797872	6.95	downstream
FtPinG0003511000.01	0.898613	5.34	downstream
FtPinG0008870700.01	0.723565	0.1	exon
FtPinG0007598300.01	0.62218	11.57	downstream
FtPinG0005715300.01	0.627376	66.54	downstream
FtPinG0004905200.01	0.829441	1573.29	downstream
FtPinG0005993500.01	0.936898	47.41	promoter
FtPinG0000854100.01	0.840802	163.85	downstream
FtPinG0009105500.01	0.820728	7.18	promoter
FtPinG0007310400.01	0.867531	68.28	downstream
FtPinG0007004800.01	1.21671	18.09	promoter
FtPinG0000950100.01	0.937806	7.53	promoter
FtPinG0001791400.01	0.5	0.12	downstream
FtPinG0001676700.01	0.802175	0.05	downstream
FtPinG0003587100.01	0.907372	21.49	promoter
FtPinG0008648500.01	0.900472	6.03	promoter
FtPinG0003159000.01	0.566775	0.17	downstream
FtPinG0001916600.01	0.516667	5.37	downstream
FtPinG0004177200.01	0.862882	15.94	intron
FtPinG0007585300.01	0.937235	34.54	promoter
FtPinG0000859700.01	1.91837	5.73	exon
FtPinG0000639900.01	1.61633	0.01	downstream
FtPinG0007649500.01	0.858118	6.49	downstream
FtPinG0004080100.01	0.803434	10.9	downstream
FtPinG0002399200.01	0.942517	0.18	downstream
FtPinG0003030000.01	1.13889	157.24	downstream
FtPinG0002056900.01	1.28585	8.47	downstream
FtPinG0002703200.01	1.21379	193.41	exon
FtPinG0000855900.01	0.789014	6.07	downstream
FtPinG0002934800.01	0.760606	16.18	downstream
FtPinG0000608800.01	1.1089	0.05	exon
FtPinG0008745000.01	1.15987	20.01	promoter
FtPinG0009122000.01	0.881558	5.58	promoter
FtPinG0006157900.01	1.78302	0.03	downstream
FtPinG0001508400.01	0.942529	21.62	downstream
FtPinG0005960400.01	0.85921	20.74	promoter
FtPinG0000902500.01	0.875443	9.96	exon
FtPinG0001292300.01	0.866023	6.58	promoter
FtPinG0004176000.01	0.849195	14.78	downstream
FtPinG0006355500.01	0.969795	23.93	promoter
FtPinG0000661400.01	1.32438	0.05	exon
FtPinG0003768600.01	1.45783	7.97	promoter
FtPinG0004471700.01	0.853286	107.22	promoter
FtPinG0008652100.01	2.04762	5.33	promoter
FtPinG0005739000.01	1.2385	7.72	promoter
FtPinG0000404300.01	0.844379	0.18	downstream
FtPinG0003914700.01	1.23774	0.05	exon
FtPinG0006563100.01	1.29412	28.81	downstream
FtPinG0004769200.01	1.08865	47.23	promoter
FtPinG0001054800.01	0.87423	12.34	promoter
FtPinG0005565100.01	0.868183	0.17	downstream
FtPinG0008455500.01	0.857839	0.06	promoter
FtPinG0006477400.01	1.21695	5.06	promoter
FtPinG0000614200.01	1.94854	33.12	promoter
FtPinG0001545800.01	0.9417	0.13	promoter
FtPinG0006372800.01	0.627907	13.41	exon
FtPinG0000703900.01	0.817319	4.78	downstream
FtPinG0002043600.01	0.479592	12.08	downstream
FtPinG0003642700.01	0.842736	8.09	downstream
FtPinG0000866800.01	0.709386	8.68	promoter
FtPinG0003143800.01	0.542357	0.04	downstream
FtPinG0000496200.01	1.241	0.2	promoter
FtPinG0005454800.01	1.70339	0.16	promoter
FtPinG0004017800.01	0.948144	0.07	downstream
FtPinG0006739400.01	1.83333	0.21	intron
FtPinG0000966400.01	0.803894	0.02	promoter
FtPinG0000869300.01	1.25726	40.85	downstream
FtPinG0004669700.01	0.842713	4.76	downstream
FtPinG0001928200.01	0.846154	5.37	promoter
FtPinG0009432800.01	0.93806	18.89	promoter
FtPinG0009144600.01	1.3088	0.04	promoter
FtPinG0008286700.01	1.14067	7.32	promoter
FtPinG0001655000.01	0.754839	5.73	promoter
FtPinG0008674400.01	0.957162	7.83	promoter
FtPinG0005795900.01	2.09146	0.12	promoter
FtPinG0007858300.01	1.61458	4.65	intron
FtPinG0000841400.01	0.833696	0.03	promoter
FtPinG0007092200.01	1.20909	7.67	promoter
FtPinG0000790600.01	0.820681	5.95	intron
FtPinG0008599100.01	1.25307	0.21	downstream
FtPinG0002689300.01	0.894996	4.41	downstream
FtPinG0009026100.01	1.07962	10.52	downstream
FtPinG0000781000.01	0.839836	0.13	promoter
FtPinG0002713800.01	1.15601	0.07	promoter
FtPinG0009147300.01	1.18233	52.99	downstream
FtPinG0004518400.01	0.872428	5.63	downstream
FtPinG0000151300.01	1.21417	0.14	downstream
FtPinG0008625600.01	0.910514	0.04	downstream
FtPinG0001049700.01	1.27299	239.76	exon
FtPinG0001453700.01	0.866827	144.89	downstream
FtPinG0007310700.01	0.728767	5.35	promoter
FtPinG0007959300.01	0.89353	0.22	exon
FtPinG0008400600.01	1.67885	13.92	exon
FtPinG0007554100.01	0.945148	0.02	downstream
FtPinG0007587800.01	0.934205	0.03	promoter
FtPinG0003750400.01	2.94167	0.09	downstream
FtPinG0006880400.01	1.11373	0.14	downstream
FtPinG0003149600.01	0.787066	0.18	downstream
FtPinG0006940800.01	0.924438	0.12	promoter
FtPinG0009176500.01	1.35561	9.01	downstream
FtPinG0001408200.01	1.2178	7.1	promoter
FtPinG0008139300.01	0.946854	11.02	downstream
FtPinG0003917800.01	1.18424	0.15	promoter
FtPinG0009126600.01	0.940271	0.13	promoter
FtPinG0005620900.01	0.933499	20.06	promoter
FtPinG0009056200.01	0.829215	28.55	downstream
FtPinG0000864500.01	1.72632	5.71	downstream
FtPinG0001519600.01	0.804825	13.34	downstream
FtPinG0007782500.01	1.38835	0.04	downstream
FtPinG0001396300.01	0.955121	10.43	downstream
FtPinG0001899300.01	0.92802	18.81	promoter
FtPinG0002765100.01	1.17262	3.84	downstream
FtPinG0008576200.01	0.922064	4.08	downstream
FtPinG0000856600.01	0.935605	11.75	promoter
FtPinG0004026600.01	0.722979	4.8	downstream
FtPinG0003930500.01	0.800532	5.35	downstream
FtPinG0007525600.01	0.708333	4.57	downstream
FtPinG0008839900.01	0.727129	5.57	intron
FtPinG0000660200.01	0.878387	0.05	promoter
FtPinG0003898000.01	1.14983	39.69	promoter
FtPinG0000361100.01	0.928831	5.63	downstream
FtPinG0003059400.01	1.06095	4.94	downstream
FtPinG0001128500.01	1.11888	4.02	promoter
FtPinG0003959600.01	1.219	4.49	promoter
FtPinG0004590700.01	0.719074	7.29	downstream
FtPinG0001072000.01	1.11721	7.48	downstream
FtPinG0002924100.01	0.552239	4.65	downstream
FtPinG0004465100.01	1.11202	0.07	promoter
FtPinG0006264400.01	0.875337	6.42	promoter
FtPinG0001646900.01	1.22969	11.98	promoter
FtPinG0002346700.01	0.81044	0.16	promoter
FtPinG0005290100.01	1.12559	5.15	promoter
FtPinG0002373700.01	2.44444	4.28	promoter
FtPinG0003092500.01	0.926855	8.31	downstream
FtPinG0009796500.01	1.54864	4.41	downstream
FtPinG0002417800.01	1.24024	0.09	downstream
FtPinG0007003000.01	1.14216	10.24	promoter
FtPinG0002517700.01	1.16171	5.32	downstream
FtPinG0005674600.01	0.675556	3.86	promoter
FtPinG0004451300.01	0.924698	0.23	intron
FtPinG0002682100.01	0.699115	5.87	downstream
FtPinG0003680400.01	2.14286	0.11	promoter
FtPinG0004197300.01	0.675978	0.04	promoter
FtPinG0007075600.01	1.07902	12.41	downstream
FtPinG0006897500.01	0.885061	12.82	promoter
FtPinG0002570600.01	0.945407	0.07	downstream
FtPinG0006263700.01	0.842576	16.15	downstream
FtPinG0004758100.01	0.843836	0.22	downstream
FtPinG0009369900.01	0.826266	0.11	promoter
FtPinG0000793700.01	0.873286	3.74	downstream
FtPinG0008731000.01	0.894571	0.08	promoter
FtPinG0004700900.01	0.905707	3.55	downstream
FtPinG0009603700.01	1.16078	9.19	downstream
FtPinG0009351600.01	1.2192	7.2	downstream
FtPinG0005917300.01	0.714286	0.22	promoter
FtPinG0009221500.01	0.876147	75.35	intron
FtPinG0006839100.01	0.93063	0.24	promoter
FtPinG0005337300.01	0.840342	0.05	promoter
FtPinG0009561500.01	0.910083	0.21	downstream
FtPinG0008655900.01	0.835821	13.84	promoter
FtPinG0009036100.01	0.8993	0.07	downstream
FtPinG0006841700.01	0.831902	0.18	promoter
FtPinG0000862200.01	1.12552	5.07	promoter
FtPinG0003157100.01	1.47177	11.06	promoter
FtPinG0000429200.01	1.3463	0.26	promoter
FtPinG0008103700.01	4.15493	4.33	downstream
FtPinG0009759800.01	3.23333	0.1	promoter
FtPinG0003806100.01	0.825754	9.25	exon
FtPinG0007348300.01	0.785285	0.25	promoter
FtPinG0000318200.01	1.04719	0.25	promoter
FtPinG0007044000.01	0.811841	0.01	downstream
FtPinG0003645600.01	0.74804	0.2	promoter
FtPinG0007648100.01	0.533582	0.24	downstream
FtPinG0006603700.01	1.09381	0.22	downstream
FtPinG0006155100.01	0.932997	6.06	downstream
FtPinG0008526500.01	0.553483	9.75	promoter
FtPinG0000244500.01	0.617188	5.02	downstream
FtPinG0002932600.01	1.47126	0.06	downstream
FtPinG0001638700.01	1.32025	4.1	downstream
FtPinG0005644200.01	0.929468	3.82	downstream
FtPinG0005292900.01	2	6.28	promoter
FtPinG0003412000.01	0.823633	4.18	promoter
FtPinG0006952600.01	1.39246	4.39	downstream
FtPinG0001806400.01	0.853907	8.76	downstream
FtPinG0009854700.01	0.928758	12.78	promoter
FtPinG0006804300.01	1.2354	0.11	intron
FtPinG0004514900.01	1.14914	0.08	promoter
FtPinG0008196000.01	1.48	0.19	downstream
FtPinG0007123600.01	0.932203	20.99	promoter
FtPinG0008604500.01	1.17449	4.22	promoter
FtPinG0002678300.01	1.10394	5.9	downstream
FtPinG0005987900.01	0.88354	10.07	promoter
FtPinG0003442200.01	1.17632	0.07	promoter
FtPinG0000639600.01	1.23337	0.06	promoter
FtPinG0002923000.01	1.88356	3.56	promoter
FtPinG0008258100.01	1.07355	0.25	promoter
FtPinG0004281700.01	1.19305	29.81	intron
FtPinG0006809500.01	1.10103	3.56	downstream
FtPinG0000867700.01	1.49333	7.96	downstream
FtPinG0002664400.01	1.76504	11.08	promoter
FtPinG0001862300.01	0.898927	10.44	promoter
FtPinG0003040200.01	0.958054	0.07	exon
FtPinG0003005000.01	0.88167	0.27	downstream
FtPinG0007318100.01	0.827517	10.21	intron
FtPinG0002325100.01	1.20025	3.82	promoter
FtPinG0005207900.01	1.31319	5.19	downstream
FtPinG0002844200.01	1.41892	3.87	promoter
FtPinG0001497600.01	0.89596	0.12	promoter
FtPinG0000952600.01	0.862096	7.23	promoter
FtPinG0005160700.01	1.23854	0.21	downstream
FtPinG0004245700.01	1.24024	7.42	promoter
FtPinG0006824000.01	0.828556	0.25	promoter
FtPinG0006457600.01	0.891527	4.06	promoter
FtPinG0004493700.01	1.5409	14.01	downstream
FtPinG0002439900.01	0.572327	3.38	intron
FtPinG0006602800.01	0.831795	0.15	downstream
FtPinG0002334800.01	0.825659	0.28	downstream
FtPinG0005191800.01	0.803392	0.2	downstream
FtPinG0005516300.01	0.864248	7.78	promoter
FtPinG0003525800.01	0.841429	0.29	downstream
FtPinG0001529300.01	0.940404	3.28	promoter
FtPinG0008784600.01	1.03424	4.09	exon
FtPinG0002150900.01	1.13049	0.15	promoter
FtPinG0005401700.01	0.749104	4.97	downstream
FtPinG0006372400.01	0.743457	6.87	intron
FtPinG0009358100.01	0.760985	9.73	downstream
FtPinG0001808500.01	0.885763	3.1	promoter
FtPinG0001579500.01	1.2292	0.25	downstream
FtPinG0000044900.01	0.844506	4.74	downstream
FtPinG0006182700.01	0.871928	30.28	promoter
FtPinG0000136900.01	1.33548	3.26	downstream
FtPinG0004510700.01	1.11087	0.24	promoter
FtPinG0008913400.01	0.731608	12.61	promoter
FtPinG0009516500.01	1.20319	6.88	downstream
FtPinG0004376400.01	0.853601	0.24	promoter
FtPinG0007745400.01	0.959459	4.77	exon
FtPinG0007597800.01	0.835189	3.87	downstream
FtPinG0001135300.01	0.913512	0.06	promoter
FtPinG0005921800.01	1.28247	0.11	downstream
FtPinG0007718300.01	0.909091	3.02	downstream
FtPinG0004587200.01	1.15526	6.58	promoter
FtPinG0005713900.01	1.05967	8.62	downstream
FtPinG0009182100.01	0.874758	3.55	promoter
FtPinG0004046800.01	2.01639	52.75	downstream
FtPinG0005893400.01	0.798561	0.04	intron
FtPinG0000755000.01	0.914988	0.2	promoter
FtPinG0009633900.01	0.893559	3.13	promoter
FtPinG0007423800.01	0.826389	3.94	downstream
FtPinG0007043000.01	1.10022	10.53	downstream
FtPinG0005114700.01	0.922906	3.96	promoter
FtPinG0006740400.01	0.71407	3.54	promoter
FtPinG0007702700.01	0.92235	0.21	downstream
FtPinG0005315200.01	0.825619	83.33	promoter
FtPinG0008024100.01	0.859487	0.26	downstream
FtPinG0002243900.01	0.798408	0.3	promoter
FtPinG0005401500.01	0.926686	3.44	downstream
FtPinG0006206500.01	0.907407	32.19	promoter
FtPinG0009159800.01	0.966045	8.75	promoter
FtPinG0000385500.01	1.27622	4.76	downstream
FtPinG0004697400.01	0.927637	0.15	promoter
FtPinG0006281100.01	0.858652	0.29	promoter
FtPinG0001576900.01	0.778443	27.79	downstream
FtPinG0006304400.01	0.88346	0.17	downstream
FtPinG0005854400.01	0.790068	3.14	downstream
FtPinG0000244400.01	1.38889	3.91	promoter
FtPinG0005556200.01	0.726813	6.4	exon
FtPinG0002689700.01	0.912685	2.92	downstream
FtPinG0008389200.01	0.543478	0.18	promoter
FtPinG0008742300.01	0.852433	7.67	downstream
FtPinG0002188100.01	1.1113	0.26	promoter
FtPinG0007617100.01	0.458716	3.04	promoter
FtPinG0000657300.01	1.86747	0.16	downstream
FtPinG0000395300.01	0.792666	0.22	promoter
FtPinG0001402800.01	1.19817	11.57	promoter
FtPinG0001465900.01	0.946956	0.25	downstream
FtPinG0002468000.01	1.10923	6.45	downstream
FtPinG0005456600.01	1.17625	0.09	downstream
FtPinG0000718100.01	2.02857	0.22	downstream
FtPinG0003587300.01	0.95154	0.28	promoter
FtPinG0001811700.01	0.950487	5.5	promoter
FtPinG0000503400.01	0.913986	3.58	promoter
FtPinG0003999200.01	0.928315	0.15	downstream
FtPinG0008769300.01	0.88851	6.21	downstream
FtPinG0003201200.01	1.21577	0.12	downstream
FtPinG0002884900.01	0.85012	0.04	downstream
FtPinG0000545600.01	1.09379	0.08	promoter
FtPinG0002786400.01	2	7.1	promoter
FtPinG0002627000.01	0.898177	0.06	promoter
FtPinG0008002600.01	0.888043	0.3	promoter
FtPinG0003999500.01	0.862854	6.2	promoter
FtPinG0001383100.01	1.4525	0.08	exon
FtPinG0001894400.01	0.920878	0.3	promoter
FtPinG0001079100.01	2.35556	0.22	promoter
FtPinG0001898600.01	1.56364	0.15	downstream
FtPinG0004698200.01	1.06316	3.61	exon
FtPinG0000462300.01	0.5	11.25	downstream
FtPinG0006228700.01	1.16068	6.22	promoter
FtPinG0003068600.01	2.10059	0.14	downstream
FtPinG0008227100.01	0.858896	10.76	downstream
FtPinG0000061700.01	1.25287	4.62	promoter
FtPinG0002529700.01	0.820029	3.26	downstream
FtPinG0003958100.01	1.26038	3.1	downstream
FtPinG0004864000.01	1.26979	0.3	promoter
FtPinG0000666800.01	0.528571	0.14	promoter
FtPinG0005669400.01	0.95403	3.9	downstream
FtPinG0001791100.01	1.23949	0.21	promoter
FtPinG0001594400.01	1.05737	3.63	promoter
FtPinG0006378200.01	0.949429	8.07	promoter
FtPinG0004886500.01	0.671111	0.1	downstream
FtPinG0007290100.01	0.3125	0.21	exon
FtPinG0002967000.01	2.11454	3.19	downstream
FtPinG0008725600.01	0.928701	0.11	promoter
FtPinG0003314200.01	1.06591	0.26	promoter
FtPinG0001992900.01	0.797907	0.08	exon
FtPinG0008263400.01	1.15248	4.01	downstream
FtPinG0002621200.01	0.632047	0.31	promoter
FtPinG0005066800.01	0.740351	3.23	promoter
FtPinG0000045400.01	0.288462	5.38	promoter
FtPinG0002780300.01	0.841984	6.77	downstream
FtPinG0002686600.01	1.19406	0.28	promoter
FtPinG0005876900.01	0.910997	0.31	promoter
FtPinG0002677700.01	0.887891	0.06	downstream
FtPinG0006901500.01	1.08257	0.08	promoter
FtPinG0000179200.01	0.847423	10.98	promoter
FtPinG0007521000.01	1.24162	6.7	downstream
FtPinG0009179900.01	0.758261	0.17	downstream
FtPinG0007033200.01	0.703911	0.22	downstream
FtPinG0002122600.01	1.16037	0.24	intron
FtPinG0001961600.01	1.84553	7.24	downstream
FtPinG0009536800.01	3.02069	0.31	downstream
FtPinG0003440400.01	1.82746	2.85	promoter
FtPinG0005145200.01	0.92502	0.17	downstream
FtPinG0000727900.01	1.15683	0.18	downstream
FtPinG0005000800.01	0.942943	5.32	downstream
FtPinG0006514600.01	0.914449	0.29	promoter
FtPinG0002861500.01	0.920076	0.33	downstream
FtPinG0005441500.01	0.937672	0.07	downstream
FtPinG0009151600.01	0.750378	0.13	promoter
FtPinG0009152400.01	0.847666	0.12	promoter
FtPinG0008142100.01	0.765108	5.42	downstream
FtPinG0007873400.01	1.2686	0.24	promoter
FtPinG0005097300.01	0.838076	2.93	downstream
FtPinG0004025200.01	3.05179	5.99	downstream
FtPinG0006423900.01	1.06718	0.16	intron
FtPinG0005416000.01	0.770932	0.24	intron
FtPinG0007216100.01	0.933217	0.1	promoter
FtPinG0001321400.01	0.340741	4.77	downstream
FtPinG0003520400.01	0.945332	6.31	downstream
FtPinG0005209400.01	1.30169	4.06	promoter
FtPinG0000843600.01	1.35817	3.75	downstream
FtPinG0006463200.01	0.89924	5.65	downstream
FtPinG0009664500.01	0.938612	5.7	downstream
FtPinG0001160300.01	0.912326	0.3	promoter
FtPinG0003160200.01	0.667965	5.43	exon
FtPinG0006568500.01	1.88462	3.45	promoter
FtPinG0000801200.01	0.946797	3.38	downstream
FtPinG0008803200.01	0.865497	0.3	promoter
FtPinG0005882500.01	0.766481	3.89	promoter
FtPinG0001848700.01	0.916453	0.24	downstream
FtPinG0002755100.01	1.12454	0.05	downstream
FtPinG0002149600.01	1.07584	4.93	downstream
FtPinG0004975800.01	1.05518	6.71	promoter
FtPinG0005465200.01	0.935437	3.46	downstream
FtPinG0004109300.01	1.08672	3.69	promoter
FtPinG0008081300.01	3.53333	7.1	downstream
FtPinG0000222800.01	0.874411	0.26	promoter
FtPinG0005939600.01	1.76632	0.14	intron
FtPinG0004103600.01	1.14082	0.23	intron
FtPinG0006139100.01	0.933839	6.19	downstream
FtPinG0005108800.01	0.454545	3.56	downstream
FtPinG0001454800.01	1.34335	0.32	promoter
FtPinG0006801800.01	0.838633	7.31	promoter
FtPinG0006025600.01	0.455172	0.26	downstream
FtPinG0001908400.01	1.13754	0.24	promoter
FtPinG0000716000.01	0.878705	0.08	promoter
FtPinG0008142000.01	0.954497	0.31	promoter
FtPinG0007311300.01	0.900417	3.23	promoter
FtPinG0003473500.01	2.2963	0.31	downstream
FtPinG0005488300.01	1.08455	0.18	promoter
FtPinG0008622600.01	1.08612	2.92	downstream
FtPinG0002778100.01	3.29412	6.42	downstream
FtPinG0000607400.01	0.833226	9.34	promoter
FtPinG0000801900.01	1.35077	3.3	promoter
FtPinG0007513400.01	0.756274	0.05	downstream
FtPinG0005127800.01	0.709091	0.15	downstream
FtPinG0001636100.01	0.862704	3.39	downstream
FtPinG0000771700.01	1.15134	0.29	downstream
FtPinG0004660500.01	0.900433	0.28	downstream
FtPinG0004070500.01	1.42462	2.94	downstream
FtPinG0003259000.01	1.46734	5.98	promoter
FtPinG0002285200.01	0.907582	0.29	downstream
FtPinG0001311200.01	1.08937	0.28	downstream
FtPinG0006457200.01	0.958355	3.42	promoter
FtPinG0007352200.01	1.24438	2.97	downstream
FtPinG0000899300.01	0.610766	0.31	promoter
FtPinG0005850200.01	0.944458	0.11	promoter
FtPinG0002636200.01	1.40116	5.84	promoter
FtPinG0002502200.01	0.914002	5.37	downstream
FtPinG0004698400.01	0.928026	4.06	promoter
FtPinG0005130800.01	0.796256	0.15	downstream
FtPinG0004052000.01	0.80678	3.07	downstream
FtPinG0003568100.01	1.696	12.28	exon
FtPinG0003510700.01	0.919069	4.91	promoter
FtPinG0004900300.01	0.406677	0.22	downstream
FtPinG0009138000.01	0.897013	5.06	promoter
FtPinG0004609900.01	0.898727	5.29	downstream
FtPinG0004382800.01	1.29719	0.09	promoter
FtPinG0001922700.01	0.956638	0.27	downstream
FtPinG0000039400.01	0.916505	0.15	promoter
FtPinG0005162700.01	0.708155	5.68	downstream
FtPinG0004285700.01	1.52434	0.24	promoter
FtPinG0004764100.01	0.891693	3.74	downstream
FtPinG0000758100.01	1.45751	0.07	downstream
FtPinG0003968600.01	0.913371	0.2	downstream
FtPinG0008453800.01	4.43478	0.11	downstream
FtPinG0005858200.01	0.859883	0.21	promoter
FtPinG0008857200.01	0.690016	10.79	promoter
FtPinG0000839300.01	0.883176	2.6	downstream
FtPinG0000320900.01	0.937171	0.23	downstream
FtPinG0005280900.01	0.909779	0.22	promoter
FtPinG0005523200.01	0.930466	0.31	downstream
FtPinG0001545600.01	1.41401	10.61	promoter
FtPinG0008657800.01	1.34615	4.63	downstream
FtPinG0006214000.01	0.854585	0.35	downstream
FtPinG0005070600.01	0.878815	14.17	promoter
FtPinG0002187700.01	1.44097	0.11	promoter
FtPinG0009628100.01	0.940831	0.26	downstream
FtPinG0006437600.01	0.834379	3.39	downstream
FtPinG0001770100.01	1.10108	5.51	downstream
FtPinG0005719600.01	1.43701	3	promoter
FtPinG0009564400.01	0.941817	3.52	promoter
FtPinG0007819600.01	0.900901	0.34	downstream
FtPinG0002225100.01	1.22689	0.17	promoter
FtPinG0004009800.01	0.819195	0.33	downstream
FtPinG0006279900.01	1.6044	12.28	downstream
FtPinG0001201400.01	0.876178	0.13	promoter
